# Supplementary material for: Molecular chaperone RAP interacts with LRP1 in a dynamic bivalent mode and enhances folding of ligand-binding regions of other LDLR family receptors
Source: J Biol Chem. 2021 May 29;297(1):100842. doi: 10.1016/j.jbc.2021.100842 (PMC8239462; doi:10.1016/j.jbc.2021.100842)
Supplement: Table S1 [file mmc1.xlsx]

## Sheet: Sheet1
Table S1. Generated plasmid constructs. Marakasova et al, Molecular chaperone RAP interacts with LRP1 in a dynamic bivalent mode and enhances folding of ligand-binding regions of other LDLR family receptors
#	Plasmid name	PH promoter	Protein ID	Expressed sequence (AA#)	N-terminal tag	C-terminal tag	Predicted protein M.W. (Da)	pI	P10 promoter	N-terminal tag	C-terminal tag	Predicted protein M.W. (Da)	pI
1	pFastBac-Dual-LRP1_Cluster II	LRP1_Cluster II	Q07954	853-1107	3x FLAG	10x His	38036	4.43	No gene	N/A	N/A	N/A	N/A
2	pFastBac-Dual-LRP1-Cluster II_RAP_w/o HTEL	LRP1_Cluster II	Q07954	853-1107	3x FLAG	10x His	38036	4.43	RAP w/o ER retention signal (HTEL)	No tags	No tags	37657	7.47
3	pFastBac-Dual-LRP1_Cluster II_RAP_HTEL	LRP1_Cluster II	Q07954	853-1107	3x FLAG	10x His	38036	4.43	RAP with ER retention signal (HTEL)	No tags	No tags	38138	7.13
4	pFastBac-Dual-LRP1_Cluster III_RAP_HTEL	LRP1_Cluster III	Q07954	2522-2776	3x FLAG	10x His	50729	4.69	RAP with ER retention signal (HTEL)	No tags	No tags	38138	7.13
5	pFastBac-LRP1_Cluster III	LRP1_Cluster III	Q07954	2522-2776	6x His	Myc	49207	4.66	No gene	N/A	N/A	N/A	N/A
6	pFastBac-Dual-LRP1_Cluster IV_RAP_HTEL	LRP1_Cluster IV	Q07954	3332-3586	3x FLAG	10x His	54631	4.42	RAP with ER retention signal (HTEL)	No tags	No tags	38138	7.13
7	pFastBac-LRP1_Cluster IV	LRP1_Cluster IV	Q07954	3332-3586	6x His	Myc	51045	4.36	No gene	N/A	N/A	N/A	N/A
8	pFastBac-Dual-LRP1_CR.6-7_RAP_HTEL	LRP1_CR.6-7	Q07954	972-1055	3x FLAG	10x His	14256	5.05	RAP with ER retention signal (HTEL)	No tags	No tags	38138	7.13
9	pFastBac-Dual-LRP1_CR.6-7	LRP1_CR.6-7	Q07954	972-1055	3x FLAG	10x His	14256	5.05	No gene	N/A	N/A	N/A	N/A
10	pFastBac-Dual-LRP1_CR.7-8_RAP_HTEL	LRP1_CR.7-8	Q07954	1012-1103	3x FLAG	10x His	15208	5.19	RAP with ER retention signal (HTEL)	No tags	No tags	38138	7.13
11	pFastBac-Dual-LRP1_CR.7-8	LRP1_CR.7-8	Q07954	1012-1103	3x FLAG	10x His	15208	5.19	No gene	N/A	N/A	N/A	N/A
12	pFastBac-Dual-LRP1_CR.7_RAP_HTEL	LRP1_CR.7	Q07954	1012-1055	3x FLAG	10x His	11063	5.1	RAP with ER retention signal (HTEL)	No tags	No tags	38138	7.13
13	pFastBac-Dual-LRP1_CR.7	LRP1_CR.7	Q07954	1012-1055	3x FLAG	10x His	11063	5.1	No gene	N/A	N/A	N/A	N/A
14	pFastBac-Dual-LRP1_CR.6-8_RAP_HTEL	LRP1_CR.6-8	Q07954	972-1103	3x FLAG	10x His	19652	4.88	RAP with ER retention signal (HTEL)	No tags	No tags	38138	7.13
15	pFastBac-LRP1_CR.6-8	LRP1_CR.6-8	Q07954	975-1102	10x His	Myc	17249	5.04	No gene	N/A	N/A	N/A	N/A
16	pFastBac-Dual-LRP1_CR.30-31_RAP_HTEL	LRP1_CR.30-31	Q07954	3691-3781	3x FLAG	10x His	15366	5.37	RAP with ER retention signal (HTEL)	No tags	No tags	38138	7.13
17	pFastBac-Dual-LRP1_CR.30-31	LRP1_CR.30-31	Q07954	3691-3781	3x FLAG	10x His	15366	5.37	No gene	N/A	N/A	N/A	N/A
18	pFastBac-Dual-LDLR_RAP_HTEL	LDLR_CR-cluster	P01130	25-279	3x FLAG	10x His	37078	4.59	RAP with ER retention signal (HTEL)	No tags	No tags	38138	7.13
19	pFastBac-Dual-LDLR	LDLR_CR-cluster	P01130	25-279	3x FLAG	10x His	37078	4.59	No gene	N/A	N/A	N/A	N/A
20	pFastBac-Dual-vLDLR_RAP_HTEL	vLDLR_CR-cluster	P98155	28-282	3x FLAG	10x His	41517	4.56	RAP with ER retention signal (HTEL)	No tags	No tags	38138	7.13
21	pFastBac-Dual-vLDLR	vLDLR_CR-cluster	P98155	28-282	3x FLAG	10x His	41517	4.56	No gene	N/A	N/A	N/A	N/A
22	pOET3-LRP1_CR.6-7	P6.9 promoter (LRP1_CR.6-7)	Q07954	971-1060	6x His	Myc	12673	4.84	No gene	N/A	N/A	N/A	N/A
23	pOET3-LRP1_CR.7-8	P6.9 promoter (LRP1_CR.7-8)	Q07954	1009-1102	6x His	Myc	12989	4.52	No gene	N/A	N/A	N/A	N/A
24	pOET3-LRP1_CR.8-9	P6.9 promoter (LRP1_CR.8-9)	Q07954	1051-1143	6x His	Myc	13037	4.57	No gene	N/A	N/A	N/A	N/A
25	pFastBac-LRP1_CR.6-8 (3xM)	LRP1_CR.6-8 W975S; W1013S; W1061S	Q07954	975-1102	10x His	Myc	16952	5.04	No gene	N/A	N/A	N/A	N/A
26	pOET3-LRP1_CR.7-8 (2xM)	P6.9 promoter (LRP1_CR.7-8 W1013S; W1061S)	Q07954	1009-1102	6x His	Myc	12653	4.82	No gene	N/A	N/A	N/A	N/A
27	pFastBac-LDLR_CR.4-5	LDLR_CR.4-5 (WT)	P01130	144-234	6x His	Myc	13635	4.43	No gene	N/A	N/A	N/A	N/A
28	pFastBac-LDLR_CR.4-5 (1xM)	LDLR_CR.4-5 W214S	P01130	144-234	6x His	Myc	13536	4.43	No gene	N/A	N/A	N/A	N/A
