# Supplementary material for: Molecular chaperone RAP interacts with LRP1 in a dynamic bivalent mode and enhances folding of ligand-binding regions of other LDLR family receptors
Source: J Biol Chem. 2021 May 29;297(1):100842. doi: 10.1016/j.jbc.2021.100842 (PMC8239462; doi:10.1016/j.jbc.2021.100842)
Supplement: Supplementary file 3 [file mmc3.zip › jbc_100842_mmc3.pdb]

ATOM      1  N   GLY A   1     -95.521  -4.492  56.794  1.00  0.00           N  
ATOM      2  CA  GLY A   1     -94.935  -5.233  57.909  1.00  0.00           C  
ATOM      3  C   GLY A   1     -95.918  -5.528  59.041  1.00  0.00           C  
ATOM      4  O   GLY A   1     -95.510  -5.966  60.112  1.00  0.00           O  
ATOM      5 1H   GLY A   1     -94.824  -4.336  56.094  1.00  0.00           H  
ATOM      6 2H   GLY A   1     -96.274  -5.020  56.401  1.00  0.00           H  
ATOM      7 3H   GLY A   1     -95.866  -3.613  57.122  1.00  0.00           H  
ATOM      8 1HA  GLY A   1     -94.537  -6.181  57.546  1.00  0.00           H  
ATOM      9 2HA  GLY A   1     -94.098  -4.669  58.320  1.00  0.00           H  
ATOM     10  N   GLY A   2     -97.204  -5.223  58.844  1.00  0.00           N  
ATOM     11  CA  GLY A   2     -98.278  -5.391  59.836  1.00  0.00           C  
ATOM     12  C   GLY A   2     -98.240  -4.404  61.009  1.00  0.00           C  
ATOM     13  O   GLY A   2     -99.259  -4.202  61.665  1.00  0.00           O  
ATOM     14  H   GLY A   2     -97.432  -4.825  57.944  1.00  0.00           H  
ATOM     15 1HA  GLY A   2     -99.246  -5.284  59.345  1.00  0.00           H  
ATOM     16 2HA  GLY A   2     -98.237  -6.397  60.250  1.00  0.00           H  
ATOM     17  N   GLY A   3     -97.101  -3.744  61.242  1.00  0.00           N  
ATOM     18  CA  GLY A   3     -97.007  -2.519  62.032  1.00  0.00           C  
ATOM     19  C   GLY A   3     -98.090  -1.525  61.627  1.00  0.00           C  
ATOM     20  O   GLY A   3     -98.125  -1.093  60.478  1.00  0.00           O  
ATOM     21  H   GLY A   3     -96.288  -4.042  60.723  1.00  0.00           H  
ATOM     22 1HA  GLY A   3     -97.104  -2.760  63.091  1.00  0.00           H  
ATOM     23 2HA  GLY A   3     -96.024  -2.071  61.893  1.00  0.00           H  
ATOM     24  N   ALA A   4     -98.986  -1.209  62.562  1.00  0.00           N  
ATOM     25  CA  ALA A   4    -100.216  -0.452  62.336  1.00  0.00           C  
ATOM     26  C   ALA A   4     -99.980   1.042  62.038  1.00  0.00           C  
ATOM     27  O   ALA A   4    -100.362   1.914  62.818  1.00  0.00           O  
ATOM     28  CB  ALA A   4    -101.145  -0.687  63.536  1.00  0.00           C  
ATOM     29  H   ALA A   4     -98.896  -1.655  63.458  1.00  0.00           H  
ATOM     30  HA  ALA A   4    -100.709  -0.863  61.454  1.00  0.00           H  
ATOM     31 1HB  ALA A   4    -102.098  -0.185  63.365  1.00  0.00           H  
ATOM     32 2HB  ALA A   4    -101.328  -1.755  63.661  1.00  0.00           H  
ATOM     33 3HB  ALA A   4    -100.694  -0.286  64.446  1.00  0.00           H  
ATOM     34  N   TYR A   5     -99.351   1.346  60.901  1.00  0.00           N  
ATOM     35  CA  TYR A   5     -99.413   2.677  60.309  1.00  0.00           C  
ATOM     36  C   TYR A   5    -100.887   3.075  60.127  1.00  0.00           C  
ATOM     37  O   TYR A   5    -101.620   2.354  59.441  1.00  0.00           O  
ATOM     38  CB  TYR A   5     -98.665   2.717  58.974  1.00  0.00           C  
ATOM     39  CG  TYR A   5     -98.664   4.079  58.316  1.00  0.00           C  
ATOM     40  CD1 TYR A   5     -97.815   5.073  58.780  1.00  0.00           C  
ATOM     41  CD2 TYR A   5     -99.511   4.334  57.248  1.00  0.00           C  
ATOM     42  CE1 TYR A   5     -97.812   6.317  58.179  1.00  0.00           C  
ATOM     43  CE2 TYR A   5     -99.510   5.578  56.647  1.00  0.00           C  
ATOM     44  CZ  TYR A   5     -98.666   6.566  57.109  1.00  0.00           C  
ATOM     45  OH  TYR A   5     -98.664   7.806  56.510  1.00  0.00           O  
ATOM     46  H   TYR A   5     -99.001   0.580  60.335  1.00  0.00           H  
ATOM     47  HA  TYR A   5     -98.939   3.382  60.991  1.00  0.00           H  
ATOM     48 1HB  TYR A   5     -97.628   2.412  59.129  1.00  0.00           H  
ATOM     49 2HB  TYR A   5     -99.116   2.006  58.283  1.00  0.00           H  
ATOM     50  HD1 TYR A   5     -97.148   4.873  59.619  1.00  0.00           H  
ATOM     51  HD2 TYR A   5    -100.180   3.554  56.885  1.00  0.00           H  
ATOM     52  HE1 TYR A   5     -97.145   7.098  58.544  1.00  0.00           H  
ATOM     53  HE2 TYR A   5    -100.177   5.779  55.809  1.00  0.00           H  
ATOM     54  HH  TYR A   5     -99.304   7.814  55.794  1.00  0.00           H  
ATOM     55  N   PRO A   6    -101.351   4.187  60.723  1.00  0.00           N  
ATOM     56  CA  PRO A   6    -102.741   4.593  60.601  1.00  0.00           C  
ATOM     57  C   PRO A   6    -103.020   5.040  59.166  1.00  0.00           C  
ATOM     58  O   PRO A   6    -102.516   6.065  58.703  1.00  0.00           O  
ATOM     59  CB  PRO A   6    -102.858   5.750  61.598  1.00  0.00           C  
ATOM     60  CG  PRO A   6    -101.687   5.573  62.503  1.00  0.00           C  
ATOM     61  CD  PRO A   6    -100.609   5.012  61.615  1.00  0.00           C  
ATOM     62  HA  PRO A   6    -103.389   3.754  60.896  1.00  0.00           H  
ATOM     63 1HB  PRO A   6    -102.841   6.711  61.063  1.00  0.00           H  
ATOM     64 2HB  PRO A   6    -103.819   5.694  62.128  1.00  0.00           H  
ATOM     65 1HG  PRO A   6    -101.406   6.536  62.955  1.00  0.00           H  
ATOM     66 2HG  PRO A   6    -101.947   4.897  63.332  1.00  0.00           H  
ATOM     67 1HD  PRO A   6    -100.091   5.836  61.102  1.00  0.00           H  
ATOM     68 2HD  PRO A   6     -99.901   4.426  62.222  1.00  0.00           H  
ATOM     69  N   THR A   7    -103.822   4.255  58.449  1.00  0.00           N  
ATOM     70  CA  THR A   7    -104.297   4.593  57.102  1.00  0.00           C  
ATOM     71  C   THR A   7    -104.886   5.995  57.068  1.00  0.00           C  
ATOM     72  O   THR A   7    -105.676   6.350  57.945  1.00  0.00           O  
ATOM     73  CB  THR A   7    -105.349   3.582  56.609  1.00  0.00           C  
ATOM     74  CG2 THR A   7    -105.821   3.942  55.208  1.00  0.00           C  
ATOM     75  OG1 THR A   7    -104.781   2.266  56.594  1.00  0.00           O  
ATOM     76  H   THR A   7    -104.169   3.405  58.870  1.00  0.00           H  
ATOM     77  HA  THR A   7    -103.448   4.563  56.418  1.00  0.00           H  
ATOM     78  HB  THR A   7    -106.203   3.587  57.286  1.00  0.00           H  
ATOM     79  HG1 THR A   7    -104.012   2.244  57.168  1.00  0.00           H  
ATOM     80 1HG2 THR A   7    -106.564   3.218  54.878  1.00  0.00           H  
ATOM     81 2HG2 THR A   7    -106.263   4.938  55.219  1.00  0.00           H  
ATOM     82 3HG2 THR A   7    -104.972   3.931  54.525  1.00  0.00           H  
ATOM     83  N   CYS A   8    -104.517   6.774  56.049  1.00  0.00           N  
ATOM     84  CA  CYS A   8    -105.076   8.107  55.864  1.00  0.00           C  
ATOM     85  C   CYS A   8    -106.610   8.057  55.827  1.00  0.00           C  
ATOM     86  O   CYS A   8    -107.210   7.088  55.359  1.00  0.00           O  
ATOM     87  CB  CYS A   8    -104.501   8.757  54.601  1.00  0.00           C  
ATOM     88  SG  CYS A   8    -104.993  10.481  54.287  1.00  0.00           S  
ATOM     89  H   CYS A   8    -103.882   6.415  55.358  1.00  0.00           H  
ATOM     90  HA  CYS A   8    -104.766   8.731  56.702  1.00  0.00           H  
ATOM     91 1HB  CYS A   8    -103.412   8.724  54.650  1.00  0.00           H  
ATOM     92 2HB  CYS A   8    -104.811   8.189  53.725  1.00  0.00           H  
ATOM     93  N   PHE A   9    -107.217   9.088  56.407  1.00  0.00           N  
ATOM     94  CA  PHE A   9    -108.607   9.067  56.837  1.00  0.00           C  
ATOM     95  C   PHE A   9    -109.597   8.937  55.663  1.00  0.00           C  
ATOM     96  O   PHE A   9    -109.224   9.207  54.514  1.00  0.00           O  
ATOM     97  CB  PHE A   9    -108.919  10.336  57.631  1.00  0.00           C  
ATOM     98  CG  PHE A   9    -108.272  10.377  58.987  1.00  0.00           C  
ATOM     99  CD1 PHE A   9    -107.373  11.381  59.312  1.00  0.00           C  
ATOM    100  CD2 PHE A   9    -108.560   9.410  59.938  1.00  0.00           C  
ATOM    101  CE1 PHE A   9    -106.776  11.420  60.558  1.00  0.00           C  
ATOM    102  CE2 PHE A   9    -107.967   9.447  61.185  1.00  0.00           C  
ATOM    103  CZ  PHE A   9    -107.074  10.452  61.495  1.00  0.00           C  
ATOM    104  H   PHE A   9    -106.648   9.850  56.731  1.00  0.00           H  
ATOM    105  HA  PHE A   9    -108.758   8.198  57.479  1.00  0.00           H  
ATOM    106 1HB  PHE A   9    -108.587  11.207  57.070  1.00  0.00           H  
ATOM    107 2HB  PHE A   9    -109.996  10.424  57.766  1.00  0.00           H  
ATOM    108  HD1 PHE A   9    -107.139  12.146  58.571  1.00  0.00           H  
ATOM    109  HD2 PHE A   9    -109.266   8.616  59.694  1.00  0.00           H  
ATOM    110  HE1 PHE A   9    -106.072  12.214  60.800  1.00  0.00           H  
ATOM    111  HE2 PHE A   9    -108.203   8.682  61.925  1.00  0.00           H  
ATOM    112  HZ  PHE A   9    -106.604  10.481  62.477  1.00  0.00           H  
ATOM    113  N   PRO A  10    -110.835   8.476  55.940  1.00  0.00           N  
ATOM    114  CA  PRO A  10    -111.759   7.997  54.921  1.00  0.00           C  
ATOM    115  C   PRO A  10    -112.001   8.898  53.716  1.00  0.00           C  
ATOM    116  O   PRO A  10    -111.876  10.105  53.823  1.00  0.00           O  
ATOM    117  CB  PRO A  10    -113.078   7.724  55.651  1.00  0.00           C  
ATOM    118  CG  PRO A  10    -112.619   7.323  57.047  1.00  0.00           C  
ATOM    119  CD  PRO A  10    -111.406   8.224  57.263  1.00  0.00           C  
ATOM    120  HA  PRO A  10    -111.400   7.033  54.531  1.00  0.00           H  
ATOM    121 1HB  PRO A  10    -113.650   6.929  55.172  1.00  0.00           H  
ATOM    122 2HB  PRO A  10    -112.876   7.379  56.675  1.00  0.00           H  
ATOM    123 1HG  PRO A  10    -112.305   6.278  57.047  1.00  0.00           H  
ATOM    124 2HG  PRO A  10    -111.745   7.921  57.345  1.00  0.00           H  
ATOM    125 1HD  PRO A  10    -110.705   7.730  57.934  1.00  0.00           H  
ATOM    126 2HD  PRO A  10    -110.932   8.441  56.294  1.00  0.00           H  
ATOM    127  N   LEU A  11    -112.419   8.314  52.587  1.00  0.00           N  
ATOM    128  CA  LEU A  11    -112.469   8.984  51.276  1.00  0.00           C  
ATOM    129  C   LEU A  11    -113.158  10.364  51.259  1.00  0.00           C  
ATOM    130  O   LEU A  11    -112.732  11.255  50.529  1.00  0.00           O  
ATOM    131  CB  LEU A  11    -113.184   8.066  50.276  1.00  0.00           C  
ATOM    132  CG  LEU A  11    -112.428   6.790  49.886  1.00  0.00           C  
ATOM    133  CD1 LEU A  11    -113.321   5.914  49.019  1.00  0.00           C  
ATOM    134  CD2 LEU A  11    -111.149   7.163  49.151  1.00  0.00           C  
ATOM    135  H   LEU A  11    -112.550   7.315  52.602  1.00  0.00           H  
ATOM    136  HA  LEU A  11    -111.449   9.161  50.939  1.00  0.00           H  
ATOM    137 1HB  LEU A  11    -114.140   7.767  50.702  1.00  0.00           H  
ATOM    138 2HB  LEU A  11    -113.377   8.629  49.363  1.00  0.00           H  
ATOM    139  HG  LEU A  11    -112.179   6.225  50.785  1.00  0.00           H  
ATOM    140 1HD1 LEU A  11    -112.785   5.007  48.742  1.00  0.00           H  
ATOM    141 2HD1 LEU A  11    -114.220   5.647  49.576  1.00  0.00           H  
ATOM    142 3HD1 LEU A  11    -113.601   6.459  48.119  1.00  0.00           H  
ATOM    143 1HD2 LEU A  11    -110.610   6.255  48.875  1.00  0.00           H  
ATOM    144 2HD2 LEU A  11    -111.396   7.726  48.252  1.00  0.00           H  
ATOM    145 3HD2 LEU A  11    -110.521   7.773  49.801  1.00  0.00           H  
ATOM    146  N   THR A  12    -114.153  10.586  52.116  1.00  0.00           N  
ATOM    147  CA  THR A  12    -114.685  11.911  52.484  1.00  0.00           C  
ATOM    148  C   THR A  12    -113.750  12.686  53.427  1.00  0.00           C  
ATOM    149  O   THR A  12    -114.170  13.138  54.495  1.00  0.00           O  
ATOM    150  CB  THR A  12    -116.071  11.777  53.141  1.00  0.00           C  
ATOM    151  CG2 THR A  12    -117.071  11.180  52.162  1.00  0.00           C  
ATOM    152  OG1 THR A  12    -115.976  10.932  54.295  1.00  0.00           O  
ATOM    153  H   THR A  12    -114.438   9.823  52.711  1.00  0.00           H  
ATOM    154  HA  THR A  12    -114.787  12.506  51.576  1.00  0.00           H  
ATOM    155  HB  THR A  12    -116.421  12.760  53.455  1.00  0.00           H  
ATOM    156  HG1 THR A  12    -115.163  11.128  54.768  1.00  0.00           H  
ATOM    157 1HG2 THR A  12    -118.044  11.094  52.644  1.00  0.00           H  
ATOM    158 2HG2 THR A  12    -117.153  11.826  51.288  1.00  0.00           H  
ATOM    159 3HG2 THR A  12    -116.731  10.193  51.852  1.00  0.00           H  
ATOM    160  N   GLN A  13    -112.465  12.789  53.089  1.00  0.00           N  
ATOM    161  CA  GLN A  13    -111.481  13.479  53.925  1.00  0.00           C  
ATOM    162  C   GLN A  13    -111.425  14.983  53.631  1.00  0.00           C  
ATOM    163  O   GLN A  13    -112.112  15.495  52.746  1.00  0.00           O  
ATOM    164  CB  GLN A  13    -110.089  12.820  53.841  1.00  0.00           C  
ATOM    165  CG  GLN A  13    -109.415  12.887  52.468  1.00  0.00           C  
ATOM    166  CD  GLN A  13    -107.994  12.351  52.559  1.00  0.00           C  
ATOM    167  NE2 GLN A  13    -107.809  11.051  52.631  1.00  0.00           N  
ATOM    168  OE1 GLN A  13    -107.015  13.084  52.608  1.00  0.00           O  
ATOM    169  H   GLN A  13    -112.172  12.399  52.202  1.00  0.00           H  
ATOM    170  HA  GLN A  13    -111.771  13.362  54.969  1.00  0.00           H  
ATOM    171 1HB  GLN A  13    -109.427  13.300  54.562  1.00  0.00           H  
ATOM    172 2HB  GLN A  13    -110.168  11.767  54.111  1.00  0.00           H  
ATOM    173 1HG  GLN A  13    -109.980  12.292  51.751  1.00  0.00           H  
ATOM    174 2HG  GLN A  13    -109.386  13.926  52.140  1.00  0.00           H  
ATOM    175 1HE2 GLN A  13    -108.586  10.438  52.852  1.00  0.00           H  
ATOM    176 2HE2 GLN A  13    -106.859  10.749  52.737  1.00  0.00           H  
ATOM    177  N   PHE A  14    -110.525  15.667  54.333  1.00  0.00           N  
ATOM    178  CA  PHE A  14    -109.863  16.854  53.801  1.00  0.00           C  
ATOM    179  C   PHE A  14    -108.353  16.685  54.016  1.00  0.00           C  
ATOM    180  O   PHE A  14    -107.920  15.945  54.903  1.00  0.00           O  
ATOM    181  CB  PHE A  14    -110.442  18.112  54.460  1.00  0.00           C  
ATOM    182  CG  PHE A  14    -110.116  19.390  53.716  1.00  0.00           C  
ATOM    183  CD1 PHE A  14    -110.896  19.782  52.611  1.00  0.00           C  
ATOM    184  CD2 PHE A  14    -109.030  20.185  54.121  1.00  0.00           C  
ATOM    185  CE1 PHE A  14    -110.594  20.973  51.922  1.00  0.00           C  
ATOM    186  CE2 PHE A  14    -108.735  21.378  53.443  1.00  0.00           C  
ATOM    187  CZ  PHE A  14    -109.515  21.771  52.340  1.00  0.00           C  
ATOM    188  H   PHE A  14    -110.004  15.174  55.053  1.00  0.00           H  
ATOM    189  HA  PHE A  14    -110.088  16.930  52.737  1.00  0.00           H  
ATOM    190 1HB  PHE A  14    -111.527  18.020  54.509  1.00  0.00           H  
ATOM    191 2HB  PHE A  14    -110.069  18.193  55.480  1.00  0.00           H  
ATOM    192  HD1 PHE A  14    -111.725  19.167  52.291  1.00  0.00           H  
ATOM    193  HD2 PHE A  14    -108.429  19.892  54.973  1.00  0.00           H  
ATOM    194  HE1 PHE A  14    -111.190  21.275  51.075  1.00  0.00           H  
ATOM    195  HE2 PHE A  14    -107.909  21.987  53.784  1.00  0.00           H  
ATOM    196  HZ  PHE A  14    -109.283  22.691  51.820  1.00  0.00           H  
ATOM    197  N   THR A  15    -107.535  17.330  53.192  1.00  0.00           N  
ATOM    198  CA  THR A  15    -106.098  17.038  53.136  1.00  0.00           C  
ATOM    199  C   THR A  15    -105.291  18.298  53.381  1.00  0.00           C  
ATOM    200  O   THR A  15    -105.193  19.132  52.481  1.00  0.00           O  
ATOM    201  CB  THR A  15    -105.699  16.425  51.781  1.00  0.00           C  
ATOM    202  CG2 THR A  15    -104.213  16.103  51.758  1.00  0.00           C  
ATOM    203  OG1 THR A  15    -106.449  15.224  51.557  1.00  0.00           O  
ATOM    204  H   THR A  15    -107.925  17.946  52.497  1.00  0.00           H  
ATOM    205  HA  THR A  15    -105.861  16.317  53.917  1.00  0.00           H  
ATOM    206  HB  THR A  15    -105.924  17.132  50.982  1.00  0.00           H  
ATOM    207  HG1 THR A  15    -106.518  14.734  52.379  1.00  0.00           H  
ATOM    208 1HG2 THR A  15    -103.948  15.671  50.793  1.00  0.00           H  
ATOM    209 2HG2 THR A  15    -103.640  17.016  51.917  1.00  0.00           H  
ATOM    210 3HG2 THR A  15    -103.984  15.389  52.549  1.00  0.00           H  
ATOM    211  N   CYS A  16    -104.720  18.450  54.584  1.00  0.00           N  
ATOM    212  CA  CYS A  16    -103.944  19.653  54.873  1.00  0.00           C  
ATOM    213  C   CYS A  16    -102.740  19.774  53.927  1.00  0.00           C  
ATOM    214  O   CYS A  16    -102.143  18.767  53.531  1.00  0.00           O  
ATOM    215  CB  CYS A  16    -103.475  19.686  56.328  1.00  0.00           C  
ATOM    216  SG  CYS A  16    -102.665  21.253  56.732  1.00  0.00           S  
ATOM    217  H   CYS A  16    -104.805  17.745  55.303  1.00  0.00           H  
ATOM    218  HA  CYS A  16    -104.587  20.522  54.730  1.00  0.00           H  
ATOM    219 1HB  CYS A  16    -104.333  19.560  56.985  1.00  0.00           H  
ATOM    220 2HB  CYS A  16    -102.797  18.852  56.510  1.00  0.00           H  
ATOM    221  N   ASN A  17    -102.301  20.999  53.620  1.00  0.00           N  
ATOM    222  CA  ASN A  17    -101.070  21.215  52.856  1.00  0.00           C  
ATOM    223  C   ASN A  17     -99.844  20.481  53.431  1.00  0.00           C  
ATOM    224  O   ASN A  17     -99.033  19.948  52.682  1.00  0.00           O  
ATOM    225  CB  ASN A  17    -100.787  22.702  52.754  1.00  0.00           C  
ATOM    226  CG  ASN A  17    -101.723  23.406  51.811  1.00  0.00           C  
ATOM    227  ND2 ASN A  17    -101.833  24.702  51.956  1.00  0.00           N  
ATOM    228  OD1 ASN A  17    -102.348  22.775  50.951  1.00  0.00           O  
ATOM    229  H   ASN A  17    -102.767  21.789  54.043  1.00  0.00           H  
ATOM    230  HA  ASN A  17    -101.210  20.810  51.852  1.00  0.00           H  
ATOM    231 1HB  ASN A  17    -100.874  23.159  53.741  1.00  0.00           H  
ATOM    232 2HB  ASN A  17     -99.762  22.855  52.412  1.00  0.00           H  
ATOM    233 1HD2 ASN A  17    -102.441  25.223  51.356  1.00  0.00           H  
ATOM    234 2HD2 ASN A  17    -101.308  25.173  52.665  1.00  0.00           H  
ATOM    235  N   ASN A  18     -99.754  20.413  54.760  1.00  0.00           N  
ATOM    236  CA  ASN A  18     -98.714  19.745  55.537  1.00  0.00           C  
ATOM    237  C   ASN A  18     -98.731  18.205  55.392  1.00  0.00           C  
ATOM    238  O   ASN A  18     -98.123  17.492  56.184  1.00  0.00           O  
ATOM    239  CB  ASN A  18     -98.898  20.219  56.994  1.00  0.00           C  
ATOM    240  CG  ASN A  18     -97.600  20.306  57.762  1.00  0.00           C  
ATOM    241  ND2 ASN A  18     -96.864  21.374  57.583  1.00  0.00           N  
ATOM    242  OD1 ASN A  18     -97.248  19.437  58.544  1.00  0.00           O  
ATOM    243  H   ASN A  18    -100.417  20.986  55.273  1.00  0.00           H  
ATOM    244  HA  ASN A  18     -97.741  20.067  55.163  1.00  0.00           H  
ATOM    245 1HB  ASN A  18     -99.333  21.219  57.005  1.00  0.00           H  
ATOM    246 2HB  ASN A  18     -99.595  19.556  57.507  1.00  0.00           H  
ATOM    247 1HD2 ASN A  18     -97.242  22.174  57.064  1.00  0.00           H  
ATOM    248 2HD2 ASN A  18     -96.020  21.448  58.118  1.00  0.00           H  
ATOM    249  N   GLY A  19     -99.513  17.655  54.455  1.00  0.00           N  
ATOM    250  CA  GLY A  19     -99.673  16.224  54.184  1.00  0.00           C  
ATOM    251  C   GLY A  19    -100.526  15.461  55.197  1.00  0.00           C  
ATOM    252  O   GLY A  19    -101.099  14.420  54.885  1.00  0.00           O  
ATOM    253  H   GLY A  19    -100.055  18.283  53.873  1.00  0.00           H  
ATOM    254 1HA  GLY A  19    -100.128  16.088  53.203  1.00  0.00           H  
ATOM    255 2HA  GLY A  19     -98.694  15.748  54.153  1.00  0.00           H  
ATOM    256  N   ARG A  20    -100.631  16.010  56.405  1.00  0.00           N  
ATOM    257  CA  ARG A  20    -101.531  15.614  57.481  1.00  0.00           C  
ATOM    258  C   ARG A  20    -102.979  15.496  56.993  1.00  0.00           C  
ATOM    259  O   ARG A  20    -103.617  16.486  56.641  1.00  0.00           O  
ATOM    260  CB  ARG A  20    -101.464  16.618  58.622  1.00  0.00           C  
ATOM    261  CG  ARG A  20    -100.101  16.744  59.283  1.00  0.00           C  
ATOM    262  CD  ARG A  20     -99.760  15.536  60.076  1.00  0.00           C  
ATOM    263  NE  ARG A  20     -98.493  15.685  60.775  1.00  0.00           N  
ATOM    264  CZ  ARG A  20     -97.930  14.736  61.548  1.00  0.00           C  
ATOM    265  NH1 ARG A  20     -98.532  13.579  61.712  1.00  0.00           N1+
ATOM    266  NH2 ARG A  20     -96.773  14.968  62.141  1.00  0.00           N  
ATOM    267  H   ARG A  20    -100.013  16.797  56.570  1.00  0.00           H  
ATOM    268  HA  ARG A  20    -101.218  14.639  57.853  1.00  0.00           H  
ATOM    269 1HB  ARG A  20    -101.746  17.604  58.257  1.00  0.00           H  
ATOM    270 2HB  ARG A  20    -102.180  16.338  59.396  1.00  0.00           H  
ATOM    271 1HG  ARG A  20     -99.336  16.878  58.517  1.00  0.00           H  
ATOM    272 2HG  ARG A  20    -100.099  17.606  59.952  1.00  0.00           H  
ATOM    273 1HD  ARG A  20    -100.539  15.356  60.818  1.00  0.00           H  
ATOM    274 2HD  ARG A  20     -99.685  14.675  59.413  1.00  0.00           H  
ATOM    275  HE  ARG A  20     -98.001  16.561  60.673  1.00  0.00           H  
ATOM    276 1HH1 ARG A  20     -99.417  13.401  61.257  1.00  0.00           H  
ATOM    277 2HH1 ARG A  20     -98.110  12.867  62.291  1.00  0.00           H  
ATOM    278 1HH2 ARG A  20     -96.310  15.859  62.015  1.00  0.00           H  
ATOM    279 2HH2 ARG A  20     -96.350  14.257  62.720  1.00  0.00           H  
ATOM    280  N   CYS A  21    -103.504  14.275  57.013  1.00  0.00           N  
ATOM    281  CA  CYS A  21    -104.929  14.041  56.799  1.00  0.00           C  
ATOM    282  C   CYS A  21    -105.750  14.641  57.947  1.00  0.00           C  
ATOM    283  O   CYS A  21    -105.329  14.603  59.107  1.00  0.00           O  
ATOM    284  CB  CYS A  21    -105.178  12.524  56.642  1.00  0.00           C  
ATOM    285  SG  CYS A  21    -103.954  11.651  55.604  1.00  0.00           S  
ATOM    286  H   CYS A  21    -102.903  13.491  57.203  1.00  0.00           H  
ATOM    287  HA  CYS A  21    -105.222  14.521  55.865  1.00  0.00           H  
ATOM    288 1HB  CYS A  21    -105.182  12.062  57.630  1.00  0.00           H  
ATOM    289 2HB  CYS A  21    -106.158  12.360  56.194  1.00  0.00           H  
ATOM    290  N   ILE A  22    -106.926  15.150  57.591  1.00  0.00           N  
ATOM    291  CA  ILE A  22    -107.992  15.694  58.434  1.00  0.00           C  
ATOM    292  C   ILE A  22    -109.268  14.930  58.029  1.00  0.00           C  
ATOM    293  O   ILE A  22    -109.420  14.463  56.896  1.00  0.00           O  
ATOM    294  CB  ILE A  22    -108.102  17.231  58.168  1.00  0.00           C  
ATOM    295  CG1 ILE A  22    -107.264  18.093  59.133  1.00  0.00           C  
ATOM    296  CG2 ILE A  22    -109.535  17.765  58.275  1.00  0.00           C  
ATOM    297  CD1 ILE A  22    -105.746  17.940  59.024  1.00  0.00           C  
ATOM    298  H   ILE A  22    -107.146  15.165  56.597  1.00  0.00           H  
ATOM    299  HA  ILE A  22    -107.731  15.518  59.476  1.00  0.00           H  
ATOM    300  HB  ILE A  22    -107.771  17.441  57.148  1.00  0.00           H  
ATOM    301 1HG1 ILE A  22    -107.579  17.879  60.152  1.00  0.00           H  
ATOM    302 2HG1 ILE A  22    -107.484  19.142  58.948  1.00  0.00           H  
ATOM    303 1HG2 ILE A  22    -109.541  18.827  58.030  1.00  0.00           H  
ATOM    304 2HG2 ILE A  22    -110.192  17.287  57.555  1.00  0.00           H  
ATOM    305 3HG2 ILE A  22    -109.915  17.656  59.290  1.00  0.00           H  
ATOM    306 1HD1 ILE A  22    -105.261  18.592  59.750  1.00  0.00           H  
ATOM    307 2HD1 ILE A  22    -105.470  16.904  59.225  1.00  0.00           H  
ATOM    308 3HD1 ILE A  22    -105.425  18.213  58.020  1.00  0.00           H  
ATOM    309  N   ASN A  23    -110.229  14.811  58.943  1.00  0.00           N  
ATOM    310  CA  ASN A  23    -111.585  14.434  58.545  1.00  0.00           C  
ATOM    311  C   ASN A  23    -112.406  15.707  58.347  1.00  0.00           C  
ATOM    312  O   ASN A  23    -112.287  16.613  59.170  1.00  0.00           O  
ATOM    313  CB  ASN A  23    -112.228  13.517  59.569  1.00  0.00           C  
ATOM    314  CG  ASN A  23    -111.553  12.177  59.651  1.00  0.00           C  
ATOM    315  ND2 ASN A  23    -110.771  11.978  60.681  1.00  0.00           N  
ATOM    316  OD1 ASN A  23    -111.739  11.321  58.778  1.00  0.00           O  
ATOM    317  H   ASN A  23    -110.116  15.317  59.811  1.00  0.00           H  
ATOM    318  HA  ASN A  23    -111.530  13.899  57.596  1.00  0.00           H  
ATOM    319 1HB  ASN A  23    -112.193  13.989  60.552  1.00  0.00           H  
ATOM    320 2HB  ASN A  23    -113.278  13.368  59.316  1.00  0.00           H  
ATOM    321 1HD2 ASN A  23    -110.295  11.104  60.786  1.00  0.00           H  
ATOM    322 2HD2 ASN A  23    -110.649  12.699  61.362  1.00  0.00           H  
ATOM    323  N   ILE A  24    -113.264  15.742  57.323  1.00  0.00           N  
ATOM    324  CA  ILE A  24    -114.052  16.898  56.845  1.00  0.00           C  
ATOM    325  C   ILE A  24    -115.079  17.460  57.864  1.00  0.00           C  
ATOM    326  O   ILE A  24    -116.028  18.162  57.513  1.00  0.00           O  
ATOM    327  CB  ILE A  24    -114.668  16.525  55.469  1.00  0.00           C  
ATOM    328  CG1 ILE A  24    -114.978  17.773  54.615  1.00  0.00           C  
ATOM    329  CG2 ILE A  24    -115.879  15.584  55.617  1.00  0.00           C  
ATOM    330  CD1 ILE A  24    -115.297  17.449  53.149  1.00  0.00           C  
ATOM    331  H   ILE A  24    -113.364  14.886  56.789  1.00  0.00           H  
ATOM    332  HA  ILE A  24    -113.367  17.719  56.632  1.00  0.00           H  
ATOM    333  HB  ILE A  24    -113.899  15.972  54.924  1.00  0.00           H  
ATOM    334 1HG1 ILE A  24    -114.109  18.433  54.626  1.00  0.00           H  
ATOM    335 2HG1 ILE A  24    -115.824  18.318  55.032  1.00  0.00           H  
ATOM    336 1HG2 ILE A  24    -116.142  15.170  54.643  1.00  0.00           H  
ATOM    337 2HG2 ILE A  24    -115.628  14.751  56.275  1.00  0.00           H  
ATOM    338 3HG2 ILE A  24    -116.738  16.119  56.017  1.00  0.00           H  
ATOM    339 1HD1 ILE A  24    -115.504  18.374  52.608  1.00  0.00           H  
ATOM    340 2HD1 ILE A  24    -114.443  16.946  52.693  1.00  0.00           H  
ATOM    341 3HD1 ILE A  24    -116.169  16.799  53.101  1.00  0.00           H  
ATOM    342  N   ASN A  25    -114.893  17.171  59.154  1.00  0.00           N  
ATOM    343  CA  ASN A  25    -115.463  17.955  60.228  1.00  0.00           C  
ATOM    344  C   ASN A  25    -114.549  19.041  60.803  1.00  0.00           C  
ATOM    345  O   ASN A  25    -115.056  20.109  61.097  1.00  0.00           O  
ATOM    346  CB  ASN A  25    -115.916  17.021  61.336  1.00  0.00           C  
ATOM    347  CG  ASN A  25    -117.072  16.154  60.924  1.00  0.00           C  
ATOM    348  ND2 ASN A  25    -117.222  15.031  61.581  1.00  0.00           N  
ATOM    349  OD1 ASN A  25    -117.829  16.499  60.010  1.00  0.00           O  
ATOM    350  H   ASN A  25    -114.071  16.629  59.372  1.00  0.00           H  
ATOM    351  HA  ASN A  25    -116.326  18.499  59.840  1.00  0.00           H  
ATOM    352 1HB  ASN A  25    -115.084  16.382  61.634  1.00  0.00           H  
ATOM    353 2HB  ASN A  25    -116.208  17.607  62.208  1.00  0.00           H  
ATOM    354 1HD2 ASN A  25    -117.974  14.413  61.350  1.00  0.00           H  
ATOM    355 2HD2 ASN A  25    -116.585  14.791  62.312  1.00  0.00           H  
ATOM    356  N   TRP A  26    -113.242  18.833  60.944  1.00  0.00           N  
ATOM    357  CA  TRP A  26    -112.335  19.929  61.304  1.00  0.00           C  
ATOM    358  C   TRP A  26    -111.969  20.703  60.043  1.00  0.00           C  
ATOM    359  O   TRP A  26    -110.976  20.409  59.396  1.00  0.00           O  
ATOM    360  CB  TRP A  26    -111.068  19.398  61.979  1.00  0.00           C  
ATOM    361  CG  TRP A  26    -111.317  18.800  63.331  1.00  0.00           C  
ATOM    362  CD1 TRP A  26    -111.110  19.400  64.537  1.00  0.00           C  
ATOM    363  CD2 TRP A  26    -111.823  17.476  63.622  1.00  0.00           C  
ATOM    364  CE2 TRP A  26    -111.890  17.362  65.013  1.00  0.00           C  
ATOM    365  CE3 TRP A  26    -112.219  16.394  62.827  1.00  0.00           C  
ATOM    366  NE1 TRP A  26    -111.450  18.543  65.555  1.00  0.00           N  
ATOM    367  CZ2 TRP A  26    -112.335  16.205  65.634  1.00  0.00           C  
ATOM    368  CZ3 TRP A  26    -112.668  15.235  63.448  1.00  0.00           C  
ATOM    369  CH2 TRP A  26    -112.725  15.144  64.816  1.00  0.00           C  
ATOM    370  H   TRP A  26    -112.822  17.989  60.576  1.00  0.00           H  
ATOM    371  HA  TRP A  26    -112.847  20.586  62.006  1.00  0.00           H  
ATOM    372 1HB  TRP A  26    -110.611  18.637  61.346  1.00  0.00           H  
ATOM    373 2HB  TRP A  26    -110.348  20.208  62.089  1.00  0.00           H  
ATOM    374  HD1 TRP A  26    -110.732  20.410  64.674  1.00  0.00           H  
ATOM    375  HE1 TRP A  26    -111.387  18.747  66.542  1.00  0.00           H  
ATOM    376  HE3 TRP A  26    -112.179  16.461  61.740  1.00  0.00           H  
ATOM    377  HZ2 TRP A  26    -112.388  16.114  66.719  1.00  0.00           H  
ATOM    378  HZ3 TRP A  26    -112.974  14.397  62.821  1.00  0.00           H  
ATOM    379  HH2 TRP A  26    -113.082  14.220  65.272  1.00  0.00           H  
ATOM    380  N   ARG A  27    -112.853  21.625  59.639  1.00  0.00           N  
ATOM    381  CA  ARG A  27    -112.731  22.371  58.375  1.00  0.00           C  
ATOM    382  C   ARG A  27    -113.265  23.803  58.478  1.00  0.00           C  
ATOM    383  O   ARG A  27    -114.466  24.042  58.555  1.00  0.00           O  
ATOM    384  CB  ARG A  27    -113.474  21.648  57.262  1.00  0.00           C  
ATOM    385  CG  ARG A  27    -113.371  22.302  55.894  1.00  0.00           C  
ATOM    386  CD  ARG A  27    -114.090  21.520  54.855  1.00  0.00           C  
ATOM    387  NE  ARG A  27    -113.966  22.125  53.539  1.00  0.00           N  
ATOM    388  CZ  ARG A  27    -114.799  23.062  53.046  1.00  0.00           C  
ATOM    389  NH1 ARG A  27    -115.809  23.491  53.771  1.00  0.00           N1+
ATOM    390  NH2 ARG A  27    -114.600  23.551  51.834  1.00  0.00           N  
ATOM    391  H   ARG A  27    -113.660  21.815  60.237  1.00  0.00           H  
ATOM    392  HA  ARG A  27    -111.675  22.432  58.109  1.00  0.00           H  
ATOM    393 1HB  ARG A  27    -113.094  20.632  57.171  1.00  0.00           H  
ATOM    394 2HB  ARG A  27    -114.532  21.580  57.516  1.00  0.00           H  
ATOM    395 1HG  ARG A  27    -113.806  23.301  55.934  1.00  0.00           H  
ATOM    396 2HG  ARG A  27    -112.322  22.375  55.603  1.00  0.00           H  
ATOM    397 1HD  ARG A  27    -113.678  20.513  54.808  1.00  0.00           H  
ATOM    398 2HD  ARG A  27    -115.149  21.468  55.108  1.00  0.00           H  
ATOM    399  HE  ARG A  27    -113.201  21.820  52.952  1.00  0.00           H  
ATOM    400 1HH1 ARG A  27    -115.959  23.118  54.697  1.00  0.00           H  
ATOM    401 2HH1 ARG A  27    -116.432  24.194  53.401  1.00  0.00           H  
ATOM    402 1HH2 ARG A  27    -113.825  23.221  51.277  1.00  0.00           H  
ATOM    403 2HH2 ARG A  27    -115.224  24.253  51.465  1.00  0.00           H  
ATOM    404  N   CYS A  28    -112.363  24.774  58.458  1.00  0.00           N  
ATOM    405  CA  CYS A  28    -112.628  26.191  58.729  1.00  0.00           C  
ATOM    406  C   CYS A  28    -113.318  26.566  60.055  1.00  0.00           C  
ATOM    407  O   CYS A  28    -113.418  27.748  60.384  1.00  0.00           O  
ATOM    408  CB  CYS A  28    -113.310  26.949  57.568  1.00  0.00           C  
ATOM    409  SG  CYS A  28    -113.861  26.100  56.057  1.00  0.00           S  
ATOM    410  H   CYS A  28    -111.399  24.501  58.325  1.00  0.00           H  
ATOM    411  HA  CYS A  28    -111.676  26.720  58.767  1.00  0.00           H  
ATOM    412 1HB  CYS A  28    -114.185  27.458  57.970  1.00  0.00           H  
ATOM    413 2HB  CYS A  28    -112.628  27.701  57.175  1.00  0.00           H  
ATOM    414  N   ASP A  29    -113.734  25.605  60.867  1.00  0.00           N  
ATOM    415  CA  ASP A  29    -113.692  25.736  62.319  1.00  0.00           C  
ATOM    416  C   ASP A  29    -112.339  26.329  62.730  1.00  0.00           C  
ATOM    417  O   ASP A  29    -111.321  26.015  62.112  1.00  0.00           O  
ATOM    418  CB  ASP A  29    -113.908  24.381  62.998  1.00  0.00           C  
ATOM    419  CG  ASP A  29    -115.374  23.970  63.049  1.00  0.00           C  
ATOM    420  OD1 ASP A  29    -116.212  24.801  62.792  1.00  0.00           O  
ATOM    421  OD2 ASP A  29    -115.640  22.830  63.345  1.00  0.00           O1-
ATOM    422  H   ASP A  29    -113.825  24.664  60.497  1.00  0.00           H  
ATOM    423  HA  ASP A  29    -114.493  26.407  62.630  1.00  0.00           H  
ATOM    424 1HB  ASP A  29    -113.349  23.613  62.464  1.00  0.00           H  
ATOM    425 2HB  ASP A  29    -113.521  24.418  64.017  1.00  0.00           H  
ATOM    426  N   ASN A  30    -112.275  27.174  63.760  1.00  0.00           N  
ATOM    427  CA  ASN A  30    -110.966  27.593  64.267  1.00  0.00           C  
ATOM    428  C   ASN A  30    -110.351  26.487  65.150  1.00  0.00           C  
ATOM    429  O   ASN A  30    -110.052  26.734  66.318  1.00  0.00           O  
ATOM    430  CB  ASN A  30    -111.029  28.986  64.922  1.00  0.00           C  
ATOM    431  CG  ASN A  30    -109.656  29.652  65.055  1.00  0.00           C  
ATOM    432  ND2 ASN A  30    -108.765  29.127  65.861  1.00  0.00           N  
ATOM    433  OD1 ASN A  30    -109.383  30.705  64.499  1.00  0.00           O  
ATOM    434  H   ASN A  30    -113.105  27.385  64.287  1.00  0.00           H  
ATOM    435  HA  ASN A  30    -110.299  27.746  63.418  1.00  0.00           H  
ATOM    436 1HB  ASN A  30    -111.643  29.627  64.299  1.00  0.00           H  
ATOM    437 2HB  ASN A  30    -111.507  28.907  65.898  1.00  0.00           H  
ATOM    438 1HD2 ASN A  30    -108.986  28.252  66.332  1.00  0.00           H  
ATOM    439 2HD2 ASN A  30    -107.836  29.505  65.837  1.00  0.00           H  
ATOM    440  N   ASP A  31    -110.165  25.288  64.601  1.00  0.00           N  
ATOM    441  CA  ASP A  31    -109.196  24.357  65.153  1.00  0.00           C  
ATOM    442  C   ASP A  31    -107.945  24.393  64.280  1.00  0.00           C  
ATOM    443  O   ASP A  31    -107.968  24.109  63.082  1.00  0.00           O  
ATOM    444  CB  ASP A  31    -109.766  22.938  65.217  1.00  0.00           C  
ATOM    445  CG  ASP A  31    -108.905  21.991  66.043  1.00  0.00           C  
ATOM    446  OD1 ASP A  31    -107.709  22.158  66.049  1.00  0.00           O  
ATOM    447  OD2 ASP A  31    -109.453  21.110  66.662  1.00  0.00           O1-
ATOM    448  H   ASP A  31    -110.398  25.173  63.615  1.00  0.00           H  
ATOM    449  HA  ASP A  31    -108.951  24.674  66.167  1.00  0.00           H  
ATOM    450 1HB  ASP A  31    -110.766  22.966  65.649  1.00  0.00           H  
ATOM    451 2HB  ASP A  31    -109.856  22.536  64.208  1.00  0.00           H  
ATOM    452  N   ASN A  32    -106.833  24.785  64.889  1.00  0.00           N  
ATOM    453  CA  ASN A  32    -105.517  24.697  64.276  1.00  0.00           C  
ATOM    454  C   ASN A  32    -105.020  23.236  64.244  1.00  0.00           C  
ATOM    455  O   ASN A  32    -103.923  22.928  64.722  1.00  0.00           O  
ATOM    456  CB  ASN A  32    -104.533  25.591  65.009  1.00  0.00           C  
ATOM    457  CG  ASN A  32    -104.839  27.053  64.832  1.00  0.00           C  
ATOM    458  ND2 ASN A  32    -104.846  27.784  65.918  1.00  0.00           N  
ATOM    459  OD1 ASN A  32    -105.069  27.521  63.711  1.00  0.00           O  
ATOM    460  H   ASN A  32    -106.881  24.897  65.891  1.00  0.00           H  
ATOM    461  HA  ASN A  32    -105.593  25.036  63.241  1.00  0.00           H  
ATOM    462 1HB  ASN A  32    -104.550  25.355  66.074  1.00  0.00           H  
ATOM    463 2HB  ASN A  32    -103.524  25.397  64.646  1.00  0.00           H  
ATOM    464 1HD2 ASN A  32    -105.043  28.763  65.861  1.00  0.00           H  
ATOM    465 2HD2 ASN A  32    -104.654  27.363  66.804  1.00  0.00           H  
ATOM    466  N   ASP A  33    -105.851  22.325  63.726  1.00  0.00           N  
ATOM    467  CA  ASP A  33    -105.558  20.895  63.686  1.00  0.00           C  
ATOM    468  C   ASP A  33    -104.285  20.620  62.894  1.00  0.00           C  
ATOM    469  O   ASP A  33    -103.437  19.815  63.287  1.00  0.00           O  
ATOM    470  CB  ASP A  33    -106.728  20.123  63.071  1.00  0.00           C  
ATOM    471  CG  ASP A  33    -106.553  18.613  63.159  1.00  0.00           C  
ATOM    472  OD1 ASP A  33    -106.767  18.070  64.216  1.00  0.00           O  
ATOM    473  OD2 ASP A  33    -106.206  18.017  62.168  1.00  0.00           O1-
ATOM    474  H   ASP A  33    -106.775  22.638  63.447  1.00  0.00           H  
ATOM    475  HA  ASP A  33    -105.409  20.545  64.708  1.00  0.00           H  
ATOM    476 1HB  ASP A  33    -107.653  20.397  63.579  1.00  0.00           H  
ATOM    477 2HB  ASP A  33    -106.836  20.401  62.023  1.00  0.00           H  
ATOM    478  N   CYS A  34    -104.096  21.381  61.820  1.00  0.00           N  
ATOM    479  CA  CYS A  34    -102.861  21.379  61.076  1.00  0.00           C  
ATOM    480  C   CYS A  34    -101.803  22.310  61.689  1.00  0.00           C  
ATOM    481  O   CYS A  34    -102.078  23.443  62.086  1.00  0.00           O  
ATOM    482  CB  CYS A  34    -103.186  21.591  59.610  1.00  0.00           C  
ATOM    483  SG  CYS A  34    -101.864  20.986  58.557  1.00  0.00           S  
ATOM    484  H   CYS A  34    -104.789  22.085  61.616  1.00  0.00           H  
ATOM    485  HA  CYS A  34    -102.454  20.368  61.085  1.00  0.00           H  
ATOM    486 1HB  CYS A  34    -104.086  21.027  59.361  1.00  0.00           H  
ATOM    487 2HB  CYS A  34    -103.396  22.646  59.432  1.00  0.00           H  
ATOM    488  N   GLY A  35    -100.570  21.801  61.796  1.00  0.00           N  
ATOM    489  CA  GLY A  35     -99.455  22.423  62.526  1.00  0.00           C  
ATOM    490  C   GLY A  35     -98.740  23.528  61.751  1.00  0.00           C  
ATOM    491  O   GLY A  35     -97.522  23.523  61.618  1.00  0.00           O  
ATOM    492  H   GLY A  35    -100.395  20.906  61.370  1.00  0.00           H  
ATOM    493 1HA  GLY A  35     -99.824  22.847  63.460  1.00  0.00           H  
ATOM    494 2HA  GLY A  35     -98.721  21.662  62.786  1.00  0.00           H  
ATOM    495  N   ASP A  36     -99.557  24.408  61.195  1.00  0.00           N  
ATOM    496  CA  ASP A  36     -99.547  24.909  59.819  1.00  0.00           C  
ATOM    497  C   ASP A  36    -101.031  25.136  59.551  1.00  0.00           C  
ATOM    498  O   ASP A  36    -101.705  24.245  59.048  1.00  0.00           O  
ATOM    499  CB  ASP A  36     -98.871  23.928  58.837  1.00  0.00           C  
ATOM    500  CG  ASP A  36     -98.825  24.416  57.390  1.00  0.00           C  
ATOM    501  OD1 ASP A  36     -99.509  25.409  57.051  1.00  0.00           O  
ATOM    502  OD2 ASP A  36     -98.071  23.791  56.604  1.00  0.00           O1-
ATOM    503  H   ASP A  36    -100.502  24.324  61.560  1.00  0.00           H  
ATOM    504  HA  ASP A  36     -98.948  25.820  59.788  1.00  0.00           H  
ATOM    505 1HB  ASP A  36     -97.838  23.771  59.146  1.00  0.00           H  
ATOM    506 2HB  ASP A  36     -99.379  22.964  58.878  1.00  0.00           H  
ATOM    507  N   ASN A  37    -101.563  26.261  60.057  1.00  0.00           N  
ATOM    508  CA  ASN A  37    -102.999  26.605  60.146  1.00  0.00           C  
ATOM    509  C   ASN A  37    -103.807  26.498  58.834  1.00  0.00           C  
ATOM    510  O   ASN A  37    -104.982  26.845  58.766  1.00  0.00           O  
ATOM    511  CB  ASN A  37    -103.142  28.007  60.709  1.00  0.00           C  
ATOM    512  CG  ASN A  37    -102.567  29.057  59.799  1.00  0.00           C  
ATOM    513  ND2 ASN A  37    -102.436  30.258  60.302  1.00  0.00           N  
ATOM    514  OD1 ASN A  37    -102.240  28.780  58.640  1.00  0.00           O  
ATOM    515  H   ASN A  37    -100.935  26.870  60.559  1.00  0.00           H  
ATOM    516  HA  ASN A  37    -103.485  25.896  60.818  1.00  0.00           H  
ATOM    517 1HB  ASN A  37    -104.197  28.227  60.877  1.00  0.00           H  
ATOM    518 2HB  ASN A  37    -102.638  28.065  61.675  1.00  0.00           H  
ATOM    519 1HD2 ASN A  37    -102.059  30.996  59.743  1.00  0.00           H  
ATOM    520 2HD2 ASN A  37    -102.713  30.437  61.245  1.00  0.00           H  
ATOM    521  N   SER A  38    -103.177  26.046  57.763  1.00  0.00           N  
ATOM    522  CA  SER A  38    -103.687  25.898  56.418  1.00  0.00           C  
ATOM    523  C   SER A  38    -105.025  25.189  56.234  1.00  0.00           C  
ATOM    524  O   SER A  38    -105.685  25.457  55.232  1.00  0.00           O  
ATOM    525  CB  SER A  38    -102.610  25.217  55.594  1.00  0.00           C  
ATOM    526  OG  SER A  38    -101.482  26.070  55.489  1.00  0.00           O  
ATOM    527  H   SER A  38    -102.230  25.708  57.901  1.00  0.00           H  
ATOM    528  HA  SER A  38    -103.856  26.892  56.001  1.00  0.00           H  
ATOM    529 1HB  SER A  38    -102.347  24.293  56.104  1.00  0.00           H  
ATOM    530 2HB  SER A  38    -103.007  24.968  54.611  1.00  0.00           H  
ATOM    531  HG  SER A  38    -100.741  25.714  56.047  1.00  0.00           H  
ATOM    532  N   ASP A  39    -105.463  24.349  57.174  1.00  0.00           N  
ATOM    533  CA  ASP A  39    -106.790  23.713  57.111  1.00  0.00           C  
ATOM    534  C   ASP A  39    -107.982  24.663  57.300  1.00  0.00           C  
ATOM    535  O   ASP A  39    -109.103  24.377  56.876  1.00  0.00           O  
ATOM    536  CB  ASP A  39    -106.874  22.607  58.165  1.00  0.00           C  
ATOM    537  CG  ASP A  39    -106.674  23.123  59.583  1.00  0.00           C  
ATOM    538  OD1 ASP A  39    -105.638  23.683  59.850  1.00  0.00           O  
ATOM    539  OD2 ASP A  39    -107.560  22.952  60.387  1.00  0.00           O1-
ATOM    540  H   ASP A  39    -104.862  24.141  57.957  1.00  0.00           H  
ATOM    541  HA  ASP A  39    -106.916  23.275  56.120  1.00  0.00           H  
ATOM    542 1HB  ASP A  39    -107.848  22.120  58.104  1.00  0.00           H  
ATOM    543 2HB  ASP A  39    -106.117  21.850  57.959  1.00  0.00           H  
ATOM    544  N   GLU A  40    -107.747  25.856  57.846  1.00  0.00           N  
ATOM    545  CA  GLU A  40    -108.706  26.955  57.729  1.00  0.00           C  
ATOM    546  C   GLU A  40    -108.360  27.927  56.583  1.00  0.00           C  
ATOM    547  O   GLU A  40    -109.226  28.659  56.107  1.00  0.00           O  
ATOM    548  CB  GLU A  40    -108.878  27.709  59.068  1.00  0.00           C  
ATOM    549  CG  GLU A  40    -107.563  28.276  59.625  1.00  0.00           C  
ATOM    550  CD  GLU A  40    -107.684  29.346  60.718  1.00  0.00           C  
ATOM    551  OE1 GLU A  40    -108.745  29.999  60.857  1.00  0.00           O  
ATOM    552  OE2 GLU A  40    -106.631  29.589  61.359  1.00  0.00           O1-
ATOM    553  H   GLU A  40    -106.823  26.052  58.219  1.00  0.00           H  
ATOM    554  HA  GLU A  40    -109.689  26.535  57.508  1.00  0.00           H  
ATOM    555 1HB  GLU A  40    -109.588  28.516  58.904  1.00  0.00           H  
ATOM    556 2HB  GLU A  40    -109.294  27.034  59.816  1.00  0.00           H  
ATOM    557 1HG  GLU A  40    -107.003  27.438  60.043  1.00  0.00           H  
ATOM    558 2HG  GLU A  40    -106.990  28.707  58.805  1.00  0.00           H  
ATOM    559  N   ALA A  41    -107.121  27.944  56.085  1.00  0.00           N  
ATOM    560  CA  ALA A  41    -106.620  29.093  55.337  1.00  0.00           C  
ATOM    561  C   ALA A  41    -107.140  29.268  53.910  1.00  0.00           C  
ATOM    562  O   ALA A  41    -107.357  30.399  53.479  1.00  0.00           O  
ATOM    563  CB  ALA A  41    -105.090  29.085  55.343  1.00  0.00           C  
ATOM    564  H   ALA A  41    -106.465  27.245  56.402  1.00  0.00           H  
ATOM    565  HA  ALA A  41    -106.938  29.999  55.854  1.00  0.00           H  
ATOM    566 1HB  ALA A  41    -104.722  30.034  54.944  1.00  0.00           H  
ATOM    567 2HB  ALA A  41    -104.723  28.969  56.363  1.00  0.00           H  
ATOM    568 3HB  ALA A  41    -104.726  28.277  54.710  1.00  0.00           H  
ATOM    569  N   GLY A  42    -107.376  28.174  53.186  1.00  0.00           N  
ATOM    570  CA  GLY A  42    -108.057  28.215  51.883  1.00  0.00           C  
ATOM    571  C   GLY A  42    -109.556  28.000  52.010  1.00  0.00           C  
ATOM    572  O   GLY A  42    -110.210  27.651  51.026  1.00  0.00           O  
ATOM    573  H   GLY A  42    -107.191  27.275  53.613  1.00  0.00           H  
ATOM    574 1HA  GLY A  42    -107.874  29.178  51.407  1.00  0.00           H  
ATOM    575 2HA  GLY A  42    -107.640  27.449  51.230  1.00  0.00           H  
ATOM    576  N   CYS A  43    -110.082  28.066  53.234  1.00  0.00           N  
ATOM    577  CA  CYS A  43    -111.291  27.339  53.536  1.00  0.00           C  
ATOM    578  C   CYS A  43    -112.541  28.118  53.149  1.00  0.00           C  
ATOM    579  O   CYS A  43    -112.692  29.305  53.418  1.00  0.00           O  
ATOM    580  CB  CYS A  43    -111.201  26.808  54.954  1.00  0.00           C  
ATOM    581  SG  CYS A  43    -112.168  25.327  55.293  1.00  0.00           S  
ATOM    582  H   CYS A  43    -109.562  28.467  54.006  1.00  0.00           H  
ATOM    583  HA  CYS A  43    -111.286  26.408  52.969  1.00  0.00           H  
ATOM    584 1HB  CYS A  43    -110.165  26.513  55.126  1.00  0.00           H  
ATOM    585 2HB  CYS A  43    -111.455  27.602  55.657  1.00  0.00           H  
ATOM    586  N   SER A  44    -113.434  27.433  52.439  1.00  0.00           N  
ATOM    587  CA  SER A  44    -114.619  28.024  51.817  1.00  0.00           C  
ATOM    588  C   SER A  44    -115.733  28.390  52.816  1.00  0.00           C  
ATOM    589  O   SER A  44    -116.913  28.377  52.471  1.00  0.00           O  
ATOM    590  CB  SER A  44    -115.168  27.064  50.781  1.00  0.00           C  
ATOM    591  OG  SER A  44    -115.631  25.886  51.382  1.00  0.00           O  
ATOM    592  H   SER A  44    -113.221  26.472  52.205  1.00  0.00           H  
ATOM    593  HA  SER A  44    -114.325  28.953  51.327  1.00  0.00           H  
ATOM    594 1HB  SER A  44    -115.982  27.543  50.236  1.00  0.00           H  
ATOM    595 2HB  SER A  44    -114.389  26.824  50.058  1.00  0.00           H  
ATOM    596  HG  SER A  44    -116.072  26.158  52.191  1.00  0.00           H  
ATOM    597  N   HIS A  45    -115.366  28.671  54.067  1.00  0.00           N  
ATOM    598  CA  HIS A  45    -116.233  29.065  55.171  1.00  0.00           C  
ATOM    599  C   HIS A  45    -115.433  29.825  56.229  1.00  0.00           C  
ATOM    600  O   HIS A  45    -114.209  29.777  56.255  1.00  0.00           O  
ATOM    601  CB  HIS A  45    -116.904  27.841  55.802  1.00  0.00           C  
ATOM    602  CG  HIS A  45    -117.999  28.184  56.764  1.00  0.00           C  
ATOM    603  CD2 HIS A  45    -118.063  28.091  58.112  1.00  0.00           C  
ATOM    604  ND1 HIS A  45    -119.214  28.695  56.356  1.00  0.00           N  
ATOM    605  CE1 HIS A  45    -119.979  28.900  57.415  1.00  0.00           C  
ATOM    606  NE2 HIS A  45    -119.304  28.542  58.492  1.00  0.00           N  
ATOM    607  H   HIS A  45    -114.370  28.777  54.233  1.00  0.00           H  
ATOM    608  HA  HIS A  45    -117.018  29.724  54.801  1.00  0.00           H  
ATOM    609 1HB  HIS A  45    -117.325  27.211  55.017  1.00  0.00           H  
ATOM    610 2HB  HIS A  45    -116.158  27.249  56.332  1.00  0.00           H  
ATOM    611  HD1 HIS A  45    -119.517  28.816  55.410  1.00  0.00           H  
ATOM    612  HD2 HIS A  45    -117.353  27.747  58.866  1.00  0.00           H  
ATOM    613  HE1 HIS A  45    -120.985  29.302  57.303  1.00  0.00           H  
ATOM    614  N   SER A  46    -116.135  30.574  57.075  1.00  0.00           N  
ATOM    615  CA  SER A  46    -115.559  31.454  58.082  1.00  0.00           C  
ATOM    616  C   SER A  46    -114.661  30.744  59.109  1.00  0.00           C  
ATOM    617  O   SER A  46    -115.131  30.413  60.201  1.00  0.00           O  
ATOM    618  CB  SER A  46    -116.680  32.171  58.809  1.00  0.00           C  
ATOM    619  OG  SER A  46    -116.177  32.970  59.844  1.00  0.00           O  
ATOM    620  H   SER A  46    -117.130  30.383  57.125  1.00  0.00           H  
ATOM    621  HA  SER A  46    -114.926  32.187  57.580  1.00  0.00           H  
ATOM    622 1HB  SER A  46    -117.232  32.791  58.103  1.00  0.00           H  
ATOM    623 2HB  SER A  46    -117.376  31.439  59.216  1.00  0.00           H  
ATOM    624  HG  SER A  46    -115.224  32.854  59.828  1.00  0.00           H  
ATOM    625  N   CYS A  47    -113.354  30.712  58.833  1.00  0.00           N  
ATOM    626  CA  CYS A  47    -112.290  30.864  59.839  1.00  0.00           C  
ATOM    627  C   CYS A  47    -112.715  31.865  60.914  1.00  0.00           C  
ATOM    628  O   CYS A  47    -113.245  32.932  60.598  1.00  0.00           O  
ATOM    629  CB  CYS A  47    -110.990  31.285  59.130  1.00  0.00           C  
ATOM    630  SG  CYS A  47    -111.097  32.580  57.859  1.00  0.00           S  
ATOM    631  H   CYS A  47    -113.083  30.826  57.866  1.00  0.00           H  
ATOM    632  HA  CYS A  47    -112.111  29.894  60.302  1.00  0.00           H  
ATOM    633 1HB  CYS A  47    -110.259  31.595  59.876  1.00  0.00           H  
ATOM    634 2HB  CYS A  47    -110.574  30.430  58.596  1.00  0.00           H  
ATOM    635  N   SER A  48    -112.669  31.481  62.194  1.00  0.00           N  
ATOM    636  CA  SER A  48    -113.438  32.209  63.214  1.00  0.00           C  
ATOM    637  C   SER A  48    -112.941  32.077  64.647  1.00  0.00           C  
ATOM    638  O   SER A  48    -113.747  31.864  65.556  1.00  0.00           O  
ATOM    639  CB  SER A  48    -114.882  31.750  63.163  1.00  0.00           C  
ATOM    640  OG  SER A  48    -114.975  30.364  63.353  1.00  0.00           O  
ATOM    641  H   SER A  48    -112.242  30.590  62.413  1.00  0.00           H  
ATOM    642  HA  SER A  48    -113.389  33.275  62.989  1.00  0.00           H  
ATOM    643 1HB  SER A  48    -115.454  32.264  63.935  1.00  0.00           H  
ATOM    644 2HB  SER A  48    -115.314  32.017  62.200  1.00  0.00           H  
ATOM    645  HG  SER A  48    -115.079  29.984  62.477  1.00  0.00           H  
ATOM    646  N   SER A  49    -111.653  32.311  64.897  1.00  0.00           N  
ATOM    647  CA  SER A  49    -111.262  32.842  66.206  1.00  0.00           C  
ATOM    648  C   SER A  49    -110.100  33.827  66.211  1.00  0.00           C  
ATOM    649  O   SER A  49    -110.336  35.005  66.468  1.00  0.00           O  
ATOM    650  CB  SER A  49    -111.025  31.776  67.289  1.00  0.00           C  
ATOM    651  OG  SER A  49    -112.165  30.968  67.491  1.00  0.00           O  
ATOM    652  H   SER A  49    -110.988  32.379  64.133  1.00  0.00           H  
ATOM    653  HA  SER A  49    -112.106  33.393  66.624  1.00  0.00           H  
ATOM    654 1HB  SER A  49    -110.170  31.155  67.036  1.00  0.00           H  
ATOM    655 2HB  SER A  49    -110.793  32.262  68.235  1.00  0.00           H  
ATOM    656  HG  SER A  49    -112.871  31.290  66.901  1.00  0.00           H  
ATOM    657  N   THR A  50    -108.875  33.355  65.961  1.00  0.00           N  
ATOM    658  CA  THR A  50    -107.730  34.249  65.722  1.00  0.00           C  
ATOM    659  C   THR A  50    -107.918  34.851  64.347  1.00  0.00           C  
ATOM    660  O   THR A  50    -108.174  36.043  64.252  1.00  0.00           O  
ATOM    661  CB  THR A  50    -106.378  33.516  65.805  1.00  0.00           C  
ATOM    662  CG2 THR A  50    -105.233  34.473  65.512  1.00  0.00           C  
ATOM    663  OG1 THR A  50    -106.211  32.963  67.117  1.00  0.00           O  
ATOM    664  H   THR A  50    -108.782  32.384  65.690  1.00  0.00           H  
ATOM    665  HA  THR A  50    -107.731  35.025  66.489  1.00  0.00           H  
ATOM    666  HB  THR A  50    -106.360  32.703  65.079  1.00  0.00           H  
ATOM    667  HG1 THR A  50    -105.921  33.653  67.719  1.00  0.00           H  
ATOM    668 1HG2 THR A  50    -104.286  33.936  65.575  1.00  0.00           H  
ATOM    669 2HG2 THR A  50    -105.351  34.885  64.510  1.00  0.00           H  
ATOM    670 3HG2 THR A  50    -105.240  35.282  66.241  1.00  0.00           H  
ATOM    671  N   GLN A  51    -107.915  34.049  63.281  1.00  0.00           N  
ATOM    672  CA  GLN A  51    -107.979  34.625  61.946  1.00  0.00           C  
ATOM    673  C   GLN A  51    -109.330  35.288  61.637  1.00  0.00           C  
ATOM    674  O   GLN A  51    -110.406  34.760  61.948  1.00  0.00           O  
ATOM    675  CB  GLN A  51    -107.606  33.598  60.868  1.00  0.00           C  
ATOM    676  CG  GLN A  51    -106.155  33.109  61.024  1.00  0.00           C  
ATOM    677  CD  GLN A  51    -105.581  32.589  59.712  1.00  0.00           C  
ATOM    678  NE2 GLN A  51    -105.387  31.300  59.569  1.00  0.00           N  
ATOM    679  OE1 GLN A  51    -105.292  33.338  58.792  1.00  0.00           O  
ATOM    680  H   GLN A  51    -107.723  33.061  63.388  1.00  0.00           H  
ATOM    681  HA  GLN A  51    -107.223  35.407  61.871  1.00  0.00           H  
ATOM    682 1HB  GLN A  51    -108.288  32.748  60.900  1.00  0.00           H  
ATOM    683 2HB  GLN A  51    -107.707  34.052  59.882  1.00  0.00           H  
ATOM    684 1HG  GLN A  51    -105.523  33.934  61.351  1.00  0.00           H  
ATOM    685 2HG  GLN A  51    -106.130  32.311  61.766  1.00  0.00           H  
ATOM    686 1HE2 GLN A  51    -105.764  30.676  60.288  1.00  0.00           H  
ATOM    687 2HE2 GLN A  51    -105.099  30.980  58.664  1.00  0.00           H  
ATOM    688  N   PHE A  52    -109.254  36.449  60.980  1.00  0.00           N  
ATOM    689  CA  PHE A  52    -110.384  37.213  60.462  1.00  0.00           C  
ATOM    690  C   PHE A  52    -110.504  37.140  58.931  1.00  0.00           C  
ATOM    691  O   PHE A  52    -109.710  36.471  58.274  1.00  0.00           O  
ATOM    692  CB  PHE A  52    -110.262  38.675  60.894  1.00  0.00           C  
ATOM    693  CG  PHE A  52    -110.330  38.875  62.382  1.00  0.00           C  
ATOM    694  CD1 PHE A  52    -111.025  37.984  63.185  1.00  0.00           C  
ATOM    695  CD2 PHE A  52    -109.698  39.954  62.981  1.00  0.00           C  
ATOM    696  CE1 PHE A  52    -111.089  38.167  64.554  1.00  0.00           C  
ATOM    697  CE2 PHE A  52    -109.758  40.139  64.349  1.00  0.00           C  
ATOM    698  CZ  PHE A  52    -110.455  39.244  65.136  1.00  0.00           C  
ATOM    699  H   PHE A  52    -108.323  36.779  60.737  1.00  0.00           H  
ATOM    700  HA  PHE A  52    -111.303  36.795  60.877  1.00  0.00           H  
ATOM    701 1HB  PHE A  52    -109.316  39.082  60.540  1.00  0.00           H  
ATOM    702 2HB  PHE A  52    -111.060  39.257  60.437  1.00  0.00           H  
ATOM    703  HD1 PHE A  52    -111.527  37.131  62.725  1.00  0.00           H  
ATOM    704  HD2 PHE A  52    -109.149  40.661  62.359  1.00  0.00           H  
ATOM    705  HE1 PHE A  52    -111.640  37.459  65.172  1.00  0.00           H  
ATOM    706  HE2 PHE A  52    -109.256  40.991  64.807  1.00  0.00           H  
ATOM    707  HZ  PHE A  52    -110.505  39.389  66.214  1.00  0.00           H  
ATOM    708  N   LYS A  53    -111.617  37.663  58.390  1.00  0.00           N  
ATOM    709  CA  LYS A  53    -112.397  36.959  57.349  1.00  0.00           C  
ATOM    710  C   LYS A  53    -112.650  37.811  56.099  1.00  0.00           C  
ATOM    711  O   LYS A  53    -113.795  38.147  55.795  1.00  0.00           O  
ATOM    712  CB  LYS A  53    -113.734  36.490  57.923  1.00  0.00           C  
ATOM    713  CG  LYS A  53    -114.671  37.617  58.337  1.00  0.00           C  
ATOM    714  CD  LYS A  53    -115.960  37.073  58.934  1.00  0.00           C  
ATOM    715  CE  LYS A  53    -116.911  38.196  59.319  1.00  0.00           C  
ATOM    716  NZ  LYS A  53    -118.173  37.679  59.915  1.00  0.00           N1+
ATOM    717  H   LYS A  53    -112.108  38.349  58.941  1.00  0.00           H  
ATOM    718  HA  LYS A  53    -111.829  36.088  57.021  1.00  0.00           H  
ATOM    719 1HB  LYS A  53    -114.254  35.878  57.185  1.00  0.00           H  
ATOM    720 2HB  LYS A  53    -113.555  35.865  58.799  1.00  0.00           H  
ATOM    721 1HG  LYS A  53    -114.177  38.248  59.077  1.00  0.00           H  
ATOM    722 2HG  LYS A  53    -114.912  38.227  57.468  1.00  0.00           H  
ATOM    723 1HD  LYS A  53    -116.452  36.425  58.207  1.00  0.00           H  
ATOM    724 2HD  LYS A  53    -115.731  36.484  59.822  1.00  0.00           H  
ATOM    725 1HE  LYS A  53    -116.425  38.852  60.040  1.00  0.00           H  
ATOM    726 2HE  LYS A  53    -117.157  38.785  58.435  1.00  0.00           H  
ATOM    727 1HZ  LYS A  53    -118.774  38.454  60.156  1.00  0.00           H  
ATOM    728 2HZ  LYS A  53    -118.642  37.083  59.248  1.00  0.00           H  
ATOM    729 3HZ  LYS A  53    -117.959  37.148  60.748  1.00  0.00           H  
ATOM    730  N   CYS A  54    -111.601  38.208  55.389  1.00  0.00           N  
ATOM    731  CA  CYS A  54    -111.734  38.978  54.155  1.00  0.00           C  
ATOM    732  C   CYS A  54    -112.638  38.226  53.151  1.00  0.00           C  
ATOM    733  O   CYS A  54    -112.363  37.066  52.805  1.00  0.00           O  
ATOM    734  CB  CYS A  54    -110.349  39.233  53.531  1.00  0.00           C  
ATOM    735  SG  CYS A  54    -108.928  39.337  54.652  1.00  0.00           S  
ATOM    736  H   CYS A  54    -110.680  37.867  55.638  1.00  0.00           H  
ATOM    737  HA  CYS A  54    -112.190  39.939  54.395  1.00  0.00           H  
ATOM    738 1HB  CYS A  54    -110.143  38.415  52.854  1.00  0.00           H  
ATOM    739 2HB  CYS A  54    -110.374  40.159  52.956  1.00  0.00           H  
ATOM    740  N   ASN A  55    -113.744  38.868  52.734  1.00  0.00           N  
ATOM    741  CA  ASN A  55    -114.953  38.177  52.238  1.00  0.00           C  
ATOM    742  C   ASN A  55    -114.701  37.208  51.065  1.00  0.00           C  
ATOM    743  O   ASN A  55    -115.393  36.203  50.927  1.00  0.00           O  
ATOM    744  CB  ASN A  55    -115.999  39.202  51.841  1.00  0.00           C  
ATOM    745  CG  ASN A  55    -116.638  39.866  53.029  1.00  0.00           C  
ATOM    746  ND2 ASN A  55    -117.223  41.016  52.811  1.00  0.00           N  
ATOM    747  OD1 ASN A  55    -116.601  39.337  54.146  1.00  0.00           O  
ATOM    748  H   ASN A  55    -113.870  39.814  53.065  1.00  0.00           H  
ATOM    749  HA  ASN A  55    -115.350  37.556  53.043  1.00  0.00           H  
ATOM    750 1HB  ASN A  55    -115.539  39.968  51.215  1.00  0.00           H  
ATOM    751 2HB  ASN A  55    -116.775  38.719  51.249  1.00  0.00           H  
ATOM    752 1HD2 ASN A  55    -117.665  41.504  53.565  1.00  0.00           H  
ATOM    753 2HD2 ASN A  55    -117.228  41.408  51.891  1.00  0.00           H  
ATOM    754  N   SER A  56    -113.702  37.482  50.229  1.00  0.00           N  
ATOM    755  CA  SER A  56    -113.356  36.715  49.023  1.00  0.00           C  
ATOM    756  C   SER A  56    -112.532  35.454  49.291  1.00  0.00           C  
ATOM    757  O   SER A  56    -111.569  35.178  48.577  1.00  0.00           O  
ATOM    758  CB  SER A  56    -112.594  37.607  48.063  1.00  0.00           C  
ATOM    759  OG  SER A  56    -113.391  38.673  47.627  1.00  0.00           O  
ATOM    760  H   SER A  56    -113.168  38.322  50.405  1.00  0.00           H  
ATOM    761  HA  SER A  56    -114.281  36.384  48.547  1.00  0.00           H  
ATOM    762 1HB  SER A  56    -111.703  37.995  48.556  1.00  0.00           H  
ATOM    763 2HB  SER A  56    -112.264  37.021  47.206  1.00  0.00           H  
ATOM    764  HG  SER A  56    -112.937  39.473  47.900  1.00  0.00           H  
ATOM    765  N   GLY A  57    -112.878  34.708  50.342  1.00  0.00           N  
ATOM    766  CA  GLY A  57    -112.211  33.457  50.686  1.00  0.00           C  
ATOM    767  C   GLY A  57    -110.813  33.634  51.258  1.00  0.00           C  
ATOM    768  O   GLY A  57    -109.959  32.799  50.975  1.00  0.00           O  
ATOM    769  H   GLY A  57    -113.698  34.984  50.868  1.00  0.00           H  
ATOM    770 1HA  GLY A  57    -112.811  32.913  51.417  1.00  0.00           H  
ATOM    771 2HA  GLY A  57    -112.138  32.827  49.800  1.00  0.00           H  
ATOM    772  N   ARG A  58    -110.546  34.706  52.023  1.00  0.00           N  
ATOM    773  CA  ARG A  58    -109.181  34.988  52.490  1.00  0.00           C  
ATOM    774  C   ARG A  58    -109.129  35.244  53.987  1.00  0.00           C  
ATOM    775  O   ARG A  58    -109.487  36.313  54.458  1.00  0.00           O  
ATOM    776  CB  ARG A  58    -108.607  36.195  51.764  1.00  0.00           C  
ATOM    777  CG  ARG A  58    -108.431  36.016  50.264  1.00  0.00           C  
ATOM    778  CD  ARG A  58    -107.850  37.227  49.630  1.00  0.00           C  
ATOM    779  NE  ARG A  58    -107.694  37.065  48.193  1.00  0.00           N  
ATOM    780  CZ  ARG A  58    -107.187  38.003  47.369  1.00  0.00           C  
ATOM    781  NH1 ARG A  58    -106.792  39.159  47.852  1.00  0.00           N1+
ATOM    782  NH2 ARG A  58    -107.087  37.759  46.074  1.00  0.00           N  
ATOM    783  H   ARG A  58    -111.276  35.390  52.206  1.00  0.00           H  
ATOM    784  HA  ARG A  58    -108.556  34.121  52.273  1.00  0.00           H  
ATOM    785 1HB  ARG A  58    -109.255  37.056  51.919  1.00  0.00           H  
ATOM    786 2HB  ARG A  58    -107.630  36.441  52.182  1.00  0.00           H  
ATOM    787 1HG  ARG A  58    -107.765  35.175  50.073  1.00  0.00           H  
ATOM    788 2HG  ARG A  58    -109.402  35.821  49.805  1.00  0.00           H  
ATOM    789 1HD  ARG A  58    -108.503  38.080  49.808  1.00  0.00           H  
ATOM    790 2HD  ARG A  58    -106.868  37.425  50.058  1.00  0.00           H  
ATOM    791  HE  ARG A  58    -107.988  36.188  47.784  1.00  0.00           H  
ATOM    792 1HH1 ARG A  58    -106.868  39.345  48.843  1.00  0.00           H  
ATOM    793 2HH1 ARG A  58    -106.412  39.861  47.234  1.00  0.00           H  
ATOM    794 1HH2 ARG A  58    -107.391  36.869  45.702  1.00  0.00           H  
ATOM    795 2HH2 ARG A  58    -106.707  38.461  45.456  1.00  0.00           H  
ATOM    796  N   CYS A  59    -108.692  34.237  54.734  1.00  0.00           N  
ATOM    797  CA  CYS A  59    -108.324  34.427  56.132  1.00  0.00           C  
ATOM    798  C   CYS A  59    -107.025  35.229  56.268  1.00  0.00           C  
ATOM    799  O   CYS A  59    -106.166  35.198  55.381  1.00  0.00           O  
ATOM    800  CB  CYS A  59    -108.223  33.040  56.789  1.00  0.00           C  
ATOM    801  SG  CYS A  59    -109.678  31.985  56.512  1.00  0.00           S  
ATOM    802  H   CYS A  59    -108.496  33.344  54.306  1.00  0.00           H  
ATOM    803  HA  CYS A  59    -109.122  34.980  56.628  1.00  0.00           H  
ATOM    804 1HB  CYS A  59    -107.351  32.530  56.379  1.00  0.00           H  
ATOM    805 2HB  CYS A  59    -108.073  33.156  57.863  1.00  0.00           H  
ATOM    806  N   ILE A  60    -106.898  35.937  57.387  1.00  0.00           N  
ATOM    807  CA  ILE A  60    -105.712  36.706  57.752  1.00  0.00           C  
ATOM    808  C   ILE A  60    -105.525  36.689  59.275  1.00  0.00           C  
ATOM    809  O   ILE A  60    -106.510  36.774  60.013  1.00  0.00           O  
ATOM    810  CB  ILE A  60    -105.816  38.158  57.251  1.00  0.00           C  
ATOM    811  CG1 ILE A  60    -104.507  38.907  57.509  1.00  0.00           C  
ATOM    812  CG2 ILE A  60    -106.981  38.869  57.921  1.00  0.00           C  
ATOM    813  CD1 ILE A  60    -104.401  40.223  56.773  1.00  0.00           C  
ATOM    814  H   ILE A  60    -107.688  35.981  58.020  1.00  0.00           H  
ATOM    815  HA  ILE A  60    -104.843  36.244  57.284  1.00  0.00           H  
ATOM    816  HB  ILE A  60    -105.973  38.160  56.173  1.00  0.00           H  
ATOM    817 1HG1 ILE A  60    -104.404  39.104  58.576  1.00  0.00           H  
ATOM    818 2HG1 ILE A  60    -103.664  38.283  57.210  1.00  0.00           H  
ATOM    819 1HG2 ILE A  60    -107.040  39.895  57.557  1.00  0.00           H  
ATOM    820 2HG2 ILE A  60    -107.909  38.348  57.689  1.00  0.00           H  
ATOM    821 3HG2 ILE A  60    -106.830  38.877  59.001  1.00  0.00           H  
ATOM    822 1HD1 ILE A  60    -103.445  40.695  57.006  1.00  0.00           H  
ATOM    823 2HD1 ILE A  60    -104.465  40.047  55.699  1.00  0.00           H  
ATOM    824 3HD1 ILE A  60    -105.213  40.880  57.082  1.00  0.00           H  
ATOM    825  N   PRO A  61    -104.290  36.568  59.787  1.00  0.00           N  
ATOM    826  CA  PRO A  61    -104.021  36.741  61.208  1.00  0.00           C  
ATOM    827  C   PRO A  61    -104.415  38.119  61.751  1.00  0.00           C  
ATOM    828  O   PRO A  61    -104.070  39.144  61.161  1.00  0.00           O  
ATOM    829  CB  PRO A  61    -102.504  36.530  61.277  1.00  0.00           C  
ATOM    830  CG  PRO A  61    -102.199  35.683  60.090  1.00  0.00           C  
ATOM    831  CD  PRO A  61    -103.138  36.181  59.023  1.00  0.00           C  
ATOM    832  HA  PRO A  61    -104.559  35.967  61.775  1.00  0.00           H  
ATOM    833 1HB  PRO A  61    -101.989  37.502  61.252  1.00  0.00           H  
ATOM    834 2HB  PRO A  61    -102.235  36.047  62.227  1.00  0.00           H  
ATOM    835 1HG  PRO A  61    -101.142  35.793  59.806  1.00  0.00           H  
ATOM    836 2HG  PRO A  61    -102.356  34.622  60.330  1.00  0.00           H  
ATOM    837 1HD  PRO A  61    -102.682  37.035  58.502  1.00  0.00           H  
ATOM    838 2HD  PRO A  61    -103.356  35.367  58.315  1.00  0.00           H  
ATOM    839  N   GLU A  62    -105.053  38.168  62.920  1.00  0.00           N  
ATOM    840  CA  GLU A  62    -105.571  39.389  63.555  1.00  0.00           C  
ATOM    841  C   GLU A  62    -104.500  40.353  64.094  1.00  0.00           C  
ATOM    842  O   GLU A  62    -104.789  41.274  64.854  1.00  0.00           O  
ATOM    843  CB  GLU A  62    -106.510  39.002  64.699  1.00  0.00           C  
ATOM    844  CG  GLU A  62    -105.819  38.339  65.883  1.00  0.00           C  
ATOM    845  CD  GLU A  62    -106.780  37.914  66.957  1.00  0.00           C  
ATOM    846  OE1 GLU A  62    -107.953  38.161  66.812  1.00  0.00           O  
ATOM    847  OE2 GLU A  62    -106.340  37.340  67.926  1.00  0.00           O1-
ATOM    848  H   GLU A  62    -105.212  37.302  63.433  1.00  0.00           H  
ATOM    849  HA  GLU A  62    -106.128  39.957  62.809  1.00  0.00           H  
ATOM    850 1HB  GLU A  62    -107.022  39.892  65.066  1.00  0.00           H  
ATOM    851 2HB  GLU A  62    -107.271  38.316  64.329  1.00  0.00           H  
ATOM    852 1HG  GLU A  62    -105.276  37.464  65.529  1.00  0.00           H  
ATOM    853 2HG  GLU A  62    -105.095  39.036  66.304  1.00  0.00           H  
ATOM    854  N   HIS A  63    -103.243  40.160  63.698  1.00  0.00           N  
ATOM    855  CA  HIS A  63    -102.146  41.087  63.980  1.00  0.00           C  
ATOM    856  C   HIS A  63    -102.084  42.255  62.995  1.00  0.00           C  
ATOM    857  O   HIS A  63    -101.603  43.346  63.297  1.00  0.00           O  
ATOM    858  CB  HIS A  63    -100.808  40.341  63.965  1.00  0.00           C  
ATOM    859  CG  HIS A  63    -100.655  39.356  65.081  1.00  0.00           C  
ATOM    860  CD2 HIS A  63    -100.634  38.003  65.081  1.00  0.00           C  
ATOM    861  ND1 HIS A  63    -100.498  39.742  66.396  1.00  0.00           N  
ATOM    862  CE1 HIS A  63    -100.388  38.666  67.157  1.00  0.00           C  
ATOM    863  NE2 HIS A  63    -100.467  37.599  66.383  1.00  0.00           N  
ATOM    864  H   HIS A  63    -103.047  39.322  63.168  1.00  0.00           H  
ATOM    865  HA  HIS A  63    -102.283  41.522  64.969  1.00  0.00           H  
ATOM    866 1HB  HIS A  63    -100.701  39.805  63.020  1.00  0.00           H  
ATOM    867 2HB  HIS A  63     -99.990  41.059  64.028  1.00  0.00           H  
ATOM    868  HD1 HIS A  63    -100.544  40.677  66.748  1.00  0.00           H  
ATOM    869  HD2 HIS A  63    -100.720  37.261  64.286  1.00  0.00           H  
ATOM    870  HE1 HIS A  63    -100.257  38.759  68.234  1.00  0.00           H  
ATOM    871  N   TRP A  64    -102.603  42.035  61.798  1.00  0.00           N  
ATOM    872  CA  TRP A  64    -102.646  42.976  60.688  1.00  0.00           C  
ATOM    873  C   TRP A  64    -103.933  43.803  60.829  1.00  0.00           C  
ATOM    874  O   TRP A  64    -104.873  43.688  60.051  1.00  0.00           O  
ATOM    875  CB  TRP A  64    -102.616  42.246  59.344  1.00  0.00           C  
ATOM    876  CG  TRP A  64    -101.316  41.554  59.068  1.00  0.00           C  
ATOM    877  CD1 TRP A  64    -100.540  40.886  59.969  1.00  0.00           C  
ATOM    878  CD2 TRP A  64    -100.630  41.455  57.797  1.00  0.00           C  
ATOM    879  CE2 TRP A  64     -99.461  40.720  58.020  1.00  0.00           C  
ATOM    880  CE3 TRP A  64    -100.908  41.924  56.507  1.00  0.00           C  
ATOM    881  NE1 TRP A  64     -99.423  40.383  59.349  1.00  0.00           N  
ATOM    882  CZ2 TRP A  64     -98.565  40.441  57.001  1.00  0.00           C  
ATOM    883  CZ3 TRP A  64    -100.009  41.643  55.485  1.00  0.00           C  
ATOM    884  CH2 TRP A  64     -98.868  40.920  55.726  1.00  0.00           C  
ATOM    885  H   TRP A  64    -103.035  41.135  61.631  1.00  0.00           H  
ATOM    886  HA  TRP A  64    -101.770  43.621  60.748  1.00  0.00           H  
ATOM    887 1HB  TRP A  64    -103.413  41.503  59.316  1.00  0.00           H  
ATOM    888 2HB  TRP A  64    -102.803  42.957  58.540  1.00  0.00           H  
ATOM    889  HD1 TRP A  64    -100.773  40.770  61.025  1.00  0.00           H  
ATOM    890  HE1 TRP A  64     -98.691  39.851  59.798  1.00  0.00           H  
ATOM    891  HE3 TRP A  64    -101.814  42.497  56.310  1.00  0.00           H  
ATOM    892  HZ2 TRP A  64     -97.653  39.869  57.172  1.00  0.00           H  
ATOM    893  HZ3 TRP A  64    -100.234  42.012  54.484  1.00  0.00           H  
ATOM    894  HH2 TRP A  64     -98.185  40.717  54.901  1.00  0.00           H  
ATOM    895  N   THR A  65    -104.016  44.563  61.916  1.00  0.00           N  
ATOM    896  CA  THR A  65    -105.259  45.168  62.449  1.00  0.00           C  
ATOM    897  C   THR A  65    -104.947  46.537  63.039  1.00  0.00           C  
ATOM    898  O   THR A  65    -105.391  46.891  64.125  1.00  0.00           O  
ATOM    899  CB  THR A  65    -105.918  44.279  63.520  1.00  0.00           C  
ATOM    900  CG2 THR A  65    -106.336  42.945  62.921  1.00  0.00           C  
ATOM    901  OG1 THR A  65    -104.992  44.049  64.590  1.00  0.00           O  
ATOM    902  H   THR A  65    -103.262  44.472  62.588  1.00  0.00           H  
ATOM    903  HA  THR A  65    -105.967  45.285  61.627  1.00  0.00           H  
ATOM    904  HB  THR A  65    -106.797  44.783  63.920  1.00  0.00           H  
ATOM    905  HG1 THR A  65    -104.830  43.107  64.675  1.00  0.00           H  
ATOM    906 1HG2 THR A  65    -106.800  42.330  63.693  1.00  0.00           H  
ATOM    907 2HG2 THR A  65    -107.050  43.116  62.115  1.00  0.00           H  
ATOM    908 3HG2 THR A  65    -105.460  42.432  62.528  1.00  0.00           H  
ATOM    909  N   CYS A  66    -104.018  47.259  62.413  1.00  0.00           N  
ATOM    910  CA  CYS A  66    -103.345  48.378  63.064  1.00  0.00           C  
ATOM    911  C   CYS A  66    -104.206  49.641  63.239  1.00  0.00           C  
ATOM    912  O   CYS A  66    -103.878  50.516  64.037  1.00  0.00           O  
ATOM    913  CB  CYS A  66    -102.095  48.749  62.267  1.00  0.00           C  
ATOM    914  SG  CYS A  66    -102.439  49.467  60.643  1.00  0.00           S  
ATOM    915  H   CYS A  66    -103.726  46.960  61.496  1.00  0.00           H  
ATOM    916  HA  CYS A  66    -103.052  48.069  64.068  1.00  0.00           H  
ATOM    917 1HB  CYS A  66    -101.501  49.468  62.834  1.00  0.00           H  
ATOM    918 2HB  CYS A  66    -101.480  47.861  62.119  1.00  0.00           H  
ATOM    919  HG  CYS A  66    -103.101  48.417  60.165  1.00  0.00           H  
ATOM    920  N   ASP A  67    -105.283  49.730  62.471  1.00  0.00           N  
ATOM    921  CA  ASP A  67    -106.384  50.673  62.629  1.00  0.00           C  
ATOM    922  C   ASP A  67    -107.348  50.304  63.770  1.00  0.00           C  
ATOM    923  O   ASP A  67    -107.970  51.180  64.366  1.00  0.00           O  
ATOM    924  CB  ASP A  67    -107.166  50.775  61.318  1.00  0.00           C  
ATOM    925  CG  ASP A  67    -106.371  51.442  60.204  1.00  0.00           C  
ATOM    926  OD1 ASP A  67    -105.380  52.067  60.499  1.00  0.00           O  
ATOM    927  OD2 ASP A  67    -106.762  51.321  59.067  1.00  0.00           O1-
ATOM    928  H   ASP A  67    -105.487  48.973  61.814  1.00  0.00           H  
ATOM    929  HA  ASP A  67    -105.969  51.651  62.873  1.00  0.00           H  
ATOM    930 1HB  ASP A  67    -107.458  49.776  60.988  1.00  0.00           H  
ATOM    931 2HB  ASP A  67    -108.082  51.344  61.482  1.00  0.00           H  
ATOM    932  N   GLY A  68    -107.437  49.014  64.086  1.00  0.00           N  
ATOM    933  CA  GLY A  68    -108.303  48.416  65.094  1.00  0.00           C  
ATOM    934  C   GLY A  68    -109.434  47.586  64.500  1.00  0.00           C  
ATOM    935  O   GLY A  68    -109.959  46.714  65.191  1.00  0.00           O  
ATOM    936  H   GLY A  68    -106.862  48.364  63.566  1.00  0.00           H  
ATOM    937 1HA  GLY A  68    -107.711  47.778  65.751  1.00  0.00           H  
ATOM    938 2HA  GLY A  68    -108.736  49.201  65.714  1.00  0.00           H  
ATOM    939  N   ASP A  69    -109.779  47.819  63.232  1.00  0.00           N  
ATOM    940  CA  ASP A  69    -110.517  46.857  62.428  1.00  0.00           C  
ATOM    941  C   ASP A  69    -109.538  45.937  61.685  1.00  0.00           C  
ATOM    942  O   ASP A  69    -108.399  45.709  62.105  1.00  0.00           O  
ATOM    943  CB  ASP A  69    -111.594  47.576  61.577  1.00  0.00           C  
ATOM    944  CG  ASP A  69    -112.869  46.726  61.412  1.00  0.00           C  
ATOM    945  OD1 ASP A  69    -112.756  45.661  60.762  1.00  0.00           O  
ATOM    946  OD2 ASP A  69    -113.931  47.119  61.950  1.00  0.00           O1-
ATOM    947  H   ASP A  69    -109.315  48.549  62.700  1.00  0.00           H  
ATOM    948  HA  ASP A  69    -111.135  46.253  63.091  1.00  0.00           H  
ATOM    949 1HB  ASP A  69    -111.870  48.511  62.064  1.00  0.00           H  
ATOM    950 2HB  ASP A  69    -111.181  47.822  60.599  1.00  0.00           H  
ATOM    951  N   ASN A  70    -110.021  45.292  60.637  1.00  0.00           N  
ATOM    952  CA  ASN A  70    -109.279  44.341  59.844  1.00  0.00           C  
ATOM    953  C   ASN A  70    -109.851  44.327  58.419  1.00  0.00           C  
ATOM    954  O   ASN A  70    -109.981  43.249  57.838  1.00  0.00           O  
ATOM    955  CB  ASN A  70    -109.320  42.961  60.475  1.00  0.00           C  
ATOM    956  CG  ASN A  70    -110.710  42.391  60.527  1.00  0.00           C  
ATOM    957  ND2 ASN A  70    -111.508  42.880  61.442  1.00  0.00           N  
ATOM    958  OD1 ASN A  70    -111.062  41.507  59.737  1.00  0.00           O  
ATOM    959  H   ASN A  70    -111.008  45.434  60.415  1.00  0.00           H  
ATOM    960  HA  ASN A  70    -108.239  44.667  59.795  1.00  0.00           H  
ATOM    961 1HB  ASN A  70    -108.682  42.283  59.907  1.00  0.00           H  
ATOM    962 2HB  ASN A  70    -108.923  43.012  61.489  1.00  0.00           H  
ATOM    963 1HD2 ASN A  70    -112.444  42.538  61.524  1.00  0.00           H  
ATOM    964 2HD2 ASN A  70    -111.180  43.594  62.060  1.00  0.00           H  
ATOM    965  N   ASP A  71    -110.275  45.480  57.875  1.00  0.00           N  
ATOM    966  CA  ASP A  71    -110.790  45.490  56.503  1.00  0.00           C  
ATOM    967  C   ASP A  71    -109.706  45.329  55.435  1.00  0.00           C  
ATOM    968  O   ASP A  71    -109.286  46.245  54.733  1.00  0.00           O  
ATOM    969  CB  ASP A  71    -111.555  46.790  56.246  1.00  0.00           C  
ATOM    970  CG  ASP A  71    -112.276  46.798  54.906  1.00  0.00           C  
ATOM    971  OD1 ASP A  71    -112.499  45.739  54.367  1.00  0.00           O  
ATOM    972  OD2 ASP A  71    -112.599  47.862  54.433  1.00  0.00           O1-
ATOM    973  H   ASP A  71    -110.191  46.347  58.388  1.00  0.00           H  
ATOM    974  HA  ASP A  71    -111.471  44.647  56.384  1.00  0.00           H  
ATOM    975 1HB  ASP A  71    -112.288  46.943  57.038  1.00  0.00           H  
ATOM    976 2HB  ASP A  71    -110.862  47.631  56.274  1.00  0.00           H  
ATOM    977  N   CYS A  72    -109.245  44.092  55.336  1.00  0.00           N  
ATOM    978  CA  CYS A  72    -108.469  43.601  54.231  1.00  0.00           C  
ATOM    979  C   CYS A  72    -109.209  43.683  52.892  1.00  0.00           C  
ATOM    980  O   CYS A  72    -108.613  44.130  51.919  1.00  0.00           O  
ATOM    981  CB  CYS A  72    -107.990  42.183  54.557  1.00  0.00           C  
ATOM    982  SG  CYS A  72    -109.150  41.150  55.496  1.00  0.00           S  
ATOM    983  H   CYS A  72    -109.549  43.432  56.043  1.00  0.00           H  
ATOM    984  HA  CYS A  72    -107.570  44.212  54.141  1.00  0.00           H  
ATOM    985 1HB  CYS A  72    -107.724  41.682  53.630  1.00  0.00           H  
ATOM    986 2HB  CYS A  72    -107.095  42.234  55.177  1.00  0.00           H  
ATOM    987  N   GLY A  73    -110.480  43.271  52.815  1.00  0.00           N  
ATOM    988  CA  GLY A  73    -111.214  42.956  51.578  1.00  0.00           C  
ATOM    989  C   GLY A  73    -110.446  42.126  50.522  1.00  0.00           C  
ATOM    990  O   GLY A  73    -110.759  40.946  50.330  1.00  0.00           O  
ATOM    991  H   GLY A  73    -111.015  43.315  53.678  1.00  0.00           H  
ATOM    992 1HA  GLY A  73    -112.120  42.402  51.824  1.00  0.00           H  
ATOM    993 2HA  GLY A  73    -111.525  43.881  51.094  1.00  0.00           H  
ATOM    994  N   ASP A  74    -109.443  42.729  49.866  1.00  0.00           N  
ATOM    995  CA  ASP A  74    -108.292  42.029  49.286  1.00  0.00           C  
ATOM    996  C   ASP A  74    -107.202  41.754  50.348  1.00  0.00           C  
ATOM    997  O   ASP A  74    -107.427  40.985  51.280  1.00  0.00           O  
ATOM    998  CB  ASP A  74    -107.700  42.846  48.135  1.00  0.00           C  
ATOM    999  CG  ASP A  74    -106.617  42.096  47.371  1.00  0.00           C  
ATOM   1000  OD1 ASP A  74    -106.956  41.288  46.540  1.00  0.00           O  
ATOM   1001  OD2 ASP A  74    -105.462  42.340  47.626  1.00  0.00           O1-
ATOM   1002  H   ASP A  74    -109.251  43.676  50.177  1.00  0.00           H  
ATOM   1003  HA  ASP A  74    -108.631  41.069  48.897  1.00  0.00           H  
ATOM   1004 1HB  ASP A  74    -108.493  43.120  47.438  1.00  0.00           H  
ATOM   1005 2HB  ASP A  74    -107.275  43.771  48.526  1.00  0.00           H  
ATOM   1006  N   TYR A  75    -106.023  42.356  50.217  1.00  0.00           N  
ATOM   1007  CA  TYR A  75    -105.121  42.703  51.318  1.00  0.00           C  
ATOM   1008  C   TYR A  75    -104.872  44.212  51.144  1.00  0.00           C  
ATOM   1009  O   TYR A  75    -103.866  44.621  50.566  1.00  0.00           O  
ATOM   1010  CB  TYR A  75    -103.822  41.897  51.282  1.00  0.00           C  
ATOM   1011  CG  TYR A  75    -104.029  40.400  51.362  1.00  0.00           C  
ATOM   1012  CD1 TYR A  75    -103.704  39.596  50.280  1.00  0.00           C  
ATOM   1013  CD2 TYR A  75    -104.545  39.833  52.517  1.00  0.00           C  
ATOM   1014  CE1 TYR A  75    -103.893  38.230  50.352  1.00  0.00           C  
ATOM   1015  CE2 TYR A  75    -104.735  38.465  52.590  1.00  0.00           C  
ATOM   1016  CZ  TYR A  75    -104.411  37.666  51.513  1.00  0.00           C  
ATOM   1017  OH  TYR A  75    -104.600  36.304  51.586  1.00  0.00           O  
ATOM   1018  H   TYR A  75    -105.841  42.828  49.339  1.00  0.00           H  
ATOM   1019  HA  TYR A  75    -105.624  42.481  52.260  1.00  0.00           H  
ATOM   1020 1HB  TYR A  75    -103.282  42.117  50.360  1.00  0.00           H  
ATOM   1021 2HB  TYR A  75    -103.184  42.196  52.114  1.00  0.00           H  
ATOM   1022  HD1 TYR A  75    -103.298  40.043  49.372  1.00  0.00           H  
ATOM   1023  HD2 TYR A  75    -104.802  40.464  53.367  1.00  0.00           H  
ATOM   1024  HE1 TYR A  75    -103.637  37.598  49.501  1.00  0.00           H  
ATOM   1025  HE2 TYR A  75    -105.142  38.020  53.498  1.00  0.00           H  
ATOM   1026  HH  TYR A  75    -104.961  36.079  52.446  1.00  0.00           H  
ATOM   1027  N   SER A  76    -105.873  45.029  51.457  1.00  0.00           N  
ATOM   1028  CA  SER A  76    -105.882  46.467  51.208  1.00  0.00           C  
ATOM   1029  C   SER A  76    -105.292  47.227  52.403  1.00  0.00           C  
ATOM   1030  O   SER A  76    -104.140  47.666  52.364  1.00  0.00           O  
ATOM   1031  CB  SER A  76    -107.321  46.927  50.925  1.00  0.00           C  
ATOM   1032  OG  SER A  76    -107.376  48.310  50.644  1.00  0.00           O  
ATOM   1033  H   SER A  76    -106.688  44.632  51.912  1.00  0.00           H  
ATOM   1034  HA  SER A  76    -105.267  46.670  50.331  1.00  0.00           H  
ATOM   1035 1HB  SER A  76    -107.698  46.381  50.060  1.00  0.00           H  
ATOM   1036 2HB  SER A  76    -107.955  46.683  51.776  1.00  0.00           H  
ATOM   1037  HG  SER A  76    -107.630  48.785  51.484  1.00  0.00           H  
ATOM   1038  N   ASP A  77    -106.041  47.352  53.499  1.00  0.00           N  
ATOM   1039  CA  ASP A  77    -105.770  48.410  54.471  1.00  0.00           C  
ATOM   1040  C   ASP A  77    -104.756  48.052  55.562  1.00  0.00           C  
ATOM   1041  O   ASP A  77    -104.252  48.910  56.293  1.00  0.00           O  
ATOM   1042  CB  ASP A  77    -107.082  48.833  55.137  1.00  0.00           C  
ATOM   1043  CG  ASP A  77    -108.039  49.523  54.176  1.00  0.00           C  
ATOM   1044  OD1 ASP A  77    -107.597  49.965  53.142  1.00  0.00           O  
ATOM   1045  OD2 ASP A  77    -109.204  49.602  54.484  1.00  0.00           O1-
ATOM   1046  H   ASP A  77    -106.982  46.979  53.494  1.00  0.00           H  
ATOM   1047  HA  ASP A  77    -105.345  49.264  53.942  1.00  0.00           H  
ATOM   1048 1HB  ASP A  77    -107.578  47.955  55.553  1.00  0.00           H  
ATOM   1049 2HB  ASP A  77    -106.868  49.510  55.965  1.00  0.00           H  
ATOM   1050  N   GLU A  78    -104.345  46.793  55.576  1.00  0.00           N  
ATOM   1051  CA  GLU A  78    -103.386  46.220  56.518  1.00  0.00           C  
ATOM   1052  C   GLU A  78    -102.194  45.543  55.856  1.00  0.00           C  
ATOM   1053  O   GLU A  78    -101.365  44.970  56.565  1.00  0.00           O  
ATOM   1054  CB  GLU A  78    -104.096  45.209  57.422  1.00  0.00           C  
ATOM   1055  CG  GLU A  78    -105.221  45.799  58.261  1.00  0.00           C  
ATOM   1056  CD  GLU A  78    -104.733  46.792  59.279  1.00  0.00           C  
ATOM   1057  OE1 GLU A  78    -103.576  46.743  59.621  1.00  0.00           O  
ATOM   1058  OE2 GLU A  78    -105.519  47.600  59.715  1.00  0.00           O1-
ATOM   1059  H   GLU A  78    -104.862  46.147  54.982  1.00  0.00           H  
ATOM   1060  HA  GLU A  78    -102.981  47.025  57.131  1.00  0.00           H  
ATOM   1061 1HB  GLU A  78    -104.516  44.409  56.814  1.00  0.00           H  
ATOM   1062 2HB  GLU A  78    -103.372  44.759  58.101  1.00  0.00           H  
ATOM   1063 1HG  GLU A  78    -105.933  46.292  57.601  1.00  0.00           H  
ATOM   1064 2HG  GLU A  78    -105.742  44.989  58.771  1.00  0.00           H  
ATOM   1065  N   THR A  79    -102.111  45.653  54.525  1.00  0.00           N  
ATOM   1066  CA  THR A  79    -101.255  44.913  53.570  1.00  0.00           C  
ATOM   1067  C   THR A  79     -99.745  44.825  53.891  1.00  0.00           C  
ATOM   1068  O   THR A  79     -98.940  44.247  53.154  1.00  0.00           O  
ATOM   1069  CB  THR A  79    -101.427  45.574  52.182  1.00  0.00           C  
ATOM   1070  CG2 THR A  79    -100.496  46.747  51.869  1.00  0.00           C  
ATOM   1071  OG1 THR A  79    -101.289  44.650  51.136  1.00  0.00           O  
ATOM   1072  H   THR A  79    -102.876  46.170  54.106  1.00  0.00           H  
ATOM   1073  HA  THR A  79    -101.584  43.874  53.544  1.00  0.00           H  
ATOM   1074  HB  THR A  79    -102.445  45.947  52.125  1.00  0.00           H  
ATOM   1075  HG1 THR A  79    -102.199  44.572  50.782  1.00  0.00           H  
ATOM   1076 1HG2 THR A  79     -99.459  46.427  51.803  1.00  0.00           H  
ATOM   1077 2HG2 THR A  79    -100.775  47.188  50.917  1.00  0.00           H  
ATOM   1078 3HG2 THR A  79    -100.604  47.507  52.636  1.00  0.00           H  
ATOM   1079  N   HIS A  80     -99.334  45.495  54.961  1.00  0.00           N  
ATOM   1080  CA  HIS A  80     -98.046  46.126  55.155  1.00  0.00           C  
ATOM   1081  C   HIS A  80     -97.318  45.788  56.452  1.00  0.00           C  
ATOM   1082  O   HIS A  80     -96.090  45.874  56.487  1.00  0.00           O  
ATOM   1083  CB  HIS A  80     -98.219  47.646  55.071  1.00  0.00           C  
ATOM   1084  CG  HIS A  80     -99.124  48.208  56.122  1.00  0.00           C  
ATOM   1085  CD2 HIS A  80    -100.394  48.669  56.052  1.00  0.00           C  
ATOM   1086  ND1 HIS A  80     -98.739  48.342  57.441  1.00  0.00           N  
ATOM   1087  CE1 HIS A  80     -99.736  48.862  58.135  1.00  0.00           C  
ATOM   1088  NE2 HIS A  80    -100.751  49.069  57.317  1.00  0.00           N  
ATOM   1089  H   HIS A  80    -100.073  45.809  55.577  1.00  0.00           H  
ATOM   1090  HA  HIS A  80     -97.362  45.805  54.369  1.00  0.00           H  
ATOM   1091 1HB  HIS A  80     -97.245  48.129  55.165  1.00  0.00           H  
ATOM   1092 2HB  HIS A  80     -98.623  47.913  54.095  1.00  0.00           H  
ATOM   1093  HD1 HIS A  80     -97.829  48.160  57.812  1.00  0.00           H  
ATOM   1094  HD2 HIS A  80    -101.105  48.760  55.230  1.00  0.00           H  
ATOM   1095  HE1 HIS A  80     -99.630  49.049  59.204  1.00  0.00           H  
ATOM   1096  N   ALA A  81     -98.054  45.307  57.452  1.00  0.00           N  
ATOM   1097  CA  ALA A  81     -97.570  44.451  58.525  1.00  0.00           C  
ATOM   1098  C   ALA A  81     -97.050  45.161  59.778  1.00  0.00           C  
ATOM   1099  O   ALA A  81     -97.238  46.356  60.017  1.00  0.00           O  
ATOM   1100  CB  ALA A  81     -96.589  43.387  57.974  1.00  0.00           C  
ATOM   1101  H   ALA A  81     -99.057  45.365  57.330  1.00  0.00           H  
ATOM   1102  HA  ALA A  81     -98.405  43.845  58.877  1.00  0.00           H  
ATOM   1103 1HB  ALA A  81     -96.549  42.525  58.639  1.00  0.00           H  
ATOM   1104 2HB  ALA A  81     -96.925  43.044  56.996  1.00  0.00           H  
ATOM   1105 3HB  ALA A  81     -95.586  43.805  57.877  1.00  0.00           H  
ATOM   1106  N   ASN A  82     -96.425  44.355  60.638  1.00  0.00           N  
ATOM   1107  CA  ASN A  82     -95.627  44.783  61.785  1.00  0.00           C  
ATOM   1108  C   ASN A  82     -96.324  45.701  62.808  1.00  0.00           C  
ATOM   1109  O   ASN A  82     -95.675  46.453  63.548  1.00  0.00           O  
ATOM   1110  CB  ASN A  82     -94.322  45.428  61.249  1.00  0.00           C  
ATOM   1111  CG  ASN A  82     -93.620  44.609  60.177  1.00  0.00           C  
ATOM   1112  ND2 ASN A  82     -92.926  45.228  59.253  1.00  0.00           N  
ATOM   1113  OD1 ASN A  82     -93.707  43.391  60.139  1.00  0.00           O  
ATOM   1114  H   ASN A  82     -96.285  43.399  60.334  1.00  0.00           H  
ATOM   1115  HA  ASN A  82     -95.359  43.900  62.369  1.00  0.00           H  
ATOM   1116 1HB  ASN A  82     -94.558  46.403  60.822  1.00  0.00           H  
ATOM   1117 2HB  ASN A  82     -93.629  45.586  62.075  1.00  0.00           H  
ATOM   1118 1HD2 ASN A  82     -92.829  46.240  59.239  1.00  0.00           H  
ATOM   1119 2HD2 ASN A  82     -92.579  44.662  58.503  1.00  0.00           H  
ATOM   1120  N   CYS A  83     -97.656  45.667  62.768  1.00  0.00           N  
ATOM   1121  CA  CYS A  83     -98.577  46.607  63.387  1.00  0.00           C  
ATOM   1122  C   CYS A  83     -98.070  48.064  63.295  1.00  0.00           C  
ATOM   1123  O   CYS A  83     -97.907  48.738  64.310  1.00  0.00           O  
ATOM   1124  CB  CYS A  83     -98.827  46.136  64.836  1.00  0.00           C  
ATOM   1125  SG  CYS A  83     -99.123  44.340  64.971  1.00  0.00           S  
ATOM   1126  H   CYS A  83     -98.064  44.986  62.149  1.00  0.00           H  
ATOM   1127  HA  CYS A  83     -99.531  46.552  62.863  1.00  0.00           H  
ATOM   1128 1HB  CYS A  83     -97.949  46.376  65.438  1.00  0.00           H  
ATOM   1129 2HB  CYS A  83     -99.676  46.677  65.253  1.00  0.00           H  
ATOM   1130  HG  CYS A  83    -100.257  44.259  64.255  1.00  0.00           H  
ATOM   1131  N   THR A  84     -97.735  48.515  62.079  1.00  0.00           N  
ATOM   1132  CA  THR A  84     -97.113  49.818  61.768  1.00  0.00           C  
ATOM   1133  C   THR A  84     -95.750  50.119  62.396  1.00  0.00           C  
ATOM   1134  O   THR A  84     -95.394  51.284  62.567  1.00  0.00           O  
ATOM   1135  CB  THR A  84     -98.075  50.953  62.165  1.00  0.00           C  
ATOM   1136  CG2 THR A  84     -97.614  52.275  61.569  1.00  0.00           C  
ATOM   1137  OG1 THR A  84     -99.394  50.654  61.689  1.00  0.00           O  
ATOM   1138  H   THR A  84     -97.831  47.866  61.302  1.00  0.00           H  
ATOM   1139  HA  THR A  84     -96.927  49.866  60.695  1.00  0.00           H  
ATOM   1140  HB  THR A  84     -98.105  51.041  63.251  1.00  0.00           H  
ATOM   1141  HG1 THR A  84     -99.802  51.456  61.355  1.00  0.00           H  
ATOM   1142 1HG2 THR A  84     -98.305  53.066  61.860  1.00  0.00           H  
ATOM   1143 2HG2 THR A  84     -96.615  52.512  61.938  1.00  0.00           H  
ATOM   1144 3HG2 THR A  84     -97.590  52.196  60.483  1.00  0.00           H  
ATOM   1145  N   ASN A  85     -94.946  49.081  62.648  1.00  0.00           N  
ATOM   1146  CA  ASN A  85     -93.537  49.124  63.072  1.00  0.00           C  
ATOM   1147  C   ASN A  85     -93.369  49.192  64.598  1.00  0.00           C  
ATOM   1148  O   ASN A  85     -92.515  49.892  65.138  1.00  0.00           O  
ATOM   1149  CB  ASN A  85     -92.682  50.125  62.245  1.00  0.00           C  
ATOM   1150  CG  ASN A  85     -92.102  51.378  62.887  1.00  0.00           C  
ATOM   1151  ND2 ASN A  85     -92.919  52.292  63.349  1.00  0.00           N  
ATOM   1152  OD1 ASN A  85     -90.902  51.594  62.891  1.00  0.00           O  
ATOM   1153  H   ASN A  85     -95.342  48.157  62.532  1.00  0.00           H  
ATOM   1154  HA  ASN A  85     -93.052  48.200  62.755  1.00  0.00           H  
ATOM   1155 1HB  ASN A  85     -91.836  49.580  61.845  1.00  0.00           H  
ATOM   1156 2HB  ASN A  85     -93.271  50.505  61.410  1.00  0.00           H  
ATOM   1157 1HD2 ASN A  85     -93.915  52.106  63.313  1.00  0.00           H  
ATOM   1158 2HD2 ASN A  85     -92.511  53.068  63.836  1.00  0.00           H  
ATOM   1159  N   GLN A  86     -94.184  48.441  65.343  1.00  0.00           N  
ATOM   1160  CA  GLN A  86     -94.051  48.422  66.809  1.00  0.00           C  
ATOM   1161  C   GLN A  86     -92.739  47.802  67.336  1.00  0.00           C  
ATOM   1162  O   GLN A  86     -92.417  47.937  68.515  1.00  0.00           O  
ATOM   1163  CB  GLN A  86     -95.323  47.823  67.435  1.00  0.00           C  
ATOM   1164  CG  GLN A  86     -96.442  48.879  67.384  1.00  0.00           C  
ATOM   1165  CD  GLN A  86     -97.807  48.358  67.816  1.00  0.00           C  
ATOM   1166  NE2 GLN A  86     -98.830  48.535  67.009  1.00  0.00           N  
ATOM   1167  OE1 GLN A  86     -97.982  47.794  68.882  1.00  0.00           O  
ATOM   1168  H   GLN A  86     -94.886  47.864  64.892  1.00  0.00           H  
ATOM   1169  HA  GLN A  86     -94.056  49.451  67.170  1.00  0.00           H  
ATOM   1170 1HB  GLN A  86     -95.621  46.926  66.891  1.00  0.00           H  
ATOM   1171 2HB  GLN A  86     -95.116  47.523  68.462  1.00  0.00           H  
ATOM   1172 1HG  GLN A  86     -96.181  49.709  68.040  1.00  0.00           H  
ATOM   1173 2HG  GLN A  86     -96.546  49.234  66.360  1.00  0.00           H  
ATOM   1174 1HE2 GLN A  86     -98.668  48.907  66.077  1.00  0.00           H  
ATOM   1175 2HE2 GLN A  86     -99.730  48.248  67.352  1.00  0.00           H  
ATOM   1176  N   ALA A  87     -91.923  47.255  66.433  1.00  0.00           N  
ATOM   1177  CA  ALA A  87     -90.479  47.459  66.468  1.00  0.00           C  
ATOM   1178  C   ALA A  87     -90.032  48.012  65.119  1.00  0.00           C  
ATOM   1179  O   ALA A  87     -90.679  47.730  64.117  1.00  0.00           O  
ATOM   1180  CB  ALA A  87     -89.790  46.135  66.826  1.00  0.00           C  
ATOM   1181  H   ALA A  87     -92.297  47.157  65.501  1.00  0.00           H  
ATOM   1182  HA  ALA A  87     -90.258  48.187  67.249  1.00  0.00           H  
ATOM   1183 1HB  ALA A  87     -88.711  46.272  66.858  1.00  0.00           H  
ATOM   1184 2HB  ALA A  87     -90.135  45.801  67.806  1.00  0.00           H  
ATOM   1185 3HB  ALA A  87     -90.038  45.376  66.082  1.00  0.00           H  
ATOM   1186  N   THR A  88     -88.906  48.730  65.075  1.00  0.00           N  
ATOM   1187  CA  THR A  88     -88.396  49.431  63.877  1.00  0.00           C  
ATOM   1188  C   THR A  88     -88.111  48.555  62.639  1.00  0.00           C  
ATOM   1189  O   THR A  88     -87.645  49.070  61.621  1.00  0.00           O  
ATOM   1190  CB  THR A  88     -87.108  50.195  64.235  1.00  0.00           C  
ATOM   1191  CG2 THR A  88     -87.386  51.233  65.312  1.00  0.00           C  
ATOM   1192  OG1 THR A  88     -86.118  49.274  64.707  1.00  0.00           O  
ATOM   1193  H   THR A  88     -88.447  48.926  65.952  1.00  0.00           H  
ATOM   1194  HA  THR A  88     -89.153  50.142  63.545  1.00  0.00           H  
ATOM   1195  HB  THR A  88     -86.725  50.697  63.346  1.00  0.00           H  
ATOM   1196  HG1 THR A  88     -85.927  48.629  64.020  1.00  0.00           H  
ATOM   1197 1HG2 THR A  88     -86.465  51.763  65.552  1.00  0.00           H  
ATOM   1198 2HG2 THR A  88     -88.130  51.942  64.951  1.00  0.00           H  
ATOM   1199 3HG2 THR A  88     -87.761  50.736  66.206  1.00  0.00           H  
ATOM   1200  N   ARG A  89     -88.403  47.244  62.674  1.00  0.00           N  
ATOM   1201  CA  ARG A  89     -88.755  46.512  61.451  1.00  0.00           C  
ATOM   1202  C   ARG A  89     -89.846  47.291  60.717  1.00  0.00           C  
ATOM   1203  O   ARG A  89     -90.941  47.383  61.264  1.00  0.00           O  
ATOM   1204  CB  ARG A  89     -89.245  45.106  61.766  1.00  0.00           C  
ATOM   1205  CG  ARG A  89     -90.543  45.043  62.554  1.00  0.00           C  
ATOM   1206  CD  ARG A  89     -90.899  43.646  62.916  1.00  0.00           C  
ATOM   1207  NE  ARG A  89     -91.240  42.854  61.746  1.00  0.00           N  
ATOM   1208  CZ  ARG A  89     -91.448  41.522  61.759  1.00  0.00           C  
ATOM   1209  NH1 ARG A  89     -91.346  40.852  62.884  1.00  0.00           N1+
ATOM   1210  NH2 ARG A  89     -91.754  40.891  60.639  1.00  0.00           N  
ATOM   1211  H   ARG A  89     -88.869  46.939  63.515  1.00  0.00           H  
ATOM   1212  HA  ARG A  89     -87.864  46.430  60.828  1.00  0.00           H  
ATOM   1213 1HB  ARG A  89     -89.395  44.556  60.838  1.00  0.00           H  
ATOM   1214 2HB  ARG A  89     -88.484  44.576  62.342  1.00  0.00           H  
ATOM   1215 1HG  ARG A  89     -90.440  45.619  63.473  1.00  0.00           H  
ATOM   1216 2HG  ARG A  89     -91.354  45.458  61.954  1.00  0.00           H  
ATOM   1217 1HD  ARG A  89     -90.054  43.174  63.414  1.00  0.00           H  
ATOM   1218 2HD  ARG A  89     -91.758  43.652  63.586  1.00  0.00           H  
ATOM   1219  HE  ARG A  89     -91.328  43.335  60.861  1.00  0.00           H  
ATOM   1220 1HH1 ARG A  89     -91.112  41.334  63.741  1.00  0.00           H  
ATOM   1221 2HH1 ARG A  89     -91.501  39.853  62.894  1.00  0.00           H  
ATOM   1222 1HH2 ARG A  89     -91.833  41.406  59.773  1.00  0.00           H  
ATOM   1223 2HH2 ARG A  89     -91.909  39.894  60.649  1.00  0.00           H  
ATOM   1224  N   PRO A  90     -89.525  47.927  59.575  1.00  0.00           N  
ATOM   1225  CA  PRO A  90     -90.110  49.205  59.203  1.00  0.00           C  
ATOM   1226  C   PRO A  90     -91.618  49.106  59.048  1.00  0.00           C  
ATOM   1227  O   PRO A  90     -92.147  48.008  58.847  1.00  0.00           O  
ATOM   1228  CB  PRO A  90     -89.426  49.517  57.867  1.00  0.00           C  
ATOM   1229  CG  PRO A  90     -88.102  48.841  57.968  1.00  0.00           C  
ATOM   1230  CD  PRO A  90     -88.377  47.594  58.766  1.00  0.00           C  
ATOM   1231  HA  PRO A  90     -89.852  49.956  59.963  1.00  0.00           H  
ATOM   1232 1HB  PRO A  90     -90.036  49.137  57.035  1.00  0.00           H  
ATOM   1233 2HB  PRO A  90     -89.341  50.605  57.734  1.00  0.00           H  
ATOM   1234 1HG  PRO A  90     -87.708  48.625  56.964  1.00  0.00           H  
ATOM   1235 2HG  PRO A  90     -87.373  49.505  58.459  1.00  0.00           H  
ATOM   1236 1HD  PRO A  90     -88.706  46.791  58.089  1.00  0.00           H  
ATOM   1237 2HD  PRO A  90     -87.467  47.297  59.308  1.00  0.00           H  
ATOM   1238  N   PRO A  91     -92.335  50.243  59.091  1.00  0.00           N  
ATOM   1239  CA  PRO A  91     -93.774  50.211  58.882  1.00  0.00           C  
ATOM   1240  C   PRO A  91     -94.128  49.535  57.570  1.00  0.00           C  
ATOM   1241  O   PRO A  91     -95.184  48.923  57.468  1.00  0.00           O  
ATOM   1242  CB  PRO A  91     -94.153  51.695  58.871  1.00  0.00           C  
ATOM   1243  CG  PRO A  91     -93.113  52.344  59.720  1.00  0.00           C  
ATOM   1244  CD  PRO A  91     -91.845  51.603  59.389  1.00  0.00           C  
ATOM   1245  HA  PRO A  91     -94.251  49.689  59.725  1.00  0.00           H  
ATOM   1246 1HB  PRO A  91     -94.160  52.075  57.839  1.00  0.00           H  
ATOM   1247 2HB  PRO A  91     -95.170  51.826  59.269  1.00  0.00           H  
ATOM   1248 1HG  PRO A  91     -93.049  53.418  59.487  1.00  0.00           H  
ATOM   1249 2HG  PRO A  91     -93.385  52.266  60.782  1.00  0.00           H  
ATOM   1250 1HD  PRO A  91     -91.367  52.065  58.514  1.00  0.00           H  
ATOM   1251 2HD  PRO A  91     -91.169  51.626  60.257  1.00  0.00           H  
ATOM   1252  N   GLY A  92     -93.222  49.711  56.597  1.00  0.00           N  
ATOM   1253  CA  GLY A  92     -93.316  49.360  55.196  1.00  0.00           C  
ATOM   1254  C   GLY A  92     -94.298  50.266  54.467  1.00  0.00           C  
ATOM   1255  O   GLY A  92     -93.935  50.921  53.497  1.00  0.00           O  
ATOM   1256  H   GLY A  92     -92.389  50.205  56.861  1.00  0.00           H  
ATOM   1257 1HA  GLY A  92     -92.332  49.439  54.734  1.00  0.00           H  
ATOM   1258 2HA  GLY A  92     -93.633  48.322  55.101  1.00  0.00           H  
ATOM   1259  N   GLY A  93     -95.518  50.345  55.005  1.00  0.00           N  
ATOM   1260  CA  GLY A  93     -96.638  51.158  54.553  1.00  0.00           C  
ATOM   1261  C   GLY A  93     -96.916  50.994  53.062  1.00  0.00           C  
ATOM   1262  O   GLY A  93     -97.253  51.953  52.373  1.00  0.00           O  
ATOM   1263  H   GLY A  93     -95.676  49.766  55.826  1.00  0.00           H  
ATOM   1264 1HA  GLY A  93     -97.534  50.888  55.113  1.00  0.00           H  
ATOM   1265 2HA  GLY A  93     -96.434  52.208  54.762  1.00  0.00           H  
ATOM   1266  N   CYS A  94     -96.642  49.795  52.551  1.00  0.00           N  
ATOM   1267  CA  CYS A  94     -96.455  49.587  51.126  1.00  0.00           C  
ATOM   1268  C   CYS A  94     -97.737  49.865  50.334  1.00  0.00           C  
ATOM   1269  O   CYS A  94     -98.833  49.529  50.784  1.00  0.00           O  
ATOM   1270  CB  CYS A  94     -95.924  48.165  50.890  1.00  0.00           C  
ATOM   1271  SG  CYS A  94     -95.282  47.912  49.218  1.00  0.00           S  
ATOM   1272  H   CYS A  94     -96.372  49.067  53.190  1.00  0.00           H  
ATOM   1273  HA  CYS A  94     -95.685  50.274  50.774  1.00  0.00           H  
ATOM   1274 1HB  CYS A  94     -95.109  47.974  51.587  1.00  0.00           H  
ATOM   1275 2HB  CYS A  94     -96.714  47.443  51.096  1.00  0.00           H  
ATOM   1276  N   HIS A  95     -97.575  50.486  49.162  1.00  0.00           N  
ATOM   1277  CA  HIS A  95     -98.634  51.175  48.419  1.00  0.00           C  
ATOM   1278  C   HIS A  95     -99.920  50.357  48.211  1.00  0.00           C  
ATOM   1279  O   HIS A  95    -100.997  50.931  48.316  1.00  0.00           O  
ATOM   1280  CB  HIS A  95     -98.099  51.611  47.051  1.00  0.00           C  
ATOM   1281  CG  HIS A  95     -97.115  52.737  47.122  1.00  0.00           C  
ATOM   1282  CD2 HIS A  95     -96.783  53.569  48.137  1.00  0.00           C  
ATOM   1283  ND1 HIS A  95     -96.334  53.111  46.049  1.00  0.00           N  
ATOM   1284  CE1 HIS A  95     -95.565  54.127  46.401  1.00  0.00           C  
ATOM   1285  NE2 HIS A  95     -95.818  54.423  47.662  1.00  0.00           N  
ATOM   1286  H   HIS A  95     -96.627  50.657  48.860  1.00  0.00           H  
ATOM   1287  HA  HIS A  95     -98.947  52.062  48.969  1.00  0.00           H  
ATOM   1288 1HB  HIS A  95     -97.615  50.765  46.563  1.00  0.00           H  
ATOM   1289 2HB  HIS A  95     -98.929  51.924  46.418  1.00  0.00           H  
ATOM   1290  HD2 HIS A  95     -97.202  53.562  49.144  1.00  0.00           H  
ATOM   1291  HE1 HIS A  95     -94.845  54.634  45.759  1.00  0.00           H  
ATOM   1292  HE2 HIS A  95     -95.377  55.157  48.197  1.00  0.00           H  
ATOM   1293  N   THR A  96     -99.784  49.046  47.980  1.00  0.00           N  
ATOM   1294  CA  THR A  96    -100.779  47.944  47.859  1.00  0.00           C  
ATOM   1295  C   THR A  96    -100.614  47.256  46.508  1.00  0.00           C  
ATOM   1296  O   THR A  96    -100.448  46.041  46.480  1.00  0.00           O  
ATOM   1297  CB  THR A  96    -102.281  48.276  48.012  1.00  0.00           C  
ATOM   1298  CG2 THR A  96    -102.722  48.584  49.442  1.00  0.00           C  
ATOM   1299  OG1 THR A  96    -102.662  49.325  47.163  1.00  0.00           O  
ATOM   1300  H   THR A  96     -98.828  48.732  47.948  1.00  0.00           H  
ATOM   1301  HA  THR A  96    -100.595  47.223  48.656  1.00  0.00           H  
ATOM   1302  HB  THR A  96    -102.847  47.395  47.700  1.00  0.00           H  
ATOM   1303  HG1 THR A  96    -102.217  50.115  47.523  1.00  0.00           H  
ATOM   1304 1HG2 THR A  96    -102.786  47.654  50.004  1.00  0.00           H  
ATOM   1305 2HG2 THR A  96    -102.027  49.259  49.940  1.00  0.00           H  
ATOM   1306 3HG2 THR A  96    -103.716  49.032  49.430  1.00  0.00           H  
ATOM   1307  N   ASP A  97    -100.549  48.027  45.413  1.00  0.00           N  
ATOM   1308  CA  ASP A  97    -100.133  47.504  44.108  1.00  0.00           C  
ATOM   1309  C   ASP A  97     -98.686  46.975  44.135  1.00  0.00           C  
ATOM   1310  O   ASP A  97     -98.367  45.952  43.529  1.00  0.00           O  
ATOM   1311  CB  ASP A  97    -100.267  48.590  43.038  1.00  0.00           C  
ATOM   1312  CG  ASP A  97    -101.714  48.903  42.689  1.00  0.00           C  
ATOM   1313  OD1 ASP A  97    -102.573  48.132  43.049  1.00  0.00           O  
ATOM   1314  OD2 ASP A  97    -101.949  49.910  42.065  1.00  0.00           O1-
ATOM   1315  H   ASP A  97    -100.878  48.980  45.479  1.00  0.00           H  
ATOM   1316  HA  ASP A  97    -100.786  46.670  43.846  1.00  0.00           H  
ATOM   1317 1HB  ASP A  97     -99.785  49.505  43.385  1.00  0.00           H  
ATOM   1318 2HB  ASP A  97     -99.749  48.272  42.131  1.00  0.00           H  
ATOM   1319  N   GLU A  98     -97.797  47.671  44.855  1.00  0.00           N  
ATOM   1320  CA  GLU A  98     -96.395  47.277  44.983  1.00  0.00           C  
ATOM   1321  C   GLU A  98     -96.232  45.936  45.708  1.00  0.00           C  
ATOM   1322  O   GLU A  98     -96.688  45.740  46.840  1.00  0.00           O  
ATOM   1323  CB  GLU A  98     -95.612  48.363  45.725  1.00  0.00           C  
ATOM   1324  CG  GLU A  98     -95.451  49.663  44.950  1.00  0.00           C  
ATOM   1325  CD  GLU A  98     -94.525  49.531  43.773  1.00  0.00           C  
ATOM   1326  OE1 GLU A  98     -93.437  49.037  43.949  1.00  0.00           O  
ATOM   1327  OE2 GLU A  98     -94.907  49.924  42.696  1.00  0.00           O1-
ATOM   1328  H   GLU A  98     -98.120  48.472  45.365  1.00  0.00           H  
ATOM   1329  HA  GLU A  98     -95.976  47.160  43.983  1.00  0.00           H  
ATOM   1330 1HB  GLU A  98     -96.112  48.593  46.666  1.00  0.00           H  
ATOM   1331 2HB  GLU A  98     -94.616  47.991  45.967  1.00  0.00           H  
ATOM   1332 1HG  GLU A  98     -96.429  49.985  44.594  1.00  0.00           H  
ATOM   1333 2HG  GLU A  98     -95.069  50.429  45.623  1.00  0.00           H  
ATOM   1334  N   PHE A  99     -95.537  45.008  45.044  1.00  0.00           N  
ATOM   1335  CA  PHE A  99     -95.276  43.676  45.563  1.00  0.00           C  
ATOM   1336  C   PHE A  99     -94.534  43.749  46.887  1.00  0.00           C  
ATOM   1337  O   PHE A  99     -93.446  44.325  46.964  1.00  0.00           O  
ATOM   1338  CB  PHE A  99     -94.547  42.804  44.540  1.00  0.00           C  
ATOM   1339  CG  PHE A  99     -94.349  41.391  45.056  1.00  0.00           C  
ATOM   1340  CD1 PHE A  99     -95.445  40.509  45.130  1.00  0.00           C  
ATOM   1341  CD2 PHE A  99     -93.083  40.976  45.509  1.00  0.00           C  
ATOM   1342  CE1 PHE A  99     -95.268  39.206  45.633  1.00  0.00           C  
ATOM   1343  CE2 PHE A  99     -92.910  39.676  46.014  1.00  0.00           C  
ATOM   1344  CZ  PHE A  99     -93.999  38.791  46.073  1.00  0.00           C  
ATOM   1345  H   PHE A  99     -95.005  45.311  44.240  1.00  0.00           H  
ATOM   1346  HA  PHE A  99     -96.232  43.176  45.727  1.00  0.00           H  
ATOM   1347 1HB  PHE A  99     -95.129  42.766  43.620  1.00  0.00           H  
ATOM   1348 2HB  PHE A  99     -93.583  43.252  44.301  1.00  0.00           H  
ATOM   1349  HD1 PHE A  99     -96.420  40.832  44.799  1.00  0.00           H  
ATOM   1350  HD2 PHE A  99     -92.236  41.648  45.458  1.00  0.00           H  
ATOM   1351  HE1 PHE A  99     -96.096  38.516  45.660  1.00  0.00           H  
ATOM   1352  HE2 PHE A  99     -91.930  39.339  46.317  1.00  0.00           H  
ATOM   1353  HZ  PHE A  99     -93.838  37.771  46.403  1.00  0.00           H  
ATOM   1354  N   GLN A 100     -95.124  43.172  47.938  1.00  0.00           N  
ATOM   1355  CA  GLN A 100     -94.470  43.190  49.235  1.00  0.00           C  
ATOM   1356  C   GLN A 100     -93.428  42.078  49.367  1.00  0.00           C  
ATOM   1357  O   GLN A 100     -93.734  40.891  49.273  1.00  0.00           O  
ATOM   1358  CB  GLN A 100     -95.511  43.064  50.351  1.00  0.00           C  
ATOM   1359  CG  GLN A 100     -94.933  43.145  51.754  1.00  0.00           C  
ATOM   1360  CD  GLN A 100     -96.004  43.086  52.826  1.00  0.00           C  
ATOM   1361  NE2 GLN A 100     -95.856  43.912  53.856  1.00  0.00           N  
ATOM   1362  OE1 GLN A 100     -96.956  42.306  52.730  1.00  0.00           O  
ATOM   1363  H   GLN A 100     -96.032  42.740  47.834  1.00  0.00           H  
ATOM   1364  HA  GLN A 100     -93.948  44.140  49.347  1.00  0.00           H  
ATOM   1365 1HB  GLN A 100     -96.252  43.856  50.248  1.00  0.00           H  
ATOM   1366 2HB  GLN A 100     -96.033  42.113  50.257  1.00  0.00           H  
ATOM   1367 1HG  GLN A 100     -94.252  42.307  51.904  1.00  0.00           H  
ATOM   1368 2HG  GLN A 100     -94.394  44.087  51.860  1.00  0.00           H  
ATOM   1369 1HE2 GLN A 100     -96.532  43.918  54.593  1.00  0.00           H  
ATOM   1370 2HE2 GLN A 100     -95.068  44.528  53.893  1.00  0.00           H  
ATOM   1371  N   CYS A 101     -92.201  42.468  49.667  1.00  0.00           N  
ATOM   1372  CA  CYS A 101     -91.159  41.578  50.125  1.00  0.00           C  
ATOM   1373  C   CYS A 101     -91.467  41.027  51.525  1.00  0.00           C  
ATOM   1374  O   CYS A 101     -91.737  41.775  52.464  1.00  0.00           O  
ATOM   1375  CB  CYS A 101     -89.872  42.379  50.120  1.00  0.00           C  
ATOM   1376  SG  CYS A 101     -88.391  41.442  50.482  1.00  0.00           S  
ATOM   1377  H   CYS A 101     -91.990  43.461  49.651  1.00  0.00           H  
ATOM   1378  HA  CYS A 101     -91.093  40.739  49.434  1.00  0.00           H  
ATOM   1379 1HB  CYS A 101     -89.751  42.817  49.126  1.00  0.00           H  
ATOM   1380 2HB  CYS A 101     -89.947  43.192  50.842  1.00  0.00           H  
ATOM   1381  N   ARG A 102     -91.463  39.698  51.660  1.00  0.00           N  
ATOM   1382  CA  ARG A 102     -92.116  38.990  52.779  1.00  0.00           C  
ATOM   1383  C   ARG A 102     -91.445  39.094  54.138  1.00  0.00           C  
ATOM   1384  O   ARG A 102     -92.145  38.988  55.141  1.00  0.00           O  
ATOM   1385  CB  ARG A 102     -92.239  37.512  52.439  1.00  0.00           C  
ATOM   1386  CG  ARG A 102     -93.220  37.192  51.321  1.00  0.00           C  
ATOM   1387  CD  ARG A 102     -93.321  35.730  51.080  1.00  0.00           C  
ATOM   1388  NE  ARG A 102     -94.255  35.420  50.011  1.00  0.00           N  
ATOM   1389  CZ  ARG A 102     -93.927  35.343  48.706  1.00  0.00           C  
ATOM   1390  NH1 ARG A 102     -92.686  35.554  48.327  1.00  0.00           N1+
ATOM   1391  NH2 ARG A 102     -94.852  35.054  47.808  1.00  0.00           N  
ATOM   1392  H   ARG A 102     -91.177  39.158  50.852  1.00  0.00           H  
ATOM   1393  HA  ARG A 102     -93.113  39.409  52.918  1.00  0.00           H  
ATOM   1394 1HB  ARG A 102     -91.265  37.125  52.142  1.00  0.00           H  
ATOM   1395 2HB  ARG A 102     -92.555  36.960  53.323  1.00  0.00           H  
ATOM   1396 1HG  ARG A 102     -94.209  37.565  51.588  1.00  0.00           H  
ATOM   1397 2HG  ARG A 102     -92.889  37.671  50.398  1.00  0.00           H  
ATOM   1398 1HD  ARG A 102     -92.342  35.340  50.803  1.00  0.00           H  
ATOM   1399 2HD  ARG A 102     -93.665  35.236  51.987  1.00  0.00           H  
ATOM   1400  HE  ARG A 102     -95.220  35.251  50.263  1.00  0.00           H  
ATOM   1401 1HH1 ARG A 102     -91.979  35.776  49.013  1.00  0.00           H  
ATOM   1402 2HH1 ARG A 102     -92.440  35.496  47.350  1.00  0.00           H  
ATOM   1403 1HH2 ARG A 102     -95.807  34.890  48.099  1.00  0.00           H  
ATOM   1404 2HH2 ARG A 102     -94.606  34.995  46.831  1.00  0.00           H  
ATOM   1405  N   LEU A 103     -90.126  39.276  54.171  1.00  0.00           N  
ATOM   1406  CA  LEU A 103     -89.359  39.423  55.411  1.00  0.00           C  
ATOM   1407  C   LEU A 103     -88.984  40.882  55.658  1.00  0.00           C  
ATOM   1408  O   LEU A 103     -89.051  41.351  56.795  1.00  0.00           O  
ATOM   1409  CB  LEU A 103     -88.089  38.565  55.356  1.00  0.00           C  
ATOM   1410  CG  LEU A 103     -87.201  38.612  56.605  1.00  0.00           C  
ATOM   1411  CD1 LEU A 103     -87.980  38.084  57.802  1.00  0.00           C  
ATOM   1412  CD2 LEU A 103     -85.944  37.788  56.366  1.00  0.00           C  
ATOM   1413  H   LEU A 103     -89.631  39.290  53.296  1.00  0.00           H  
ATOM   1414  HA  LEU A 103     -89.976  39.081  56.242  1.00  0.00           H  
ATOM   1415 1HB  LEU A 103     -88.376  37.528  55.192  1.00  0.00           H  
ATOM   1416 2HB  LEU A 103     -87.486  38.892  54.508  1.00  0.00           H  
ATOM   1417  HG  LEU A 103     -86.923  39.644  56.818  1.00  0.00           H  
ATOM   1418 1HD1 LEU A 103     -87.349  38.116  58.690  1.00  0.00           H  
ATOM   1419 2HD1 LEU A 103     -88.863  38.703  57.963  1.00  0.00           H  
ATOM   1420 3HD1 LEU A 103     -88.286  37.056  57.613  1.00  0.00           H  
ATOM   1421 1HD2 LEU A 103     -85.312  37.821  57.254  1.00  0.00           H  
ATOM   1422 2HD2 LEU A 103     -86.219  36.755  56.155  1.00  0.00           H  
ATOM   1423 3HD2 LEU A 103     -85.397  38.197  55.516  1.00  0.00           H  
ATOM   1424  N   ASP A 104     -88.615  41.614  54.601  1.00  0.00           N  
ATOM   1425  CA  ASP A 104     -88.184  42.997  54.786  1.00  0.00           C  
ATOM   1426  C   ASP A 104     -89.354  43.982  54.973  1.00  0.00           C  
ATOM   1427  O   ASP A 104     -89.184  45.039  55.575  1.00  0.00           O  
ATOM   1428  CB  ASP A 104     -87.337  43.438  53.590  1.00  0.00           C  
ATOM   1429  CG  ASP A 104     -86.002  42.710  53.510  1.00  0.00           C  
ATOM   1430  OD1 ASP A 104     -85.154  42.972  54.330  1.00  0.00           O  
ATOM   1431  OD2 ASP A 104     -85.843  41.898  52.629  1.00  0.00           O1-
ATOM   1432  H   ASP A 104     -88.494  41.178  53.700  1.00  0.00           H  
ATOM   1433  HA  ASP A 104     -87.578  43.053  55.690  1.00  0.00           H  
ATOM   1434 1HB  ASP A 104     -87.888  43.258  52.667  1.00  0.00           H  
ATOM   1435 2HB  ASP A 104     -87.146  44.509  53.654  1.00  0.00           H  
ATOM   1436  N   GLY A 105     -90.549  43.639  54.481  1.00  0.00           N  
ATOM   1437  CA  GLY A 105     -91.672  44.570  54.349  1.00  0.00           C  
ATOM   1438  C   GLY A 105     -91.472  45.636  53.265  1.00  0.00           C  
ATOM   1439  O   GLY A 105     -92.285  46.549  53.119  1.00  0.00           O  
ATOM   1440  H   GLY A 105     -90.653  42.737  54.035  1.00  0.00           H  
ATOM   1441 1HA  GLY A 105     -92.580  44.014  54.117  1.00  0.00           H  
ATOM   1442 2HA  GLY A 105     -91.839  45.076  55.299  1.00  0.00           H  
ATOM   1443  N   LEU A 106     -90.390  45.515  52.498  1.00  0.00           N  
ATOM   1444  CA  LEU A 106     -90.009  46.417  51.419  1.00  0.00           C  
ATOM   1445  C   LEU A 106     -90.861  46.239  50.159  1.00  0.00           C  
ATOM   1446  O   LEU A 106     -91.004  45.132  49.652  1.00  0.00           O  
ATOM   1447  CB  LEU A 106     -88.531  46.202  51.069  1.00  0.00           C  
ATOM   1448  CG  LEU A 106     -87.964  47.123  49.980  1.00  0.00           C  
ATOM   1449  CD1 LEU A 106     -87.964  48.561  50.481  1.00  0.00           C  
ATOM   1450  CD2 LEU A 106     -86.559  46.671  49.613  1.00  0.00           C  
ATOM   1451  H   LEU A 106     -89.759  44.763  52.713  1.00  0.00           H  
ATOM   1452  HA  LEU A 106     -90.149  47.443  51.760  1.00  0.00           H  
ATOM   1453 1HB  LEU A 106     -87.936  46.348  51.968  1.00  0.00           H  
ATOM   1454 2HB  LEU A 106     -88.400  45.173  50.734  1.00  0.00           H  
ATOM   1455  HG  LEU A 106     -88.603  47.078  49.096  1.00  0.00           H  
ATOM   1456 1HD1 LEU A 106     -87.561  49.216  49.707  1.00  0.00           H  
ATOM   1457 2HD1 LEU A 106     -88.983  48.865  50.717  1.00  0.00           H  
ATOM   1458 3HD1 LEU A 106     -87.346  48.635  51.375  1.00  0.00           H  
ATOM   1459 1HD2 LEU A 106     -86.157  47.325  48.839  1.00  0.00           H  
ATOM   1460 2HD2 LEU A 106     -85.920  46.717  50.495  1.00  0.00           H  
ATOM   1461 3HD2 LEU A 106     -86.592  45.647  49.241  1.00  0.00           H  
ATOM   1462  N   CYS A 107     -91.387  47.333  49.618  1.00  0.00           N  
ATOM   1463  CA  CYS A 107     -91.989  47.335  48.286  1.00  0.00           C  
ATOM   1464  C   CYS A 107     -90.953  47.091  47.189  1.00  0.00           C  
ATOM   1465  O   CYS A 107     -89.903  47.734  47.192  1.00  0.00           O  
ATOM   1466  CB  CYS A 107     -92.574  48.725  47.998  1.00  0.00           C  
ATOM   1467  SG  CYS A 107     -93.867  49.370  49.083  1.00  0.00           S  
ATOM   1468  H   CYS A 107     -91.223  48.217  50.067  1.00  0.00           H  
ATOM   1469  HA  CYS A 107     -92.728  46.534  48.239  1.00  0.00           H  
ATOM   1470 1HB  CYS A 107     -91.757  49.446  47.999  1.00  0.00           H  
ATOM   1471 2HB  CYS A 107     -93.028  48.730  47.007  1.00  0.00           H  
ATOM   1472  N   ILE A 108     -91.335  46.314  46.177  1.00  0.00           N  
ATOM   1473  CA  ILE A 108     -90.719  46.378  44.851  1.00  0.00           C  
ATOM   1474  C   ILE A 108     -91.794  46.289  43.777  1.00  0.00           C  
ATOM   1475  O   ILE A 108     -92.860  45.726  44.042  1.00  0.00           O  
ATOM   1476  CB  ILE A 108     -89.660  45.256  44.665  1.00  0.00           C  
ATOM   1477  CG1 ILE A 108     -90.263  43.839  44.832  1.00  0.00           C  
ATOM   1478  CG2 ILE A 108     -88.450  45.480  45.590  1.00  0.00           C  
ATOM   1479  CD1 ILE A 108     -89.255  42.712  44.591  1.00  0.00           C  
ATOM   1480  H   ILE A 108     -92.200  45.787  46.249  1.00  0.00           H  
ATOM   1481  HA  ILE A 108     -90.198  47.330  44.757  1.00  0.00           H  
ATOM   1482  HB  ILE A 108     -89.286  45.330  43.644  1.00  0.00           H  
ATOM   1483 1HG1 ILE A 108     -91.073  43.710  44.113  1.00  0.00           H  
ATOM   1484 2HG1 ILE A 108     -90.676  43.725  45.834  1.00  0.00           H  
ATOM   1485 1HG2 ILE A 108     -87.622  44.837  45.287  1.00  0.00           H  
ATOM   1486 2HG2 ILE A 108     -88.111  46.514  45.514  1.00  0.00           H  
ATOM   1487 3HG2 ILE A 108     -88.713  45.266  46.627  1.00  0.00           H  
ATOM   1488 1HD1 ILE A 108     -89.747  41.748  44.725  1.00  0.00           H  
ATOM   1489 2HD1 ILE A 108     -88.865  42.783  43.575  1.00  0.00           H  
ATOM   1490 3HD1 ILE A 108     -88.434  42.800  45.301  1.00  0.00           H  
ATOM   1491  N   PRO A 109     -91.535  46.779  42.553  1.00  0.00           N  
ATOM   1492  CA  PRO A 109     -92.521  46.694  41.498  1.00  0.00           C  
ATOM   1493  C   PRO A 109     -92.996  45.277  41.229  1.00  0.00           C  
ATOM   1494  O   PRO A 109     -92.212  44.328  41.178  1.00  0.00           O  
ATOM   1495  CB  PRO A 109     -91.762  47.264  40.295  1.00  0.00           C  
ATOM   1496  CG  PRO A 109     -90.748  48.174  40.901  1.00  0.00           C  
ATOM   1497  CD  PRO A 109     -90.317  47.470  42.159  1.00  0.00           C  
ATOM   1498  HA  PRO A 109     -93.385  47.323  41.758  1.00  0.00           H  
ATOM   1499 1HB  PRO A 109     -91.309  46.447  39.714  1.00  0.00           H  
ATOM   1500 2HB  PRO A 109     -92.458  47.788  39.624  1.00  0.00           H  
ATOM   1501 1HG  PRO A 109     -89.915  48.335  40.200  1.00  0.00           H  
ATOM   1502 2HG  PRO A 109     -91.192  49.161  41.098  1.00  0.00           H  
ATOM   1503 1HD  PRO A 109     -89.504  46.767  41.928  1.00  0.00           H  
ATOM   1504 2HD  PRO A 109     -89.988  48.213  42.901  1.00  0.00           H  
ATOM   1505  N   LEU A 110     -94.306  45.191  40.965  1.00  0.00           N  
ATOM   1506  CA  LEU A 110     -95.074  44.028  40.501  1.00  0.00           C  
ATOM   1507  C   LEU A 110     -94.236  43.027  39.696  1.00  0.00           C  
ATOM   1508  O   LEU A 110     -94.398  41.815  39.842  1.00  0.00           O  
ATOM   1509  CB  LEU A 110     -96.255  44.500  39.645  1.00  0.00           C  
ATOM   1510  CG  LEU A 110     -97.159  43.393  39.090  1.00  0.00           C  
ATOM   1511  CD1 LEU A 110     -97.791  42.627  40.244  1.00  0.00           C  
ATOM   1512  CD2 LEU A 110     -98.224  44.008  38.195  1.00  0.00           C  
ATOM   1513  H   LEU A 110     -94.831  46.043  41.138  1.00  0.00           H  
ATOM   1514  HA  LEU A 110     -95.455  43.497  41.372  1.00  0.00           H  
ATOM   1515 1HB  LEU A 110     -96.876  45.165  40.245  1.00  0.00           H  
ATOM   1516 2HB  LEU A 110     -95.867  45.067  38.798  1.00  0.00           H  
ATOM   1517  HG  LEU A 110     -96.560  42.690  38.512  1.00  0.00           H  
ATOM   1518 1HD1 LEU A 110     -98.434  41.840  39.850  1.00  0.00           H  
ATOM   1519 2HD1 LEU A 110     -97.007  42.181  40.858  1.00  0.00           H  
ATOM   1520 3HD1 LEU A 110     -98.385  43.309  40.852  1.00  0.00           H  
ATOM   1521 1HD2 LEU A 110     -98.867  43.220  37.799  1.00  0.00           H  
ATOM   1522 2HD2 LEU A 110     -98.826  44.710  38.772  1.00  0.00           H  
ATOM   1523 3HD2 LEU A 110     -97.745  44.534  37.368  1.00  0.00           H  
ATOM   1524  N   ARG A 111     -93.384  43.570  38.810  1.00  0.00           N  
ATOM   1525  CA  ARG A 111     -92.519  42.845  37.892  1.00  0.00           C  
ATOM   1526  C   ARG A 111     -91.754  41.696  38.510  1.00  0.00           C  
ATOM   1527  O   ARG A 111     -91.796  40.612  37.962  1.00  0.00           O  
ATOM   1528  CB  ARG A 111     -91.517  43.804  37.267  1.00  0.00           C  
ATOM   1529  CG  ARG A 111     -90.567  43.172  36.262  1.00  0.00           C  
ATOM   1530  CD  ARG A 111     -89.636  44.172  35.681  1.00  0.00           C  
ATOM   1531  NE  ARG A 111     -88.696  43.565  34.755  1.00  0.00           N  
ATOM   1532  CZ  ARG A 111     -87.726  44.233  34.099  1.00  0.00           C  
ATOM   1533  NH1 ARG A 111     -87.584  45.528  34.278  1.00  0.00           N1+
ATOM   1534  NH2 ARG A 111     -86.919  43.587  33.276  1.00  0.00           N  
ATOM   1535  H   ARG A 111     -93.292  44.573  38.848  1.00  0.00           H  
ATOM   1536  HA  ARG A 111     -93.136  42.412  37.104  1.00  0.00           H  
ATOM   1537 1HB  ARG A 111     -92.050  44.606  36.758  1.00  0.00           H  
ATOM   1538 2HB  ARG A 111     -90.912  44.260  38.051  1.00  0.00           H  
ATOM   1539 1HG  ARG A 111     -89.976  42.399  36.756  1.00  0.00           H  
ATOM   1540 2HG  ARG A 111     -91.142  42.725  35.450  1.00  0.00           H  
ATOM   1541 1HD  ARG A 111     -90.206  44.929  35.142  1.00  0.00           H  
ATOM   1542 2HD  ARG A 111     -89.068  44.647  36.481  1.00  0.00           H  
ATOM   1543  HE  ARG A 111     -88.774  42.569  34.590  1.00  0.00           H  
ATOM   1544 1HH1 ARG A 111     -88.201  46.021  34.908  1.00  0.00           H  
ATOM   1545 2HH1 ARG A 111     -86.858  46.028  33.787  1.00  0.00           H  
ATOM   1546 1HH2 ARG A 111     -87.029  42.592  33.137  1.00  0.00           H  
ATOM   1547 2HH2 ARG A 111     -86.194  44.088  32.784  1.00  0.00           H  
ATOM   1548  N   TRP A 112     -91.059  41.934  39.607  1.00  0.00           N  
ATOM   1549  CA  TRP A 112     -90.159  40.965  40.233  1.00  0.00           C  
ATOM   1550  C   TRP A 112     -90.915  39.976  41.143  1.00  0.00           C  
ATOM   1551  O   TRP A 112     -90.300  39.285  41.945  1.00  0.00           O  
ATOM   1552  CB  TRP A 112     -89.193  41.792  41.092  1.00  0.00           C  
ATOM   1553  CG  TRP A 112     -88.090  42.524  40.398  1.00  0.00           C  
ATOM   1554  CD1 TRP A 112     -86.855  42.008  40.247  1.00  0.00           C  
ATOM   1555  CD2 TRP A 112     -88.005  43.900  39.907  1.00  0.00           C  
ATOM   1556  CE2 TRP A 112     -86.649  44.153  39.534  1.00  0.00           C  
ATOM   1557  CE3 TRP A 112     -88.918  44.967  39.748  1.00  0.00           C  
ATOM   1558  NE1 TRP A 112     -85.984  42.989  39.830  1.00  0.00           N  
ATOM   1559  CZ2 TRP A 112     -86.217  45.390  39.036  1.00  0.00           C  
ATOM   1560  CZ3 TRP A 112     -88.502  46.196  39.195  1.00  0.00           C  
ATOM   1561  CH2 TRP A 112     -87.157  46.414  38.850  1.00  0.00           C  
ATOM   1562  H   TRP A 112     -91.159  42.835  40.056  1.00  0.00           H  
ATOM   1563  HA  TRP A 112     -89.672  40.387  39.447  1.00  0.00           H  
ATOM   1564 1HB  TRP A 112     -89.770  42.513  41.672  1.00  0.00           H  
ATOM   1565 2HB  TRP A 112     -88.677  41.137  41.793  1.00  0.00           H  
ATOM   1566  HD1 TRP A 112     -86.567  41.010  40.566  1.00  0.00           H  
ATOM   1567  HE1 TRP A 112     -84.981  42.943  40.066  1.00  0.00           H  
ATOM   1568  HE3 TRP A 112     -89.937  44.835  40.072  1.00  0.00           H  
ATOM   1569  HZ2 TRP A 112     -85.168  45.541  38.822  1.00  0.00           H  
ATOM   1570  HZ3 TRP A 112     -89.207  47.000  39.058  1.00  0.00           H  
ATOM   1571  HH2 TRP A 112     -86.838  47.374  38.467  1.00  0.00           H  
ATOM   1572  N   ARG A 113     -92.253  39.936  41.091  1.00  0.00           N  
ATOM   1573  CA  ARG A 113     -93.100  39.220  42.064  1.00  0.00           C  
ATOM   1574  C   ARG A 113     -92.713  37.805  42.489  1.00  0.00           C  
ATOM   1575  O   ARG A 113     -93.063  37.437  43.597  1.00  0.00           O  
ATOM   1576  CB  ARG A 113     -94.516  39.150  41.512  1.00  0.00           C  
ATOM   1577  CG  ARG A 113     -94.675  38.296  40.264  1.00  0.00           C  
ATOM   1578  CD  ARG A 113     -96.044  38.399  39.699  1.00  0.00           C  
ATOM   1579  NE  ARG A 113     -96.210  37.557  38.524  1.00  0.00           N  
ATOM   1580  CZ  ARG A 113     -95.859  37.912  37.272  1.00  0.00           C  
ATOM   1581  NH1 ARG A 113     -95.324  39.092  37.050  1.00  0.00           N1+
ATOM   1582  NH2 ARG A 113     -96.051  37.074  36.270  1.00  0.00           N  
ATOM   1583  H   ARG A 113     -92.707  40.480  40.371  1.00  0.00           H  
ATOM   1584  HA  ARG A 113     -93.100  39.779  43.000  1.00  0.00           H  
ATOM   1585 1HB  ARG A 113     -95.183  38.749  42.272  1.00  0.00           H  
ATOM   1586 2HB  ARG A 113     -94.863  40.155  41.269  1.00  0.00           H  
ATOM   1587 1HG  ARG A 113     -93.964  38.626  39.504  1.00  0.00           H  
ATOM   1588 2HG  ARG A 113     -94.482  37.251  40.511  1.00  0.00           H  
ATOM   1589 1HD  ARG A 113     -96.771  38.085  40.447  1.00  0.00           H  
ATOM   1590 2HD  ARG A 113     -96.242  39.430  39.409  1.00  0.00           H  
ATOM   1591  HE  ARG A 113     -96.619  36.641  38.656  1.00  0.00           H  
ATOM   1592 1HH1 ARG A 113     -95.177  39.732  37.817  1.00  0.00           H  
ATOM   1593 2HH1 ARG A 113     -95.061  39.358  36.112  1.00  0.00           H  
ATOM   1594 1HH2 ARG A 113     -96.463  36.166  36.441  1.00  0.00           H  
ATOM   1595 2HH2 ARG A 113     -95.788  37.339  35.333  1.00  0.00           H  
ATOM   1596  N   CYS A 114     -92.151  37.000  41.594  1.00  0.00           N  
ATOM   1597  CA  CYS A 114     -91.904  35.569  41.798  1.00  0.00           C  
ATOM   1598  C   CYS A 114     -91.069  34.987  40.645  1.00  0.00           C  
ATOM   1599  O   CYS A 114     -91.215  33.807  40.317  1.00  0.00           O  
ATOM   1600  CB  CYS A 114     -93.271  34.813  41.857  1.00  0.00           C  
ATOM   1601  SG  CYS A 114     -94.108  34.549  43.445  1.00  0.00           S  
ATOM   1602  H   CYS A 114     -91.902  37.392  40.696  1.00  0.00           H  
ATOM   1603  HA  CYS A 114     -91.352  35.442  42.730  1.00  0.00           H  
ATOM   1604 1HB  CYS A 114     -93.963  35.299  41.174  1.00  0.00           H  
ATOM   1605 2HB  CYS A 114     -93.133  33.786  41.520  1.00  0.00           H  
ATOM   1606  N   ASP A 115     -90.329  35.823  39.916  1.00  0.00           N  
ATOM   1607  CA  ASP A 115     -89.899  35.491  38.554  1.00  0.00           C  
ATOM   1608  C   ASP A 115     -88.883  34.330  38.488  1.00  0.00           C  
ATOM   1609  O   ASP A 115     -88.550  33.865  37.398  1.00  0.00           O  
ATOM   1610  CB  ASP A 115     -89.467  36.769  37.828  1.00  0.00           C  
ATOM   1611  CG  ASP A 115     -90.659  37.655  37.427  1.00  0.00           C  
ATOM   1612  OD1 ASP A 115     -91.620  37.750  38.230  1.00  0.00           O  
ATOM   1613  OD2 ASP A 115     -90.561  38.264  36.329  1.00  0.00           O1-
ATOM   1614  H   ASP A 115     -90.191  36.767  40.238  1.00  0.00           H  
ATOM   1615  HA  ASP A 115     -90.772  35.171  37.985  1.00  0.00           H  
ATOM   1616 1HB  ASP A 115     -88.805  37.352  38.469  1.00  0.00           H  
ATOM   1617 2HB  ASP A 115     -88.903  36.506  36.933  1.00  0.00           H  
ATOM   1618  N   GLY A 116     -88.438  33.831  39.645  1.00  0.00           N  
ATOM   1619  CA  GLY A 116     -87.389  32.841  39.805  1.00  0.00           C  
ATOM   1620  C   GLY A 116     -86.023  33.529  39.718  1.00  0.00           C  
ATOM   1621  O   GLY A 116     -85.160  33.121  38.944  1.00  0.00           O  
ATOM   1622  H   GLY A 116     -88.754  34.279  40.504  1.00  0.00           H  
ATOM   1623 1HA  GLY A 116     -87.505  32.338  40.765  1.00  0.00           H  
ATOM   1624 2HA  GLY A 116     -87.486  32.080  39.030  1.00  0.00           H  
ATOM   1625  N   ASP A 117     -85.894  34.645  40.430  1.00  0.00           N  
ATOM   1626  CA  ASP A 117     -85.160  35.843  40.033  1.00  0.00           C  
ATOM   1627  C   ASP A 117     -84.452  36.552  41.204  1.00  0.00           C  
ATOM   1628  O   ASP A 117     -83.409  37.163  40.990  1.00  0.00           O  
ATOM   1629  CB  ASP A 117     -86.113  36.824  39.348  1.00  0.00           C  
ATOM   1630  CG  ASP A 117     -85.391  37.998  38.700  1.00  0.00           C  
ATOM   1631  OD1 ASP A 117     -84.238  37.851  38.370  1.00  0.00           O  
ATOM   1632  OD2 ASP A 117     -85.999  39.029  38.543  1.00  0.00           O1-
ATOM   1633  H   ASP A 117     -86.599  34.778  41.156  1.00  0.00           H  
ATOM   1634  HA  ASP A 117     -84.380  35.552  39.329  1.00  0.00           H  
ATOM   1635 1HB  ASP A 117     -86.685  36.301  38.582  1.00  0.00           H  
ATOM   1636 2HB  ASP A 117     -86.823  37.212  40.079  1.00  0.00           H  
ATOM   1637  N   THR A 118     -84.937  36.365  42.440  1.00  0.00           N  
ATOM   1638  CA  THR A 118     -84.254  36.708  43.704  1.00  0.00           C  
ATOM   1639  C   THR A 118     -83.795  38.173  43.795  1.00  0.00           C  
ATOM   1640  O   THR A 118     -82.605  38.463  43.941  1.00  0.00           O  
ATOM   1641  CB  THR A 118     -83.035  35.791  43.917  1.00  0.00           C  
ATOM   1642  CG2 THR A 118     -83.453  34.329  43.877  1.00  0.00           C  
ATOM   1643  OG1 THR A 118     -82.066  36.036  42.890  1.00  0.00           O  
ATOM   1644  H   THR A 118     -85.744  35.750  42.529  1.00  0.00           H  
ATOM   1645  HA  THR A 118     -84.953  36.558  44.527  1.00  0.00           H  
ATOM   1646  HB  THR A 118     -82.582  36.008  44.884  1.00  0.00           H  
ATOM   1647  HG1 THR A 118     -82.392  36.717  42.297  1.00  0.00           H  
ATOM   1648 1HG2 THR A 118     -82.579  33.697  44.030  1.00  0.00           H  
ATOM   1649 2HG2 THR A 118     -84.181  34.138  44.664  1.00  0.00           H  
ATOM   1650 3HG2 THR A 118     -83.898  34.105  42.909  1.00  0.00           H  
ATOM   1651  N   ASP A 119     -84.735  39.126  43.707  1.00  0.00           N  
ATOM   1652  CA  ASP A 119     -84.433  40.571  43.764  1.00  0.00           C  
ATOM   1653  C   ASP A 119     -85.438  41.456  44.529  1.00  0.00           C  
ATOM   1654  O   ASP A 119     -85.990  42.425  44.007  1.00  0.00           O  
ATOM   1655  CB  ASP A 119     -84.017  41.110  42.374  1.00  0.00           C  
ATOM   1656  CG  ASP A 119     -83.448  42.549  42.341  1.00  0.00           C  
ATOM   1657  OD1 ASP A 119     -82.850  42.994  43.352  1.00  0.00           O  
ATOM   1658  OD2 ASP A 119     -83.563  43.180  41.254  1.00  0.00           O1-
ATOM   1659  H   ASP A 119     -85.684  38.833  43.531  1.00  0.00           H  
ATOM   1660  HA  ASP A 119     -83.486  40.705  44.287  1.00  0.00           H  
ATOM   1661 1HB  ASP A 119     -83.252  40.449  41.965  1.00  0.00           H  
ATOM   1662 2HB  ASP A 119     -84.876  41.088  41.704  1.00  0.00           H  
ATOM   1663  N   CYS A 120     -85.679  41.126  45.803  1.00  0.00           N  
ATOM   1664  CA  CYS A 120     -85.940  42.138  46.832  1.00  0.00           C  
ATOM   1665  C   CYS A 120     -84.702  42.408  47.699  1.00  0.00           C  
ATOM   1666  O   CYS A 120     -84.291  43.552  47.897  1.00  0.00           O  
ATOM   1667  CB  CYS A 120     -87.073  41.687  47.777  1.00  0.00           C  
ATOM   1668  SG  CYS A 120     -87.104  42.543  49.383  1.00  0.00           S  
ATOM   1669  H   CYS A 120     -85.432  40.192  46.118  1.00  0.00           H  
ATOM   1670  HA  CYS A 120     -86.218  43.069  46.338  1.00  0.00           H  
ATOM   1671 1HB  CYS A 120     -88.034  41.799  47.285  1.00  0.00           H  
ATOM   1672 2HB  CYS A 120     -86.952  40.629  48.011  1.00  0.00           H  
ATOM   1673  N   MET A 121     -84.208  41.347  48.334  1.00  0.00           N  
ATOM   1674  CA  MET A 121     -83.179  41.384  49.365  1.00  0.00           C  
ATOM   1675  C   MET A 121     -82.559  39.977  49.392  1.00  0.00           C  
ATOM   1676  O   MET A 121     -81.978  39.543  48.402  1.00  0.00           O  
ATOM   1677  CB  MET A 121     -83.760  41.778  50.722  1.00  0.00           C  
ATOM   1678  CG  MET A 121     -84.137  43.247  50.842  1.00  0.00           C  
ATOM   1679  SD  MET A 121     -82.709  44.343  50.734  1.00  0.00           S  
ATOM   1680  CE  MET A 121     -83.513  45.942  50.671  1.00  0.00           C  
ATOM   1681  H   MET A 121     -84.600  40.442  48.106  1.00  0.00           H  
ATOM   1682  HA  MET A 121     -82.436  42.129  49.086  1.00  0.00           H  
ATOM   1683 1HB  MET A 121     -84.653  41.186  50.920  1.00  0.00           H  
ATOM   1684 2HB  MET A 121     -83.037  41.553  51.506  1.00  0.00           H  
ATOM   1685 1HG  MET A 121     -84.835  43.510  50.049  1.00  0.00           H  
ATOM   1686 2HG  MET A 121     -84.631  43.419  51.799  1.00  0.00           H  
ATOM   1687 1HE  MET A 121     -82.759  46.725  50.602  1.00  0.00           H  
ATOM   1688 2HE  MET A 121     -84.166  45.987  49.797  1.00  0.00           H  
ATOM   1689 3HE  MET A 121     -84.106  46.087  51.574  1.00  0.00           H  
ATOM   1690  N   ASP A 122     -82.783  39.195  50.451  1.00  0.00           N  
ATOM   1691  CA  ASP A 122     -82.811  37.737  50.321  1.00  0.00           C  
ATOM   1692  C   ASP A 122     -83.981  37.275  49.467  1.00  0.00           C  
ATOM   1693  O   ASP A 122     -85.032  37.919  49.497  1.00  0.00           O  
ATOM   1694  CB  ASP A 122     -82.892  37.077  51.699  1.00  0.00           C  
ATOM   1695  CG  ASP A 122     -81.604  37.211  52.498  1.00  0.00           C  
ATOM   1696  OD1 ASP A 122     -80.605  37.572  51.922  1.00  0.00           O  
ATOM   1697  OD2 ASP A 122     -81.629  36.953  53.678  1.00  0.00           O1-
ATOM   1698  H   ASP A 122     -83.155  39.593  51.303  1.00  0.00           H  
ATOM   1699  HA  ASP A 122     -81.891  37.415  49.834  1.00  0.00           H  
ATOM   1700 1HB  ASP A 122     -83.706  37.526  52.270  1.00  0.00           H  
ATOM   1701 2HB  ASP A 122     -83.121  36.017  51.582  1.00  0.00           H  
ATOM   1702  N   SER A 123     -83.837  36.080  48.871  1.00  0.00           N  
ATOM   1703  CA  SER A 123     -84.778  35.349  47.993  1.00  0.00           C  
ATOM   1704  C   SER A 123     -86.187  35.080  48.557  1.00  0.00           C  
ATOM   1705  O   SER A 123     -86.915  34.199  48.095  1.00  0.00           O  
ATOM   1706  CB  SER A 123     -84.153  34.021  47.613  1.00  0.00           C  
ATOM   1707  OG  SER A 123     -84.015  33.192  48.735  1.00  0.00           O  
ATOM   1708  H   SER A 123     -82.940  35.637  49.000  1.00  0.00           H  
ATOM   1709  HA  SER A 123     -84.946  35.945  47.094  1.00  0.00           H  
ATOM   1710 1HB  SER A 123     -84.775  33.527  46.866  1.00  0.00           H  
ATOM   1711 2HB  SER A 123     -83.177  34.194  47.163  1.00  0.00           H  
ATOM   1712  HG  SER A 123     -84.530  32.404  48.546  1.00  0.00           H  
ATOM   1713  N   SER A 124     -86.548  35.740  49.650  1.00  0.00           N  
ATOM   1714  CA  SER A 124     -87.849  35.738  50.303  1.00  0.00           C  
ATOM   1715  C   SER A 124     -88.994  36.171  49.393  1.00  0.00           C  
ATOM   1716  O   SER A 124     -90.086  35.615  49.514  1.00  0.00           O  
ATOM   1717  CB  SER A 124     -87.773  36.613  51.566  1.00  0.00           C  
ATOM   1718  OG  SER A 124     -87.493  37.982  51.307  1.00  0.00           O  
ATOM   1719  H   SER A 124     -85.896  36.462  49.918  1.00  0.00           H  
ATOM   1720  HA  SER A 124     -88.074  34.720  50.624  1.00  0.00           H  
ATOM   1721 1HB  SER A 124     -88.720  36.546  52.100  1.00  0.00           H  
ATOM   1722 2HB  SER A 124     -86.993  36.234  52.224  1.00  0.00           H  
ATOM   1723  HG  SER A 124     -86.743  38.064  50.687  1.00  0.00           H  
ATOM   1724  N   ASP A 125     -88.710  37.077  48.453  1.00  0.00           N  
ATOM   1725  CA  ASP A 125     -89.501  37.348  47.243  1.00  0.00           C  
ATOM   1726  C   ASP A 125     -90.020  36.071  46.587  1.00  0.00           C  
ATOM   1727  O   ASP A 125     -91.238  35.883  46.481  1.00  0.00           O  
ATOM   1728  CB  ASP A 125     -88.667  38.133  46.227  1.00  0.00           C  
ATOM   1729  CG  ASP A 125     -87.372  37.426  45.850  1.00  0.00           C  
ATOM   1730  OD1 ASP A 125     -87.125  36.364  46.371  1.00  0.00           O  
ATOM   1731  OD2 ASP A 125     -86.644  37.954  45.046  1.00  0.00           O1-
ATOM   1732  H   ASP A 125     -87.757  37.423  48.431  1.00  0.00           H  
ATOM   1733  HA  ASP A 125     -90.368  37.947  47.523  1.00  0.00           H  
ATOM   1734 1HB  ASP A 125     -89.253  38.294  45.323  1.00  0.00           H  
ATOM   1735 2HB  ASP A 125     -88.423  39.113  46.638  1.00  0.00           H  
ATOM   1736  N   GLU A 126     -89.126  35.155  46.284  1.00  0.00           N  
ATOM   1737  CA  GLU A 126     -89.423  33.851  45.710  1.00  0.00           C  
ATOM   1738  C   GLU A 126     -90.033  32.856  46.687  1.00  0.00           C  
ATOM   1739  O   GLU A 126     -90.584  31.859  46.251  1.00  0.00           O  
ATOM   1740  CB  GLU A 126     -88.146  33.252  45.118  1.00  0.00           C  
ATOM   1741  CG  GLU A 126     -87.594  34.008  43.917  1.00  0.00           C  
ATOM   1742  CD  GLU A 126     -88.528  33.996  42.739  1.00  0.00           C  
ATOM   1743  OE1 GLU A 126     -89.354  33.118  42.669  1.00  0.00           O  
ATOM   1744  OE2 GLU A 126     -88.415  34.866  41.908  1.00  0.00           O1-
ATOM   1745  H   GLU A 126     -88.144  35.418  46.318  1.00  0.00           H  
ATOM   1746  HA  GLU A 126     -90.158  33.984  44.915  1.00  0.00           H  
ATOM   1747 1HB  GLU A 126     -87.368  33.225  45.882  1.00  0.00           H  
ATOM   1748 2HB  GLU A 126     -88.335  32.225  44.807  1.00  0.00           H  
ATOM   1749 1HG  GLU A 126     -87.407  35.043  44.207  1.00  0.00           H  
ATOM   1750 2HG  GLU A 126     -86.644  33.564  43.626  1.00  0.00           H  
ATOM   1751  N   LYS A 127     -89.780  32.982  48.005  1.00  0.00           N  
ATOM   1752  CA  LYS A 127     -89.612  31.756  48.826  1.00  0.00           C  
ATOM   1753  C   LYS A 127     -90.928  31.121  49.316  1.00  0.00           C  
ATOM   1754  O   LYS A 127     -90.936  30.370  50.323  1.00  0.00           O  
ATOM   1755  CB  LYS A 127     -88.726  32.063  50.034  1.00  0.00           C  
ATOM   1756  CG  LYS A 127     -88.421  30.858  50.914  1.00  0.00           C  
ATOM   1757  CD  LYS A 127     -87.479  31.227  52.050  1.00  0.00           C  
ATOM   1758  CE  LYS A 127     -87.187  30.029  52.940  1.00  0.00           C  
ATOM   1759  NZ  LYS A 127     -86.266  30.375  54.056  1.00  0.00           N1+
ATOM   1760  H   LYS A 127     -89.367  33.847  48.333  1.00  0.00           H  
ATOM   1761  HA  LYS A 127     -89.127  30.994  48.214  1.00  0.00           H  
ATOM   1762 1HB  LYS A 127     -87.776  32.476  49.693  1.00  0.00           H  
ATOM   1763 2HB  LYS A 127     -89.208  32.818  50.656  1.00  0.00           H  
ATOM   1764 1HG  LYS A 127     -89.351  30.472  51.336  1.00  0.00           H  
ATOM   1765 2HG  LYS A 127     -87.963  30.075  50.313  1.00  0.00           H  
ATOM   1766 1HD  LYS A 127     -86.540  31.600  51.637  1.00  0.00           H  
ATOM   1767 2HD  LYS A 127     -87.928  32.015  52.654  1.00  0.00           H  
ATOM   1768 1HE  LYS A 127     -88.119  29.651  53.359  1.00  0.00           H  
ATOM   1769 2HE  LYS A 127     -86.735  29.235  52.345  1.00  0.00           H  
ATOM   1770 1HZ  LYS A 127     -86.098  29.554  54.621  1.00  0.00           H  
ATOM   1771 2HZ  LYS A 127     -85.390  30.708  53.679  1.00  0.00           H  
ATOM   1772 3HZ  LYS A 127     -86.683  31.097  54.626  1.00  0.00           H  
ATOM   1773  N   SER A 128     -91.979  31.238  48.555  1.00  0.00           N  
ATOM   1774  CA  SER A 128     -92.814  30.085  48.219  1.00  0.00           C  
ATOM   1775  C   SER A 128     -92.853  30.008  46.693  1.00  0.00           C  
ATOM   1776  O   SER A 128     -92.073  29.268  46.116  1.00  0.00           O  
ATOM   1777  CB  SER A 128     -94.211  30.227  48.792  1.00  0.00           C  
ATOM   1778  OG  SER A 128     -94.866  31.339  48.248  1.00  0.00           O  
ATOM   1779  H   SER A 128     -91.857  31.854  47.765  1.00  0.00           H  
ATOM   1780  HA  SER A 128     -92.359  29.191  48.648  1.00  0.00           H  
ATOM   1781 1HB  SER A 128     -94.783  29.324  48.581  1.00  0.00           H  
ATOM   1782 2HB  SER A 128     -94.151  30.330  49.874  1.00  0.00           H  
ATOM   1783  HG  SER A 128     -95.347  31.744  48.973  1.00  0.00           H  
ATOM   1784  N   CYS A 129     -93.656  30.865  46.054  1.00  0.00           N  
ATOM   1785  CA  CYS A 129     -93.882  30.907  44.607  1.00  0.00           C  
ATOM   1786  C   CYS A 129     -94.109  29.530  43.931  1.00  0.00           C  
ATOM   1787  O   CYS A 129     -94.057  29.406  42.712  1.00  0.00           O  
ATOM   1788  CB  CYS A 129     -92.802  31.773  43.933  1.00  0.00           C  
ATOM   1789  SG  CYS A 129     -92.739  33.491  44.522  1.00  0.00           S  
ATOM   1790  H   CYS A 129     -94.192  31.496  46.599  1.00  0.00           H  
ATOM   1791  HA  CYS A 129     -94.785  31.486  44.415  1.00  0.00           H  
ATOM   1792 1HB  CYS A 129     -91.839  31.303  44.116  1.00  0.00           H  
ATOM   1793 2HB  CYS A 129     -92.973  31.797  42.856  1.00  0.00           H  
ATOM   1794  N   GLU A 130     -94.388  28.479  44.716  1.00  0.00           N  
ATOM   1795  CA  GLU A 130     -94.485  27.096  44.259  1.00  0.00           C  
ATOM   1796  C   GLU A 130     -95.830  26.840  43.556  1.00  0.00           C  
ATOM   1797  O   GLU A 130     -96.804  26.405  44.173  1.00  0.00           O  
ATOM   1798  CB  GLU A 130     -94.317  26.135  45.438  1.00  0.00           C  
ATOM   1799  CG  GLU A 130     -94.261  24.665  45.048  1.00  0.00           C  
ATOM   1800  CD  GLU A 130     -94.103  23.752  46.232  1.00  0.00           C  
ATOM   1801  OE1 GLU A 130     -94.022  24.244  47.332  1.00  0.00           O  
ATOM   1802  OE2 GLU A 130     -94.065  22.560  46.037  1.00  0.00           O1-
ATOM   1803  H   GLU A 130     -94.418  28.621  45.715  1.00  0.00           H  
ATOM   1804  HA  GLU A 130     -93.685  26.912  43.540  1.00  0.00           H  
ATOM   1805 1HB  GLU A 130     -93.398  26.374  45.974  1.00  0.00           H  
ATOM   1806 2HB  GLU A 130     -95.146  26.265  46.134  1.00  0.00           H  
ATOM   1807 1HG  GLU A 130     -95.179  24.404  44.522  1.00  0.00           H  
ATOM   1808 2HG  GLU A 130     -93.427  24.513  44.365  1.00  0.00           H  
ATOM   1809  N   GLY A 131     -95.896  27.156  42.261  1.00  0.00           N  
ATOM   1810  CA  GLY A 131     -97.041  26.949  41.362  1.00  0.00           C  
ATOM   1811  C   GLY A 131     -97.806  25.629  41.539  1.00  0.00           C  
ATOM   1812  O   GLY A 131     -97.406  24.601  41.007  1.00  0.00           O  
ATOM   1813  H   GLY A 131     -95.093  27.642  41.884  1.00  0.00           H  
ATOM   1814 1HA  GLY A 131     -97.760  27.758  41.497  1.00  0.00           H  
ATOM   1815 2HA  GLY A 131     -96.703  26.989  40.328  1.00  0.00           H  
ATOM   1816  N   VAL A 132     -98.916  25.686  42.287  1.00  0.00           N  
ATOM   1817  CA  VAL A 132     -99.658  24.505  42.744  1.00  0.00           C  
ATOM   1818  C   VAL A 132    -100.150  23.592  41.624  1.00  0.00           C  
ATOM   1819  O   VAL A 132    -100.959  23.965  40.774  1.00  0.00           O  
ATOM   1820  CB  VAL A 132    -100.875  24.953  43.576  1.00  0.00           C  
ATOM   1821  CG1 VAL A 132    -101.733  23.755  43.952  1.00  0.00           C  
ATOM   1822  CG2 VAL A 132    -100.407  25.694  44.820  1.00  0.00           C  
ATOM   1823  H   VAL A 132     -99.113  26.559  42.746  1.00  0.00           H  
ATOM   1824  HA  VAL A 132     -98.999  23.903  43.371  1.00  0.00           H  
ATOM   1825  HB  VAL A 132    -101.494  25.614  42.969  1.00  0.00           H  
ATOM   1826 1HG1 VAL A 132    -102.588  24.090  44.540  1.00  0.00           H  
ATOM   1827 2HG1 VAL A 132    -102.086  23.261  43.048  1.00  0.00           H  
ATOM   1828 3HG1 VAL A 132    -101.141  23.054  44.542  1.00  0.00           H  
ATOM   1829 1HG2 VAL A 132    -101.272  26.009  45.402  1.00  0.00           H  
ATOM   1830 2HG2 VAL A 132     -99.783  25.035  45.422  1.00  0.00           H  
ATOM   1831 3HG2 VAL A 132     -99.831  26.571  44.525  1.00  0.00           H  
ATOM   1832  N   THR A 133     -99.731  22.331  41.694  1.00  0.00           N  
ATOM   1833  CA  THR A 133    -100.422  21.208  41.066  1.00  0.00           C  
ATOM   1834  C   THR A 133    -101.795  21.060  41.695  1.00  0.00           C  
ATOM   1835  O   THR A 133    -101.941  20.380  42.712  1.00  0.00           O  
ATOM   1836  CB  THR A 133     -99.630  19.895  41.210  1.00  0.00           C  
ATOM   1837  CG2 THR A 133    -100.382  18.744  40.560  1.00  0.00           C  
ATOM   1838  OG1 THR A 133     -98.348  20.036  40.586  1.00  0.00           O  
ATOM   1839  H   THR A 133     -99.008  22.099  42.358  1.00  0.00           H  
ATOM   1840  HA  THR A 133    -100.532  21.420  40.002  1.00  0.00           H  
ATOM   1841  HB  THR A 133     -99.482  19.674  42.267  1.00  0.00           H  
ATOM   1842  HG1 THR A 133     -98.444  20.530  39.768  1.00  0.00           H  
ATOM   1843 1HG2 THR A 133     -99.809  17.825  40.672  1.00  0.00           H  
ATOM   1844 2HG2 THR A 133    -101.354  18.627  41.041  1.00  0.00           H  
ATOM   1845 3HG2 THR A 133    -100.526  18.956  39.501  1.00  0.00           H  
ATOM   1846  N   HIS A 134    -102.800  21.714  41.109  1.00  0.00           N  
ATOM   1847  CA  HIS A 134    -104.215  21.482  41.418  1.00  0.00           C  
ATOM   1848  C   HIS A 134    -104.652  20.075  40.982  1.00  0.00           C  
ATOM   1849  O   HIS A 134    -105.464  19.887  40.082  1.00  0.00           O  
ATOM   1850  CB  HIS A 134    -105.096  22.533  40.737  1.00  0.00           C  
ATOM   1851  CG  HIS A 134    -104.880  23.923  41.249  1.00  0.00           C  
ATOM   1852  CD2 HIS A 134    -104.306  25.006  40.673  1.00  0.00           C  
ATOM   1853  ND1 HIS A 134    -105.279  24.323  42.507  1.00  0.00           N  
ATOM   1854  CE1 HIS A 134    -104.959  25.594  42.683  1.00  0.00           C  
ATOM   1855  NE2 HIS A 134    -104.369  26.031  41.586  1.00  0.00           N  
ATOM   1856  H   HIS A 134    -102.566  22.397  40.399  1.00  0.00           H  
ATOM   1857  HA  HIS A 134    -104.369  21.557  42.494  1.00  0.00           H  
ATOM   1858 1HB  HIS A 134    -104.903  22.531  39.663  1.00  0.00           H  
ATOM   1859 2HB  HIS A 134    -106.145  22.277  40.881  1.00  0.00           H  
ATOM   1860  HD2 HIS A 134    -103.875  25.056  39.673  1.00  0.00           H  
ATOM   1861  HE1 HIS A 134    -105.150  26.181  43.581  1.00  0.00           H  
ATOM   1862  HE2 HIS A 134    -104.017  26.966  41.437  1.00  0.00           H  
ATOM   1863  N   VAL A 135    -104.069  19.059  41.623  1.00  0.00           N  
ATOM   1864  CA  VAL A 135    -104.399  17.640  41.445  1.00  0.00           C  
ATOM   1865  C   VAL A 135    -105.854  17.322  41.789  1.00  0.00           C  
ATOM   1866  O   VAL A 135    -106.376  16.291  41.366  1.00  0.00           O  
ATOM   1867  CB  VAL A 135    -103.477  16.773  42.322  1.00  0.00           C  
ATOM   1868  CG1 VAL A 135    -103.856  16.908  43.789  1.00  0.00           C  
ATOM   1869  CG2 VAL A 135    -103.555  15.320  41.876  1.00  0.00           C  
ATOM   1870  H   VAL A 135    -103.355  19.294  42.305  1.00  0.00           H  
ATOM   1871  HA  VAL A 135    -104.241  17.377  40.398  1.00  0.00           H  
ATOM   1872  HB  VAL A 135    -102.453  17.130  42.221  1.00  0.00           H  
ATOM   1873 1HG1 VAL A 135    -103.195  16.288  44.395  1.00  0.00           H  
ATOM   1874 2HG1 VAL A 135    -103.760  17.949  44.096  1.00  0.00           H  
ATOM   1875 3HG1 VAL A 135    -104.887  16.581  43.930  1.00  0.00           H  
ATOM   1876 1HG2 VAL A 135    -102.900  14.713  42.501  1.00  0.00           H  
ATOM   1877 2HG2 VAL A 135    -104.581  14.964  41.973  1.00  0.00           H  
ATOM   1878 3HG2 VAL A 135    -103.239  15.241  40.837  1.00  0.00           H  
ATOM   1879  N   GLY A 136    -106.540  18.232  42.486  1.00  0.00           N  
ATOM   1880  CA  GLY A 136    -107.983  18.232  42.711  1.00  0.00           C  
ATOM   1881  C   GLY A 136    -108.811  18.557  41.488  1.00  0.00           C  
ATOM   1882  O   GLY A 136    -109.774  19.317  41.572  1.00  0.00           O  
ATOM   1883  H   GLY A 136    -106.035  19.051  42.782  1.00  0.00           H  
ATOM   1884 1HA  GLY A 136    -108.295  17.253  43.076  1.00  0.00           H  
ATOM   1885 2HA  GLY A 136    -108.230  18.957  43.485  1.00  0.00           H  
ATOM   1886  N   GLY A 137    -108.480  17.903  40.378  1.00  0.00           N  
ATOM   1887  CA  GLY A 137    -109.446  17.612  39.339  1.00  0.00           C  
ATOM   1888  C   GLY A 137    -110.757  17.019  39.872  1.00  0.00           C  
ATOM   1889  O   GLY A 137    -111.817  17.232  39.292  1.00  0.00           O  
ATOM   1890  H   GLY A 137    -107.643  17.334  40.410  1.00  0.00           H  
ATOM   1891 1HA  GLY A 137    -109.676  18.525  38.790  1.00  0.00           H  
ATOM   1892 2HA  GLY A 137    -109.013  16.911  38.627  1.00  0.00           H  
ATOM   1893  N   GLY A 138    -110.699  16.358  41.033  1.00  0.00           N  
ATOM   1894  CA  GLY A 138    -111.830  16.261  41.944  1.00  0.00           C  
ATOM   1895  C   GLY A 138    -111.453  15.693  43.315  1.00  0.00           C  
ATOM   1896  O   GLY A 138    -110.308  15.352  43.616  1.00  0.00           O  
ATOM   1897  OXT GLY A 138    -112.294  15.561  44.162  1.00  0.00           O1-
ATOM   1898  H   GLY A 138    -109.790  16.164  41.423  1.00  0.00           H  
ATOM   1899 1HA  GLY A 138    -112.270  17.248  42.085  1.00  0.00           H  
ATOM   1900 2HA  GLY A 138    -112.599  15.627  41.504  1.00  0.00           H  
TER   
ATOM   1901  N   TYR B   1     -22.204  81.198  62.332  1.00  0.00      A    N  
ATOM   1902  CA  TYR B   1     -22.979  80.359  61.375  1.00  0.00      A    C  
ATOM   1903  C   TYR B   1     -23.256  78.996  61.999  1.00  0.00      A    C  
ATOM   1904  O   TYR B   1     -24.409  78.602  62.171  1.00  0.00      A    O  
ATOM   1905  CB  TYR B   1     -22.234  80.194  60.048  1.00  0.00      A    C  
ATOM   1906  CG  TYR B   1     -22.975  79.352  59.033  1.00  0.00      A    C  
ATOM   1907  CD1 TYR B   1     -24.039  79.894  58.326  1.00  0.00      A    C  
ATOM   1908  CD2 TYR B   1     -22.591  78.038  58.808  1.00  0.00      A    C  
ATOM   1909  CE1 TYR B   1     -24.715  79.125  57.400  1.00  0.00      A    C  
ATOM   1910  CE2 TYR B   1     -23.267  77.270  57.881  1.00  0.00      A    C  
ATOM   1911  CZ  TYR B   1     -24.325  77.809  57.178  1.00  0.00      A    C  
ATOM   1912  OH  TYR B   1     -24.999  77.044  56.255  1.00  0.00      A    O  
ATOM   1913 1H   TYR B   1     -22.023  82.092  61.923  1.00  0.00      A    H  
ATOM   1914 2H   TYR B   1     -22.731  81.318  63.174  1.00  0.00      A    H  
ATOM   1915 3H   TYR B   1     -21.337  80.747  62.545  1.00  0.00      A    H  
ATOM   1916  HA  TYR B   1     -23.928  80.854  61.171  1.00  0.00      A    H  
ATOM   1917 1HB  TYR B   1     -22.050  81.175  59.608  1.00  0.00      A    H  
ATOM   1918 2HB  TYR B   1     -21.264  79.730  60.231  1.00  0.00      A    H  
ATOM   1919  HD1 TYR B   1     -24.341  80.926  58.504  1.00  0.00      A    H  
ATOM   1920  HD2 TYR B   1     -21.755  77.612  59.363  1.00  0.00      A    H  
ATOM   1921  HE1 TYR B   1     -25.551  79.551  56.845  1.00  0.00      A    H  
ATOM   1922  HE2 TYR B   1     -22.966  76.237  57.705  1.00  0.00      A    H  
ATOM   1923  HH  TYR B   1     -25.701  77.566  55.859  1.00  0.00      A    H  
ATOM   1924  N   SER B   2     -22.188  78.275  62.331  1.00  0.00      A    N  
ATOM   1925  CA  SER B   2     -22.325  76.954  62.930  1.00  0.00      A    C  
ATOM   1926  C   SER B   2     -23.059  77.031  64.262  1.00  0.00      A    C  
ATOM   1927  O   SER B   2     -23.937  76.215  64.541  1.00  0.00      A    O  
ATOM   1928  CB  SER B   2     -20.959  76.327  63.131  1.00  0.00      A    C  
ATOM   1929  OG  SER B   2     -20.341  76.068  61.900  1.00  0.00      A    O  
ATOM   1930  H   SER B   2     -21.294  78.637  62.162  1.00  0.00      A    H  
ATOM   1931  HA  SER B   2     -22.905  76.325  62.254  1.00  0.00      A    H  
ATOM   1932 1HB  SER B   2     -20.335  76.997  63.721  1.00  0.00      A    H  
ATOM   1933 2HB  SER B   2     -21.064  75.400  63.691  1.00  0.00      A    H  
ATOM   1934  HG  SER B   2     -19.664  75.410  62.078  1.00  0.00      A    H  
ATOM   1935  N   ARG B   3     -22.698  78.009  65.083  1.00  0.00      A    N  
ATOM   1936  CA  ARG B   3     -23.337  78.167  66.386  1.00  0.00      A    C  
ATOM   1937  C   ARG B   3     -23.223  76.869  67.180  1.00  0.00      A    C  
ATOM   1938  O   ARG B   3     -24.177  76.094  67.262  1.00  0.00      A    O  
ATOM   1939  CB  ARG B   3     -24.802  78.547  66.230  1.00  0.00      A    C  
ATOM   1940  CG  ARG B   3     -25.048  79.868  65.519  1.00  0.00      A    C  
ATOM   1941  CD  ARG B   3     -26.495  80.202  65.466  1.00  0.00      A    C  
ATOM   1942  NE  ARG B   3     -26.736  81.460  64.778  1.00  0.00      A    N  
ATOM   1943  CZ  ARG B   3     -27.957  81.973  64.530  1.00  0.00      A    C  
ATOM   1944  NH1 ARG B   3     -29.033  81.328  64.917  1.00  0.00      A    N1+
ATOM   1945  NH2 ARG B   3     -28.071  83.128  63.896  1.00  0.00      A    N  
ATOM   1946  H   ARG B   3     -21.989  78.630  64.810  1.00  0.00      A    H  
ATOM   1947  HA  ARG B   3     -22.828  78.967  66.926  1.00  0.00      A    H  
ATOM   1948 1HB  ARG B   3     -25.322  77.769  65.671  1.00  0.00      A    H  
ATOM   1949 2HB  ARG B   3     -25.267  78.610  67.213  1.00  0.00      A    H  
ATOM   1950 1HG  ARG B   3     -24.531  80.668  66.048  1.00  0.00      A    H  
ATOM   1951 2HG  ARG B   3     -24.673  79.807  64.497  1.00  0.00      A    H  
ATOM   1952 1HD  ARG B   3     -27.030  79.415  64.936  1.00  0.00      A    H  
ATOM   1953 2HD  ARG B   3     -26.886  80.286  66.479  1.00  0.00      A    H  
ATOM   1954  HE  ARG B   3     -25.932  81.986  64.464  1.00  0.00      A    H  
ATOM   1955 1HH1 ARG B   3     -28.947  80.445  65.402  1.00  0.00      A    H  
ATOM   1956 2HH1 ARG B   3     -29.948  81.713  64.732  1.00  0.00      A    H  
ATOM   1957 1HH2 ARG B   3     -27.242  83.624  63.597  1.00  0.00      A    H  
ATOM   1958 2HH2 ARG B   3     -28.985  83.513  63.709  1.00  0.00      A    H  
ATOM   1959  N   GLU B   4     -22.050  76.636  67.753  1.00  0.00      A    N  
ATOM   1960  CA  GLU B   4     -21.816  75.427  68.532  1.00  0.00      A    C  
ATOM   1961  C   GLU B   4     -22.746  75.372  69.741  1.00  0.00      A    C  
ATOM   1962  O   GLU B   4     -23.161  74.292  70.160  1.00  0.00      A    O  
ATOM   1963  CB  GLU B   4     -20.357  75.360  68.991  1.00  0.00      A    C  
ATOM   1964  CG  GLU B   4     -19.357  75.122  67.868  1.00  0.00      A    C  
ATOM   1965  CD  GLU B   4     -17.932  75.111  68.348  1.00  0.00      A    C  
ATOM   1966  OE1 GLU B   4     -17.713  75.372  69.507  1.00  0.00      A    O  
ATOM   1967  OE2 GLU B   4     -17.060  74.842  67.556  1.00  0.00      A    O1-
ATOM   1968  H   GLU B   4     -21.323  77.284  67.644  1.00  0.00      A    H  
ATOM   1969  HA  GLU B   4     -22.023  74.563  67.900  1.00  0.00      A    H  
ATOM   1970 1HB  GLU B   4     -20.088  76.293  69.486  1.00  0.00      A    H  
ATOM   1971 2HB  GLU B   4     -20.241  74.557  69.718  1.00  0.00      A    H  
ATOM   1972 1HG  GLU B   4     -19.576  74.165  67.396  1.00  0.00      A    H  
ATOM   1973 2HG  GLU B   4     -19.476  75.902  67.118  1.00  0.00      A    H  
ATOM   1974  N   LYS B   5     -23.066  76.537  70.293  1.00  0.00      A    N  
ATOM   1975  CA  LYS B   5     -23.947  76.615  71.458  1.00  0.00      A    C  
ATOM   1976  C   LYS B   5     -23.507  75.623  72.533  1.00  0.00      A    C  
ATOM   1977  O   LYS B   5     -22.854  76.004  73.505  1.00  0.00      A    O  
ATOM   1978  CB  LYS B   5     -25.398  76.351  71.057  1.00  0.00      A    C  
ATOM   1979  CG  LYS B   5     -26.013  77.430  70.175  1.00  0.00      A    C  
ATOM   1980  CD  LYS B   5     -27.456  77.100  69.823  1.00  0.00      A    C  
ATOM   1981  CE  LYS B   5     -28.069  78.173  68.936  1.00  0.00      A    C  
ATOM   1982  NZ  LYS B   5     -29.471  77.848  68.557  1.00  0.00      A    N1+
ATOM   1983  H   LYS B   5     -22.703  77.364  69.910  1.00  0.00      A    H  
ATOM   1984  HA  LYS B   5     -23.880  77.620  71.876  1.00  0.00      A    H  
ATOM   1985 1HB  LYS B   5     -25.461  75.404  70.520  1.00  0.00      A    H  
ATOM   1986 2HB  LYS B   5     -26.013  76.261  71.952  1.00  0.00      A    H  
ATOM   1987 1HG  LYS B   5     -25.984  78.386  70.697  1.00  0.00      A    H  
ATOM   1988 2HG  LYS B   5     -25.436  77.520  69.255  1.00  0.00      A    H  
ATOM   1989 1HD  LYS B   5     -27.494  76.143  69.301  1.00  0.00      A    H  
ATOM   1990 2HD  LYS B   5     -28.044  77.019  70.738  1.00  0.00      A    H  
ATOM   1991 1HE  LYS B   5     -28.061  79.128  69.461  1.00  0.00      A    H  
ATOM   1992 2HE  LYS B   5     -27.476  78.278  68.028  1.00  0.00      A    H  
ATOM   1993 1HZ  LYS B   5     -29.842  78.582  67.970  1.00  0.00      A    H  
ATOM   1994 2HZ  LYS B   5     -29.490  76.972  68.053  1.00  0.00      A    H  
ATOM   1995 3HZ  LYS B   5     -30.036  77.768  69.391  1.00  0.00      A    H  
ATOM   1996  N   ASN B   6     -23.857  74.352  72.353  1.00  0.00      A    N  
ATOM   1997  CA  ASN B   6     -23.480  73.321  73.316  1.00  0.00      A    C  
ATOM   1998  C   ASN B   6     -23.306  71.978  72.614  1.00  0.00      A    C  
ATOM   1999  O   ASN B   6     -23.708  71.815  71.464  1.00  0.00      A    O  
ATOM   2000  CB  ASN B   6     -24.508  73.221  74.428  1.00  0.00      A    C  
ATOM   2001  CG  ASN B   6     -25.858  72.786  73.929  1.00  0.00      A    C  
ATOM   2002  ND2 ASN B   6     -26.797  73.697  73.917  1.00  0.00      A    N  
ATOM   2003  OD1 ASN B   6     -26.050  71.622  73.555  1.00  0.00      A    O  
ATOM   2004  H   ASN B   6     -24.373  74.103  71.556  1.00  0.00      A    H  
ATOM   2005  HA  ASN B   6     -22.520  73.593  73.756  1.00  0.00      A    H  
ATOM   2006 1HB  ASN B   6     -24.164  72.508  75.178  1.00  0.00      A    H  
ATOM   2007 2HB  ASN B   6     -24.610  74.189  74.918  1.00  0.00      A    H  
ATOM   2008 1HD2 ASN B   6     -27.716  73.464  73.595  1.00  0.00      A    H  
ATOM   2009 2HD2 ASN B   6     -26.598  74.625  74.229  1.00  0.00      A    H  
ATOM   2010  N   GLN B   7     -22.705  71.017  73.316  1.00  0.00      A    N  
ATOM   2011  CA  GLN B   7     -22.485  69.690  72.741  1.00  0.00      A    C  
ATOM   2012  C   GLN B   7     -21.863  68.751  73.772  1.00  0.00      A    C  
ATOM   2013  O   GLN B   7     -20.783  68.204  73.552  1.00  0.00      A    O  
ATOM   2014  CB  GLN B   7     -21.589  69.780  71.503  1.00  0.00      A    C  
ATOM   2015  CG  GLN B   7     -20.180  70.269  71.789  1.00  0.00      A    C  
ATOM   2016  CD  GLN B   7     -19.344  70.396  70.529  1.00  0.00      A    C  
ATOM   2017  NE2 GLN B   7     -18.730  71.559  70.343  1.00  0.00      A    N  
ATOM   2018  OE1 GLN B   7     -19.253  69.460  69.732  1.00  0.00      A    O  
ATOM   2019  H   GLN B   7     -22.403  71.205  74.231  1.00  0.00      A    H  
ATOM   2020  HA  GLN B   7     -23.449  69.280  72.443  1.00  0.00      A    H  
ATOM   2021 1HB  GLN B   7     -21.516  68.799  71.035  1.00  0.00      A    H  
ATOM   2022 2HB  GLN B   7     -22.039  70.457  70.776  1.00  0.00      A    H  
ATOM   2023 1HG  GLN B   7     -20.235  71.249  72.262  1.00  0.00      A    H  
ATOM   2024 2HG  GLN B   7     -19.688  69.560  72.455  1.00  0.00      A    H  
ATOM   2025 1HE2 GLN B   7     -18.165  71.701  69.529  1.00  0.00      A    H  
ATOM   2026 2HE2 GLN B   7     -18.832  72.293  71.014  1.00  0.00      A    H  
ATOM   2027  N   PRO B   8     -22.525  68.544  74.880  1.00  0.00      A    N  
ATOM   2028  CA  PRO B   8     -22.020  67.643  75.957  1.00  0.00      A    C  
ATOM   2029  C   PRO B   8     -21.913  66.193  75.486  1.00  0.00      A    C  
ATOM   2030  O   PRO B   8     -22.686  65.748  74.635  1.00  0.00      A    O  
ATOM   2031  CB  PRO B   8     -23.051  67.788  77.085  1.00  0.00      A    C  
ATOM   2032  CG  PRO B   8     -24.286  68.323  76.433  1.00  0.00      A    C  
ATOM   2033  CD  PRO B   8     -23.820  69.142  75.229  1.00  0.00      A    C  
ATOM   2034  HA  PRO B   8     -21.040  68.005  76.302  1.00  0.00      A    H  
ATOM   2035 1HB  PRO B   8     -23.250  66.827  77.540  1.00  0.00      A    H  
ATOM   2036 2HB  PRO B   8     -22.694  68.487  77.828  1.00  0.00      A    H  
ATOM   2037 1HG  PRO B   8     -24.914  67.507  76.107  1.00  0.00      A    H  
ATOM   2038 2HG  PRO B   8     -24.826  68.959  77.118  1.00  0.00      A    H  
ATOM   2039 1HD  PRO B   8     -24.522  69.048  74.412  1.00  0.00      A    H  
ATOM   2040 2HD  PRO B   8     -23.689  70.176  75.505  1.00  0.00      A    H  
ATOM   2041  N   LYS B   9     -20.940  65.467  76.028  1.00  0.00      A    N  
ATOM   2042  CA  LYS B   9     -20.733  64.075  75.644  1.00  0.00      A    C  
ATOM   2043  C   LYS B   9     -19.707  63.413  76.560  1.00  0.00      A    C  
ATOM   2044  O   LYS B   9     -18.698  62.880  76.093  1.00  0.00      A    O  
ATOM   2045  CB  LYS B   9     -20.285  63.978  74.186  1.00  0.00      A    C  
ATOM   2046  CG  LYS B   9     -20.114  62.554  73.674  1.00  0.00      A    C  
ATOM   2047  CD  LYS B   9     -19.738  62.538  72.200  1.00  0.00      A    C  
ATOM   2048  CE  LYS B   9     -19.555  61.117  71.688  1.00  0.00      A    C  
ATOM   2049  NZ  LYS B   9     -19.186  61.086  70.247  1.00  0.00      A    N1+
ATOM   2050  H   LYS B   9     -20.344  65.876  76.690  1.00  0.00      A    H  
ATOM   2051  HA  LYS B   9     -21.679  63.542  75.753  1.00  0.00      A    H  
ATOM   2052 1HB  LYS B   9     -21.013  64.479  73.547  1.00  0.00      A    H  
ATOM   2053 2HB  LYS B   9     -19.332  64.494  74.063  1.00  0.00      A    H  
ATOM   2054 1HG  LYS B   9     -19.333  62.052  74.245  1.00  0.00      A    H  
ATOM   2055 2HG  LYS B   9     -21.047  62.006  73.806  1.00  0.00      A    H  
ATOM   2056 1HD  LYS B   9     -20.520  63.028  71.618  1.00  0.00      A    H  
ATOM   2057 2HD  LYS B   9     -18.807  63.087  72.055  1.00  0.00      A    H  
ATOM   2058 1HE  LYS B   9     -18.773  60.622  72.261  1.00  0.00      A    H  
ATOM   2059 2HE  LYS B   9     -20.482  60.560  71.825  1.00  0.00      A    H  
ATOM   2060 1HZ  LYS B   9     -19.075  60.128  69.947  1.00  0.00      A    H  
ATOM   2061 2HZ  LYS B   9     -19.915  61.527  69.702  1.00  0.00      A    H  
ATOM   2062 3HZ  LYS B   9     -18.318  61.583  70.111  1.00  0.00      A    H  
ATOM   2063  N   PRO B  10     -19.947  63.429  77.845  1.00  0.00      A    N  
ATOM   2064  CA  PRO B  10     -19.024  62.817  78.845  1.00  0.00      A    C  
ATOM   2065  C   PRO B  10     -19.025  61.290  78.769  1.00  0.00      A    C  
ATOM   2066  O   PRO B  10     -19.988  60.682  78.303  1.00  0.00      A    O  
ATOM   2067  CB  PRO B  10     -19.566  63.309  80.186  1.00  0.00      A    C  
ATOM   2068  CG  PRO B  10     -21.017  63.563  79.942  1.00  0.00      A    C  
ATOM   2069  CD  PRO B  10     -21.125  64.032  78.490  1.00  0.00      A    C  
ATOM   2070  HA  PRO B  10     -18.007  63.204  78.683  1.00  0.00      A    H  
ATOM   2071 1HB  PRO B  10     -19.434  62.553  80.949  1.00  0.00      A    H  
ATOM   2072 2HB  PRO B  10     -19.075  64.227  80.478  1.00  0.00      A    H  
ATOM   2073 1HG  PRO B  10     -21.579  62.650  80.085  1.00  0.00      A    H  
ATOM   2074 2HG  PRO B  10     -21.380  64.334  80.604  1.00  0.00      A    H  
ATOM   2075 1HD  PRO B  10     -22.041  63.669  78.039  1.00  0.00      A    H  
ATOM   2076 2HD  PRO B  10     -21.072  65.108  78.435  1.00  0.00      A    H  
ATOM   2077  N   SER B  11     -17.934  60.679  79.225  1.00  0.00      A    N  
ATOM   2078  CA  SER B  11     -17.814  59.224  79.202  1.00  0.00      A    C  
ATOM   2079  C   SER B  11     -19.096  58.568  79.719  1.00  0.00      A    C  
ATOM   2080  O   SER B  11     -19.720  59.073  80.649  1.00  0.00      A    O  
ATOM   2081  CB  SER B  11     -16.630  58.782  80.040  1.00  0.00      A    C  
ATOM   2082  OG  SER B  11     -15.427  59.255  79.497  1.00  0.00      A    O  
ATOM   2083  H   SER B  11     -17.194  61.216  79.579  1.00  0.00      A    H  
ATOM   2084  HA  SER B  11     -17.653  58.906  78.170  1.00  0.00      A    H  
ATOM   2085 1HB  SER B  11     -16.745  59.155  81.057  1.00  0.00      A    H  
ATOM   2086 2HB  SER B  11     -16.606  57.695  80.091  1.00  0.00      A    H  
ATOM   2087  HG  SER B  11     -14.735  58.699  79.864  1.00  0.00      A    H  
ATOM   2088  N   PRO B  12     -19.497  57.460  79.141  1.00  0.00      A    N  
ATOM   2089  CA  PRO B  12     -20.731  56.731  79.563  1.00  0.00      A    C  
ATOM   2090  C   PRO B  12     -20.528  55.971  80.873  1.00  0.00      A    C  
ATOM   2091  O   PRO B  12     -19.422  55.520  81.175  1.00  0.00      A    O  
ATOM   2092  CB  PRO B  12     -20.991  55.778  78.393  1.00  0.00      A    C  
ATOM   2093  CG  PRO B  12     -19.640  55.494  77.828  1.00  0.00      A    C  
ATOM   2094  CD  PRO B  12     -18.818  56.772  78.025  1.00  0.00      A    C  
ATOM   2095  HA  PRO B  12     -21.558  57.449  79.665  1.00  0.00      A    H  
ATOM   2096 1HB  PRO B  12     -21.456  54.868  78.745  1.00  0.00      A    H  
ATOM   2097 2HB  PRO B  12     -21.609  56.256  77.649  1.00  0.00      A    H  
ATOM   2098 1HG  PRO B  12     -19.182  54.667  78.356  1.00  0.00      A    H  
ATOM   2099 2HG  PRO B  12     -19.713  55.271  76.775  1.00  0.00      A    H  
ATOM   2100 1HD  PRO B  12     -17.798  56.531  78.290  1.00  0.00      A    H  
ATOM   2101 2HD  PRO B  12     -18.849  57.384  77.136  1.00  0.00      A    H  
ATOM   2102  N   LYS B  13     -21.602  55.827  81.644  1.00  0.00      A    N  
ATOM   2103  CA  LYS B  13     -21.537  55.116  82.921  1.00  0.00      A    C  
ATOM   2104  C   LYS B  13     -22.772  54.241  83.106  1.00  0.00      A    C  
ATOM   2105  O   LYS B  13     -23.860  54.583  82.641  1.00  0.00      A    O  
ATOM   2106  CB  LYS B  13     -21.405  56.101  84.083  1.00  0.00      A    C  
ATOM   2107  CG  LYS B  13     -20.122  56.920  84.072  1.00  0.00      A    C  
ATOM   2108  CD  LYS B  13     -20.039  57.833  85.285  1.00  0.00      A    C  
ATOM   2109  CE  LYS B  13     -18.761  58.659  85.271  1.00  0.00      A    C  
ATOM   2110  NZ  LYS B  13     -18.665  59.557  86.455  1.00  0.00      A    N1+
ATOM   2111  H   LYS B  13     -22.460  56.204  81.348  1.00  0.00      A    H  
ATOM   2112  HA  LYS B  13     -20.658  54.471  82.912  1.00  0.00      A    H  
ATOM   2113 1HB  LYS B  13     -22.246  56.795  84.069  1.00  0.00      A    H  
ATOM   2114 2HB  LYS B  13     -21.447  55.556  85.027  1.00  0.00      A    H  
ATOM   2115 1HG  LYS B  13     -19.262  56.249  84.073  1.00  0.00      A    H  
ATOM   2116 2HG  LYS B  13     -20.085  57.527  83.168  1.00  0.00      A    H  
ATOM   2117 1HD  LYS B  13     -20.897  58.506  85.294  1.00  0.00      A    H  
ATOM   2118 2HD  LYS B  13     -20.060  57.232  86.195  1.00  0.00      A    H  
ATOM   2119 1HE  LYS B  13     -17.898  57.995  85.263  1.00  0.00      A    H  
ATOM   2120 2HE  LYS B  13     -18.732  59.268  84.367  1.00  0.00      A    H  
ATOM   2121 1HZ  LYS B  13     -17.806  60.086  86.407  1.00  0.00      A    H  
ATOM   2122 2HZ  LYS B  13     -19.451  60.191  86.461  1.00  0.00      A    H  
ATOM   2123 3HZ  LYS B  13     -18.672  59.003  87.299  1.00  0.00      A    H  
ATOM   2124  N   ARG B  14     -22.597  53.108  83.785  1.00  0.00      A    N  
ATOM   2125  CA  ARG B  14     -23.707  52.191  84.020  1.00  0.00      A    C  
ATOM   2126  C   ARG B  14     -24.580  52.067  82.771  1.00  0.00      A    C  
ATOM   2127  O   ARG B  14     -25.634  52.695  82.667  1.00  0.00      A    O  
ATOM   2128  CB  ARG B  14     -24.557  52.664  85.189  1.00  0.00      A    C  
ATOM   2129  CG  ARG B  14     -23.842  52.693  86.530  1.00  0.00      A    C  
ATOM   2130  CD  ARG B  14     -24.748  53.115  87.628  1.00  0.00      A    C  
ATOM   2131  NE  ARG B  14     -24.066  53.153  88.911  1.00  0.00      A    N  
ATOM   2132  CZ  ARG B  14     -24.630  53.554  90.067  1.00  0.00      A    C  
ATOM   2133  NH1 ARG B  14     -25.885  53.948  90.084  1.00  0.00      A    N1+
ATOM   2134  NH2 ARG B  14     -23.924  53.552  91.183  1.00  0.00      A    N  
ATOM   2135  H   ARG B  14     -21.707  52.886  84.128  1.00  0.00      A    H  
ATOM   2136  HA  ARG B  14     -23.300  51.209  84.262  1.00  0.00      A    H  
ATOM   2137 1HB  ARG B  14     -24.923  53.670  84.989  1.00  0.00      A    H  
ATOM   2138 2HB  ARG B  14     -25.428  52.015  85.293  1.00  0.00      A    H  
ATOM   2139 1HG  ARG B  14     -23.463  51.697  86.762  1.00  0.00      A    H  
ATOM   2140 2HG  ARG B  14     -23.009  53.395  86.483  1.00  0.00      A    H  
ATOM   2141 1HD  ARG B  14     -25.135  54.112  87.418  1.00  0.00      A    H  
ATOM   2142 2HD  ARG B  14     -25.579  52.413  87.704  1.00  0.00      A    H  
ATOM   2143  HE  ARG B  14     -23.100  52.856  88.938  1.00  0.00      A    H  
ATOM   2144 1HH1 ARG B  14     -26.425  53.951  89.230  1.00  0.00      A    H  
ATOM   2145 2HH1 ARG B  14     -26.308  54.249  90.949  1.00  0.00      A    H  
ATOM   2146 1HH2 ARG B  14     -22.959  53.248  91.171  1.00  0.00      A    H  
ATOM   2147 2HH2 ARG B  14     -24.347  53.852  92.049  1.00  0.00      A    H  
ATOM   2148  N   GLU B  15     -24.129  51.250  81.825  1.00  0.00      A    N  
ATOM   2149  CA  GLU B  15     -24.868  51.040  80.587  1.00  0.00      A    C  
ATOM   2150  C   GLU B  15     -26.098  50.175  80.841  1.00  0.00      A    C  
ATOM   2151  O   GLU B  15     -26.835  49.843  79.914  1.00  0.00      A    O  
ATOM   2152  CB  GLU B  15     -23.973  50.385  79.531  1.00  0.00      A    C  
ATOM   2153  CG  GLU B  15     -22.827  51.262  79.048  1.00  0.00      A    C  
ATOM   2154  CD  GLU B  15     -21.958  50.578  78.029  1.00  0.00      A    C  
ATOM   2155  OE1 GLU B  15     -22.191  49.425  77.754  1.00  0.00      A    O  
ATOM   2156  OE2 GLU B  15     -21.060  51.209  77.524  1.00  0.00      A    O1-
ATOM   2157  H   GLU B  15     -23.281  50.776  81.964  1.00  0.00      A    H  
ATOM   2158  HA  GLU B  15     -25.196  52.010  80.212  1.00  0.00      A    H  
ATOM   2159 1HB  GLU B  15     -23.546  49.467  79.935  1.00  0.00      A    H  
ATOM   2160 2HB  GLU B  15     -24.575  50.112  78.664  1.00  0.00      A    H  
ATOM   2161 1HG  GLU B  15     -23.238  52.169  78.606  1.00  0.00      A    H  
ATOM   2162 2HG  GLU B  15     -22.218  51.549  79.903  1.00  0.00      A    H  
ATOM   2163  N   SER B  16     -26.315  49.812  82.105  1.00  0.00      A    N  
ATOM   2164  CA  SER B  16     -27.462  48.986  82.465  1.00  0.00      A    C  
ATOM   2165  C   SER B  16     -27.860  49.223  83.919  1.00  0.00      A    C  
ATOM   2166  O   SER B  16     -27.066  49.717  84.719  1.00  0.00      A    O  
ATOM   2167  CB  SER B  16     -27.143  47.519  82.247  1.00  0.00      A    C  
ATOM   2168  OG  SER B  16     -26.144  47.087  83.132  1.00  0.00      A    O  
ATOM   2169  H   SER B  16     -25.694  50.107  82.802  1.00  0.00      A    H  
ATOM   2170  HA  SER B  16     -28.302  49.259  81.824  1.00  0.00      A    H  
ATOM   2171 1HB  SER B  16     -28.045  46.925  82.394  1.00  0.00      A    H  
ATOM   2172 2HB  SER B  16     -26.814  47.367  81.220  1.00  0.00      A    H  
ATOM   2173  HG  SER B  16     -26.494  47.228  84.015  1.00  0.00      A    H  
ATOM   2174  N   GLY B  17     -29.096  48.864  84.254  1.00  0.00      A    N  
ATOM   2175  CA  GLY B  17     -29.591  49.040  85.615  1.00  0.00      A    C  
ATOM   2176  C   GLY B  17     -31.064  48.656  85.714  1.00  0.00      A    C  
ATOM   2177  O   GLY B  17     -31.700  48.339  84.709  1.00  0.00      A    O  
ATOM   2178  H   GLY B  17     -29.684  48.470  83.577  1.00  0.00      A    H  
ATOM   2179 1HA  GLY B  17     -29.003  48.427  86.299  1.00  0.00      A    H  
ATOM   2180 2HA  GLY B  17     -29.459  50.077  85.920  1.00  0.00      A    H  
ATOM   2181  N   GLU B  18     -31.603  48.696  86.929  1.00  0.00      A    N  
ATOM   2182  CA  GLU B  18     -33.005  48.353  87.147  1.00  0.00      A    C  
ATOM   2183  C   GLU B  18     -33.894  49.578  86.946  1.00  0.00      A    C  
ATOM   2184  O   GLU B  18     -33.640  50.640  87.515  1.00  0.00      A    O  
ATOM   2185  CB  GLU B  18     -33.206  47.784  88.553  1.00  0.00      A    C  
ATOM   2186  CG  GLU B  18     -32.506  46.455  88.800  1.00  0.00      A    C  
ATOM   2187  CD  GLU B  18     -32.735  45.922  90.187  1.00  0.00      A    C  
ATOM   2188  OE1 GLU B  18     -33.359  46.600  90.968  1.00  0.00      A    O  
ATOM   2189  OE2 GLU B  18     -32.284  44.836  90.466  1.00  0.00      A    O1-
ATOM   2190  H   GLU B  18     -31.048  48.961  87.693  1.00  0.00      A    H  
ATOM   2191  HA  GLU B  18     -33.292  47.593  86.420  1.00  0.00      A    H  
ATOM   2192 1HB  GLU B  18     -32.839  48.499  89.291  1.00  0.00      A    H  
ATOM   2193 2HB  GLU B  18     -34.271  47.641  88.739  1.00  0.00      A    H  
ATOM   2194 1HG  GLU B  18     -32.869  45.725  88.078  1.00  0.00      A    H  
ATOM   2195 2HG  GLU B  18     -31.437  46.585  88.638  1.00  0.00      A    H  
ATOM   2196  N   GLU B  19     -34.935  49.424  86.133  1.00  0.00      A    N  
ATOM   2197  CA  GLU B  19     -35.850  50.528  85.865  1.00  0.00      A    C  
ATOM   2198  C   GLU B  19     -36.985  50.550  86.890  1.00  0.00      A    C  
ATOM   2199  O   GLU B  19     -37.108  51.491  87.673  1.00  0.00      A    O  
ATOM   2200  CB  GLU B  19     -36.424  50.418  84.451  1.00  0.00      A    C  
ATOM   2201  CG  GLU B  19     -37.358  51.555  84.061  1.00  0.00      A    C  
ATOM   2202  CD  GLU B  19     -36.660  52.884  83.983  1.00  0.00      A    C  
ATOM   2203  OE1 GLU B  19     -35.458  52.898  83.875  1.00  0.00      A    O  
ATOM   2204  OE2 GLU B  19     -37.332  53.888  84.032  1.00  0.00      A    O1-
ATOM   2205  H   GLU B  19     -35.089  48.556  85.704  1.00  0.00      A    H  
ATOM   2206  HA  GLU B  19     -35.296  51.464  85.945  1.00  0.00      A    H  
ATOM   2207 1HB  GLU B  19     -35.608  50.392  83.728  1.00  0.00      A    H  
ATOM   2208 2HB  GLU B  19     -36.976  49.483  84.354  1.00  0.00      A    H  
ATOM   2209 1HG  GLU B  19     -37.799  51.331  83.091  1.00  0.00      A    H  
ATOM   2210 2HG  GLU B  19     -38.165  51.615  84.790  1.00  0.00      A    H  
ATOM   2211  N   PHE B  20     -37.809  49.507  86.875  1.00  0.00      A    N  
ATOM   2212  CA  PHE B  20     -38.934  49.411  87.804  1.00  0.00      A    C  
ATOM   2213  C   PHE B  20     -38.536  48.623  89.043  1.00  0.00      A    C  
ATOM   2214  O   PHE B  20     -37.639  47.781  88.993  1.00  0.00      A    O  
ATOM   2215  CB  PHE B  20     -40.118  48.728  87.123  1.00  0.00      A    C  
ATOM   2216  CG  PHE B  20     -40.705  49.659  86.091  1.00  0.00      A    C  
ATOM   2217  CD1 PHE B  20     -41.667  50.602  86.471  1.00  0.00      A    C  
ATOM   2218  CD2 PHE B  20     -40.288  49.581  84.758  1.00  0.00      A    C  
ATOM   2219  CE1 PHE B  20     -42.212  51.467  85.517  1.00  0.00      A    C  
ATOM   2220  CE2 PHE B  20     -40.833  50.447  83.803  1.00  0.00      A    C  
ATOM   2221  CZ  PHE B  20     -41.795  51.390  84.182  1.00  0.00      A    C  
ATOM   2222  H   PHE B  20     -37.658  48.789  86.228  1.00  0.00      A    H  
ATOM   2223  HA  PHE B  20     -39.221  50.420  88.106  1.00  0.00      A    H  
ATOM   2224 1HB  PHE B  20     -39.782  47.823  86.640  1.00  0.00      A    H  
ATOM   2225 2HB  PHE B  20     -40.869  48.489  87.860  1.00  0.00      A    H  
ATOM   2226  HD1 PHE B  20     -41.988  50.661  87.501  1.00  0.00      A    H  
ATOM   2227  HD2 PHE B  20     -39.545  48.854  84.466  1.00  0.00      A    H  
ATOM   2228  HE1 PHE B  20     -42.955  52.196  85.810  1.00  0.00      A    H  
ATOM   2229  HE2 PHE B  20     -40.510  50.390  82.775  1.00  0.00      A    H  
ATOM   2230  HZ  PHE B  20     -42.216  52.058  83.446  1.00  0.00      A    H  
ATOM   2231  N   ARG B  21     -39.202  48.899  90.161  1.00  0.00      A    N  
ATOM   2232  CA  ARG B  21     -38.889  48.201  91.400  1.00  0.00      A    C  
ATOM   2233  C   ARG B  21     -39.282  46.729  91.300  1.00  0.00      A    C  
ATOM   2234  O   ARG B  21     -38.810  45.896  92.075  1.00  0.00      A    O  
ATOM   2235  CB  ARG B  21     -39.610  48.842  92.576  1.00  0.00      A    C  
ATOM   2236  CG  ARG B  21     -39.112  50.228  92.954  1.00  0.00      A    C  
ATOM   2237  CD  ARG B  21     -39.885  50.800  94.086  1.00  0.00      A    C  
ATOM   2238  NE  ARG B  21     -39.411  52.126  94.451  1.00  0.00      A    N  
ATOM   2239  CZ  ARG B  21     -40.001  52.925  95.361  1.00  0.00      A    C  
ATOM   2240  NH1 ARG B  21     -41.084  52.521  95.988  1.00  0.00      A    N1+
ATOM   2241  NH2 ARG B  21     -39.492  54.117  95.622  1.00  0.00      A    N  
ATOM   2242  H   ARG B  21     -39.914  49.584  90.154  1.00  0.00      A    H  
ATOM   2243  HA  ARG B  21     -37.815  48.269  91.574  1.00  0.00      A    H  
ATOM   2244 1HB  ARG B  21     -40.673  48.925  92.351  1.00  0.00      A    H  
ATOM   2245 2HB  ARG B  21     -39.511  48.205  93.456  1.00  0.00      A    H  
ATOM   2246 1HG  ARG B  21     -38.064  50.171  93.248  1.00  0.00      A    H  
ATOM   2247 2HG  ARG B  21     -39.213  50.897  92.098  1.00  0.00      A    H  
ATOM   2248 1HD  ARG B  21     -40.935  50.878  93.808  1.00  0.00      A    H  
ATOM   2249 2HD  ARG B  21     -39.787  50.152  94.957  1.00  0.00      A    H  
ATOM   2250  HE  ARG B  21     -38.581  52.472  93.990  1.00  0.00      A    H  
ATOM   2251 1HH1 ARG B  21     -41.473  51.610  95.788  1.00  0.00      A    H  
ATOM   2252 2HH1 ARG B  21     -41.526  53.121  96.669  1.00  0.00      A    H  
ATOM   2253 1HH2 ARG B  21     -38.660  54.428  95.140  1.00  0.00      A    H  
ATOM   2254 2HH2 ARG B  21     -39.934  54.716  96.303  1.00  0.00      A    H  
ATOM   2255  N   MET B  22     -40.151  46.414  90.339  1.00  0.00      A    N  
ATOM   2256  CA  MET B  22     -40.608  45.035  90.147  1.00  0.00      A    C  
ATOM   2257  C   MET B  22     -40.151  44.486  88.789  1.00  0.00      A    C  
ATOM   2258  O   MET B  22     -40.232  45.171  87.761  1.00  0.00      A    O  
ATOM   2259  CB  MET B  22     -42.129  44.962  90.268  1.00  0.00      A    C  
ATOM   2260  CG  MET B  22     -42.668  45.313  91.648  1.00  0.00      A    C  
ATOM   2261  SD  MET B  22     -44.465  45.198  91.742  1.00  0.00      A    S  
ATOM   2262  CE  MET B  22     -44.697  43.426  91.630  1.00  0.00      A    C  
ATOM   2263  H   MET B  22     -40.492  47.118  89.750  1.00  0.00      A    H  
ATOM   2264  HA  MET B  22     -40.164  44.413  90.923  1.00  0.00      A    H  
ATOM   2265 1HB  MET B  22     -42.584  45.643  89.549  1.00  0.00      A    H  
ATOM   2266 2HB  MET B  22     -42.467  43.954  90.024  1.00  0.00      A    H  
ATOM   2267 1HG  MET B  22     -42.240  44.639  92.388  1.00  0.00      A    H  
ATOM   2268 2HG  MET B  22     -42.375  46.331  91.906  1.00  0.00      A    H  
ATOM   2269 1HE  MET B  22     -45.762  43.195  91.673  1.00  0.00      A    H  
ATOM   2270 2HE  MET B  22     -44.285  43.064  90.686  1.00  0.00      A    H  
ATOM   2271 3HE  MET B  22     -44.185  42.939  92.460  1.00  0.00      A    H  
ATOM   2272  N   GLU B  23     -39.686  43.238  88.798  1.00  0.00      A    N  
ATOM   2273  CA  GLU B  23     -39.224  42.577  87.579  1.00  0.00      A    C  
ATOM   2274  C   GLU B  23     -40.381  42.387  86.604  1.00  0.00      A    C  
ATOM   2275  O   GLU B  23     -40.207  42.512  85.391  1.00  0.00      A    O  
ATOM   2276  CB  GLU B  23     -38.588  41.224  87.906  1.00  0.00      A    C  
ATOM   2277  CG  GLU B  23     -37.264  41.315  88.650  1.00  0.00      A    C  
ATOM   2278  CD  GLU B  23     -36.696  39.968  89.001  1.00  0.00      A    C  
ATOM   2279  OE1 GLU B  23     -37.354  38.985  88.758  1.00  0.00      A    O  
ATOM   2280  OE2 GLU B  23     -35.601  39.922  89.512  1.00  0.00      A    O1-
ATOM   2281  H   GLU B  23     -39.662  42.746  89.645  1.00  0.00      A    H  
ATOM   2282  HA  GLU B  23     -38.472  43.209  87.107  1.00  0.00      A    H  
ATOM   2283 1HB  GLU B  23     -39.275  40.638  88.516  1.00  0.00      A    H  
ATOM   2284 2HB  GLU B  23     -38.417  40.670  86.983  1.00  0.00      A    H  
ATOM   2285 1HG  GLU B  23     -36.545  41.848  88.028  1.00  0.00      A    H  
ATOM   2286 2HG  GLU B  23     -37.411  41.891  89.562  1.00  0.00      A    H  
ATOM   2287  N   LYS B  24     -41.558  42.101  87.137  1.00  0.00      A    N  
ATOM   2288  CA  LYS B  24     -42.730  41.913  86.295  1.00  0.00      A    C  
ATOM   2289  C   LYS B  24     -43.024  43.184  85.506  1.00  0.00      A    C  
ATOM   2290  O   LYS B  24     -43.230  43.146  84.287  1.00  0.00      A    O  
ATOM   2291  CB  LYS B  24     -43.943  41.516  87.138  1.00  0.00      A    C  
ATOM   2292  CG  LYS B  24     -45.213  41.264  86.334  1.00  0.00      A    C  
ATOM   2293  CD  LYS B  24     -46.356  40.822  87.234  1.00  0.00      A    C  
ATOM   2294  CE  LYS B  24     -47.636  40.607  86.438  1.00  0.00      A    C  
ATOM   2295  NZ  LYS B  24     -48.765  40.173  87.305  1.00  0.00      A    N1+
ATOM   2296  H   LYS B  24     -41.643  42.025  88.110  1.00  0.00      A    H  
ATOM   2297  HA  LYS B  24     -42.522  41.110  85.587  1.00  0.00      A    H  
ATOM   2298 1HB  LYS B  24     -43.716  40.609  87.698  1.00  0.00      A    H  
ATOM   2299 2HB  LYS B  24     -44.156  42.303  87.861  1.00  0.00      A    H  
ATOM   2300 1HG  LYS B  24     -45.502  42.179  85.816  1.00  0.00      A    H  
ATOM   2301 2HG  LYS B  24     -45.025  40.489  85.592  1.00  0.00      A    H  
ATOM   2302 1HD  LYS B  24     -46.088  39.890  87.734  1.00  0.00      A    H  
ATOM   2303 2HD  LYS B  24     -46.537  41.582  87.993  1.00  0.00      A    H  
ATOM   2304 1HE  LYS B  24     -47.914  41.533  85.938  1.00  0.00      A    H  
ATOM   2305 2HE  LYS B  24     -47.467  39.845  85.677  1.00  0.00      A    H  
ATOM   2306 1HZ  LYS B  24     -49.593  40.041  86.741  1.00  0.00      A    H  
ATOM   2307 2HZ  LYS B  24     -48.526  39.303  87.761  1.00  0.00      A    H  
ATOM   2308 3HZ  LYS B  24     -48.944  40.881  88.004  1.00  0.00      A    H  
ATOM   2309  N   LEU B  25     -43.012  44.311  86.199  1.00  0.00      A    N  
ATOM   2310  CA  LEU B  25     -43.260  45.587  85.549  1.00  0.00      A    C  
ATOM   2311  C   LEU B  25     -42.184  45.837  84.505  1.00  0.00      A    C  
ATOM   2312  O   LEU B  25     -42.456  46.355  83.420  1.00  0.00      A    O  
ATOM   2313  CB  LEU B  25     -43.274  46.725  86.578  1.00  0.00      A    C  
ATOM   2314  CG  LEU B  25     -44.461  46.725  87.552  1.00  0.00      A    C  
ATOM   2315  CD1 LEU B  25     -44.248  47.799  88.610  1.00  0.00      A    C  
ATOM   2316  CD2 LEU B  25     -45.750  46.966  86.781  1.00  0.00      A    C  
ATOM   2317  H   LEU B  25     -42.819  44.285  87.161  1.00  0.00      A    H  
ATOM   2318  HA  LEU B  25     -44.235  45.545  85.065  1.00  0.00      A    H  
ATOM   2319 1HB  LEU B  25     -42.362  46.670  87.169  1.00  0.00      A    H  
ATOM   2320 2HB  LEU B  25     -43.283  47.675  86.045  1.00  0.00      A    H  
ATOM   2321  HG  LEU B  25     -44.515  45.762  88.060  1.00  0.00      A    H  
ATOM   2322 1HD1 LEU B  25     -45.091  47.799  89.302  1.00  0.00      A    H  
ATOM   2323 2HD1 LEU B  25     -43.329  47.592  89.159  1.00  0.00      A    H  
ATOM   2324 3HD1 LEU B  25     -44.173  48.773  88.130  1.00  0.00      A    H  
ATOM   2325 1HD2 LEU B  25     -46.593  46.966  87.473  1.00  0.00      A    H  
ATOM   2326 2HD2 LEU B  25     -45.697  47.929  86.274  1.00  0.00      A    H  
ATOM   2327 3HD2 LEU B  25     -45.886  46.174  86.043  1.00  0.00      A    H  
ATOM   2328  N   ASN B  26     -40.957  45.453  84.836  1.00  0.00      A    N  
ATOM   2329  CA  ASN B  26     -39.848  45.636  83.908  1.00  0.00      A    C  
ATOM   2330  C   ASN B  26     -40.093  44.828  82.638  1.00  0.00      A    C  
ATOM   2331  O   ASN B  26     -39.823  45.295  81.530  1.00  0.00      A    O  
ATOM   2332  CB  ASN B  26     -38.534  45.196  84.553  1.00  0.00      A    C  
ATOM   2333  CG  ASN B  26     -38.060  46.259  85.536  1.00  0.00      A    C  
ATOM   2334  ND2 ASN B  26     -38.133  46.028  86.817  1.00  0.00      A    N  
ATOM   2335  OD1 ASN B  26     -37.614  47.330  85.126  1.00  0.00      A    O  
ATOM   2336  H   ASN B  26     -40.803  45.029  85.712  1.00  0.00      A    H  
ATOM   2337  HA  ASN B  26     -39.799  46.690  83.632  1.00  0.00      A    H  
ATOM   2338 1HB  ASN B  26     -38.681  44.264  85.072  1.00  0.00      A    H  
ATOM   2339 2HB  ASN B  26     -37.783  45.064  83.784  1.00  0.00      A    H  
ATOM   2340 1HD2 ASN B  26     -37.832  46.708  87.456  1.00  0.00      A    H  
ATOM   2341 2HD2 ASN B  26     -38.491  45.175  87.143  1.00  0.00      A    H  
ATOM   2342  N   GLN B  27     -40.606  43.613  82.803  1.00  0.00      A    N  
ATOM   2343  CA  GLN B  27     -40.873  42.759  81.654  1.00  0.00      A    C  
ATOM   2344  C   GLN B  27     -41.887  43.416  80.716  1.00  0.00      A    C  
ATOM   2345  O   GLN B  27     -41.690  43.452  79.499  1.00  0.00      A    O  
ATOM   2346  CB  GLN B  27     -41.384  41.390  82.111  1.00  0.00      A    C  
ATOM   2347  CG  GLN B  27     -40.334  40.527  82.788  1.00  0.00      A    C  
ATOM   2348  CD  GLN B  27     -40.905  39.221  83.307  1.00  0.00      A    C  
ATOM   2349  NE2 GLN B  27     -40.065  38.193  83.372  1.00  0.00      A    N  
ATOM   2350  OE1 GLN B  27     -42.087  39.135  83.646  1.00  0.00      A    O  
ATOM   2351  H   GLN B  27     -40.805  43.287  83.707  1.00  0.00      A    H  
ATOM   2352  HA  GLN B  27     -39.942  42.617  81.105  1.00  0.00      A    H  
ATOM   2353 1HB  GLN B  27     -42.211  41.524  82.808  1.00  0.00      A    H  
ATOM   2354 2HB  GLN B  27     -41.769  40.840  81.251  1.00  0.00      A    H  
ATOM   2355 1HG  GLN B  27     -39.549  40.295  82.068  1.00  0.00      A    H  
ATOM   2356 2HG  GLN B  27     -39.916  41.077  83.632  1.00  0.00      A    H  
ATOM   2357 1HE2 GLN B  27     -40.383  37.306  83.706  1.00  0.00      A    H  
ATOM   2358 2HE2 GLN B  27     -39.113  38.306  83.086  1.00  0.00      A    H  
ATOM   2359  N   LEU B  28     -42.961  43.953  81.290  1.00  0.00      A    N  
ATOM   2360  CA  LEU B  28     -43.994  44.610  80.489  1.00  0.00      A    C  
ATOM   2361  C   LEU B  28     -43.393  45.803  79.745  1.00  0.00      A    C  
ATOM   2362  O   LEU B  28     -43.691  46.034  78.566  1.00  0.00      A    O  
ATOM   2363  CB  LEU B  28     -45.152  45.076  81.380  1.00  0.00      A    C  
ATOM   2364  CG  LEU B  28     -46.013  43.963  81.987  1.00  0.00      A    C  
ATOM   2365  CD1 LEU B  28     -46.997  44.565  82.982  1.00  0.00      A    C  
ATOM   2366  CD2 LEU B  28     -46.743  43.221  80.877  1.00  0.00      A    C  
ATOM   2367  H   LEU B  28     -43.060  43.907  82.270  1.00  0.00      A    H  
ATOM   2368  HA  LEU B  28     -44.378  43.894  79.765  1.00  0.00      A    H  
ATOM   2369 1HB  LEU B  28     -44.744  45.665  82.200  1.00  0.00      A    H  
ATOM   2370 2HB  LEU B  28     -45.807  45.718  80.790  1.00  0.00      A    H  
ATOM   2371  HG  LEU B  28     -45.376  43.265  82.531  1.00  0.00      A    H  
ATOM   2372 1HD1 LEU B  28     -47.609  43.774  83.413  1.00  0.00      A    H  
ATOM   2373 2HD1 LEU B  28     -46.448  45.073  83.775  1.00  0.00      A    H  
ATOM   2374 3HD1 LEU B  28     -47.639  45.281  82.469  1.00  0.00      A    H  
ATOM   2375 1HD2 LEU B  28     -47.355  42.429  81.309  1.00  0.00      A    H  
ATOM   2376 2HD2 LEU B  28     -47.382  43.918  80.333  1.00  0.00      A    H  
ATOM   2377 3HD2 LEU B  28     -46.016  42.785  80.191  1.00  0.00      A    H  
ATOM   2378  N   TRP B  29     -42.536  46.549  80.428  1.00  0.00      A    N  
ATOM   2379  CA  TRP B  29     -41.899  47.696  79.806  1.00  0.00      A    C  
ATOM   2380  C   TRP B  29     -41.134  47.251  78.567  1.00  0.00      A    C  
ATOM   2381  O   TRP B  29     -41.212  47.879  77.510  1.00  0.00      A    O  
ATOM   2382  CB  TRP B  29     -40.952  48.388  80.788  1.00  0.00      A    C  
ATOM   2383  CG  TRP B  29     -40.256  49.581  80.207  1.00  0.00      A    C  
ATOM   2384  CD1 TRP B  29     -38.914  49.737  80.030  1.00  0.00      A    C  
ATOM   2385  CD2 TRP B  29     -40.868  50.800  79.721  1.00  0.00      A    C  
ATOM   2386  CE2 TRP B  29     -39.834  51.627  79.275  1.00  0.00      A    C  
ATOM   2387  CE3 TRP B  29     -42.192  51.250  79.631  1.00  0.00      A    C  
ATOM   2388  NE1 TRP B  29     -38.650  50.963  79.472  1.00  0.00      A    N  
ATOM   2389  CZ2 TRP B  29     -40.076  52.884  78.743  1.00  0.00      A    C  
ATOM   2390  CZ3 TRP B  29     -42.435  52.510  79.096  1.00  0.00      A    C  
ATOM   2391  CH2 TRP B  29     -41.403  53.305  78.664  1.00  0.00      A    C  
ATOM   2392  H   TRP B  29     -42.322  46.320  81.359  1.00  0.00      A    H  
ATOM   2393  HA  TRP B  29     -42.673  48.405  79.514  1.00  0.00      A    H  
ATOM   2394 1HB  TRP B  29     -41.510  48.710  81.667  1.00  0.00      A    H  
ATOM   2395 2HB  TRP B  29     -40.193  47.679  81.123  1.00  0.00      A    H  
ATOM   2396  HD1 TRP B  29     -38.161  48.996  80.294  1.00  0.00      A    H  
ATOM   2397  HE1 TRP B  29     -37.733  51.320  79.243  1.00  0.00      A    H  
ATOM   2398  HE3 TRP B  29     -43.015  50.621  79.970  1.00  0.00      A    H  
ATOM   2399  HZ2 TRP B  29     -39.270  53.530  78.394  1.00  0.00      A    H  
ATOM   2400  HZ3 TRP B  29     -43.468  52.852  79.030  1.00  0.00      A    H  
ATOM   2401  HH2 TRP B  29     -41.630  54.287  78.250  1.00  0.00      A    H  
ATOM   2402  N   GLU B  30     -40.401  46.154  78.706  1.00  0.00      A    N  
ATOM   2403  CA  GLU B  30     -39.628  45.624  77.586  1.00  0.00      A    C  
ATOM   2404  C   GLU B  30     -40.550  45.261  76.425  1.00  0.00      A    C  
ATOM   2405  O   GLU B  30     -40.201  45.460  75.259  1.00  0.00      A    O  
ATOM   2406  CB  GLU B  30     -38.823  44.398  78.021  1.00  0.00      A    C  
ATOM   2407  CG  GLU B  30     -37.917  43.824  76.940  1.00  0.00      A    C  
ATOM   2408  CD  GLU B  30     -37.078  42.677  77.428  1.00  0.00      A    C  
ATOM   2409  OE1 GLU B  30     -36.763  42.650  78.594  1.00  0.00      A    O  
ATOM   2410  OE2 GLU B  30     -36.750  41.826  76.634  1.00  0.00      A    O1-
ATOM   2411  H   GLU B  30     -40.386  45.696  79.576  1.00  0.00      A    H  
ATOM   2412  HA  GLU B  30     -38.934  46.394  77.249  1.00  0.00      A    H  
ATOM   2413 1HB  GLU B  30     -38.200  44.656  78.877  1.00  0.00      A    H  
ATOM   2414 2HB  GLU B  30     -39.506  43.609  78.338  1.00  0.00      A    H  
ATOM   2415 1HG  GLU B  30     -38.533  43.481  76.109  1.00  0.00      A    H  
ATOM   2416 2HG  GLU B  30     -37.265  44.615  76.571  1.00  0.00      A    H  
ATOM   2417  N   LYS B  31     -41.728  44.734  76.748  1.00  0.00      A    N  
ATOM   2418  CA  LYS B  31     -42.688  44.354  75.716  1.00  0.00      A    C  
ATOM   2419  C   LYS B  31     -43.092  45.587  74.911  1.00  0.00      A    C  
ATOM   2420  O   LYS B  31     -43.183  45.547  73.679  1.00  0.00      A    O  
ATOM   2421  CB  LYS B  31     -43.918  43.690  76.336  1.00  0.00      A    C  
ATOM   2422  CG  LYS B  31     -44.950  43.209  75.324  1.00  0.00      A    C  
ATOM   2423  CD  LYS B  31     -46.105  42.495  76.009  1.00  0.00      A    C  
ATOM   2424  CE  LYS B  31     -47.150  42.038  75.002  1.00  0.00      A    C  
ATOM   2425  NZ  LYS B  31     -48.287  41.337  75.658  1.00  0.00      A    N1+
ATOM   2426  H   LYS B  31     -41.956  44.600  77.696  1.00  0.00      A    H  
ATOM   2427  HA  LYS B  31     -42.210  43.639  75.047  1.00  0.00      A    H  
ATOM   2428 1HB  LYS B  31     -43.607  42.832  76.932  1.00  0.00      A    H  
ATOM   2429 2HB  LYS B  31     -44.412  44.393  77.008  1.00  0.00      A    H  
ATOM   2430 1HG  LYS B  31     -45.339  44.062  74.768  1.00  0.00      A    H  
ATOM   2431 2HG  LYS B  31     -44.476  42.524  74.620  1.00  0.00      A    H  
ATOM   2432 1HD  LYS B  31     -45.727  41.625  76.548  1.00  0.00      A    H  
ATOM   2433 2HD  LYS B  31     -46.575  43.168  76.726  1.00  0.00      A    H  
ATOM   2434 1HE  LYS B  31     -47.535  42.902  74.461  1.00  0.00      A    H  
ATOM   2435 2HE  LYS B  31     -46.689  41.362  74.281  1.00  0.00      A    H  
ATOM   2436 1HZ  LYS B  31     -48.956  41.051  74.957  1.00  0.00      A    H  
ATOM   2437 2HZ  LYS B  31     -47.944  40.523  76.148  1.00  0.00      A    H  
ATOM   2438 3HZ  LYS B  31     -48.734  41.961  76.314  1.00  0.00      A    H  
ATOM   2439  N   ALA B  32     -43.322  46.694  75.605  1.00  0.00      A    N  
ATOM   2440  CA  ALA B  32     -43.699  47.921  74.920  1.00  0.00      A    C  
ATOM   2441  C   ALA B  32     -42.542  48.414  74.049  1.00  0.00      A    C  
ATOM   2442  O   ALA B  32     -42.754  48.930  72.948  1.00  0.00      A    O  
ATOM   2443  CB  ALA B  32     -44.084  48.997  75.935  1.00  0.00      A    C  
ATOM   2444  H   ALA B  32     -43.233  46.687  76.584  1.00  0.00      A    H  
ATOM   2445  HA  ALA B  32     -44.548  47.701  74.272  1.00  0.00      A    H  
ATOM   2446 1HB  ALA B  32     -43.272  49.144  76.630  1.00  0.00      A    H  
ATOM   2447 2HB  ALA B  32     -44.969  48.683  76.471  1.00  0.00      A    H  
ATOM   2448 3HB  ALA B  32     -44.289  49.923  75.418  1.00  0.00      A    H  
ATOM   2449  N   GLN B  33     -41.317  48.250  74.550  1.00  0.00      A    N  
ATOM   2450  CA  GLN B  33     -40.133  48.684  73.812  1.00  0.00      A    C  
ATOM   2451  C   GLN B  33     -40.014  47.954  72.477  1.00  0.00      A    C  
ATOM   2452  O   GLN B  33     -39.769  48.577  71.444  1.00  0.00      A    O  
ATOM   2453  CB  GLN B  33     -38.868  48.458  74.645  1.00  0.00      A    C  
ATOM   2454  CG  GLN B  33     -38.737  49.385  75.841  1.00  0.00      A    C  
ATOM   2455  CD  GLN B  33     -37.521  49.065  76.690  1.00  0.00      A    C  
ATOM   2456  NE2 GLN B  33     -36.672  50.064  76.904  1.00  0.00      A    N  
ATOM   2457  OE1 GLN B  33     -37.347  47.932  77.149  1.00  0.00      A    O  
ATOM   2458  H   GLN B  33     -41.209  47.835  75.434  1.00  0.00      A    H  
ATOM   2459  HA  GLN B  33     -40.227  49.751  73.604  1.00  0.00      A    H  
ATOM   2460 1HB  GLN B  33     -38.852  47.432  75.011  1.00  0.00      A    H  
ATOM   2461 2HB  GLN B  33     -37.989  48.595  74.015  1.00  0.00      A    H  
ATOM   2462 1HG  GLN B  33     -38.645  50.411  75.484  1.00  0.00      A    H  
ATOM   2463 2HG  GLN B  33     -39.626  49.284  76.464  1.00  0.00      A    H  
ATOM   2464 1HE2 GLN B  33     -35.851  49.912  77.458  1.00  0.00      A    H  
ATOM   2465 2HE2 GLN B  33     -36.851  50.966  76.514  1.00  0.00      A    H  
ATOM   2466  N   ARG B  34     -40.190  46.639  72.499  1.00  0.00      A    N  
ATOM   2467  CA  ARG B  34     -40.099  45.858  71.271  1.00  0.00      A    C  
ATOM   2468  C   ARG B  34     -41.240  46.228  70.328  1.00  0.00      A    C  
ATOM   2469  O   ARG B  34     -41.069  46.244  69.109  1.00  0.00      A    O  
ATOM   2470  CB  ARG B  34     -40.148  44.367  71.572  1.00  0.00      A    C  
ATOM   2471  CG  ARG B  34     -38.910  43.812  72.259  1.00  0.00      A    C  
ATOM   2472  CD  ARG B  34     -39.019  42.349  72.491  1.00  0.00      A    C  
ATOM   2473  NE  ARG B  34     -37.876  41.830  73.224  1.00  0.00      A    N  
ATOM   2474  CZ  ARG B  34     -36.703  41.476  72.663  1.00  0.00      A    C  
ATOM   2475  NH1 ARG B  34     -36.535  41.592  71.364  1.00  0.00      A    N1+
ATOM   2476  NH2 ARG B  34     -35.722  41.014  73.417  1.00  0.00      A    N  
ATOM   2477  H   ARG B  34     -40.386  46.189  73.352  1.00  0.00      A    H  
ATOM   2478  HA  ARG B  34     -39.148  46.082  70.788  1.00  0.00      A    H  
ATOM   2479 1HB  ARG B  34     -41.003  44.152  72.210  1.00  0.00      A    H  
ATOM   2480 2HB  ARG B  34     -40.285  43.812  70.644  1.00  0.00      A    H  
ATOM   2481 1HG  ARG B  34     -38.034  43.997  71.636  1.00  0.00      A    H  
ATOM   2482 2HG  ARG B  34     -38.778  44.304  73.224  1.00  0.00      A    H  
ATOM   2483 1HD  ARG B  34     -39.918  42.139  73.068  1.00  0.00      A    H  
ATOM   2484 2HD  ARG B  34     -39.073  41.832  71.533  1.00  0.00      A    H  
ATOM   2485  HE  ARG B  34     -37.967  41.726  74.226  1.00  0.00      A    H  
ATOM   2486 1HH1 ARG B  34     -37.285  41.946  70.787  1.00  0.00      A    H  
ATOM   2487 2HH1 ARG B  34     -35.656  41.327  70.943  1.00  0.00      A    H  
ATOM   2488 1HH2 ARG B  34     -35.851  40.924  74.416  1.00  0.00      A    H  
ATOM   2489 2HH2 ARG B  34     -34.844  40.748  72.997  1.00  0.00      A    H  
ATOM   2490  N   LEU B  35     -42.405  46.526  70.901  1.00  0.00      A    N  
ATOM   2491  CA  LEU B  35     -43.566  46.896  70.098  1.00  0.00      A    C  
ATOM   2492  C   LEU B  35     -43.287  48.189  69.339  1.00  0.00      A    C  
ATOM   2493  O   LEU B  35     -43.684  48.340  68.182  1.00  0.00      A    O  
ATOM   2494  CB  LEU B  35     -44.804  47.066  70.987  1.00  0.00      A    C  
ATOM   2495  CG  LEU B  35     -46.110  47.390  70.252  1.00  0.00      A    C  
ATOM   2496  CD1 LEU B  35     -46.432  46.272  69.269  1.00  0.00      A    C  
ATOM   2497  CD2 LEU B  35     -47.232  47.566  71.266  1.00  0.00      A    C  
ATOM   2498  H   LEU B  35     -42.482  46.505  71.881  1.00  0.00      A    H  
ATOM   2499  HA  LEU B  35     -43.758  46.098  69.382  1.00  0.00      A    H  
ATOM   2500 1HB  LEU B  35     -44.958  46.144  71.547  1.00  0.00      A    H  
ATOM   2501 2HB  LEU B  35     -44.614  47.871  71.697  1.00  0.00      A    H  
ATOM   2502  HG  LEU B  35     -45.989  48.311  69.682  1.00  0.00      A    H  
ATOM   2503 1HD1 LEU B  35     -47.361  46.503  68.748  1.00  0.00      A    H  
ATOM   2504 2HD1 LEU B  35     -45.623  46.181  68.545  1.00  0.00      A    H  
ATOM   2505 3HD1 LEU B  35     -46.544  45.333  69.811  1.00  0.00      A    H  
ATOM   2506 1HD2 LEU B  35     -48.162  47.797  70.744  1.00  0.00      A    H  
ATOM   2507 2HD2 LEU B  35     -47.356  46.645  71.836  1.00  0.00      A    H  
ATOM   2508 3HD2 LEU B  35     -46.985  48.383  71.944  1.00  0.00      A    H  
ATOM   2509  N   HIS B  36     -42.597  49.116  69.996  1.00  0.00      A    N  
ATOM   2510  CA  HIS B  36     -42.269  50.394  69.375  1.00  0.00      A    C  
ATOM   2511  C   HIS B  36     -43.530  51.201  69.108  1.00  0.00      A    C  
ATOM   2512  O   HIS B  36     -44.336  50.849  68.249  1.00  0.00      A    O  
ATOM   2513  CB  HIS B  36     -41.501  50.183  68.066  1.00  0.00      A    C  
ATOM   2514  CG  HIS B  36     -40.170  49.523  68.248  1.00  0.00      A    C  
ATOM   2515  CD2 HIS B  36     -39.593  48.484  67.602  1.00  0.00      A    C  
ATOM   2516  ND1 HIS B  36     -39.260  49.936  69.201  1.00  0.00      A    N  
ATOM   2517  CE1 HIS B  36     -38.182  49.175  69.132  1.00  0.00      A    C  
ATOM   2518  NE2 HIS B  36     -38.358  48.288  68.170  1.00  0.00      A    N  
ATOM   2519  H   HIS B  36     -42.305  48.937  70.916  1.00  0.00      A    H  
ATOM   2520  HA  HIS B  36     -41.634  50.972  70.046  1.00  0.00      A    H  
ATOM   2521 1HB  HIS B  36     -42.097  49.567  67.390  1.00  0.00      A    H  
ATOM   2522 2HB  HIS B  36     -41.342  51.144  67.578  1.00  0.00      A    H  
ATOM   2523  HD1 HIS B  36     -39.411  50.638  69.897  1.00  0.00      A    H  
ATOM   2524  HD2 HIS B  36     -39.924  47.845  66.783  1.00  0.00      A    H  
ATOM   2525  HE1 HIS B  36     -37.342  49.341  69.807  1.00  0.00      A    H  
ATOM   2526  N   LEU B  37     -43.690  52.292  69.849  1.00  0.00      A    N  
ATOM   2527  CA  LEU B  37     -44.858  53.155  69.682  1.00  0.00      A    C  
ATOM   2528  C   LEU B  37     -44.440  54.623  69.600  1.00  0.00      A    C  
ATOM   2529  O   LEU B  37     -43.389  55.006  70.114  1.00  0.00      A    O  
ATOM   2530  CB  LEU B  37     -45.837  52.957  70.846  1.00  0.00      A    C  
ATOM   2531  CG  LEU B  37     -46.420  51.544  70.993  1.00  0.00      A    C  
ATOM   2532  CD1 LEU B  37     -47.186  51.445  72.305  1.00  0.00      A    C  
ATOM   2533  CD2 LEU B  37     -47.323  51.242  69.806  1.00  0.00      A    C  
ATOM   2534  H   LEU B  37     -43.009  52.520  70.517  1.00  0.00      A    H  
ATOM   2535  HA  LEU B  37     -45.359  52.883  68.754  1.00  0.00      A    H  
ATOM   2536 1HB  LEU B  37     -45.326  53.201  71.776  1.00  0.00      A    H  
ATOM   2537 2HB  LEU B  37     -46.671  53.647  70.721  1.00  0.00      A    H  
ATOM   2538  HG  LEU B  37     -45.607  50.818  71.025  1.00  0.00      A    H  
ATOM   2539 1HD1 LEU B  37     -47.599  50.441  72.408  1.00  0.00      A    H  
ATOM   2540 2HD1 LEU B  37     -46.512  51.646  73.137  1.00  0.00      A    H  
ATOM   2541 3HD1 LEU B  37     -47.997  52.172  72.308  1.00  0.00      A    H  
ATOM   2542 1HD2 LEU B  37     -47.736  50.239  69.910  1.00  0.00      A    H  
ATOM   2543 2HD2 LEU B  37     -48.136  51.969  69.774  1.00  0.00      A    H  
ATOM   2544 3HD2 LEU B  37     -46.745  51.304  68.884  1.00  0.00      A    H  
ATOM   2545  N   PRO B  38     -45.239  55.451  68.966  1.00  0.00      A    N  
ATOM   2546  CA  PRO B  38     -44.934  56.905  68.822  1.00  0.00      A    C  
ATOM   2547  C   PRO B  38     -44.392  57.522  70.116  1.00  0.00      A    C  
ATOM   2548  O   PRO B  38     -44.675  57.030  71.210  1.00  0.00      A    O  
ATOM   2549  CB  PRO B  38     -46.285  57.516  68.449  1.00  0.00      A    C  
ATOM   2550  CG  PRO B  38     -47.034  56.426  67.749  1.00  0.00      A    C  
ATOM   2551  CD  PRO B  38     -46.516  55.095  68.313  1.00  0.00      A    C  
ATOM   2552  HA  PRO B  38     -44.207  57.043  68.008  1.00  0.00      A    H  
ATOM   2553 1HB  PRO B  38     -46.814  57.824  69.341  1.00  0.00      A    H  
ATOM   2554 2HB  PRO B  38     -46.149  58.354  67.783  1.00  0.00      A    H  
ATOM   2555 1HG  PRO B  38     -48.094  56.526  67.941  1.00  0.00      A    H  
ATOM   2556 2HG  PRO B  38     -46.844  56.468  66.687  1.00  0.00      A    H  
ATOM   2557 1HD  PRO B  38     -47.217  54.694  69.029  1.00  0.00      A    H  
ATOM   2558 2HD  PRO B  38     -46.343  54.392  67.512  1.00  0.00      A    H  
ATOM   2559  N   PRO B  39     -43.628  58.585  70.013  1.00  0.00      A    N  
ATOM   2560  CA  PRO B  39     -43.046  59.280  71.206  1.00  0.00      A    C  
ATOM   2561  C   PRO B  39     -44.118  59.759  72.185  1.00  0.00      A    C  
ATOM   2562  O   PRO B  39     -44.003  59.564  73.397  1.00  0.00      A    O  
ATOM   2563  CB  PRO B  39     -42.299  60.466  70.588  1.00  0.00      A    C  
ATOM   2564  CG  PRO B  39     -41.916  59.989  69.228  1.00  0.00      A    C  
ATOM   2565  CD  PRO B  39     -43.104  59.188  68.764  1.00  0.00      A    C  
ATOM   2566  HA  PRO B  39     -42.348  58.599  71.716  1.00  0.00      A    H  
ATOM   2567 1HB  PRO B  39     -42.953  61.350  70.561  1.00  0.00      A    H  
ATOM   2568 2HB  PRO B  39     -41.430  60.728  71.209  1.00  0.00      A    H  
ATOM   2569 1HG  PRO B  39     -41.700  60.844  68.572  1.00  0.00      A    H  
ATOM   2570 2HG  PRO B  39     -40.995  59.389  69.282  1.00  0.00      A    H  
ATOM   2571 1HD  PRO B  39     -43.842  59.860  68.303  1.00  0.00      A    H  
ATOM   2572 2HD  PRO B  39     -42.773  58.423  68.046  1.00  0.00      A    H  
ATOM   2573  N   VAL B  40     -45.153  60.399  71.646  1.00  0.00      A    N  
ATOM   2574  CA  VAL B  40     -46.242  60.919  72.473  1.00  0.00      A    C  
ATOM   2575  C   VAL B  40     -46.984  59.784  73.162  1.00  0.00      A    C  
ATOM   2576  O   VAL B  40     -47.264  59.844  74.357  1.00  0.00      A    O  
ATOM   2577  CB  VAL B  40     -47.222  61.718  71.607  1.00  0.00      A    C  
ATOM   2578  CG1 VAL B  40     -48.467  62.071  72.426  1.00  0.00      A    C  
ATOM   2579  CG2 VAL B  40     -46.551  63.008  71.126  1.00  0.00      A    C  
ATOM   2580  H   VAL B  40     -45.182  60.529  70.679  1.00  0.00      A    H  
ATOM   2581  HA  VAL B  40     -45.817  61.578  73.231  1.00  0.00      A    H  
ATOM   2582  HB  VAL B  40     -47.514  61.123  70.754  1.00  0.00      A    H  
ATOM   2583 1HG1 VAL B  40     -49.093  61.196  72.523  1.00  0.00      A    H  
ATOM   2584 2HG1 VAL B  40     -49.017  62.854  71.928  1.00  0.00      A    H  
ATOM   2585 3HG1 VAL B  40     -48.170  62.409  73.407  1.00  0.00      A    H  
ATOM   2586 1HG2 VAL B  40     -45.750  62.765  70.445  1.00  0.00      A    H  
ATOM   2587 2HG2 VAL B  40     -46.153  63.545  71.974  1.00  0.00      A    H  
ATOM   2588 3HG2 VAL B  40     -47.279  63.624  70.620  1.00  0.00      A    H  
ATOM   2589  N   ARG B  41     -47.302  58.752  72.397  1.00  0.00      A    N  
ATOM   2590  CA  ARG B  41     -48.016  57.607  72.939  1.00  0.00      A    C  
ATOM   2591  C   ARG B  41     -47.161  56.906  73.990  1.00  0.00      A    C  
ATOM   2592  O   ARG B  41     -47.658  56.495  75.037  1.00  0.00      A    O  
ATOM   2593  CB  ARG B  41     -48.381  56.623  71.837  1.00  0.00      A    C  
ATOM   2594  CG  ARG B  41     -49.208  55.432  72.292  1.00  0.00      A    C  
ATOM   2595  CD  ARG B  41     -49.625  54.584  71.146  1.00  0.00      A    C  
ATOM   2596  NE  ARG B  41     -50.375  53.416  71.579  1.00  0.00      A    N  
ATOM   2597  CZ  ARG B  41     -50.849  52.462  70.755  1.00  0.00      A    C  
ATOM   2598  NH1 ARG B  41     -50.643  52.550  69.460  1.00  0.00      A    N1+
ATOM   2599  NH2 ARG B  41     -51.521  51.437  71.249  1.00  0.00      A    N  
ATOM   2600  H   ARG B  41     -47.054  58.760  71.449  1.00  0.00      A    H  
ATOM   2601  HA  ARG B  41     -48.935  57.961  73.405  1.00  0.00      A    H  
ATOM   2602 1HB  ARG B  41     -48.945  57.140  71.062  1.00  0.00      A    H  
ATOM   2603 2HB  ARG B  41     -47.471  56.238  71.378  1.00  0.00      A    H  
ATOM   2604 1HG  ARG B  41     -48.619  54.819  72.975  1.00  0.00      A    H  
ATOM   2605 2HG  ARG B  41     -50.105  55.784  72.802  1.00  0.00      A    H  
ATOM   2606 1HD  ARG B  41     -50.257  55.165  70.474  1.00  0.00      A    H  
ATOM   2607 2HD  ARG B  41     -48.742  54.241  70.607  1.00  0.00      A    H  
ATOM   2608  HE  ARG B  41     -50.554  53.314  72.570  1.00  0.00      A    H  
ATOM   2609 1HH1 ARG B  41     -50.129  53.334  69.082  1.00  0.00      A    H  
ATOM   2610 2HH1 ARG B  41     -50.999  51.835  68.842  1.00  0.00      A    H  
ATOM   2611 1HH2 ARG B  41     -51.680  51.369  72.245  1.00  0.00      A    H  
ATOM   2612 2HH2 ARG B  41     -51.877  50.722  70.631  1.00  0.00      A    H  
ATOM   2613  N   LEU B  42     -45.873  56.770  73.695  1.00  0.00      A    N  
ATOM   2614  CA  LEU B  42     -44.953  56.116  74.619  1.00  0.00      A    C  
ATOM   2615  C   LEU B  42     -44.874  56.877  75.933  1.00  0.00      A    C  
ATOM   2616  O   LEU B  42     -44.898  56.279  77.010  1.00  0.00      A    O  
ATOM   2617  CB  LEU B  42     -43.556  56.011  73.996  1.00  0.00      A    C  
ATOM   2618  CG  LEU B  42     -42.487  55.342  74.870  1.00  0.00      A    C  
ATOM   2619  CD1 LEU B  42     -42.908  53.913  75.185  1.00  0.00      A    C  
ATOM   2620  CD2 LEU B  42     -41.149  55.370  74.146  1.00  0.00      A    C  
ATOM   2621  H   LEU B  42     -45.533  57.116  72.844  1.00  0.00      A    H  
ATOM   2622  HA  LEU B  42     -45.323  55.112  74.821  1.00  0.00      A    H  
ATOM   2623 1HB  LEU B  42     -43.630  55.443  73.071  1.00  0.00      A    H  
ATOM   2624 2HB  LEU B  42     -43.206  57.015  73.755  1.00  0.00      A    H  
ATOM   2625  HG  LEU B  42     -42.400  55.881  75.814  1.00  0.00      A    H  
ATOM   2626 1HD1 LEU B  42     -42.149  53.439  75.806  1.00  0.00      A    H  
ATOM   2627 2HD1 LEU B  42     -43.858  53.924  75.720  1.00  0.00      A    H  
ATOM   2628 3HD1 LEU B  42     -43.020  53.354  74.257  1.00  0.00      A    H  
ATOM   2629 1HD2 LEU B  42     -40.389  54.896  74.767  1.00  0.00      A    H  
ATOM   2630 2HD2 LEU B  42     -41.234  54.831  73.202  1.00  0.00      A    H  
ATOM   2631 3HD2 LEU B  42     -40.863  56.404  73.950  1.00  0.00      A    H  
ATOM   2632  N   ALA B  43     -44.776  58.196  75.845  1.00  0.00      A    N  
ATOM   2633  CA  ALA B  43     -44.693  59.016  77.044  1.00  0.00      A    C  
ATOM   2634  C   ALA B  43     -45.994  58.943  77.840  1.00  0.00      A    C  
ATOM   2635  O   ALA B  43     -45.977  58.857  79.067  1.00  0.00      A    O  
ATOM   2636  CB  ALA B  43     -44.402  60.468  76.659  1.00  0.00      A    C  
ATOM   2637  H   ALA B  43     -44.758  58.622  74.964  1.00  0.00      A    H  
ATOM   2638  HA  ALA B  43     -43.891  58.622  77.670  1.00  0.00      A    H  
ATOM   2639 1HB  ALA B  43     -44.596  61.111  77.505  1.00  0.00      A    H  
ATOM   2640 2HB  ALA B  43     -45.038  60.756  75.835  1.00  0.00      A    H  
ATOM   2641 3HB  ALA B  43     -43.368  60.563  76.365  1.00  0.00      A    H  
ATOM   2642  N   GLU B  44     -47.120  58.980  77.129  1.00  0.00      A    N  
ATOM   2643  CA  GLU B  44     -48.427  58.922  77.779  1.00  0.00      A    C  
ATOM   2644  C   GLU B  44     -48.657  57.550  78.412  1.00  0.00      A    C  
ATOM   2645  O   GLU B  44     -49.092  57.452  79.562  1.00  0.00      A    O  
ATOM   2646  CB  GLU B  44     -49.539  59.228  76.773  1.00  0.00      A    C  
ATOM   2647  CG  GLU B  44     -49.573  60.671  76.292  1.00  0.00      A    C  
ATOM   2648  CD  GLU B  44     -50.620  60.914  75.241  1.00  0.00      A    C  
ATOM   2649  OE1 GLU B  44     -51.246  59.968  74.824  1.00  0.00      A    O  
ATOM   2650  OE2 GLU B  44     -50.794  62.045  74.853  1.00  0.00      A    O1-
ATOM   2651  H   GLU B  44     -47.071  59.053  76.152  1.00  0.00      A    H  
ATOM   2652  HA  GLU B  44     -48.454  59.674  78.568  1.00  0.00      A    H  
ATOM   2653 1HB  GLU B  44     -49.426  58.586  75.898  1.00  0.00      A    H  
ATOM   2654 2HB  GLU B  44     -50.507  59.002  77.221  1.00  0.00      A    H  
ATOM   2655 1HG  GLU B  44     -49.771  61.323  77.143  1.00  0.00      A    H  
ATOM   2656 2HG  GLU B  44     -48.594  60.933  75.890  1.00  0.00      A    H  
ATOM   2657  N   LEU B  45     -48.372  56.498  77.656  1.00  0.00      A    N  
ATOM   2658  CA  LEU B  45     -48.558  55.142  78.159  1.00  0.00      A    C  
ATOM   2659  C   LEU B  45     -47.645  54.885  79.352  1.00  0.00      A    C  
ATOM   2660  O   LEU B  45     -48.081  54.368  80.389  1.00  0.00      A    O  
ATOM   2661  CB  LEU B  45     -48.274  54.117  77.053  1.00  0.00      A    C  
ATOM   2662  CG  LEU B  45     -48.547  52.653  77.417  1.00  0.00      A    C  
ATOM   2663  CD1 LEU B  45     -48.833  51.859  76.149  1.00  0.00      A    C  
ATOM   2664  CD2 LEU B  45     -47.349  52.083  78.162  1.00  0.00      A    C  
ATOM   2665  H   LEU B  45     -48.035  56.635  76.749  1.00  0.00      A    H  
ATOM   2666  HA  LEU B  45     -49.593  55.031  78.480  1.00  0.00      A    H  
ATOM   2667 1HB  LEU B  45     -48.886  54.363  76.187  1.00  0.00      A    H  
ATOM   2668 2HB  LEU B  45     -47.226  54.198  76.767  1.00  0.00      A    H  
ATOM   2669  HG  LEU B  45     -49.431  52.594  78.053  1.00  0.00      A    H  
ATOM   2670 1HD1 LEU B  45     -49.026  50.818  76.409  1.00  0.00      A    H  
ATOM   2671 2HD1 LEU B  45     -49.705  52.276  75.647  1.00  0.00      A    H  
ATOM   2672 3HD1 LEU B  45     -47.970  51.912  75.485  1.00  0.00      A    H  
ATOM   2673 1HD2 LEU B  45     -47.544  51.041  78.422  1.00  0.00      A    H  
ATOM   2674 2HD2 LEU B  45     -46.465  52.139  77.526  1.00  0.00      A    H  
ATOM   2675 3HD2 LEU B  45     -47.179  52.658  79.072  1.00  0.00      A    H  
ATOM   2676  N   HIS B  46     -46.377  55.261  79.204  1.00  0.00      A    N  
ATOM   2677  CA  HIS B  46     -45.416  55.070  80.281  1.00  0.00      A    C  
ATOM   2678  C   HIS B  46     -45.875  55.819  81.529  1.00  0.00      A    C  
ATOM   2679  O   HIS B  46     -45.790  55.303  82.643  1.00  0.00      A    O  
ATOM   2680  CB  HIS B  46     -44.023  55.549  79.864  1.00  0.00      A    C  
ATOM   2681  CG  HIS B  46     -42.975  55.338  80.913  1.00  0.00      A    C  
ATOM   2682  CD2 HIS B  46     -43.001  54.641  82.072  1.00  0.00      A    C  
ATOM   2683  ND1 HIS B  46     -41.712  55.886  80.823  1.00  0.00      A    N  
ATOM   2684  CE1 HIS B  46     -41.007  55.534  81.884  1.00  0.00      A    C  
ATOM   2685  NE2 HIS B  46     -41.766  54.779  82.657  1.00  0.00      A    N  
ATOM   2686  H   HIS B  46     -46.086  55.671  78.357  1.00  0.00      A    H  
ATOM   2687  HA  HIS B  46     -45.347  54.010  80.524  1.00  0.00      A    H  
ATOM   2688 1HB  HIS B  46     -43.712  55.022  78.961  1.00  0.00      A    H  
ATOM   2689 2HB  HIS B  46     -44.058  56.612  79.626  1.00  0.00      A    H  
ATOM   2690  HD2 HIS B  46     -43.845  54.075  82.468  1.00  0.00      A    H  
ATOM   2691  HE1 HIS B  46     -39.975  55.820  82.086  1.00  0.00      A    H  
ATOM   2692  HE2 HIS B  46     -41.489  54.367  83.536  1.00  0.00      A    H  
ATOM   2693  N   ALA B  47     -46.365  57.039  81.333  1.00  0.00      A    N  
ATOM   2694  CA  ALA B  47     -46.835  57.846  82.451  1.00  0.00      A    C  
ATOM   2695  C   ALA B  47     -47.968  57.143  83.195  1.00  0.00      A    C  
ATOM   2696  O   ALA B  47     -47.953  57.059  84.420  1.00  0.00      A    O  
ATOM   2697  CB  ALA B  47     -47.324  59.206  81.947  1.00  0.00      A    C  
ATOM   2698  H   ALA B  47     -46.412  57.401  80.421  1.00  0.00      A    H  
ATOM   2699  HA  ALA B  47     -46.006  57.976  83.146  1.00  0.00      A    H  
ATOM   2700 1HB  ALA B  47     -47.505  59.859  82.789  1.00  0.00      A    H  
ATOM   2701 2HB  ALA B  47     -48.241  59.078  81.389  1.00  0.00      A    H  
ATOM   2702 3HB  ALA B  47     -46.573  59.647  81.308  1.00  0.00      A    H  
ATOM   2703  N   ASP B  48     -48.945  56.640  82.447  1.00  0.00      A    N  
ATOM   2704  CA  ASP B  48     -50.089  55.954  83.053  1.00  0.00      A    C  
ATOM   2705  C   ASP B  48     -49.621  54.802  83.931  1.00  0.00      A    C  
ATOM   2706  O   ASP B  48     -50.073  54.651  85.074  1.00  0.00      A    O  
ATOM   2707  CB  ASP B  48     -51.040  55.429  81.975  1.00  0.00      A    C  
ATOM   2708  CG  ASP B  48     -51.812  56.538  81.274  1.00  0.00      A    C  
ATOM   2709  OD1 ASP B  48     -51.824  57.636  81.778  1.00  0.00      A    O  
ATOM   2710  OD2 ASP B  48     -52.383  56.276  80.243  1.00  0.00      A    O1-
ATOM   2711  H   ASP B  48     -48.902  56.738  81.472  1.00  0.00      A    H  
ATOM   2712  HA  ASP B  48     -50.631  56.667  83.674  1.00  0.00      A    H  
ATOM   2713 1HB  ASP B  48     -50.471  54.873  81.228  1.00  0.00      A    H  
ATOM   2714 2HB  ASP B  48     -51.753  54.737  82.425  1.00  0.00      A    H  
ATOM   2715  N   LEU B  49     -48.711  53.991  83.406  1.00  0.00      A    N  
ATOM   2716  CA  LEU B  49     -48.195  52.863  84.166  1.00  0.00      A    C  
ATOM   2717  C   LEU B  49     -47.542  53.371  85.455  1.00  0.00      A    C  
ATOM   2718  O   LEU B  49     -47.710  52.783  86.533  1.00  0.00      A    O  
ATOM   2719  CB  LEU B  49     -47.180  52.071  83.332  1.00  0.00      A    C  
ATOM   2720  CG  LEU B  49     -46.578  50.836  84.014  1.00  0.00      A    C  
ATOM   2721  CD1 LEU B  49     -47.690  49.854  84.359  1.00  0.00      A    C  
ATOM   2722  CD2 LEU B  49     -45.550  50.197  83.091  1.00  0.00      A    C  
ATOM   2723  H   LEU B  49     -48.386  54.152  82.493  1.00  0.00      A    H  
ATOM   2724  HA  LEU B  49     -49.026  52.205  84.418  1.00  0.00      A    H  
ATOM   2725 1HB  LEU B  49     -47.666  51.740  82.415  1.00  0.00      A    H  
ATOM   2726 2HB  LEU B  49     -46.358  52.735  83.064  1.00  0.00      A    H  
ATOM   2727  HG  LEU B  49     -46.095  51.133  84.945  1.00  0.00      A    H  
ATOM   2728 1HD1 LEU B  49     -47.261  48.976  84.844  1.00  0.00      A    H  
ATOM   2729 2HD1 LEU B  49     -48.399  50.330  85.035  1.00  0.00      A    H  
ATOM   2730 3HD1 LEU B  49     -48.202  49.551  83.446  1.00  0.00      A    H  
ATOM   2731 1HD2 LEU B  49     -45.122  49.320  83.576  1.00  0.00      A    H  
ATOM   2732 2HD2 LEU B  49     -46.032  49.898  82.161  1.00  0.00      A    H  
ATOM   2733 3HD2 LEU B  49     -44.759  50.914  82.876  1.00  0.00      A    H  
ATOM   2734  N   LYS B  50     -46.810  54.478  85.342  1.00  0.00      A    N  
ATOM   2735  CA  LYS B  50     -46.151  55.063  86.504  1.00  0.00      A    C  
ATOM   2736  C   LYS B  50     -47.190  55.423  87.564  1.00  0.00      A    C  
ATOM   2737  O   LYS B  50     -46.970  55.227  88.765  1.00  0.00      A    O  
ATOM   2738  CB  LYS B  50     -45.342  56.298  86.105  1.00  0.00      A    C  
ATOM   2739  CG  LYS B  50     -44.564  56.936  87.249  1.00  0.00      A    C  
ATOM   2740  CD  LYS B  50     -43.725  58.107  86.760  1.00  0.00      A    C  
ATOM   2741  CE  LYS B  50     -42.970  58.764  87.906  1.00  0.00      A    C  
ATOM   2742  NZ  LYS B  50     -42.144  59.913  87.443  1.00  0.00      A    N1+
ATOM   2743  H   LYS B  50     -46.721  54.911  84.463  1.00  0.00      A    H  
ATOM   2744  HA  LYS B  50     -45.469  54.323  86.923  1.00  0.00      A    H  
ATOM   2745 1HB  LYS B  50     -44.629  56.030  85.325  1.00  0.00      A    H  
ATOM   2746 2HB  LYS B  50     -46.010  57.054  85.693  1.00  0.00      A    H  
ATOM   2747 1HG  LYS B  50     -45.260  57.291  88.010  1.00  0.00      A    H  
ATOM   2748 2HG  LYS B  50     -43.907  56.194  87.701  1.00  0.00      A    H  
ATOM   2749 1HD  LYS B  50     -43.007  57.756  86.018  1.00  0.00      A    H  
ATOM   2750 2HD  LYS B  50     -44.372  58.848  86.292  1.00  0.00      A    H  
ATOM   2751 1HE  LYS B  50     -43.679  59.121  88.651  1.00  0.00      A    H  
ATOM   2752 2HE  LYS B  50     -42.316  58.031  88.380  1.00  0.00      A    H  
ATOM   2753 1HZ  LYS B  50     -41.661  60.320  88.231  1.00  0.00      A    H  
ATOM   2754 2HZ  LYS B  50     -41.468  59.590  86.764  1.00  0.00      A    H  
ATOM   2755 3HZ  LYS B  50     -42.741  60.608  87.019  1.00  0.00      A    H  
ATOM   2756  N   ILE B  51     -48.335  55.936  87.114  1.00  0.00      A    N  
ATOM   2757  CA  ILE B  51     -49.406  56.306  88.032  1.00  0.00      A    C  
ATOM   2758  C   ILE B  51     -49.893  55.067  88.770  1.00  0.00      A    C  
ATOM   2759  O   ILE B  51     -50.100  55.098  89.984  1.00  0.00      A    O  
ATOM   2760  CB  ILE B  51     -50.581  56.968  87.288  1.00  0.00      A    C  
ATOM   2761  CG1 ILE B  51     -50.162  58.333  86.734  1.00  0.00      A    C  
ATOM   2762  CG2 ILE B  51     -51.782  57.110  88.210  1.00  0.00      A    C  
ATOM   2763  CD1 ILE B  51     -51.153  58.928  85.761  1.00  0.00      A    C  
ATOM   2764  H   ILE B  51     -48.462  56.060  86.148  1.00  0.00      A    H  
ATOM   2765  HA  ILE B  51     -49.013  57.024  88.751  1.00  0.00      A    H  
ATOM   2766  HB  ILE B  51     -50.861  56.354  86.432  1.00  0.00      A    H  
ATOM   2767 1HG1 ILE B  51     -50.029  59.033  87.558  1.00  0.00      A    H  
ATOM   2768 2HG1 ILE B  51     -49.201  58.240  86.227  1.00  0.00      A    H  
ATOM   2769 1HG2 ILE B  51     -52.603  57.580  87.668  1.00  0.00      A    H  
ATOM   2770 2HG2 ILE B  51     -52.093  56.125  88.555  1.00  0.00      A    H  
ATOM   2771 3HG2 ILE B  51     -51.512  57.728  89.066  1.00  0.00      A    H  
ATOM   2772 1HD1 ILE B  51     -50.787  59.894  85.413  1.00  0.00      A    H  
ATOM   2773 2HD1 ILE B  51     -51.275  58.258  84.910  1.00  0.00      A    H  
ATOM   2774 3HD1 ILE B  51     -52.113  59.063  86.257  1.00  0.00      A    H  
ATOM   2775  N   GLN B  52     -50.061  53.970  88.037  1.00  0.00      A    N  
ATOM   2776  CA  GLN B  52     -50.513  52.727  88.651  1.00  0.00      A    C  
ATOM   2777  C   GLN B  52     -49.584  52.336  89.797  1.00  0.00      A    C  
ATOM   2778  O   GLN B  52     -50.046  51.952  90.872  1.00  0.00      A    O  
ATOM   2779  CB  GLN B  52     -50.577  51.603  87.613  1.00  0.00      A    C  
ATOM   2780  CG  GLN B  52     -51.695  51.758  86.596  1.00  0.00      A    C  
ATOM   2781  CD  GLN B  52     -51.670  50.670  85.540  1.00  0.00      A    C  
ATOM   2782  NE2 GLN B  52     -52.440  49.611  85.764  1.00  0.00      A    N  
ATOM   2783  OE1 GLN B  52     -50.967  50.780  84.531  1.00  0.00      A    O  
ATOM   2784  H   GLN B  52     -49.876  53.998  87.071  1.00  0.00      A    H  
ATOM   2785  HA  GLN B  52     -51.513  52.883  89.054  1.00  0.00      A    H  
ATOM   2786 1HB  GLN B  52     -49.633  51.555  87.071  1.00  0.00      A    H  
ATOM   2787 2HB  GLN B  52     -50.712  50.648  88.120  1.00  0.00      A    H  
ATOM   2788 1HG  GLN B  52     -52.652  51.709  87.115  1.00  0.00      A    H  
ATOM   2789 2HG  GLN B  52     -51.589  52.721  86.098  1.00  0.00      A    H  
ATOM   2790 1HE2 GLN B  52     -52.465  48.860  85.102  1.00  0.00      A    H  
ATOM   2791 2HE2 GLN B  52     -52.995  49.562  86.594  1.00  0.00      A    H  
ATOM   2792  N   GLU B  53     -48.277  52.435  89.568  1.00  0.00      A    N  
ATOM   2793  CA  GLU B  53     -47.311  52.081  90.613  1.00  0.00      A    C  
ATOM   2794  C   GLU B  53     -47.519  52.966  91.842  1.00  0.00      A    C  
ATOM   2795  O   GLU B  53     -47.560  52.481  92.983  1.00  0.00      A    O  
ATOM   2796  CB  GLU B  53     -45.877  52.228  90.097  1.00  0.00      A    C  
ATOM   2797  CG  GLU B  53     -44.805  51.842  91.106  1.00  0.00      A    C  
ATOM   2798  CD  GLU B  53     -43.411  51.965  90.554  1.00  0.00      A    C  
ATOM   2799  OE1 GLU B  53     -43.276  52.329  89.411  1.00  0.00      A    O  
ATOM   2800  OE2 GLU B  53     -42.482  51.694  91.277  1.00  0.00      A    O1-
ATOM   2801  H   GLU B  53     -47.956  52.747  88.688  1.00  0.00      A    H  
ATOM   2802  HA  GLU B  53     -47.473  51.041  90.896  1.00  0.00      A    H  
ATOM   2803 1HB  GLU B  53     -45.744  51.606  89.212  1.00  0.00      A    H  
ATOM   2804 2HB  GLU B  53     -45.702  53.261  89.801  1.00  0.00      A    H  
ATOM   2805 1HG  GLU B  53     -44.895  52.485  91.981  1.00  0.00      A    H  
ATOM   2806 2HG  GLU B  53     -44.975  50.814  91.426  1.00  0.00      A    H  
ATOM   2807  N   ARG B  54     -47.658  54.270  91.603  1.00  0.00      A    N  
ATOM   2808  CA  ARG B  54     -47.858  55.222  92.694  1.00  0.00      A    C  
ATOM   2809  C   ARG B  54     -49.138  54.893  93.455  1.00  0.00      A    C  
ATOM   2810  O   ARG B  54     -49.165  54.901  94.690  1.00  0.00      A    O  
ATOM   2811  CB  ARG B  54     -47.933  56.647  92.167  1.00  0.00      A    C  
ATOM   2812  CG  ARG B  54     -48.096  57.717  93.234  1.00  0.00      A    C  
ATOM   2813  CD  ARG B  54     -48.184  59.076  92.641  1.00  0.00      A    C  
ATOM   2814  NE  ARG B  54     -49.382  59.237  91.832  1.00  0.00      A    N  
ATOM   2815  CZ  ARG B  54     -49.577  60.232  90.945  1.00  0.00      A    C  
ATOM   2816  NH1 ARG B  54     -48.647  61.143  90.763  1.00  0.00      A    N1+
ATOM   2817  NH2 ARG B  54     -50.704  60.291  90.256  1.00  0.00      A    N  
ATOM   2818  H   ARG B  54     -47.622  54.600  90.676  1.00  0.00      A    H  
ATOM   2819  HA  ARG B  54     -47.010  55.150  93.375  1.00  0.00      A    H  
ATOM   2820 1HB  ARG B  54     -47.027  56.874  91.607  1.00  0.00      A    H  
ATOM   2821 2HB  ARG B  54     -48.773  56.736  91.478  1.00  0.00      A    H  
ATOM   2822 1HG  ARG B  54     -49.008  57.530  93.801  1.00  0.00      A    H  
ATOM   2823 2HG  ARG B  54     -47.238  57.692  93.908  1.00  0.00      A    H  
ATOM   2824 1HD  ARG B  54     -48.207  59.819  93.437  1.00  0.00      A    H  
ATOM   2825 2HD  ARG B  54     -47.317  59.251  92.004  1.00  0.00      A    H  
ATOM   2826  HE  ARG B  54     -50.121  58.556  91.944  1.00  0.00      A    H  
ATOM   2827 1HH1 ARG B  54     -47.785  61.097  91.289  1.00  0.00      A    H  
ATOM   2828 2HH1 ARG B  54     -48.793  61.888  90.097  1.00  0.00      A    H  
ATOM   2829 1HH2 ARG B  54     -51.419  59.592  90.396  1.00  0.00      A    H  
ATOM   2830 2HH2 ARG B  54     -50.850  61.036  89.591  1.00  0.00      A    H  
ATOM   2831  N   ASP B  55     -50.197  54.607  92.707  1.00  0.00      A    N  
ATOM   2832  CA  ASP B  55     -51.484  54.277  93.314  1.00  0.00      A    C  
ATOM   2833  C   ASP B  55     -51.357  53.028  94.176  1.00  0.00      A    C  
ATOM   2834  O   ASP B  55     -51.967  52.936  95.240  1.00  0.00      A    O  
ATOM   2835  CB  ASP B  55     -52.552  54.062  92.239  1.00  0.00      A    C  
ATOM   2836  CG  ASP B  55     -52.977  55.355  91.559  1.00  0.00      A    C  
ATOM   2837  OD1 ASP B  55     -52.668  56.404  92.073  1.00  0.00      A    O  
ATOM   2838  OD2 ASP B  55     -53.607  55.283  90.531  1.00  0.00      A    O1-
ATOM   2839  H   ASP B  55     -50.109  54.622  91.731  1.00  0.00      A    H  
ATOM   2840  HA  ASP B  55     -51.792  55.109  93.946  1.00  0.00      A    H  
ATOM   2841 1HB  ASP B  55     -52.172  53.376  91.480  1.00  0.00      A    H  
ATOM   2842 2HB  ASP B  55     -53.431  53.598  92.687  1.00  0.00      A    H  
ATOM   2843  N   GLU B  56     -50.554  52.068  93.718  1.00  0.00      A    N  
ATOM   2844  CA  GLU B  56     -50.357  50.839  94.477  1.00  0.00      A    C  
ATOM   2845  C   GLU B  56     -49.764  51.171  95.837  1.00  0.00      A    C  
ATOM   2846  O   GLU B  56     -50.218  50.664  96.870  1.00  0.00      A    O  
ATOM   2847  CB  GLU B  56     -49.443  49.873  93.722  1.00  0.00      A    C  
ATOM   2848  CG  GLU B  56     -49.219  48.541  94.424  1.00  0.00      A    C  
ATOM   2849  CD  GLU B  56     -48.353  47.601  93.632  1.00  0.00      A    C  
ATOM   2850  OE1 GLU B  56     -47.943  47.965  92.555  1.00  0.00      A    O  
ATOM   2851  OE2 GLU B  56     -48.101  46.517  94.104  1.00  0.00      A    O1-
ATOM   2852  H   GLU B  56     -50.083  52.194  92.866  1.00  0.00      A    H  
ATOM   2853  HA  GLU B  56     -51.326  50.359  94.616  1.00  0.00      A    H  
ATOM   2854 1HB  GLU B  56     -49.864  49.666  92.738  1.00  0.00      A    H  
ATOM   2855 2HB  GLU B  56     -48.468  50.338  93.569  1.00  0.00      A    H  
ATOM   2856 1HG  GLU B  56     -48.747  48.725  95.388  1.00  0.00      A    H  
ATOM   2857 2HG  GLU B  56     -50.184  48.071  94.605  1.00  0.00      A    H  
ATOM   2858  N   LEU B  57     -48.761  52.044  95.840  1.00  0.00      A    N  
ATOM   2859  CA  LEU B  57     -48.137  52.440  97.098  1.00  0.00      A    C  
ATOM   2860  C   LEU B  57     -49.163  53.113  98.006  1.00  0.00      A    C  
ATOM   2861  O   LEU B  57     -49.198  52.859  99.212  1.00  0.00      A    O  
ATOM   2862  CB  LEU B  57     -46.963  53.394  96.837  1.00  0.00      A    C  
ATOM   2863  CG  LEU B  57     -45.735  52.769  96.163  1.00  0.00      A    C  
ATOM   2864  CD1 LEU B  57     -44.740  53.863  95.804  1.00  0.00      A    C  
ATOM   2865  CD2 LEU B  57     -45.109  51.745  97.099  1.00  0.00      A    C  
ATOM   2866  H   LEU B  57     -48.443  52.429  94.986  1.00  0.00      A    H  
ATOM   2867  HA  LEU B  57     -47.757  51.548  97.592  1.00  0.00      A    H  
ATOM   2868 1HB  LEU B  57     -47.311  54.207  96.201  1.00  0.00      A    H  
ATOM   2869 2HB  LEU B  57     -46.641  53.817  97.788  1.00  0.00      A    H  
ATOM   2870  HG  LEU B  57     -46.039  52.277  95.239  1.00  0.00      A    H  
ATOM   2871 1HD1 LEU B  57     -43.867  53.418  95.325  1.00  0.00      A    H  
ATOM   2872 2HD1 LEU B  57     -45.208  54.570  95.119  1.00  0.00      A    H  
ATOM   2873 3HD1 LEU B  57     -44.431  54.385  96.708  1.00  0.00      A    H  
ATOM   2874 1HD2 LEU B  57     -44.237  51.300  96.620  1.00  0.00      A    H  
ATOM   2875 2HD2 LEU B  57     -44.805  52.236  98.023  1.00  0.00      A    H  
ATOM   2876 3HD2 LEU B  57     -45.837  50.965  97.325  1.00  0.00      A    H  
ATOM   2877  N   ALA B  58     -49.999  53.969  97.425  1.00  0.00      A    N  
ATOM   2878  CA  ALA B  58     -51.019  54.665  98.201  1.00  0.00      A    C  
ATOM   2879  C   ALA B  58     -51.991  53.675  98.843  1.00  0.00      A    C  
ATOM   2880  O   ALA B  58     -52.326  53.799 100.020  1.00  0.00      A    O  
ATOM   2881  CB  ALA B  58     -51.793  55.622  97.295  1.00  0.00      A    C  
ATOM   2882  H   ALA B  58     -49.926  54.137  96.460  1.00  0.00      A    H  
ATOM   2883  HA  ALA B  58     -50.521  55.212  99.002  1.00  0.00      A    H  
ATOM   2884 1HB  ALA B  58     -51.138  56.407  96.955  1.00  0.00      A    H  
ATOM   2885 2HB  ALA B  58     -52.617  56.053  97.846  1.00  0.00      A    H  
ATOM   2886 3HB  ALA B  58     -52.179  55.079  96.444  1.00  0.00      A    H  
ATOM   2887  N   TRP B  59     -52.446  52.695  98.060  1.00  0.00      A    N  
ATOM   2888  CA  TRP B  59     -53.383  51.697  98.572  1.00  0.00      A    C  
ATOM   2889  C   TRP B  59     -52.778  50.963  99.763  1.00  0.00      A    C  
ATOM   2890  O   TRP B  59     -53.447  50.744 100.778  1.00  0.00      A    O  
ATOM   2891  CB  TRP B  59     -53.754  50.695  97.478  1.00  0.00      A    C  
ATOM   2892  CG  TRP B  59     -54.717  49.640  97.933  1.00  0.00      A    C  
ATOM   2893  CD1 TRP B  59     -56.077  49.728  97.942  1.00  0.00      A    C  
ATOM   2894  CD2 TRP B  59     -54.396  48.326  98.452  1.00  0.00      A    C  
ATOM   2895  CE2 TRP B  59     -55.608  47.696  98.745  1.00  0.00      A    C  
ATOM   2896  CE3 TRP B  59     -53.195  47.646  98.686  1.00  0.00      A    C  
ATOM   2897  NE1 TRP B  59     -56.622  48.565  98.429  1.00  0.00      A    N  
ATOM   2898  CZ2 TRP B  59     -55.661  46.413  99.264  1.00  0.00      A    C  
ATOM   2899  CZ3 TRP B  59     -53.248  46.358  99.206  1.00  0.00      A    C  
ATOM   2900  CH2 TRP B  59     -54.449  45.758  99.486  1.00  0.00      A    C  
ATOM   2901  H   TRP B  59     -52.150  52.646  97.127  1.00  0.00      A    H  
ATOM   2902  HA  TRP B  59     -54.290  52.209  98.895  1.00  0.00      A    H  
ATOM   2903 1HB  TRP B  59     -54.199  51.223  96.635  1.00  0.00      A    H  
ATOM   2904 2HB  TRP B  59     -52.853  50.201  97.116  1.00  0.00      A    H  
ATOM   2905  HD1 TRP B  59     -56.648  50.594  97.611  1.00  0.00      A    H  
ATOM   2906  HE1 TRP B  59     -57.609  48.379  98.538  1.00  0.00      A    H  
ATOM   2907  HE3 TRP B  59     -52.238  48.116  98.462  1.00  0.00      A    H  
ATOM   2908  HZ2 TRP B  59     -56.606  45.919  99.494  1.00  0.00      A    H  
ATOM   2909  HZ3 TRP B  59     -52.309  45.835  99.387  1.00  0.00      A    H  
ATOM   2910  HH2 TRP B  59     -54.455  44.746  99.893  1.00  0.00      A    H  
ATOM   2911  N   LYS B  60     -51.504  50.592  99.645  1.00  0.00      A    N  
ATOM   2912  CA  LYS B  60     -50.826  49.895 100.737  1.00  0.00      A    C  
ATOM   2913  C   LYS B  60     -50.819  50.767 101.987  1.00  0.00      A    C  
ATOM   2914  O   LYS B  60     -51.119  50.301 103.089  1.00  0.00      A    O  
ATOM   2915  CB  LYS B  60     -49.396  49.522 100.341  1.00  0.00      A    C  
ATOM   2916  CG  LYS B  60     -49.300  48.412  99.303  1.00  0.00      A    C  
ATOM   2917  CD  LYS B  60     -47.852  48.115  98.944  1.00  0.00      A    C  
ATOM   2918  CE  LYS B  60     -47.756  47.017  97.894  1.00  0.00      A    C  
ATOM   2919  NZ  LYS B  60     -46.347  46.746  97.500  1.00  0.00      A    N1+
ATOM   2920  H   LYS B  60     -51.010  50.798  98.819  1.00  0.00      A    H  
ATOM   2921  HA  LYS B  60     -51.374  48.978 100.955  1.00  0.00      A    H  
ATOM   2922 1HB  LYS B  60     -48.888  50.400  99.940  1.00  0.00      A    H  
ATOM   2923 2HB  LYS B  60     -48.845  49.202 101.226  1.00  0.00      A    H  
ATOM   2924 1HG  LYS B  60     -49.762  47.505  99.696  1.00  0.00      A    H  
ATOM   2925 2HG  LYS B  60     -49.836  48.710  98.402  1.00  0.00      A    H  
ATOM   2926 1HD  LYS B  60     -47.381  49.019  98.557  1.00  0.00      A    H  
ATOM   2927 2HD  LYS B  60     -47.313  47.799  99.836  1.00  0.00      A    H  
ATOM   2928 1HE  LYS B  60     -48.194  46.100  98.285  1.00  0.00      A    H  
ATOM   2929 2HE  LYS B  60     -48.318  47.312  97.007  1.00  0.00      A    H  
ATOM   2930 1HZ  LYS B  60     -46.326  46.015  96.804  1.00  0.00      A    H  
ATOM   2931 2HZ  LYS B  60     -45.936  47.586  97.118  1.00  0.00      A    H  
ATOM   2932 3HZ  LYS B  60     -45.821  46.454  98.311  1.00  0.00      A    H  
ATOM   2933  N   LYS B  61     -50.464  52.036 101.810  1.00  0.00      A    N  
ATOM   2934  CA  LYS B  61     -50.408  52.973 102.928  1.00  0.00      A    C  
ATOM   2935  C   LYS B  61     -51.796  53.178 103.535  1.00  0.00      A    C  
ATOM   2936  O   LYS B  61     -51.936  53.272 104.753  1.00  0.00      A    O  
ATOM   2937  CB  LYS B  61     -49.825  54.314 102.475  1.00  0.00      A    C  
ATOM   2938  CG  LYS B  61     -49.705  55.353 103.582  1.00  0.00      A    C  
ATOM   2939  CD  LYS B  61     -48.731  54.903 104.660  1.00  0.00      A    C  
ATOM   2940  CE  LYS B  61     -48.378  56.046 105.600  1.00  0.00      A    C  
ATOM   2941  NZ  LYS B  61     -49.574  56.566 106.317  1.00  0.00      A    N1+
ATOM   2942  H   LYS B  61     -50.230  52.349 100.910  1.00  0.00      A    H  
ATOM   2943  HA  LYS B  61     -49.760  52.555 103.699  1.00  0.00      A    H  
ATOM   2944 1HB  LYS B  61     -48.831  54.155 102.057  1.00  0.00      A    H  
ATOM   2945 2HB  LYS B  61     -50.448  54.735 101.687  1.00  0.00      A    H  
ATOM   2946 1HG  LYS B  61     -49.356  56.296 103.159  1.00  0.00      A    H  
ATOM   2947 2HG  LYS B  61     -50.684  55.517 104.033  1.00  0.00      A    H  
ATOM   2948 1HD  LYS B  61     -49.177  54.093 105.238  1.00  0.00      A    H  
ATOM   2949 2HD  LYS B  61     -47.818  54.534 104.194  1.00  0.00      A    H  
ATOM   2950 1HE  LYS B  61     -47.650  55.703 106.334  1.00  0.00      A    H  
ATOM   2951 2HE  LYS B  61     -47.930  56.861 105.030  1.00  0.00      A    H  
ATOM   2952 1HZ  LYS B  61     -49.298  57.322 106.929  1.00  0.00      A    H  
ATOM   2953 2HZ  LYS B  61     -50.248  56.906 105.647  1.00  0.00      A    H  
ATOM   2954 3HZ  LYS B  61     -49.987  55.825 106.865  1.00  0.00      A    H  
ATOM   2955  N   LEU B  62     -52.821  53.251 102.690  1.00  0.00      A    N  
ATOM   2956  CA  LEU B  62     -54.176  53.450 103.192  1.00  0.00      A    C  
ATOM   2957  C   LEU B  62     -54.568  52.281 104.087  1.00  0.00      A    C  
ATOM   2958  O   LEU B  62     -55.132  52.473 105.165  1.00  0.00      A    O  
ATOM   2959  CB  LEU B  62     -55.171  53.582 102.031  1.00  0.00      A    C  
ATOM   2960  CG  LEU B  62     -55.054  54.864 101.198  1.00  0.00      A    C  
ATOM   2961  CD1 LEU B  62     -55.967  54.765  99.983  1.00  0.00      A    C  
ATOM   2962  CD2 LEU B  62     -55.420  56.063 102.060  1.00  0.00      A    C  
ATOM   2963  H   LEU B  62     -52.665  53.175 101.724  1.00  0.00      A    H  
ATOM   2964  HA  LEU B  62     -54.198  54.372 103.774  1.00  0.00      A    H  
ATOM   2965 1HB  LEU B  62     -55.033  52.737 101.360  1.00  0.00      A    H  
ATOM   2966 2HB  LEU B  62     -56.182  53.538 102.434  1.00  0.00      A    H  
ATOM   2967  HG  LEU B  62     -54.031  54.973 100.839  1.00  0.00      A    H  
ATOM   2968 1HD1 LEU B  62     -55.884  55.677  99.390  1.00  0.00      A    H  
ATOM   2969 2HD1 LEU B  62     -55.670  53.910  99.375  1.00  0.00      A    H  
ATOM   2970 3HD1 LEU B  62     -56.997  54.638 100.311  1.00  0.00      A    H  
ATOM   2971 1HD2 LEU B  62     -55.337  56.975 101.468  1.00  0.00      A    H  
ATOM   2972 2HD2 LEU B  62     -56.444  55.956 102.419  1.00  0.00      A    H  
ATOM   2973 3HD2 LEU B  62     -54.742  56.121 102.910  1.00  0.00      A    H  
ATOM   2974  N   LYS B  63     -54.241  51.070 103.653  1.00  0.00      A    N  
ATOM   2975  CA  LYS B  63     -54.544  49.886 104.445  1.00  0.00      A    C  
ATOM   2976  C   LYS B  63     -53.756  49.933 105.748  1.00  0.00      A    C  
ATOM   2977  O   LYS B  63     -54.249  49.528 106.801  1.00  0.00      A    O  
ATOM   2978  CB  LYS B  63     -54.221  48.610 103.667  1.00  0.00      A    C  
ATOM   2979  CG  LYS B  63     -54.595  47.322 104.388  1.00  0.00      A    C  
ATOM   2980  CD  LYS B  63     -54.343  46.104 103.512  1.00  0.00      A    C  
ATOM   2981  CE  LYS B  63     -54.703  44.816 104.237  1.00  0.00      A    C  
ATOM   2982  NZ  LYS B  63     -54.460  43.615 103.391  1.00  0.00      A    N1+
ATOM   2983  H   LYS B  63     -53.774  50.973 102.795  1.00  0.00      A    H  
ATOM   2984  HA  LYS B  63     -55.609  49.888 104.677  1.00  0.00      A    H  
ATOM   2985 1HB  LYS B  63     -54.746  48.623 102.712  1.00  0.00      A    H  
ATOM   2986 2HB  LYS B  63     -53.153  48.574 103.452  1.00  0.00      A    H  
ATOM   2987 1HG  LYS B  63     -54.005  47.231 105.302  1.00  0.00      A    H  
ATOM   2988 2HG  LYS B  63     -55.650  47.350 104.660  1.00  0.00      A    H  
ATOM   2989 1HD  LYS B  63     -54.940  46.179 102.603  1.00  0.00      A    H  
ATOM   2990 2HD  LYS B  63     -53.290  46.069 103.233  1.00  0.00      A    H  
ATOM   2991 1HE  LYS B  63     -54.109  44.730 105.146  1.00  0.00      A    H  
ATOM   2992 2HE  LYS B  63     -55.756  44.839 104.519  1.00  0.00      A    H  
ATOM   2993 1HZ  LYS B  63     -54.712  42.783 103.906  1.00  0.00      A    H  
ATOM   2994 2HZ  LYS B  63     -55.022  43.674 102.553  1.00  0.00      A    H  
ATOM   2995 3HZ  LYS B  63     -53.484  43.572 103.139  1.00  0.00      A    H  
ATOM   2996  N   LEU B  64     -52.525  50.434 105.666  1.00  0.00      A    N  
ATOM   2997  CA  LEU B  64     -51.672  50.535 106.844  1.00  0.00      A    C  
ATOM   2998  C   LEU B  64     -52.324  51.443 107.881  1.00  0.00      A    C  
ATOM   2999  O   LEU B  64     -52.372  51.115 109.067  1.00  0.00      A    O  
ATOM   3000  CB  LEU B  64     -50.290  51.077 106.465  1.00  0.00      A    C  
ATOM   3001  CG  LEU B  64     -49.298  51.243 107.624  1.00  0.00      A    C  
ATOM   3002  CD1 LEU B  64     -49.043  49.889 108.271  1.00  0.00      A    C  
ATOM   3003  CD2 LEU B  64     -48.005  51.853 107.103  1.00  0.00      A    C  
ATOM   3004  H   LEU B  64     -52.186  50.744 104.798  1.00  0.00      A    H  
ATOM   3005  HA  LEU B  64     -51.551  49.538 107.268  1.00  0.00      A    H  
ATOM   3006 1HB  LEU B  64     -49.840  50.403 105.738  1.00  0.00      A    H  
ATOM   3007 2HB  LEU B  64     -50.417  52.053 105.995  1.00  0.00      A    H  
ATOM   3008  HG  LEU B  64     -49.730  51.899 108.380  1.00  0.00      A    H  
ATOM   3009 1HD1 LEU B  64     -48.339  50.007 109.096  1.00  0.00      A    H  
ATOM   3010 2HD1 LEU B  64     -49.982  49.485 108.652  1.00  0.00      A    H  
ATOM   3011 3HD1 LEU B  64     -48.626  49.205 107.533  1.00  0.00      A    H  
ATOM   3012 1HD2 LEU B  64     -47.302  51.972 107.927  1.00  0.00      A    H  
ATOM   3013 2HD2 LEU B  64     -47.572  51.197 106.347  1.00  0.00      A    H  
ATOM   3014 3HD2 LEU B  64     -48.215  52.827 106.661  1.00  0.00      A    H  
ATOM   3015  N   ASP B  65     -52.840  52.575 107.420  1.00  0.00      A    N  
ATOM   3016  CA  ASP B  65     -53.506  53.517 108.312  1.00  0.00      A    C  
ATOM   3017  C   ASP B  65     -54.774  52.892 108.882  1.00  0.00      A    C  
ATOM   3018  O   ASP B  65     -55.124  53.113 110.042  1.00  0.00      A    O  
ATOM   3019  CB  ASP B  65     -53.847  54.815 107.576  1.00  0.00      A    C  
ATOM   3020  CG  ASP B  65     -52.619  55.658 107.260  1.00  0.00      A    C  
ATOM   3021  OD1 ASP B  65     -51.582  55.395 107.821  1.00  0.00      A    O  
ATOM   3022  OD2 ASP B  65     -52.729  56.556 106.460  1.00  0.00      A    O1-
ATOM   3023  H   ASP B  65     -52.784  52.772 106.464  1.00  0.00      A    H  
ATOM   3024  HA  ASP B  65     -52.829  53.754 109.134  1.00  0.00      A    H  
ATOM   3025 1HB  ASP B  65     -54.358  54.580 106.642  1.00  0.00      A    H  
ATOM   3026 2HB  ASP B  65     -54.532  55.409 108.183  1.00  0.00      A    H  
ATOM   3027  N   GLY B  66     -55.462  52.110 108.052  1.00  0.00      A    N  
ATOM   3028  CA  GLY B  66     -56.697  51.451 108.472  1.00  0.00      A    C  
ATOM   3029  C   GLY B  66     -57.922  52.216 107.979  1.00  0.00      A    C  
ATOM   3030  O   GLY B  66     -58.629  52.845 108.767  1.00  0.00      A    O  
ATOM   3031  H   GLY B  66     -55.133  51.973 107.139  1.00  0.00      A    H  
ATOM   3032 1HA  GLY B  66     -56.717  50.433 108.084  1.00  0.00      A    H  
ATOM   3033 2HA  GLY B  66     -56.719  51.380 109.559  1.00  0.00      A    H  
ATOM   3034  N   LEU B  67     -58.169  52.155 106.669  1.00  0.00      A    N  
ATOM   3035  CA  LEU B  67     -59.317  52.847 106.083  1.00  0.00      A    C  
ATOM   3036  C   LEU B  67     -60.096  51.914 105.157  1.00  0.00      A    C  
ATOM   3037  O   LEU B  67     -61.305  51.740 105.313  1.00  0.00      A    O  
ATOM   3038  CB  LEU B  67     -58.854  54.083 105.302  1.00  0.00      A    C  
ATOM   3039  CG  LEU B  67     -58.172  55.178 106.135  1.00  0.00      A    C  
ATOM   3040  CD1 LEU B  67     -57.678  56.284 105.213  1.00  0.00      A    C  
ATOM   3041  CD2 LEU B  67     -59.155  55.720 107.162  1.00  0.00      A    C  
ATOM   3042  H   LEU B  67     -57.571  51.637 106.090  1.00  0.00      A    H  
ATOM   3043  HA  LEU B  67     -59.976  53.168 106.888  1.00  0.00      A    H  
ATOM   3044 1HB  LEU B  67     -58.151  53.767 104.534  1.00  0.00      A    H  
ATOM   3045 2HB  LEU B  67     -59.718  54.530 104.813  1.00  0.00      A    H  
ATOM   3046  HG  LEU B  67     -57.306  54.758 106.648  1.00  0.00      A    H  
ATOM   3047 1HD1 LEU B  67     -57.193  57.061 105.804  1.00  0.00      A    H  
ATOM   3048 2HD1 LEU B  67     -56.962  55.872 104.502  1.00  0.00      A    H  
ATOM   3049 3HD1 LEU B  67     -58.522  56.712 104.673  1.00  0.00      A    H  
ATOM   3050 1HD2 LEU B  67     -58.671  56.498 107.754  1.00  0.00      A    H  
ATOM   3051 2HD2 LEU B  67     -60.021  56.141 106.651  1.00  0.00      A    H  
ATOM   3052 3HD2 LEU B  67     -59.478  54.912 107.819  1.00  0.00      A    H  
ATOM   3053  N   ASP B  68     -59.399  51.318 104.195  1.00  0.00      A    N  
ATOM   3054  CA  ASP B  68     -60.041  50.407 103.255  1.00  0.00      A    C  
ATOM   3055  C   ASP B  68     -60.699  49.248 103.998  1.00  0.00      A    C  
ATOM   3056  O   ASP B  68     -60.154  48.743 104.982  1.00  0.00      A    O  
ATOM   3057  CB  ASP B  68     -59.025  49.870 102.244  1.00  0.00      A    C  
ATOM   3058  CG  ASP B  68     -59.670  49.055 101.131  1.00  0.00      A    C  
ATOM   3059  OD1 ASP B  68     -60.119  49.642 100.176  1.00  0.00      A    O  
ATOM   3060  OD2 ASP B  68     -59.706  47.854 101.248  1.00  0.00      A    O1-
ATOM   3061  H   ASP B  68     -58.440  51.495 104.117  1.00  0.00      A    H  
ATOM   3062  HA  ASP B  68     -60.812  50.956 102.713  1.00  0.00      A    H  
ATOM   3063 1HB  ASP B  68     -58.481  50.703 101.797  1.00  0.00      A    H  
ATOM   3064 2HB  ASP B  68     -58.296  49.243 102.759  1.00  0.00      A    H  
ATOM   3065  N   GLU B  69     -61.870  48.835 103.525  1.00  0.00      A    N  
ATOM   3066  CA  GLU B  69     -62.596  47.735 104.155  1.00  0.00      A    C  
ATOM   3067  C   GLU B  69     -63.395  46.955 103.115  1.00  0.00      A    C  
ATOM   3068  O   GLU B  69     -63.324  45.729 103.054  1.00  0.00      A    O  
ATOM   3069  CB  GLU B  69     -63.532  48.264 105.245  1.00  0.00      A    C  
ATOM   3070  CG  GLU B  69     -64.279  47.181 106.011  1.00  0.00      A    C  
ATOM   3071  CD  GLU B  69     -65.127  47.731 107.123  1.00  0.00      A    C  
ATOM   3072  OE1 GLU B  69     -65.127  48.924 107.311  1.00  0.00      A    O  
ATOM   3073  OE2 GLU B  69     -65.776  46.958 107.787  1.00  0.00      A    O1-
ATOM   3074  H   GLU B  69     -62.256  49.276 102.741  1.00  0.00      A    H  
ATOM   3075  HA  GLU B  69     -61.874  47.060 104.613  1.00  0.00      A    H  
ATOM   3076 1HB  GLU B  69     -62.957  48.847 105.965  1.00  0.00      A    H  
ATOM   3077 2HB  GLU B  69     -64.271  48.930 104.800  1.00  0.00      A    H  
ATOM   3078 1HG  GLU B  69     -64.919  46.636 105.318  1.00  0.00      A    H  
ATOM   3079 2HG  GLU B  69     -63.557  46.478 106.425  1.00  0.00      A    H  
ATOM   3080  N   ASP B  70     -64.157  47.676 102.301  1.00  0.00      A    N  
ATOM   3081  CA  ASP B  70     -64.968  47.044 101.267  1.00  0.00      A    C  
ATOM   3082  C   ASP B  70     -64.078  46.380 100.220  1.00  0.00      A    C  
ATOM   3083  O   ASP B  70     -64.467  45.391  99.598  1.00  0.00      A    O  
ATOM   3084  CB  ASP B  70     -65.884  48.071 100.596  1.00  0.00      A    C  
ATOM   3085  CG  ASP B  70     -67.022  48.527 101.498  1.00  0.00      A    C  
ATOM   3086  OD1 ASP B  70     -67.258  47.886 102.495  1.00  0.00      A    O  
ATOM   3087  OD2 ASP B  70     -67.644  49.514 101.184  1.00  0.00      A    O1-
ATOM   3088  H   ASP B  70     -64.175  48.651 102.397  1.00  0.00      A    H  
ATOM   3089  HA  ASP B  70     -65.588  46.278 101.732  1.00  0.00      A    H  
ATOM   3090 1HB  ASP B  70     -65.300  48.943 100.302  1.00  0.00      A    H  
ATOM   3091 2HB  ASP B  70     -66.310  47.640  99.689  1.00  0.00      A    H  
ATOM   3092  N   GLY B  71     -62.883  46.933 100.026  1.00  0.00      A    N  
ATOM   3093  CA  GLY B  71     -61.945  46.386  99.051  1.00  0.00      A    C  
ATOM   3094  C   GLY B  71     -62.264  46.898  97.652  1.00  0.00      A    C  
ATOM   3095  O   GLY B  71     -61.733  46.398  96.655  1.00  0.00      A    O  
ATOM   3096  H   GLY B  71     -62.629  47.721 100.550  1.00  0.00      A    H  
ATOM   3097 1HA  GLY B  71     -60.929  46.664  99.327  1.00  0.00      A    H  
ATOM   3098 2HA  GLY B  71     -61.997  45.297  99.069  1.00  0.00      A    H  
ATOM   3099  N   GLU B  72     -63.130  47.900  97.587  1.00  0.00      A    N  
ATOM   3100  CA  GLU B  72     -63.515  48.477  96.307  1.00  0.00      A    C  
ATOM   3101  C   GLU B  72     -62.311  49.126  95.633  1.00  0.00      A    C  
ATOM   3102  O   GLU B  72     -62.194  49.108  94.410  1.00  0.00      A    O  
ATOM   3103  CB  GLU B  72     -64.633  49.506  96.495  1.00  0.00      A    C  
ATOM   3104  CG  GLU B  72     -65.183  50.081  95.197  1.00  0.00      A    C  
ATOM   3105  CD  GLU B  72     -66.351  51.001  95.414  1.00  0.00      A    C  
ATOM   3106  OE1 GLU B  72     -66.737  51.184  96.544  1.00  0.00      A    O  
ATOM   3107  OE2 GLU B  72     -66.856  51.524  94.450  1.00  0.00      A    O1-
ATOM   3108  H   GLU B  72     -63.519  48.258  98.412  1.00  0.00      A    H  
ATOM   3109  HA  GLU B  72     -63.884  47.676  95.664  1.00  0.00      A    H  
ATOM   3110 1HB  GLU B  72     -65.461  49.049  97.036  1.00  0.00      A    H  
ATOM   3111 2HB  GLU B  72     -64.265  50.336  97.098  1.00  0.00      A    H  
ATOM   3112 1HG  GLU B  72     -64.390  50.630  94.690  1.00  0.00      A    H  
ATOM   3113 2HG  GLU B  72     -65.490  49.259  94.550  1.00  0.00      A    H  
ATOM   3114  N   LYS B  73     -61.423  49.709  96.435  1.00  0.00      A    N  
ATOM   3115  CA  LYS B  73     -60.243  50.366  95.884  1.00  0.00      A    C  
ATOM   3116  C   LYS B  73     -59.418  49.362  95.082  1.00  0.00      A    C  
ATOM   3117  O   LYS B  73     -59.064  49.609  93.925  1.00  0.00      A    O  
ATOM   3118  CB  LYS B  73     -59.399  50.988  96.996  1.00  0.00      A    C  
ATOM   3119  CG  LYS B  73     -60.009  52.233  97.628  1.00  0.00      A    C  
ATOM   3120  CD  LYS B  73     -59.102  52.805  98.709  1.00  0.00      A    C  
ATOM   3121  CE  LYS B  73     -59.736  54.014  99.380  1.00  0.00      A    C  
ATOM   3122  NZ  LYS B  73     -59.898  55.153  98.436  1.00  0.00      A    N1+
ATOM   3123  H   LYS B  73     -61.564  49.700  97.404  1.00  0.00      A    H  
ATOM   3124  HA  LYS B  73     -60.573  51.161  95.213  1.00  0.00      A    H  
ATOM   3125 1HB  LYS B  73     -59.240  50.255  97.787  1.00  0.00      A    H  
ATOM   3126 2HB  LYS B  73     -58.419  51.260  96.600  1.00  0.00      A    H  
ATOM   3127 1HG  LYS B  73     -60.166  52.992  96.860  1.00  0.00      A    H  
ATOM   3128 2HG  LYS B  73     -60.972  51.981  98.069  1.00  0.00      A    H  
ATOM   3129 1HD  LYS B  73     -58.909  52.040  99.463  1.00  0.00      A    H  
ATOM   3130 2HD  LYS B  73     -58.152  53.103  98.267  1.00  0.00      A    H  
ATOM   3131 1HE  LYS B  73     -60.714  53.742  99.773  1.00  0.00      A    H  
ATOM   3132 2HE  LYS B  73     -59.111  54.337 100.212  1.00  0.00      A    H  
ATOM   3133 1HZ  LYS B  73     -60.320  55.933  98.918  1.00  0.00      A    H  
ATOM   3134 2HZ  LYS B  73     -58.994  55.427  98.078  1.00  0.00      A    H  
ATOM   3135 3HZ  LYS B  73     -60.492  54.872  97.668  1.00  0.00      A    H  
ATOM   3136  N   GLU B  74     -59.140  48.218  95.697  1.00  0.00      A    N  
ATOM   3137  CA  GLU B  74     -58.382  47.169  95.026  1.00  0.00      A    C  
ATOM   3138  C   GLU B  74     -59.131  46.688  93.784  1.00  0.00      A    C  
ATOM   3139  O   GLU B  74     -58.528  46.472  92.732  1.00  0.00      A    O  
ATOM   3140  CB  GLU B  74     -58.127  45.996  95.976  1.00  0.00      A    C  
ATOM   3141  CG  GLU B  74     -57.288  44.875  95.382  1.00  0.00      A    C  
ATOM   3142  CD  GLU B  74     -56.998  43.775  96.365  1.00  0.00      A    C  
ATOM   3143  OE1 GLU B  74     -57.426  43.882  97.490  1.00  0.00      A    O  
ATOM   3144  OE2 GLU B  74     -56.348  42.828  95.992  1.00  0.00      A    O1-
ATOM   3145  H   GLU B  74     -59.456  48.077  96.612  1.00  0.00      A    H  
ATOM   3146  HA  GLU B  74     -57.421  47.581  94.718  1.00  0.00      A    H  
ATOM   3147 1HB  GLU B  74     -57.619  46.356  96.871  1.00  0.00      A    H  
ATOM   3148 2HB  GLU B  74     -59.080  45.570  96.291  1.00  0.00      A    H  
ATOM   3149 1HG  GLU B  74     -57.817  44.453  94.527  1.00  0.00      A    H  
ATOM   3150 2HG  GLU B  74     -56.348  45.292  95.022  1.00  0.00      A    H  
ATOM   3151  N   ALA B  75     -60.449  46.527  93.906  1.00  0.00      A    N  
ATOM   3152  CA  ALA B  75     -61.262  46.078  92.776  1.00  0.00      A    C  
ATOM   3153  C   ALA B  75     -61.172  47.071  91.633  1.00  0.00      A    C  
ATOM   3154  O   ALA B  75     -61.090  46.682  90.467  1.00  0.00      A    O  
ATOM   3155  CB  ALA B  75     -62.719  45.914  93.212  1.00  0.00      A    C  
ATOM   3156  H   ALA B  75     -60.882  46.718  94.769  1.00  0.00      A    H  
ATOM   3157  HA  ALA B  75     -60.865  45.122  92.433  1.00  0.00      A    H  
ATOM   3158 1HB  ALA B  75     -63.111  46.869  93.529  1.00  0.00      A    H  
ATOM   3159 2HB  ALA B  75     -62.777  45.213  94.033  1.00  0.00      A    H  
ATOM   3160 3HB  ALA B  75     -63.305  45.542  92.383  1.00  0.00      A    H  
ATOM   3161  N   ARG B  76     -61.164  48.355  91.961  1.00  0.00      A    N  
ATOM   3162  CA  ARG B  76     -61.056  49.374  90.933  1.00  0.00      A    C  
ATOM   3163  C   ARG B  76     -59.726  49.229  90.205  1.00  0.00      A    C  
ATOM   3164  O   ARG B  76     -59.663  49.318  88.980  1.00  0.00      A    O  
ATOM   3165  CB  ARG B  76     -61.166  50.768  91.534  1.00  0.00      A    C  
ATOM   3166  CG  ARG B  76     -62.551  51.140  92.040  1.00  0.00      A    C  
ATOM   3167  CD  ARG B  76     -62.563  52.487  92.666  1.00  0.00      A    C  
ATOM   3168  NE  ARG B  76     -63.886  52.847  93.151  1.00  0.00      A    N  
ATOM   3169  CZ  ARG B  76     -64.160  53.943  93.884  1.00  0.00      A    C  
ATOM   3170  NH1 ARG B  76     -63.194  54.775  94.208  1.00  0.00      A    N1+
ATOM   3171  NH2 ARG B  76     -65.399  54.183  94.277  1.00  0.00      A    N  
ATOM   3172  H   ARG B  76     -61.215  48.616  92.906  1.00  0.00      A    H  
ATOM   3173  HA  ARG B  76     -61.875  49.240  90.226  1.00  0.00      A    H  
ATOM   3174 1HB  ARG B  76     -60.474  50.857  92.371  1.00  0.00      A    H  
ATOM   3175 2HB  ARG B  76     -60.876  51.510  90.790  1.00  0.00      A    H  
ATOM   3176 1HG  ARG B  76     -63.253  51.142  91.206  1.00  0.00      A    H  
ATOM   3177 2HG  ARG B  76     -62.873  50.412  92.785  1.00  0.00      A    H  
ATOM   3178 1HD  ARG B  76     -61.875  52.501  93.510  1.00  0.00      A    H  
ATOM   3179 2HD  ARG B  76     -62.255  53.231  91.933  1.00  0.00      A    H  
ATOM   3180  HE  ARG B  76     -64.654  52.231  92.922  1.00  0.00      A    H  
ATOM   3181 1HH1 ARG B  76     -62.248  54.592  93.907  1.00  0.00      A    H  
ATOM   3182 2HH1 ARG B  76     -63.400  55.597  94.758  1.00  0.00      A    H  
ATOM   3183 1HH2 ARG B  76     -66.141  53.543  94.028  1.00  0.00      A    H  
ATOM   3184 2HH2 ARG B  76     -65.603  55.004  94.827  1.00  0.00      A    H  
ATOM   3185  N   LEU B  77     -58.665  48.990  90.970  1.00  0.00      A    N  
ATOM   3186  CA  LEU B  77     -57.341  48.818  90.380  1.00  0.00      A    C  
ATOM   3187  C   LEU B  77     -57.314  47.589  89.474  1.00  0.00      A    C  
ATOM   3188  O   LEU B  77     -56.771  47.631  88.367  1.00  0.00      A    O  
ATOM   3189  CB  LEU B  77     -56.281  48.681  91.479  1.00  0.00      A    C  
ATOM   3190  CG  LEU B  77     -56.003  49.948  92.298  1.00  0.00      A    C  
ATOM   3191  CD1 LEU B  77     -55.078  49.611  93.460  1.00  0.00      A    C  
ATOM   3192  CD2 LEU B  77     -55.384  51.008  91.397  1.00  0.00      A    C  
ATOM   3193  H   LEU B  77     -58.777  48.919  91.945  1.00  0.00      A    H  
ATOM   3194  HA  LEU B  77     -57.112  49.700  89.782  1.00  0.00      A    H  
ATOM   3195 1HB  LEU B  77     -56.598  47.902  92.172  1.00  0.00      A    H  
ATOM   3196 2HB  LEU B  77     -55.342  48.370  91.020  1.00  0.00      A    H  
ATOM   3197  HG  LEU B  77     -56.937  50.325  92.714  1.00  0.00      A    H  
ATOM   3198 1HD1 LEU B  77     -54.881  50.511  94.040  1.00  0.00      A    H  
ATOM   3199 2HD1 LEU B  77     -55.552  48.865  94.097  1.00  0.00      A    H  
ATOM   3200 3HD1 LEU B  77     -54.139  49.214  93.074  1.00  0.00      A    H  
ATOM   3201 1HD2 LEU B  77     -55.187  51.910  91.979  1.00  0.00      A    H  
ATOM   3202 2HD2 LEU B  77     -54.449  50.633  90.982  1.00  0.00      A    H  
ATOM   3203 3HD2 LEU B  77     -56.074  51.243  90.586  1.00  0.00      A    H  
ATOM   3204  N   ILE B  78     -57.915  46.498  89.944  1.00  0.00      A    N  
ATOM   3205  CA  ILE B  78     -57.965  45.264  89.163  1.00  0.00      A    C  
ATOM   3206  C   ILE B  78     -58.773  45.488  87.891  1.00  0.00      A    C  
ATOM   3207  O   ILE B  78     -58.371  45.071  86.796  1.00  0.00      A    O  
ATOM   3208  CB  ILE B  78     -58.583  44.113  89.976  1.00  0.00      A    C  
ATOM   3209  CG1 ILE B  78     -57.658  43.720  91.132  1.00  0.00      A    C  
ATOM   3210  CG2 ILE B  78     -58.857  42.916  89.080  1.00  0.00      A    C  
ATOM   3211  CD1 ILE B  78     -58.300  42.794  92.140  1.00  0.00      A    C  
ATOM   3212  H   ILE B  78     -58.337  46.527  90.827  1.00  0.00      A    H  
ATOM   3213  HA  ILE B  78     -56.948  44.985  88.893  1.00  0.00      A    H  
ATOM   3214  HB  ILE B  78     -59.521  44.443  90.422  1.00  0.00      A    H  
ATOM   3215 1HG1 ILE B  78     -56.769  43.230  90.736  1.00  0.00      A    H  
ATOM   3216 2HG1 ILE B  78     -57.330  44.618  91.656  1.00  0.00      A    H  
ATOM   3217 1HG2 ILE B  78     -59.292  42.110  89.670  1.00  0.00      A    H  
ATOM   3218 2HG2 ILE B  78     -59.551  43.203  88.292  1.00  0.00      A    H  
ATOM   3219 3HG2 ILE B  78     -57.923  42.574  88.633  1.00  0.00      A    H  
ATOM   3220 1HD1 ILE B  78     -57.584  42.562  92.928  1.00  0.00      A    H  
ATOM   3221 2HD1 ILE B  78     -59.174  43.280  92.575  1.00  0.00      A    H  
ATOM   3222 3HD1 ILE B  78     -58.606  41.874  91.645  1.00  0.00      A    H  
ATOM   3223  N   ARG B  79     -59.911  46.157  88.041  1.00  0.00      A    N  
ATOM   3224  CA  ARG B  79     -60.767  46.441  86.895  1.00  0.00      A    C  
ATOM   3225  C   ARG B  79     -60.008  47.269  85.865  1.00  0.00      A    C  
ATOM   3226  O   ARG B  79     -60.109  47.026  84.662  1.00  0.00      A    O  
ATOM   3227  CB  ARG B  79     -62.022  47.187  87.327  1.00  0.00      A    C  
ATOM   3228  CG  ARG B  79     -63.021  46.355  88.115  1.00  0.00      A    C  
ATOM   3229  CD  ARG B  79     -64.186  47.166  88.552  1.00  0.00      A    C  
ATOM   3230  NE  ARG B  79     -65.146  46.375  89.307  1.00  0.00      A    N  
ATOM   3231  CZ  ARG B  79     -66.215  46.880  89.952  1.00  0.00      A    C  
ATOM   3232  NH1 ARG B  79     -66.448  48.174  89.925  1.00  0.00      A    N1+
ATOM   3233  NH2 ARG B  79     -67.029  46.075  90.612  1.00  0.00      A    N  
ATOM   3234  H   ARG B  79     -60.176  46.468  88.941  1.00  0.00      A    H  
ATOM   3235  HA  ARG B  79     -61.068  45.494  86.445  1.00  0.00      A    H  
ATOM   3236 1HB  ARG B  79     -61.743  48.039  87.944  1.00  0.00      A    H  
ATOM   3237 2HB  ARG B  79     -62.536  47.574  86.448  1.00  0.00      A    H  
ATOM   3238 1HG  ARG B  79     -63.386  45.538  87.493  1.00  0.00      A    H  
ATOM   3239 2HG  ARG B  79     -62.535  45.947  89.002  1.00  0.00      A    H  
ATOM   3240 1HD  ARG B  79     -63.844  47.982  89.187  1.00  0.00      A    H  
ATOM   3241 2HD  ARG B  79     -64.694  47.574  87.679  1.00  0.00      A    H  
ATOM   3242  HE  ARG B  79     -64.999  45.375  89.350  1.00  0.00      A    H  
ATOM   3243 1HH1 ARG B  79     -65.825  48.789  89.421  1.00  0.00      A    H  
ATOM   3244 2HH1 ARG B  79     -67.249  48.552  90.409  1.00  0.00      A    H  
ATOM   3245 1HH2 ARG B  79     -66.850  45.080  90.632  1.00  0.00      A    H  
ATOM   3246 2HH2 ARG B  79     -67.831  46.453  91.095  1.00  0.00      A    H  
ATOM   3247  N   ASN B  80     -59.238  48.239  86.343  1.00  0.00      A    N  
ATOM   3248  CA  ASN B  80     -58.454  49.088  85.454  1.00  0.00      A    C  
ATOM   3249  C   ASN B  80     -57.413  48.264  84.716  1.00  0.00      A    C  
ATOM   3250  O   ASN B  80     -57.156  48.489  83.536  1.00  0.00      A    O  
ATOM   3251  CB  ASN B  80     -57.797  50.219  86.224  1.00  0.00      A    C  
ATOM   3252  CG  ASN B  80     -58.779  51.275  86.649  1.00  0.00      A    C  
ATOM   3253  ND2 ASN B  80     -58.416  52.042  87.645  1.00  0.00      A    N  
ATOM   3254  OD1 ASN B  80     -59.867  51.396  86.075  1.00  0.00      A    O  
ATOM   3255  H   ASN B  80     -59.189  48.381  87.312  1.00  0.00      A    H  
ATOM   3256  HA  ASN B  80     -59.124  49.522  84.709  1.00  0.00      A    H  
ATOM   3257 1HB  ASN B  80     -57.306  49.817  87.111  1.00  0.00      A    H  
ATOM   3258 2HB  ASN B  80     -57.028  50.681  85.606  1.00  0.00      A    H  
ATOM   3259 1HD2 ASN B  80     -59.029  52.764  87.971  1.00  0.00      A    H  
ATOM   3260 2HD2 ASN B  80     -57.526  51.909  88.080  1.00  0.00      A    H  
ATOM   3261  N   LEU B  81     -56.810  47.315  85.414  1.00  0.00      A    N  
ATOM   3262  CA  LEU B  81     -55.792  46.484  84.788  1.00  0.00      A    C  
ATOM   3263  C   LEU B  81     -56.400  45.751  83.598  1.00  0.00      A    C  
ATOM   3264  O   LEU B  81     -55.850  45.766  82.493  1.00  0.00      A    O  
ATOM   3265  CB  LEU B  81     -55.222  45.478  85.796  1.00  0.00      A    C  
ATOM   3266  CG  LEU B  81     -54.180  44.497  85.241  1.00  0.00      A    C  
ATOM   3267  CD1 LEU B  81     -52.971  45.272  84.736  1.00  0.00      A    C  
ATOM   3268  CD2 LEU B  81     -53.783  43.509  86.327  1.00  0.00      A    C  
ATOM   3269  H   LEU B  81     -57.045  47.176  86.356  1.00  0.00      A    H  
ATOM   3270  HA  LEU B  81     -54.983  47.126  84.444  1.00  0.00      A    H  
ATOM   3271 1HB  LEU B  81     -54.755  46.029  86.611  1.00  0.00      A    H  
ATOM   3272 2HB  LEU B  81     -56.044  44.891  86.205  1.00  0.00      A    H  
ATOM   3273  HG  LEU B  81     -54.607  43.955  84.396  1.00  0.00      A    H  
ATOM   3274 1HD1 LEU B  81     -52.232  44.575  84.340  1.00  0.00      A    H  
ATOM   3275 2HD1 LEU B  81     -53.282  45.957  83.946  1.00  0.00      A    H  
ATOM   3276 3HD1 LEU B  81     -52.533  45.838  85.557  1.00  0.00      A    H  
ATOM   3277 1HD2 LEU B  81     -53.043  42.811  85.932  1.00  0.00      A    H  
ATOM   3278 2HD2 LEU B  81     -53.356  44.050  87.172  1.00  0.00      A    H  
ATOM   3279 3HD2 LEU B  81     -54.662  42.957  86.657  1.00  0.00      A    H  
ATOM   3280  N   ASN B  82     -57.549  45.125  83.823  1.00  0.00      A    N  
ATOM   3281  CA  ASN B  82     -58.224  44.404  82.751  1.00  0.00      A    C  
ATOM   3282  C   ASN B  82     -58.661  45.366  81.655  1.00  0.00      A    C  
ATOM   3283  O   ASN B  82     -58.582  45.045  80.471  1.00  0.00      A    O  
ATOM   3284  CB  ASN B  82     -59.410  43.624  83.287  1.00  0.00      A    C  
ATOM   3285  CG  ASN B  82     -58.995  42.413  84.076  1.00  0.00      A    C  
ATOM   3286  ND2 ASN B  82     -59.880  41.930  84.913  1.00  0.00      A    N  
ATOM   3287  OD1 ASN B  82     -57.875  41.913  83.927  1.00  0.00      A    O  
ATOM   3288  H   ASN B  82     -57.952  45.157  84.721  1.00  0.00      A    H  
ATOM   3289  HA  ASN B  82     -57.518  43.699  82.310  1.00  0.00      A    H  
ATOM   3290 1HB  ASN B  82     -60.012  44.271  83.926  1.00  0.00      A    H  
ATOM   3291 2HB  ASN B  82     -60.041  43.305  82.458  1.00  0.00      A    H  
ATOM   3292 1HD2 ASN B  82     -59.659  41.125  85.465  1.00  0.00      A    H  
ATOM   3293 2HD2 ASN B  82     -60.774  42.367  85.001  1.00  0.00      A    H  
ATOM   3294  N   VAL B  83     -59.129  46.542  82.056  1.00  0.00      A    N  
ATOM   3295  CA  VAL B  83     -59.580  47.542  81.098  1.00  0.00      A    C  
ATOM   3296  C   VAL B  83     -58.432  47.983  80.192  1.00  0.00      A    C  
ATOM   3297  O   VAL B  83     -58.594  48.069  78.975  1.00  0.00      A    O  
ATOM   3298  CB  VAL B  83     -60.133  48.761  81.843  1.00  0.00      A    C  
ATOM   3299  CG1 VAL B  83     -60.450  49.872  80.839  1.00  0.00      A    C  
ATOM   3300  CG2 VAL B  83     -61.408  48.370  82.611  1.00  0.00      A    C  
ATOM   3301  H   VAL B  83     -59.174  46.739  83.014  1.00  0.00      A    H  
ATOM   3302  HA  VAL B  83     -60.365  47.102  80.482  1.00  0.00      A    H  
ATOM   3303  HB  VAL B  83     -59.387  49.116  82.539  1.00  0.00      A    H  
ATOM   3304 1HG1 VAL B  83     -61.100  50.602  81.299  1.00  0.00      A    H  
ATOM   3305 2HG1 VAL B  83     -60.940  49.446  79.975  1.00  0.00      A    H  
ATOM   3306 3HG1 VAL B  83     -59.531  50.350  80.534  1.00  0.00      A    H  
ATOM   3307 1HG2 VAL B  83     -61.430  47.299  82.759  1.00  0.00      A    H  
ATOM   3308 2HG2 VAL B  83     -62.282  48.671  82.050  1.00  0.00      A    H  
ATOM   3309 3HG2 VAL B  83     -61.416  48.862  83.571  1.00  0.00      A    H  
ATOM   3310  N   ILE B  84     -57.274  48.265  80.789  1.00  0.00      A    N  
ATOM   3311  CA  ILE B  84     -56.121  48.700  79.998  1.00  0.00      A    C  
ATOM   3312  C   ILE B  84     -55.718  47.604  79.007  1.00  0.00      A    C  
ATOM   3313  O   ILE B  84     -55.528  47.870  77.816  1.00  0.00      A    O  
ATOM   3314  CB  ILE B  84     -54.926  49.048  80.903  1.00  0.00      A    C  
ATOM   3315  CG1 ILE B  84     -55.230  50.299  81.731  1.00  0.00      A    C  
ATOM   3316  CG2 ILE B  84     -53.669  49.250  80.069  1.00  0.00      A    C  
ATOM   3317  CD1 ILE B  84     -54.240  50.549  82.846  1.00  0.00      A    C  
ATOM   3318  H   ILE B  84     -57.199  48.191  81.769  1.00  0.00      A    H  
ATOM   3319  HA  ILE B  84     -56.401  49.593  79.441  1.00  0.00      A    H  
ATOM   3320  HB  ILE B  84     -54.754  48.236  81.609  1.00  0.00      A    H  
ATOM   3321 1HG1 ILE B  84     -55.240  51.173  81.081  1.00  0.00      A    H  
ATOM   3322 2HG1 ILE B  84     -56.223  50.210  82.172  1.00  0.00      A    H  
ATOM   3323 1HG2 ILE B  84     -52.834  49.497  80.725  1.00  0.00      A    H  
ATOM   3324 2HG2 ILE B  84     -53.444  48.335  79.524  1.00  0.00      A    H  
ATOM   3325 3HG2 ILE B  84     -53.828  50.065  79.362  1.00  0.00      A    H  
ATOM   3326 1HD1 ILE B  84     -54.522  51.452  83.388  1.00  0.00      A    H  
ATOM   3327 2HD1 ILE B  84     -54.240  49.700  83.530  1.00  0.00      A    H  
ATOM   3328 3HD1 ILE B  84     -53.243  50.677  82.425  1.00  0.00      A    H  
ATOM   3329  N   LEU B  85     -55.613  46.365  79.498  1.00  0.00      A    N  
ATOM   3330  CA  LEU B  85     -55.254  45.243  78.628  1.00  0.00      A    C  
ATOM   3331  C   LEU B  85     -56.345  44.996  77.587  1.00  0.00      A    C  
ATOM   3332  O   LEU B  85     -56.054  44.701  76.429  1.00  0.00      A    O  
ATOM   3333  CB  LEU B  85     -55.030  43.974  79.461  1.00  0.00      A    C  
ATOM   3334  CG  LEU B  85     -53.792  43.983  80.368  1.00  0.00      A    C  
ATOM   3335  CD1 LEU B  85     -53.801  42.743  81.251  1.00  0.00      A    C  
ATOM   3336  CD2 LEU B  85     -52.536  44.037  79.513  1.00  0.00      A    C  
ATOM   3337  H   LEU B  85     -55.797  46.201  80.451  1.00  0.00      A    H  
ATOM   3338  HA  LEU B  85     -54.327  45.490  78.112  1.00  0.00      A    H  
ATOM   3339 1HB  LEU B  85     -55.902  43.814  80.091  1.00  0.00      A    H  
ATOM   3340 2HB  LEU B  85     -54.937  43.126  78.782  1.00  0.00      A    H  
ATOM   3341  HG  LEU B  85     -53.826  44.857  81.020  1.00  0.00      A    H  
ATOM   3342 1HD1 LEU B  85     -52.922  42.749  81.896  1.00  0.00      A    H  
ATOM   3343 2HD1 LEU B  85     -54.701  42.740  81.866  1.00  0.00      A    H  
ATOM   3344 3HD1 LEU B  85     -53.786  41.851  80.626  1.00  0.00      A    H  
ATOM   3345 1HD2 LEU B  85     -51.656  44.044  80.158  1.00  0.00      A    H  
ATOM   3346 2HD2 LEU B  85     -52.501  43.163  78.861  1.00  0.00      A    H  
ATOM   3347 3HD2 LEU B  85     -52.547  44.942  78.905  1.00  0.00      A    H  
ATOM   3348  N   ALA B  86     -57.599  45.114  78.004  1.00  0.00      A    N  
ATOM   3349  CA  ALA B  86     -58.715  44.898  77.095  1.00  0.00      A    C  
ATOM   3350  C   ALA B  86     -58.660  45.888  75.937  1.00  0.00      A    C  
ATOM   3351  O   ALA B  86     -58.834  45.510  74.779  1.00  0.00      A    O  
ATOM   3352  CB  ALA B  86     -60.033  45.061  77.848  1.00  0.00      A    C  
ATOM   3353  H   ALA B  86     -57.775  45.347  78.937  1.00  0.00      A    H  
ATOM   3354  HA  ALA B  86     -58.630  43.891  76.687  1.00  0.00      A    H  
ATOM   3355 1HB  ALA B  86     -60.067  44.359  78.667  1.00  0.00      A    H  
ATOM   3356 2HB  ALA B  86     -60.858  44.876  77.179  1.00  0.00      A    H  
ATOM   3357 3HB  ALA B  86     -60.103  46.068  78.235  1.00  0.00      A    H  
ATOM   3358  N   LYS B  87     -58.416  47.157  76.253  1.00  0.00      A    N  
ATOM   3359  CA  LYS B  87     -58.337  48.178  75.216  1.00  0.00      A    C  
ATOM   3360  C   LYS B  87     -57.187  47.889  74.262  1.00  0.00      A    C  
ATOM   3361  O   LYS B  87     -57.340  47.981  73.043  1.00  0.00      A    O  
ATOM   3362  CB  LYS B  87     -58.146  49.554  75.843  1.00  0.00      A    C  
ATOM   3363  CG  LYS B  87     -59.451  50.011  76.501  1.00  0.00      A    C  
ATOM   3364  CD  LYS B  87     -59.244  51.382  77.156  1.00  0.00      A    C  
ATOM   3365  CE  LYS B  87     -60.572  51.878  77.735  1.00  0.00      A    C  
ATOM   3366  NZ  LYS B  87     -60.370  53.205  78.382  1.00  0.00      A    N1+
ATOM   3367  H   LYS B  87     -58.280  47.407  77.191  1.00  0.00      A    H  
ATOM   3368  HA  LYS B  87     -59.264  48.161  74.642  1.00  0.00      A    H  
ATOM   3369 1HB  LYS B  87     -57.366  49.502  76.590  1.00  0.00      A    H  
ATOM   3370 2HB  LYS B  87     -57.862  50.255  75.077  1.00  0.00      A    H  
ATOM   3371 1HG  LYS B  87     -60.224  50.085  75.750  1.00  0.00      A    H  
ATOM   3372 2HG  LYS B  87     -59.745  49.295  77.253  1.00  0.00      A    H  
ATOM   3373 1HD  LYS B  87     -58.516  51.293  77.951  1.00  0.00      A    H  
ATOM   3374 2HD  LYS B  87     -58.889  52.083  76.419  1.00  0.00      A    H  
ATOM   3375 1HE  LYS B  87     -61.296  51.974  76.940  1.00  0.00      A    H  
ATOM   3376 2HE  LYS B  87     -60.934  51.171  78.466  1.00  0.00      A    H  
ATOM   3377 1HZ  LYS B  87     -59.369  53.317  78.639  1.00  0.00      A    H  
ATOM   3378 2HZ  LYS B  87     -60.954  53.265  79.241  1.00  0.00      A    H  
ATOM   3379 3HZ  LYS B  87     -60.647  53.960  77.721  1.00  0.00      A    H  
ATOM   3380  N   TYR B  88     -56.039  47.533  74.820  1.00  0.00      A    N  
ATOM   3381  CA  TYR B  88     -54.877  47.223  73.999  1.00  0.00      A    C  
ATOM   3382  C   TYR B  88     -55.097  45.920  73.240  1.00  0.00      A    C  
ATOM   3383  O   TYR B  88     -54.514  45.701  72.177  1.00  0.00      A    O  
ATOM   3384  CB  TYR B  88     -53.615  47.136  74.859  1.00  0.00      A    C  
ATOM   3385  CG  TYR B  88     -53.129  48.476  75.367  1.00  0.00      A    C  
ATOM   3386  CD1 TYR B  88     -52.644  48.592  76.661  1.00  0.00      A    C  
ATOM   3387  CD2 TYR B  88     -53.169  49.587  74.538  1.00  0.00      A    C  
ATOM   3388  CE1 TYR B  88     -52.199  49.816  77.125  1.00  0.00      A    C  
ATOM   3389  CE2 TYR B  88     -52.726  50.811  75.002  1.00  0.00      A    C  
ATOM   3390  CZ  TYR B  88     -52.243  50.926  76.289  1.00  0.00      A    C  
ATOM   3391  OH  TYR B  88     -51.801  52.145  76.751  1.00  0.00      A    O  
ATOM   3392  H   TYR B  88     -55.976  47.469  75.799  1.00  0.00      A    H  
ATOM   3393  HA  TYR B  88     -54.746  48.022  73.270  1.00  0.00      A    H  
ATOM   3394 1HB  TYR B  88     -53.804  46.494  75.720  1.00  0.00      A    H  
ATOM   3395 2HB  TYR B  88     -52.811  46.680  74.281  1.00  0.00      A    H  
ATOM   3396  HD1 TYR B  88     -52.611  47.719  77.312  1.00  0.00      A    H  
ATOM   3397  HD2 TYR B  88     -53.552  49.496  73.522  1.00  0.00      A    H  
ATOM   3398  HE1 TYR B  88     -51.817  49.907  78.141  1.00  0.00      A    H  
ATOM   3399  HE2 TYR B  88     -52.758  51.685  74.351  1.00  0.00      A    H  
ATOM   3400  HH  TYR B  88     -51.500  52.052  77.659  1.00  0.00      A    H  
ATOM   3401  N   GLY B  89     -55.941  45.061  73.793  1.00  0.00      A    N  
ATOM   3402  CA  GLY B  89     -56.229  43.777  73.164  1.00  0.00      A    C  
ATOM   3403  C   GLY B  89     -55.030  42.837  73.258  1.00  0.00      A    C  
ATOM   3404  O   GLY B  89     -54.850  41.963  72.411  1.00  0.00      A    O  
ATOM   3405  H   GLY B  89     -56.378  45.295  74.641  1.00  0.00      A    H  
ATOM   3406 1HA  GLY B  89     -57.094  43.322  73.646  1.00  0.00      A    H  
ATOM   3407 2HA  GLY B  89     -56.492  43.936  72.117  1.00  0.00      A    H  
ATOM   3408  N   LEU B  90     -54.214  43.018  74.298  1.00  0.00      A    N  
ATOM   3409  CA  LEU B  90     -53.033  42.172  74.490  1.00  0.00      A    C  
ATOM   3410  C   LEU B  90     -53.337  41.037  75.463  1.00  0.00      A    C  
ATOM   3411  O   LEU B  90     -52.447  40.282  75.850  1.00  0.00      A    O  
ATOM   3412  CB  LEU B  90     -51.856  43.005  75.014  1.00  0.00      A    C  
ATOM   3413  CG  LEU B  90     -51.369  44.125  74.087  1.00  0.00      A    C  
ATOM   3414  CD1 LEU B  90     -50.258  44.906  74.773  1.00  0.00      A    C  
ATOM   3415  CD2 LEU B  90     -50.886  43.524  72.775  1.00  0.00      A    C  
ATOM   3416  H   LEU B  90     -54.407  43.728  74.950  1.00  0.00      A    H  
ATOM   3417  HA  LEU B  90     -52.756  41.742  73.528  1.00  0.00      A    H  
ATOM   3418 1HB  LEU B  90     -52.147  43.460  75.959  1.00  0.00      A    H  
ATOM   3419 2HB  LEU B  90     -51.014  42.337  75.199  1.00  0.00      A    H  
ATOM   3420  HG  LEU B  90     -52.189  44.816  73.889  1.00  0.00      A    H  
ATOM   3421 1HD1 LEU B  90     -49.912  45.702  74.115  1.00  0.00      A    H  
ATOM   3422 2HD1 LEU B  90     -50.636  45.341  75.699  1.00  0.00      A    H  
ATOM   3423 3HD1 LEU B  90     -49.429  44.236  74.999  1.00  0.00      A    H  
ATOM   3424 1HD2 LEU B  90     -50.541  44.321  72.116  1.00  0.00      A    H  
ATOM   3425 2HD2 LEU B  90     -50.066  42.835  72.971  1.00  0.00      A    H  
ATOM   3426 3HD2 LEU B  90     -51.706  42.988  72.297  1.00  0.00      A    H  
ATOM   3427  N   ASP B  91     -54.602  40.918  75.853  1.00  0.00      A    N  
ATOM   3428  CA  ASP B  91     -55.013  39.869  76.778  1.00  0.00      A    C  
ATOM   3429  C   ASP B  91     -55.020  38.513  76.069  1.00  0.00      A    C  
ATOM   3430  O   ASP B  91     -56.033  37.815  76.054  1.00  0.00      A    O  
ATOM   3431  CB  ASP B  91     -56.399  40.166  77.353  1.00  0.00      A    C  
ATOM   3432  CG  ASP B  91     -56.773  39.245  78.507  1.00  0.00      A    C  
ATOM   3433  OD1 ASP B  91     -55.885  38.683  79.103  1.00  0.00      A    O  
ATOM   3434  OD2 ASP B  91     -57.941  39.113  78.780  1.00  0.00      A    O1-
ATOM   3435  H   ASP B  91     -55.269  41.547  75.507  1.00  0.00      A    H  
ATOM   3436  HA  ASP B  91     -54.297  39.832  77.599  1.00  0.00      A    H  
ATOM   3437 1HB  ASP B  91     -56.434  41.198  77.705  1.00  0.00      A    H  
ATOM   3438 2HB  ASP B  91     -57.150  40.064  76.568  1.00  0.00      A    H  
ATOM   3439  N   GLY B  92     -53.886  38.156  75.471  1.00  0.00      A    N  
ATOM   3440  CA  GLY B  92     -53.774  36.889  74.751  1.00  0.00      A    C  
ATOM   3441  C   GLY B  92     -53.556  35.720  75.707  1.00  0.00      A    C  
ATOM   3442  O   GLY B  92     -52.819  35.831  76.688  1.00  0.00      A    O  
ATOM   3443  H   GLY B  92     -53.113  38.759  75.505  1.00  0.00      A    H  
ATOM   3444 1HA  GLY B  92     -54.680  36.720  74.170  1.00  0.00      A    H  
ATOM   3445 2HA  GLY B  92     -52.945  36.942  74.047  1.00  0.00      A    H  
ATOM   3446  N   LYS B  93     -54.199  34.593  75.405  1.00  0.00      A    N  
ATOM   3447  CA  LYS B  93     -54.070  33.396  76.234  1.00  0.00      A    C  
ATOM   3448  C   LYS B  93     -54.238  32.136  75.388  1.00  0.00      A    C  
ATOM   3449  O   LYS B  93     -54.934  32.149  74.372  1.00  0.00      A    O  
ATOM   3450  CB  LYS B  93     -55.096  33.413  77.368  1.00  0.00      A    C  
ATOM   3451  CG  LYS B  93     -56.546  33.379  76.906  1.00  0.00      A    C  
ATOM   3452  CD  LYS B  93     -57.503  33.361  78.088  1.00  0.00      A    C  
ATOM   3453  CE  LYS B  93     -57.557  34.715  78.780  1.00  0.00      A    C  
ATOM   3454  NZ  LYS B  93     -58.150  35.763  77.907  1.00  0.00      A    N1+
ATOM   3455  H   LYS B  93     -54.766  34.565  74.606  1.00  0.00      A    H  
ATOM   3456  HA  LYS B  93     -53.071  33.383  76.670  1.00  0.00      A    H  
ATOM   3457 1HB  LYS B  93     -54.933  32.552  78.018  1.00  0.00      A    H  
ATOM   3458 2HB  LYS B  93     -54.957  34.310  77.971  1.00  0.00      A    H  
ATOM   3459 1HG  LYS B  93     -56.753  34.258  76.295  1.00  0.00      A    H  
ATOM   3460 2HG  LYS B  93     -56.715  32.490  76.299  1.00  0.00      A    H  
ATOM   3461 1HD  LYS B  93     -58.504  33.098  77.742  1.00  0.00      A    H  
ATOM   3462 2HD  LYS B  93     -57.178  32.609  78.807  1.00  0.00      A    H  
ATOM   3463 1HE  LYS B  93     -58.152  34.636  79.688  1.00  0.00      A    H  
ATOM   3464 2HE  LYS B  93     -56.548  35.021  79.059  1.00  0.00      A    H  
ATOM   3465 1HZ  LYS B  93     -58.167  36.644  78.400  1.00  0.00      A    H  
ATOM   3466 2HZ  LYS B  93     -57.594  35.858  77.067  1.00  0.00      A    H  
ATOM   3467 3HZ  LYS B  93     -59.092  35.500  77.657  1.00  0.00      A    H  
ATOM   3468  N   LYS B  94     -53.605  31.044  75.815  1.00  0.00      A    N  
ATOM   3469  CA  LYS B  94     -53.704  29.781  75.087  1.00  0.00      A    C  
ATOM   3470  C   LYS B  94     -53.836  28.616  76.063  1.00  0.00      A    C  
ATOM   3471  O   LYS B  94     -53.269  28.646  77.157  1.00  0.00      A    O  
ATOM   3472  CB  LYS B  94     -52.489  29.580  74.180  1.00  0.00      A    C  
ATOM   3473  CG  LYS B  94     -52.355  30.614  73.069  1.00  0.00      A    C  
ATOM   3474  CD  LYS B  94     -51.157  30.316  72.179  1.00  0.00      A    C  
ATOM   3475  CE  LYS B  94     -51.016  31.353  71.075  1.00  0.00      A    C  
ATOM   3476  NZ  LYS B  94     -49.849  31.072  70.195  1.00  0.00      A    N1+
ATOM   3477  H   LYS B  94     -53.068  31.089  76.635  1.00  0.00      A    H  
ATOM   3478  HA  LYS B  94     -54.599  29.811  74.465  1.00  0.00      A    H  
ATOM   3479 1HB  LYS B  94     -51.578  29.614  74.780  1.00  0.00      A    H  
ATOM   3480 2HB  LYS B  94     -52.539  28.595  73.717  1.00  0.00      A    H  
ATOM   3481 1HG  LYS B  94     -53.259  30.612  72.461  1.00  0.00      A    H  
ATOM   3482 2HG  LYS B  94     -52.234  31.604  73.507  1.00  0.00      A    H  
ATOM   3483 1HD  LYS B  94     -50.248  30.312  72.781  1.00  0.00      A    H  
ATOM   3484 2HD  LYS B  94     -51.277  29.332  71.727  1.00  0.00      A    H  
ATOM   3485 1HE  LYS B  94     -51.920  31.363  70.468  1.00  0.00      A    H  
ATOM   3486 2HE  LYS B  94     -50.892  32.341  71.518  1.00  0.00      A    H  
ATOM   3487 1HZ  LYS B  94     -49.791  31.781  69.477  1.00  0.00      A    H  
ATOM   3488 2HZ  LYS B  94     -49.002  31.080  70.745  1.00  0.00      A    H  
ATOM   3489 3HZ  LYS B  94     -49.963  30.166  69.763  1.00  0.00      A    H  
ATOM   3490  N   ASP B  95     -54.575  27.590  75.665  1.00  0.00      A    N  
ATOM   3491  CA  ASP B  95     -54.758  26.423  76.519  1.00  0.00      A    C  
ATOM   3492  C   ASP B  95     -53.451  25.643  76.643  1.00  0.00      A    C  
ATOM   3493  O   ASP B  95     -52.704  25.515  75.674  1.00  0.00      A    O  
ATOM   3494  CB  ASP B  95     -55.858  25.513  75.966  1.00  0.00      A    C  
ATOM   3495  CG  ASP B  95     -57.251  26.111  76.116  1.00  0.00      A    C  
ATOM   3496  OD1 ASP B  95     -57.394  27.057  76.852  1.00  0.00      A    O  
ATOM   3497  OD2 ASP B  95     -58.158  25.616  75.490  1.00  0.00      A    O1-
ATOM   3498  H   ASP B  95     -55.001  27.615  74.781  1.00  0.00      A    H  
ATOM   3499  HA  ASP B  95     -55.056  26.764  77.511  1.00  0.00      A    H  
ATOM   3500 1HB  ASP B  95     -55.673  25.320  74.910  1.00  0.00      A    H  
ATOM   3501 2HB  ASP B  95     -55.833  24.554  76.484  1.00  0.00      A    H  
ATOM   3502  N   ALA B  96     -53.186  25.124  77.837  1.00  0.00      A    N  
ATOM   3503  CA  ALA B  96     -51.967  24.357  78.069  1.00  0.00      A    C  
ATOM   3504  C   ALA B  96     -52.072  23.557  79.364  1.00  0.00      A    C  
ATOM   3505  O   ALA B  96     -51.763  22.365  79.397  1.00  0.00      A    O  
ATOM   3506  CB  ALA B  96     -50.764  25.297  78.146  1.00  0.00      A    C  
ATOM   3507  H   ALA B  96     -53.819  25.258  78.572  1.00  0.00      A    H  
ATOM   3508  HA  ALA B  96     -51.847  23.654  77.245  1.00  0.00      A    H  
ATOM   3509 1HB  ALA B  96     -50.586  25.735  77.174  1.00  0.00      A    H  
ATOM   3510 2HB  ALA B  96     -49.890  24.740  78.453  1.00  0.00      A    H  
ATOM   3511 3HB  ALA B  96     -50.963  26.078  78.863  1.00  0.00      A    H  
ATOM   3512  N   ARG B  97     -52.507  24.221  80.425  1.00  0.00      A    N  
ATOM   3513  CA  ARG B  97     -52.654  23.567  81.721  1.00  0.00      A    C  
ATOM   3514  C   ARG B  97     -51.418  22.727  82.041  1.00  0.00      A    C  
ATOM   3515  O   ARG B  97     -51.305  21.581  81.606  1.00  0.00      A    O  
ATOM   3516  CB  ARG B  97     -53.890  22.682  81.739  1.00  0.00      A    C  
ATOM   3517  CG  ARG B  97     -55.213  23.428  81.661  1.00  0.00      A    C  
ATOM   3518  CD  ARG B  97     -56.371  22.499  81.687  1.00  0.00      A    C  
ATOM   3519  NE  ARG B  97     -57.637  23.208  81.602  1.00  0.00      A    N  
ATOM   3520  CZ  ARG B  97     -58.844  22.613  81.544  1.00  0.00      A    C  
ATOM   3521  NH1 ARG B  97     -58.933  21.301  81.561  1.00  0.00      A    N1+
ATOM   3522  NH2 ARG B  97     -59.940  23.348  81.468  1.00  0.00      A    N  
ATOM   3523  H   ARG B  97     -52.739  25.167  80.336  1.00  0.00      A    H  
ATOM   3524  HA  ARG B  97     -52.766  24.336  82.486  1.00  0.00      A    H  
ATOM   3525 1HB  ARG B  97     -53.854  21.987  80.902  1.00  0.00      A    H  
ATOM   3526 2HB  ARG B  97     -53.900  22.090  82.654  1.00  0.00      A    H  
ATOM   3527 1HG  ARG B  97     -55.299  24.107  82.510  1.00  0.00      A    H  
ATOM   3528 2HG  ARG B  97     -55.253  24.000  80.733  1.00  0.00      A    H  
ATOM   3529 1HD  ARG B  97     -56.307  21.814  80.843  1.00  0.00      A    H  
ATOM   3530 2HD  ARG B  97     -56.360  21.931  82.616  1.00  0.00      A    H  
ATOM   3531  HE  ARG B  97     -57.610  24.219  81.586  1.00  0.00      A    H  
ATOM   3532 1HH1 ARG B  97     -58.096  20.740  81.618  1.00  0.00      A    H  
ATOM   3533 2HH1 ARG B  97     -59.838  20.856  81.517  1.00  0.00      A    H  
ATOM   3534 1HH2 ARG B  97     -59.873  24.357  81.455  1.00  0.00      A    H  
ATOM   3535 2HH2 ARG B  97     -60.845  22.903  81.424  1.00  0.00      A    H  
ATOM   3536  N   GLN B  98     -50.495  23.307  82.805  1.00  0.00      A    N  
ATOM   3537  CA  GLN B  98     -49.270  22.604  83.174  1.00  0.00      A    C  
ATOM   3538  C   GLN B  98     -49.592  21.251  83.803  1.00  0.00      A    C  
ATOM   3539  O   GLN B  98     -50.732  20.988  84.185  1.00  0.00      A    O  
ATOM   3540  CB  GLN B  98     -48.436  23.448  84.143  1.00  0.00      A    C  
ATOM   3541  CG  GLN B  98     -47.932  24.754  83.553  1.00  0.00      A    C  
ATOM   3542  CD  GLN B  98     -46.938  24.537  82.428  1.00  0.00      A    C  
ATOM   3543  NE2 GLN B  98     -47.240  25.090  81.259  1.00  0.00      A    N  
ATOM   3544  OE1 GLN B  98     -45.911  23.877  82.607  1.00  0.00      A    O  
ATOM   3545  H   GLN B  98     -50.638  24.222  83.122  1.00  0.00      A    H  
ATOM   3546  HA  GLN B  98     -48.684  22.431  82.272  1.00  0.00      A    H  
ATOM   3547 1HB  GLN B  98     -49.031  23.684  85.025  1.00  0.00      A    H  
ATOM   3548 2HB  GLN B  98     -47.572  22.873  84.475  1.00  0.00      A    H  
ATOM   3549 1HG  GLN B  98     -48.779  25.313  83.158  1.00  0.00      A    H  
ATOM   3550 2HG  GLN B  98     -47.439  25.329  84.338  1.00  0.00      A    H  
ATOM   3551 1HE2 GLN B  98     -46.622  24.981  80.479  1.00  0.00      A    H  
ATOM   3552 2HE2 GLN B  98     -48.083  25.617  81.158  1.00  0.00      A    H  
ATOM   3553  N   VAL B  99     -48.579  20.398  83.904  1.00  0.00      A    N  
ATOM   3554  CA  VAL B  99     -48.764  19.072  84.484  1.00  0.00      A    C  
ATOM   3555  C   VAL B  99     -49.207  19.184  85.939  1.00  0.00      A    C  
ATOM   3556  O   VAL B  99     -50.129  18.491  86.372  1.00  0.00      A    O  
ATOM   3557  CB  VAL B  99     -47.456  18.262  84.404  1.00  0.00      A    C  
ATOM   3558  CG1 VAL B  99     -47.585  16.963  85.186  1.00  0.00      A    C  
ATOM   3559  CG2 VAL B  99     -47.107  17.985  82.950  1.00  0.00      A    C  
ATOM   3560  H   VAL B  99     -47.692  20.662  83.581  1.00  0.00      A    H  
ATOM   3561  HA  VAL B  99     -49.533  18.549  83.915  1.00  0.00      A    H  
ATOM   3562  HB  VAL B  99     -46.654  18.837  84.868  1.00  0.00      A    H  
ATOM   3563 1HG1 VAL B  99     -46.652  16.403  85.119  1.00  0.00      A    H  
ATOM   3564 2HG1 VAL B  99     -47.800  17.186  86.230  1.00  0.00      A    H  
ATOM   3565 3HG1 VAL B  99     -48.395  16.367  84.767  1.00  0.00      A    H  
ATOM   3566 1HG2 VAL B  99     -46.180  17.413  82.902  1.00  0.00      A    H  
ATOM   3567 2HG2 VAL B  99     -47.911  17.415  82.485  1.00  0.00      A    H  
ATOM   3568 3HG2 VAL B  99     -46.978  18.929  82.421  1.00  0.00      A    H  
ATOM   3569  N   THR B 100     -48.543  20.057  86.689  1.00  0.00      A    N  
ATOM   3570  CA  THR B 100     -48.877  20.249  88.096  1.00  0.00      A    C  
ATOM   3571  C   THR B 100     -50.086  21.168  88.240  1.00  0.00      A    C  
ATOM   3572  O   THR B 100     -50.422  21.916  87.319  1.00  0.00      A    O  
ATOM   3573  CB  THR B 100     -47.685  20.831  88.878  1.00  0.00      A    C  
ATOM   3574  CG2 THR B 100     -46.474  19.918  88.761  1.00  0.00      A    C  
ATOM   3575  OG1 THR B 100     -47.355  22.126  88.360  1.00  0.00      A    O  
ATOM   3576  H   THR B 100     -47.816  20.579  86.290  1.00  0.00      A    H  
ATOM   3577  HA  THR B 100     -49.129  19.281  88.528  1.00  0.00      A    H  
ATOM   3578  HB  THR B 100     -47.955  20.934  89.929  1.00  0.00      A    H  
ATOM   3579  HG1 THR B 100     -46.848  22.613  89.014  1.00  0.00      A    H  
ATOM   3580 1HG2 THR B 100     -45.641  20.345  89.320  1.00  0.00      A    H  
ATOM   3581 2HG2 THR B 100     -46.718  18.936  89.165  1.00  0.00      A    H  
ATOM   3582 3HG2 THR B 100     -46.193  19.819  87.713  1.00  0.00      A    H  
ATOM   3583  N   SER B 101     -50.740  21.104  89.396  1.00  0.00      A    N  
ATOM   3584  CA  SER B 101     -51.914  21.933  89.652  1.00  0.00      A    C  
ATOM   3585  C   SER B 101     -52.102  22.149  91.151  1.00  0.00      A    C  
ATOM   3586  O   SER B 101     -51.641  21.350  91.965  1.00  0.00      A    O  
ATOM   3587  CB  SER B 101     -53.152  21.287  89.061  1.00  0.00      A    C  
ATOM   3588  OG  SER B 101     -53.458  20.090  89.722  1.00  0.00      A    O  
ATOM   3589  H   SER B 101     -50.425  20.490  90.092  1.00  0.00      A    H  
ATOM   3590  HA  SER B 101     -51.764  22.903  89.175  1.00  0.00      A    H  
ATOM   3591 1HB  SER B 101     -53.994  21.974  89.141  1.00  0.00      A    H  
ATOM   3592 2HB  SER B 101     -52.990  21.090  88.002  1.00  0.00      A    H  
ATOM   3593  HG  SER B 101     -53.908  20.342  90.532  1.00  0.00      A    H  
ATOM   3594  N   ASN B 102     -52.779  23.237  91.508  1.00  0.00      A    N  
ATOM   3595  CA  ASN B 102     -53.018  23.551  92.912  1.00  0.00      A    C  
ATOM   3596  C   ASN B 102     -53.867  22.468  93.574  1.00  0.00      A    C  
ATOM   3597  O   ASN B 102     -53.607  22.069  94.710  1.00  0.00      A    O  
ATOM   3598  CB  ASN B 102     -53.677  24.911  93.053  1.00  0.00      A    C  
ATOM   3599  CG  ASN B 102     -52.727  26.044  92.781  1.00  0.00      A    C  
ATOM   3600  ND2 ASN B 102     -53.266  27.195  92.469  1.00  0.00      A    N  
ATOM   3601  OD1 ASN B 102     -51.504  25.876  92.853  1.00  0.00      A    O  
ATOM   3602  H   ASN B 102     -53.120  23.840  90.814  1.00  0.00      A    H  
ATOM   3603  HA  ASN B 102     -52.058  23.575  93.430  1.00  0.00      A    H  
ATOM   3604 1HB  ASN B 102     -54.517  24.982  92.361  1.00  0.00      A    H  
ATOM   3605 2HB  ASN B 102     -54.075  25.019  94.062  1.00  0.00      A    H  
ATOM   3606 1HD2 ASN B 102     -52.683  27.985  92.278  1.00  0.00      A    H  
ATOM   3607 2HD2 ASN B 102     -54.260  27.285  92.422  1.00  0.00      A    H  
ATOM   3608  N   SER B 103     -54.879  21.992  92.856  1.00  0.00      A    N  
ATOM   3609  CA  SER B 103     -55.754  20.950  93.382  1.00  0.00      A    C  
ATOM   3610  C   SER B 103     -56.162  21.270  94.821  1.00  0.00      A    C  
ATOM   3611  O   SER B 103     -56.556  20.383  95.582  1.00  0.00      A    O  
ATOM   3612  CB  SER B 103     -55.062  19.602  93.323  1.00  0.00      A    C  
ATOM   3613  OG  SER B 103     -54.728  19.266  92.004  1.00  0.00      A    O  
ATOM   3614  H   SER B 103     -55.036  22.342  91.954  1.00  0.00      A    H  
ATOM   3615  HA  SER B 103     -56.653  20.909  92.764  1.00  0.00      A    H  
ATOM   3616 1HB  SER B 103     -54.160  19.631  93.933  1.00  0.00      A    H  
ATOM   3617 2HB  SER B 103     -55.716  18.839  93.742  1.00  0.00      A    H  
ATOM   3618  HG  SER B 103     -53.859  18.862  92.046  1.00  0.00      A    H  
ATOM   3619  N   LEU B 104     -56.063  22.544  95.193  1.00  0.00      A    N  
ATOM   3620  CA  LEU B 104     -56.422  22.967  96.541  1.00  0.00      A    C  
ATOM   3621  C   LEU B 104     -57.941  23.044  96.701  1.00  0.00      A    C  
ATOM   3622  O   LEU B 104     -58.544  22.211  97.375  1.00  0.00      A    O  
ATOM   3623  CB  LEU B 104     -55.795  24.331  96.855  1.00  0.00      A    C  
ATOM   3624  CG  LEU B 104     -54.267  24.346  96.989  1.00  0.00      A    C  
ATOM   3625  CD1 LEU B 104     -53.783  25.784  97.122  1.00  0.00      A    C  
ATOM   3626  CD2 LEU B 104     -53.855  23.516  98.194  1.00  0.00      A    C  
ATOM   3627  H   LEU B 104     -55.743  23.208  94.548  1.00  0.00      A    H  
ATOM   3628  HA  LEU B 104     -56.036  22.233  97.248  1.00  0.00      A    H  
ATOM   3629 1HB  LEU B 104     -56.065  25.027  96.063  1.00  0.00      A    H  
ATOM   3630 2HB  LEU B 104     -56.214  24.699  97.792  1.00  0.00      A    H  
ATOM   3631  HG  LEU B 104     -53.818  23.926  96.088  1.00  0.00      A    H  
ATOM   3632 1HD1 LEU B 104     -52.696  25.794  97.218  1.00  0.00      A    H  
ATOM   3633 2HD1 LEU B 104     -54.074  26.350  96.238  1.00  0.00      A    H  
ATOM   3634 3HD1 LEU B 104     -54.228  26.236  98.007  1.00  0.00      A    H  
ATOM   3635 1HD2 LEU B 104     -52.768  23.525  98.289  1.00  0.00      A    H  
ATOM   3636 2HD2 LEU B 104     -54.301  23.936  99.096  1.00  0.00      A    H  
ATOM   3637 3HD2 LEU B 104     -54.198  22.489  98.064  1.00  0.00      A    H  
ATOM   3638  N   SER B 105     -58.550  24.047  96.079  1.00  0.00      A    N  
ATOM   3639  CA  SER B 105     -59.996  24.223  96.165  1.00  0.00      A    C  
ATOM   3640  C   SER B 105     -60.430  24.421  97.615  1.00  0.00      A    C  
ATOM   3641  O   SER B 105     -59.850  23.841  98.533  1.00  0.00      A    O  
ATOM   3642  CB  SER B 105     -60.707  23.022  95.570  1.00  0.00      A    C  
ATOM   3643  OG  SER B 105     -60.471  21.871  96.333  1.00  0.00      A    O  
ATOM   3644  H   SER B 105     -58.018  24.684  95.558  1.00  0.00      A    H  
ATOM   3645  HA  SER B 105     -60.272  25.111  95.594  1.00  0.00      A    H  
ATOM   3646 1HB  SER B 105     -61.778  23.219  95.526  1.00  0.00      A    H  
ATOM   3647 2HB  SER B 105     -60.360  22.863  94.550  1.00  0.00      A    H  
ATOM   3648  HG  SER B 105     -60.190  22.179  97.198  1.00  0.00      A    H  
ATOM   3649  N   GLY B 106     -61.457  25.241  97.814  1.00  0.00      A    N  
ATOM   3650  CA  GLY B 106     -61.961  25.508  99.157  1.00  0.00      A    C  
ATOM   3651  C   GLY B 106     -62.794  26.784  99.185  1.00  0.00      A    C  
ATOM   3652  O   GLY B 106     -62.408  27.774  99.807  1.00  0.00      A    O  
ATOM   3653  H   GLY B 106     -61.881  25.674  97.045  1.00  0.00      A    H  
ATOM   3654 1HA  GLY B 106     -62.565  24.665  99.493  1.00  0.00      A    H  
ATOM   3655 2HA  GLY B 106     -61.124  25.599  99.849  1.00  0.00      A    H  
ATOM   3656  N   THR B 107     -63.938  26.756  98.505  1.00  0.00      A    N  
ATOM   3657  CA  THR B 107     -64.818  27.918  98.461  1.00  0.00      A    C  
ATOM   3658  C   THR B 107     -66.279  27.488  98.558  1.00  0.00      A    C  
ATOM   3659  O   THR B 107     -66.578  26.322  98.814  1.00  0.00      A    O  
ATOM   3660  CB  THR B 107     -64.599  28.736  97.174  1.00  0.00      A    C  
ATOM   3661  CG2 THR B 107     -65.109  27.972  95.962  1.00  0.00      A    C  
ATOM   3662  OG1 THR B 107     -65.294  29.985  97.274  1.00  0.00      A    O  
ATOM   3663  H   THR B 107     -64.193  25.939  98.026  1.00  0.00      A    H  
ATOM   3664  HA  THR B 107     -64.591  28.558  99.314  1.00  0.00      A    H  
ATOM   3665  HB  THR B 107     -63.535  28.938  97.048  1.00  0.00      A    H  
ATOM   3666  HG1 THR B 107     -64.665  30.708  97.202  1.00  0.00      A    H  
ATOM   3667 1HG2 THR B 107     -64.946  28.565  95.062  1.00  0.00      A    H  
ATOM   3668 2HG2 THR B 107     -64.575  27.026  95.877  1.00  0.00      A    H  
ATOM   3669 3HG2 THR B 107     -66.175  27.776  96.078  1.00  0.00      A    H  
ATOM   3670  N   GLN B 108     -67.186  28.438  98.358  1.00  0.00      A    N  
ATOM   3671  CA  GLN B 108     -68.615  28.152  98.433  1.00  0.00      A    C  
ATOM   3672  C   GLN B 108     -69.024  27.149  97.357  1.00  0.00      A    C  
ATOM   3673  O   GLN B 108     -68.614  27.259  96.204  1.00  0.00      A    O  
ATOM   3674  CB  GLN B 108     -69.429  29.440  98.287  1.00  0.00      A    C  
ATOM   3675  CG  GLN B 108     -70.934  29.236  98.355  1.00  0.00      A    C  
ATOM   3676  CD  GLN B 108     -71.401  28.833  99.741  1.00  0.00      A    C  
ATOM   3677  NE2 GLN B 108     -72.158  27.744  99.816  1.00  0.00      A    N  
ATOM   3678  OE1 GLN B 108     -71.086  29.494 100.734  1.00  0.00      A    O  
ATOM   3679  H   GLN B 108     -66.889  29.351  98.162  1.00  0.00      A    H  
ATOM   3680  HA  GLN B 108     -68.829  27.712  99.406  1.00  0.00      A    H  
ATOM   3681 1HB  GLN B 108     -69.149  30.138  99.076  1.00  0.00      A    H  
ATOM   3682 2HB  GLN B 108     -69.197  29.912  97.333  1.00  0.00      A    H  
ATOM   3683 1HG  GLN B 108     -71.429  30.168  98.085  1.00  0.00      A    H  
ATOM   3684 2HG  GLN B 108     -71.214  28.447  97.657  1.00  0.00      A    H  
ATOM   3685 1HE2 GLN B 108     -72.496  27.429 100.704  1.00  0.00      A    H  
ATOM   3686 2HE2 GLN B 108     -72.389  27.237  98.985  1.00  0.00      A    H  
ATOM   3687  N   GLU B 109     -69.847  26.177  97.749  1.00  0.00      A    N  
ATOM   3688  CA  GLU B 109     -70.316  25.163  96.811  1.00  0.00      A    C  
ATOM   3689  C   GLU B 109     -71.551  25.663  96.065  1.00  0.00      A    C  
ATOM   3690  O   GLU B 109     -72.531  26.088  96.679  1.00  0.00      A    O  
ATOM   3691  CB  GLU B 109     -70.635  23.858  97.544  1.00  0.00      A    C  
ATOM   3692  CG  GLU B 109     -71.065  22.716  96.635  1.00  0.00      A    C  
ATOM   3693  CD  GLU B 109     -71.357  21.447  97.389  1.00  0.00      A    C  
ATOM   3694  OE1 GLU B 109     -71.215  21.445  98.588  1.00  0.00      A    O  
ATOM   3695  OE2 GLU B 109     -71.722  20.480  96.763  1.00  0.00      A    O1-
ATOM   3696  H   GLU B 109     -70.147  26.147  98.681  1.00  0.00      A    H  
ATOM   3697  HA  GLU B 109     -69.524  24.969  96.086  1.00  0.00      A    H  
ATOM   3698 1HB  GLU B 109     -69.757  23.530  98.102  1.00  0.00      A    H  
ATOM   3699 2HB  GLU B 109     -71.434  24.032  98.265  1.00  0.00      A    H  
ATOM   3700 1HG  GLU B 109     -71.960  23.015  96.091  1.00  0.00      A    H  
ATOM   3701 2HG  GLU B 109     -70.277  22.527  95.908  1.00  0.00      A    H  
ATOM   3702  N   ASP B 110     -71.495  25.611  94.737  1.00  0.00      A    N  
ATOM   3703  CA  ASP B 110     -72.614  26.066  93.916  1.00  0.00      A    C  
ATOM   3704  C   ASP B 110     -72.684  25.269  92.614  1.00  0.00      A    C  
ATOM   3705  O   ASP B 110     -71.701  24.661  92.193  1.00  0.00      A    O  
ATOM   3706  CB  ASP B 110     -72.485  27.560  93.607  1.00  0.00      A    C  
ATOM   3707  CG  ASP B 110     -73.806  28.195  93.193  1.00  0.00      A    C  
ATOM   3708  OD1 ASP B 110     -74.773  27.482  93.068  1.00  0.00      A    O  
ATOM   3709  OD2 ASP B 110     -73.834  29.388  93.005  1.00  0.00      A    O1-
ATOM   3710  H   ASP B 110     -70.688  25.268  94.301  1.00  0.00      A    H  
ATOM   3711  HA  ASP B 110     -73.538  25.906  94.472  1.00  0.00      A    H  
ATOM   3712 1HB  ASP B 110     -72.107  28.083  94.486  1.00  0.00      A    H  
ATOM   3713 2HB  ASP B 110     -71.762  27.704  92.804  1.00  0.00      A    H  
ATOM   3714  N   GLY B 111     -73.856  25.278  91.983  1.00  0.00      A    N  
ATOM   3715  CA  GLY B 111     -74.049  24.553  90.730  1.00  0.00      A    C  
ATOM   3716  C   GLY B 111     -75.394  24.901  90.109  1.00  0.00      A    C  
ATOM   3717  O   GLY B 111     -75.461  25.565  89.074  1.00  0.00      A    O  
ATOM   3718  H   GLY B 111     -74.605  25.780  92.368  1.00  0.00      A    H  
ATOM   3719 1HA  GLY B 111     -73.244  24.802  90.037  1.00  0.00      A    H  
ATOM   3720 2HA  GLY B 111     -73.991  23.482  90.916  1.00  0.00      A    H  
ATOM   3721  N   LEU B 112     -76.465  24.444  90.745  1.00  0.00      A    N  
ATOM   3722  CA  LEU B 112     -77.811  24.702  90.246  1.00  0.00      A    C  
ATOM   3723  C   LEU B 112     -78.596  25.543  91.250  1.00  0.00      A    C  
ATOM   3724  O   LEU B 112     -78.622  25.237  92.443  1.00  0.00      A    O  
ATOM   3725  CB  LEU B 112     -78.532  23.374  90.025  1.00  0.00      A    C  
ATOM   3726  CG  LEU B 112     -77.619  22.418  89.248  1.00  0.00      A    C  
ATOM   3727  CD1 LEU B 112     -78.296  21.050  89.118  1.00  0.00      A    C  
ATOM   3728  CD2 LEU B 112     -77.335  22.986  87.854  1.00  0.00      A    C  
ATOM   3729  H   LEU B 112     -76.349  23.916  91.565  1.00  0.00      A    H  
ATOM   3730  HA  LEU B 112     -77.732  25.252  89.309  1.00  0.00      A    H  
ATOM   3731 1HB  LEU B 112     -78.789  22.940  90.978  1.00  0.00      A    H  
ATOM   3732 2HB  LEU B 112     -79.429  23.552  89.453  1.00  0.00      A    H  
ATOM   3733  HG  LEU B 112     -76.689  22.301  89.785  1.00  0.00      A    H  
ATOM   3734 1HD1 LEU B 112     -79.032  21.084  88.327  1.00  0.00      A    H  
ATOM   3735 2HD1 LEU B 112     -78.782  20.797  90.048  1.00  0.00      A    H  
ATOM   3736 3HD1 LEU B 112     -77.554  20.301  88.886  1.00  0.00      A    H  
ATOM   3737 1HD2 LEU B 112     -76.985  22.194  87.208  1.00  0.00      A    H  
ATOM   3738 2HD2 LEU B 112     -76.578  23.751  87.927  1.00  0.00      A    H  
ATOM   3739 3HD2 LEU B 112     -78.240  23.411  87.444  1.00  0.00      A    H  
ATOM   3740  N   ASP B 113     -79.229  26.606  90.762  1.00  0.00      A    N  
ATOM   3741  CA  ASP B 113     -80.013  27.488  91.626  1.00  0.00      A    C  
ATOM   3742  C   ASP B 113     -81.455  27.570  91.147  1.00  0.00      A    C  
ATOM   3743  O   ASP B 113     -82.386  27.570  91.950  1.00  0.00      A    O  
ATOM   3744  CB  ASP B 113     -79.401  28.891  91.665  1.00  0.00      A    C  
ATOM   3745  CG  ASP B 113     -80.059  29.795  92.700  1.00  0.00      A    C  
ATOM   3746  OD1 ASP B 113     -80.103  29.419  93.847  1.00  0.00      A    O  
ATOM   3747  OD2 ASP B 113     -80.510  30.854  92.333  1.00  0.00      A    O1-
ATOM   3748  H   ASP B 113     -79.169  26.804  89.805  1.00  0.00      A    H  
ATOM   3749  HA  ASP B 113     -80.006  27.079  92.636  1.00  0.00      A    H  
ATOM   3750 1HB  ASP B 113     -78.338  28.819  91.892  1.00  0.00      A    H  
ATOM   3751 2HB  ASP B 113     -79.495  29.358  90.684  1.00  0.00      A    H  
ATOM   3752  N   ASP B 114     -81.640  27.640  89.833  1.00  0.00      A    N  
ATOM   3753  CA  ASP B 114     -82.980  27.726  89.269  1.00  0.00      A    C  
ATOM   3754  C   ASP B 114     -83.608  26.332  89.154  1.00  0.00      A    C  
ATOM   3755  O   ASP B 114     -83.026  25.438  88.536  1.00  0.00      A    O  
ATOM   3756  CB  ASP B 114     -82.944  28.399  87.895  1.00  0.00      A    C  
ATOM   3757  CG  ASP B 114     -84.331  28.625  87.309  1.00  0.00      A    C  
ATOM   3758  OD1 ASP B 114     -85.189  27.803  87.529  1.00  0.00      A    O  
ATOM   3759  OD2 ASP B 114     -84.520  29.618  86.648  1.00  0.00      A    O1-
ATOM   3760  H   ASP B 114     -80.862  27.638  89.233  1.00  0.00      A    H  
ATOM   3761  HA  ASP B 114     -83.598  28.328  89.936  1.00  0.00      A    H  
ATOM   3762 1HB  ASP B 114     -82.438  29.361  87.975  1.00  0.00      A    H  
ATOM   3763 2HB  ASP B 114     -82.370  27.783  87.203  1.00  0.00      A    H  
ATOM   3764  N   PRO B 115     -84.773  26.125  89.728  1.00  0.00      A    N  
ATOM   3765  CA  PRO B 115     -85.471  24.804  89.670  1.00  0.00      A    C  
ATOM   3766  C   PRO B 115     -85.593  24.270  88.244  1.00  0.00      A    C  
ATOM   3767  O   PRO B 115     -85.463  23.071  88.010  1.00  0.00      A    O  
ATOM   3768  CB  PRO B 115     -86.851  25.112  90.261  1.00  0.00      A    C  
ATOM   3769  CG  PRO B 115     -86.596  26.221  91.223  1.00  0.00      A    C  
ATOM   3770  CD  PRO B 115     -85.582  27.093  90.531  1.00  0.00      A    C  
ATOM   3771  HA  PRO B 115     -84.929  24.082  90.297  1.00  0.00      A    H  
ATOM   3772 1HB  PRO B 115     -87.548  25.394  89.459  1.00  0.00      A    H  
ATOM   3773 2HB  PRO B 115     -87.262  24.214  90.744  1.00  0.00      A    H  
ATOM   3774 1HG  PRO B 115     -87.533  26.755  91.443  1.00  0.00      A    H  
ATOM   3775 2HG  PRO B 115     -86.227  25.819  92.178  1.00  0.00      A    H  
ATOM   3776 1HD  PRO B 115     -86.100  27.814  89.882  1.00  0.00      A    H  
ATOM   3777 2HD  PRO B 115     -84.972  27.616  91.283  1.00  0.00      A    H  
ATOM   3778  N   ARG B 116     -85.849  25.167  87.301  1.00  0.00      A    N  
ATOM   3779  CA  ARG B 116     -85.996  24.773  85.904  1.00  0.00      A    C  
ATOM   3780  C   ARG B 116     -84.716  24.117  85.386  1.00  0.00      A    C  
ATOM   3781  O   ARG B 116     -84.767  23.104  84.689  1.00  0.00      A    O  
ATOM   3782  CB  ARG B 116     -86.334  25.979  85.040  1.00  0.00      A    C  
ATOM   3783  CG  ARG B 116     -87.742  26.522  85.224  1.00  0.00      A    C  
ATOM   3784  CD  ARG B 116     -88.019  27.651  84.301  1.00  0.00      A    C  
ATOM   3785  NE  ARG B 116     -87.268  28.844  84.660  1.00  0.00      A    N  
ATOM   3786  CZ  ARG B 116     -87.138  29.931  83.876  1.00  0.00      A    C  
ATOM   3787  NH1 ARG B 116     -87.711  29.962  82.694  1.00  0.00      A    N1+
ATOM   3788  NH2 ARG B 116     -86.432  30.967  84.295  1.00  0.00      A    N  
ATOM   3789  H   ARG B 116     -85.948  26.108  87.548  1.00  0.00      A    H  
ATOM   3790  HA  ARG B 116     -86.812  24.053  85.832  1.00  0.00      A    H  
ATOM   3791 1HB  ARG B 116     -85.637  26.788  85.257  1.00  0.00      A    H  
ATOM   3792 2HB  ARG B 116     -86.216  25.717  83.989  1.00  0.00      A    H  
ATOM   3793 1HG  ARG B 116     -88.466  25.732  85.027  1.00  0.00      A    H  
ATOM   3794 2HG  ARG B 116     -87.864  26.878  86.248  1.00  0.00      A    H  
ATOM   3795 1HD  ARG B 116     -87.743  27.369  83.286  1.00  0.00      A    H  
ATOM   3796 2HD  ARG B 116     -89.081  27.895  84.333  1.00  0.00      A    H  
ATOM   3797  HE  ARG B 116     -86.813  28.858  85.564  1.00  0.00      A    H  
ATOM   3798 1HH1 ARG B 116     -88.251  29.170  82.374  1.00  0.00      A    H  
ATOM   3799 2HH1 ARG B 116     -87.613  30.777  82.105  1.00  0.00      A    H  
ATOM   3800 1HH2 ARG B 116     -85.991  30.944  85.204  1.00  0.00      A    H  
ATOM   3801 2HH2 ARG B 116     -86.334  31.782  83.707  1.00  0.00      A    H  
ATOM   3802  N   LEU B 117     -83.575  24.694  85.736  1.00  0.00      A    N  
ATOM   3803  CA  LEU B 117     -82.291  24.153  85.309  1.00  0.00      A    C  
ATOM   3804  C   LEU B 117     -82.068  22.776  85.925  1.00  0.00      A    C  
ATOM   3805  O   LEU B 117     -81.553  21.866  85.272  1.00  0.00      A    O  
ATOM   3806  CB  LEU B 117     -81.152  25.099  85.712  1.00  0.00      A    C  
ATOM   3807  CG  LEU B 117     -79.746  24.673  85.269  1.00  0.00      A    C  
ATOM   3808  CD1 LEU B 117     -79.706  24.557  83.751  1.00  0.00      A    C  
ATOM   3809  CD2 LEU B 117     -78.728  25.687  85.768  1.00  0.00      A    C  
ATOM   3810  H   LEU B 117     -83.595  25.492  86.301  1.00  0.00      A    H  
ATOM   3811  HA  LEU B 117     -82.299  24.059  84.224  1.00  0.00      A    H  
ATOM   3812 1HB  LEU B 117     -81.350  26.081  85.287  1.00  0.00      A    H  
ATOM   3813 2HB  LEU B 117     -81.144  25.190  86.798  1.00  0.00      A    H  
ATOM   3814  HG  LEU B 117     -79.515  23.691  85.685  1.00  0.00      A    H  
ATOM   3815 1HD1 LEU B 117     -78.707  24.255  83.436  1.00  0.00      A    H  
ATOM   3816 2HD1 LEU B 117     -80.430  23.811  83.424  1.00  0.00      A    H  
ATOM   3817 3HD1 LEU B 117     -79.950  25.521  83.306  1.00  0.00      A    H  
ATOM   3818 1HD2 LEU B 117     -77.729  25.384  85.453  1.00  0.00      A    H  
ATOM   3819 2HD2 LEU B 117     -78.958  26.668  85.351  1.00  0.00      A    H  
ATOM   3820 3HD2 LEU B 117     -78.766  25.737  86.856  1.00  0.00      A    H  
ATOM   3821  N   GLU B 118     -82.459  22.631  87.188  1.00  0.00      A    N  
ATOM   3822  CA  GLU B 118     -82.303  21.364  87.891  1.00  0.00      A    C  
ATOM   3823  C   GLU B 118     -83.114  20.272  87.210  1.00  0.00      A    C  
ATOM   3824  O   GLU B 118     -82.746  19.100  87.246  1.00  0.00      A    O  
ATOM   3825  CB  GLU B 118     -82.736  21.503  89.352  1.00  0.00      A    C  
ATOM   3826  CG  GLU B 118     -81.814  22.369  90.200  1.00  0.00      A    C  
ATOM   3827  CD  GLU B 118     -82.290  22.513  91.619  1.00  0.00      A    C  
ATOM   3828  OE1 GLU B 118     -83.355  22.029  91.921  1.00  0.00      A    O  
ATOM   3829  OE2 GLU B 118     -81.587  23.107  92.403  1.00  0.00      A    O1-
ATOM   3830  H   GLU B 118     -82.860  23.392  87.655  1.00  0.00      A    H  
ATOM   3831  HA  GLU B 118     -81.250  21.082  87.865  1.00  0.00      A    H  
ATOM   3832 1HB  GLU B 118     -83.735  21.935  89.397  1.00  0.00      A    H  
ATOM   3833 2HB  GLU B 118     -82.784  20.516  89.813  1.00  0.00      A    H  
ATOM   3834 1HG  GLU B 118     -80.819  21.925  90.206  1.00  0.00      A    H  
ATOM   3835 2HG  GLU B 118     -81.740  23.355  89.745  1.00  0.00      A    H  
ATOM   3836  N   LYS B 119     -84.222  20.645  86.590  1.00  0.00      A    N  
ATOM   3837  CA  LYS B 119     -85.040  19.654  85.921  1.00  0.00      A    C  
ATOM   3838  C   LYS B 119     -84.268  18.999  84.779  1.00  0.00      A    C  
ATOM   3839  O   LYS B 119     -84.215  17.779  84.693  1.00  0.00      A    O  
ATOM   3840  CB  LYS B 119     -86.329  20.288  85.398  1.00  0.00      A    C  
ATOM   3841  CG  LYS B 119     -87.269  19.318  84.695  1.00  0.00      A    C  
ATOM   3842  CD  LYS B 119     -88.548  20.009  84.251  1.00  0.00      A    C  
ATOM   3843  CE  LYS B 119     -89.472  19.048  83.517  1.00  0.00      A    C  
ATOM   3844  NZ  LYS B 119     -90.729  19.712  83.076  1.00  0.00      A    N1+
ATOM   3845  H   LYS B 119     -84.491  21.590  86.586  1.00  0.00      A    H  
ATOM   3846  HA  LYS B 119     -85.301  18.877  86.640  1.00  0.00      A    H  
ATOM   3847 1HB  LYS B 119     -86.874  20.741  86.226  1.00  0.00      A    H  
ATOM   3848 2HB  LYS B 119     -86.084  21.084  84.693  1.00  0.00      A    H  
ATOM   3849 1HG  LYS B 119     -86.771  18.896  83.821  1.00  0.00      A    H  
ATOM   3850 2HG  LYS B 119     -87.523  18.503  85.373  1.00  0.00      A    H  
ATOM   3851 1HD  LYS B 119     -89.070  20.407  85.123  1.00  0.00      A    H  
ATOM   3852 2HD  LYS B 119     -88.302  20.838  83.588  1.00  0.00      A    H  
ATOM   3853 1HE  LYS B 119     -88.961  18.649  82.642  1.00  0.00      A    H  
ATOM   3854 2HE  LYS B 119     -89.728  18.217  84.174  1.00  0.00      A    H  
ATOM   3855 1HZ  LYS B 119     -91.313  19.043  82.596  1.00  0.00      A    H  
ATOM   3856 2HZ  LYS B 119     -91.223  20.071  83.882  1.00  0.00      A    H  
ATOM   3857 3HZ  LYS B 119     -90.507  20.474  82.452  1.00  0.00      A    H  
ATOM   3858  N   LEU B 120     -83.668  19.816  83.907  1.00  0.00      A    N  
ATOM   3859  CA  LEU B 120     -82.897  19.287  82.777  1.00  0.00      A    C  
ATOM   3860  C   LEU B 120     -81.621  18.581  83.221  1.00  0.00      A    C  
ATOM   3861  O   LEU B 120     -81.285  17.502  82.716  1.00  0.00      A    O  
ATOM   3862  CB  LEU B 120     -82.538  20.423  81.811  1.00  0.00      A    C  
ATOM   3863  CG  LEU B 120     -81.750  20.010  80.562  1.00  0.00      A    C  
ATOM   3864  CD1 LEU B 120     -82.559  18.999  79.761  1.00  0.00      A    C  
ATOM   3865  CD2 LEU B 120     -81.438  21.243  79.727  1.00  0.00      A    C  
ATOM   3866  H   LEU B 120     -83.745  20.785  84.025  1.00  0.00      A    H  
ATOM   3867  HA  LEU B 120     -83.512  18.557  82.250  1.00  0.00      A    H  
ATOM   3868 1HB  LEU B 120     -83.459  20.900  81.479  1.00  0.00      A    H  
ATOM   3869 2HB  LEU B 120     -81.944  21.161  82.349  1.00  0.00      A    H  
ATOM   3870  HG  LEU B 120     -80.818  19.529  80.862  1.00  0.00      A    H  
ATOM   3871 1HD1 LEU B 120     -81.999  18.704  78.874  1.00  0.00      A    H  
ATOM   3872 2HD1 LEU B 120     -82.751  18.119  80.375  1.00  0.00      A    H  
ATOM   3873 3HD1 LEU B 120     -83.506  19.446  79.461  1.00  0.00      A    H  
ATOM   3874 1HD2 LEU B 120     -80.876  20.950  78.840  1.00  0.00      A    H  
ATOM   3875 2HD2 LEU B 120     -82.368  21.724  79.427  1.00  0.00      A    H  
ATOM   3876 3HD2 LEU B 120     -80.843  21.941  80.318  1.00  0.00      A    H  
ATOM   3877  N   TRP B 121     -80.912  19.191  84.158  1.00  0.00      A    N  
ATOM   3878  CA  TRP B 121     -79.666  18.620  84.650  1.00  0.00      A    C  
ATOM   3879  C   TRP B 121     -79.900  17.241  85.274  1.00  0.00      A    C  
ATOM   3880  O   TRP B 121     -79.227  16.272  84.927  1.00  0.00      A    O  
ATOM   3881  CB  TRP B 121     -79.025  19.552  85.680  1.00  0.00      A    C  
ATOM   3882  CG  TRP B 121     -77.745  19.022  86.252  1.00  0.00      A    C  
ATOM   3883  CD1 TRP B 121     -77.609  17.972  87.110  1.00  0.00      A    C  
ATOM   3884  CD2 TRP B 121     -76.405  19.516  86.008  1.00  0.00      A    C  
ATOM   3885  CE2 TRP B 121     -75.534  18.716  86.751  1.00  0.00      A    C  
ATOM   3886  CE3 TRP B 121     -75.885  20.560  85.231  1.00  0.00      A    C  
ATOM   3887  NE1 TRP B 121     -76.284  17.781  87.417  1.00  0.00      A    N  
ATOM   3888  CZ2 TRP B 121     -74.164  18.921  86.743  1.00  0.00      A    C  
ATOM   3889  CZ3 TRP B 121     -74.511  20.764  85.224  1.00  0.00      A    C  
ATOM   3890  CH2 TRP B 121     -73.673  19.966  85.960  1.00  0.00      A    C  
ATOM   3891  H   TRP B 121     -81.226  20.047  84.518  1.00  0.00      A    H  
ATOM   3892  HA  TRP B 121     -78.982  18.504  83.808  1.00  0.00      A    H  
ATOM   3893 1HB  TRP B 121     -78.819  20.518  85.217  1.00  0.00      A    H  
ATOM   3894 2HB  TRP B 121     -79.722  19.724  86.499  1.00  0.00      A    H  
ATOM   3895  HD1 TRP B 121     -78.431  17.373  87.495  1.00  0.00      A    H  
ATOM   3896  HE1 TRP B 121     -75.921  17.068  88.033  1.00  0.00      A    H  
ATOM   3897  HE3 TRP B 121     -76.546  21.194  84.642  1.00  0.00      A    H  
ATOM   3898  HZ2 TRP B 121     -73.481  18.298  87.322  1.00  0.00      A    H  
ATOM   3899  HZ3 TRP B 121     -74.114  21.579  84.616  1.00  0.00      A    H  
ATOM   3900  HH2 TRP B 121     -72.599  20.156  85.931  1.00  0.00      A    H  
ATOM   3901  N   HIS B 122     -80.863  17.160  86.194  1.00  0.00      A    N  
ATOM   3902  CA  HIS B 122     -81.181  15.894  86.859  1.00  0.00      A    C  
ATOM   3903  C   HIS B 122     -81.844  14.924  85.896  1.00  0.00      A    C  
ATOM   3904  O   HIS B 122     -81.607  13.713  85.957  1.00  0.00      A    O  
ATOM   3905  CB  HIS B 122     -82.097  16.125  88.065  1.00  0.00      A    C  
ATOM   3906  CG  HIS B 122     -81.419  16.807  89.213  1.00  0.00      A    C  
ATOM   3907  CD2 HIS B 122     -80.904  16.315  90.365  1.00  0.00      A    C  
ATOM   3908  ND1 HIS B 122     -81.208  18.169  89.249  1.00  0.00      A    N  
ATOM   3909  CE1 HIS B 122     -80.593  18.486  90.376  1.00  0.00      A    C  
ATOM   3910  NE2 HIS B 122     -80.397  17.380  91.068  1.00  0.00      A    N  
ATOM   3911  H   HIS B 122     -81.369  17.966  86.424  1.00  0.00      A    H  
ATOM   3912  HA  HIS B 122     -80.263  15.431  87.219  1.00  0.00      A    H  
ATOM   3913 1HB  HIS B 122     -82.951  16.732  87.763  1.00  0.00      A    H  
ATOM   3914 2HB  HIS B 122     -82.484  15.169  88.417  1.00  0.00      A    H  
ATOM   3915  HD1 HIS B 122     -81.537  18.836  88.580  1.00  0.00      A    H  
ATOM   3916  HD2 HIS B 122     -80.838  15.307  90.775  1.00  0.00      A    H  
ATOM   3917  HE1 HIS B 122     -80.336  19.522  90.595  1.00  0.00      A    H  
ATOM   3918  N   LYS B 123     -82.689  15.452  85.019  1.00  0.00      A    N  
ATOM   3919  CA  LYS B 123     -83.391  14.603  84.071  1.00  0.00      A    C  
ATOM   3920  C   LYS B 123     -82.406  13.776  83.271  1.00  0.00      A    C  
ATOM   3921  O   LYS B 123     -82.553  12.568  83.168  1.00  0.00      A    O  
ATOM   3922  CB  LYS B 123     -84.263  15.440  83.134  1.00  0.00      A    C  
ATOM   3923  CG  LYS B 123     -85.063  14.628  82.125  1.00  0.00      A    C  
ATOM   3924  CD  LYS B 123     -85.927  15.525  81.254  1.00  0.00      A    C  
ATOM   3925  CE  LYS B 123     -86.691  14.718  80.213  1.00  0.00      A    C  
ATOM   3926  NZ  LYS B 123     -87.542  15.585  79.352  1.00  0.00      A    N1+
ATOM   3927  H   LYS B 123     -82.855  16.422  85.021  1.00  0.00      A    H  
ATOM   3928  HA  LYS B 123     -84.036  13.922  84.627  1.00  0.00      A    H  
ATOM   3929 1HB  LYS B 123     -84.966  16.030  83.722  1.00  0.00      A    H  
ATOM   3930 2HB  LYS B 123     -83.634  16.137  82.579  1.00  0.00      A    H  
ATOM   3931 1HG  LYS B 123     -84.380  14.064  81.488  1.00  0.00      A    H  
ATOM   3932 2HG  LYS B 123     -85.704  13.922  82.654  1.00  0.00      A    H  
ATOM   3933 1HD  LYS B 123     -86.640  16.064  81.879  1.00  0.00      A    H  
ATOM   3934 2HD  LYS B 123     -85.297  16.252  80.743  1.00  0.00      A    H  
ATOM   3935 1HE  LYS B 123     -85.987  14.179  79.582  1.00  0.00      A    H  
ATOM   3936 2HE  LYS B 123     -87.328  13.990  80.714  1.00  0.00      A    H  
ATOM   3937 1HZ  LYS B 123     -88.032  15.013  78.678  1.00  0.00      A    H  
ATOM   3938 2HZ  LYS B 123     -88.213  16.077  79.926  1.00  0.00      A    H  
ATOM   3939 3HZ  LYS B 123     -86.960  16.253  78.868  1.00  0.00      A    H  
ATOM   3940  N   ALA B 124     -81.406  14.422  82.696  1.00  0.00      A    N  
ATOM   3941  CA  ALA B 124     -80.436  13.678  81.905  1.00  0.00      A    C  
ATOM   3942  C   ALA B 124     -79.515  12.841  82.800  1.00  0.00      A    C  
ATOM   3943  O   ALA B 124     -79.291  11.643  82.538  1.00  0.00      A    O  
ATOM   3944  CB  ALA B 124     -79.616  14.656  81.060  1.00  0.00      A    C  
ATOM   3945  H   ALA B 124     -81.325  15.396  82.794  1.00  0.00      A    H  
ATOM   3946  HA  ALA B 124     -80.981  12.992  81.258  1.00  0.00      A    H  
ATOM   3947 1HB  ALA B 124     -79.494  14.257  80.067  1.00  0.00      A    H  
ATOM   3948 2HB  ALA B 124     -78.646  14.805  81.511  1.00  0.00      A    H  
ATOM   3949 3HB  ALA B 124     -80.136  15.602  81.004  1.00  0.00      A    H  
ATOM   3950  N   LYS B 125     -78.992  13.469  83.865  1.00  0.00      A    N  
ATOM   3951  CA  LYS B 125     -78.085  12.793  84.795  1.00  0.00      A    C  
ATOM   3952  C   LYS B 125     -78.622  11.426  85.203  1.00  0.00      A    C  
ATOM   3953  O   LYS B 125     -77.851  10.490  85.431  1.00  0.00      A    O  
ATOM   3954  CB  LYS B 125     -77.851  13.653  86.038  1.00  0.00      A    C  
ATOM   3955  CG  LYS B 125     -76.878  13.053  87.045  1.00  0.00      A    C  
ATOM   3956  CD  LYS B 125     -76.647  13.994  88.217  1.00  0.00      A    C  
ATOM   3957  CE  LYS B 125     -75.708  13.379  89.245  1.00  0.00      A    C  
ATOM   3958  NZ  LYS B 125     -75.472  14.289  90.399  1.00  0.00      A    N1+
ATOM   3959  H   LYS B 125     -79.199  14.421  84.012  1.00  0.00      A    H  
ATOM   3960  HA  LYS B 125     -77.129  12.637  84.295  1.00  0.00      A    H  
ATOM   3961 1HB  LYS B 125     -77.463  14.628  85.739  1.00  0.00      A    H  
ATOM   3962 2HB  LYS B 125     -78.800  13.821  86.548  1.00  0.00      A    H  
ATOM   3963 1HG  LYS B 125     -77.279  12.110  87.420  1.00  0.00      A    H  
ATOM   3964 2HG  LYS B 125     -75.926  12.855  86.555  1.00  0.00      A    H  
ATOM   3965 1HD  LYS B 125     -76.214  14.927  87.856  1.00  0.00      A    H  
ATOM   3966 2HD  LYS B 125     -77.599  14.218  88.699  1.00  0.00      A    H  
ATOM   3967 1HE  LYS B 125     -76.134  12.447  89.614  1.00  0.00      A    H  
ATOM   3968 2HE  LYS B 125     -74.751  13.153  88.775  1.00  0.00      A    H  
ATOM   3969 1HZ  LYS B 125     -74.846  13.845  91.056  1.00  0.00      A    H  
ATOM   3970 2HZ  LYS B 125     -75.060  15.150  90.070  1.00  0.00      A    H  
ATOM   3971 3HZ  LYS B 125     -76.351  14.489  90.855  1.00  0.00      A    H  
ATOM   3972  N   THR B 126     -79.933  11.318  85.304  1.00  0.00      A    N  
ATOM   3973  CA  THR B 126     -80.556  10.060  85.692  1.00  0.00      A    C  
ATOM   3974  C   THR B 126     -81.226   9.365  84.510  1.00  0.00      A    C  
ATOM   3975  O   THR B 126     -81.246   8.136  84.441  1.00  0.00      A    O  
ATOM   3976  CB  THR B 126     -81.592  10.286  86.808  1.00  0.00      A    C  
ATOM   3977  CG2 THR B 126     -80.924  10.867  88.046  1.00  0.00      A    C  
ATOM   3978  OG1 THR B 126     -82.607  11.188  86.349  1.00  0.00      A    O  
ATOM   3979  H   THR B 126     -80.492  12.093  85.117  1.00  0.00      A    H  
ATOM   3980  HA  THR B 126     -79.782   9.391  86.068  1.00  0.00      A    H  
ATOM   3981  HB  THR B 126     -82.060   9.336  87.068  1.00  0.00      A    H  
ATOM   3982  HG1 THR B 126     -82.204  12.027  86.112  1.00  0.00      A    H  
ATOM   3983 1HG2 THR B 126     -81.671  11.020  88.824  1.00  0.00      A    H  
ATOM   3984 2HG2 THR B 126     -80.160  10.178  88.405  1.00  0.00      A    H  
ATOM   3985 3HG2 THR B 126     -80.463  11.821  87.795  1.00  0.00      A    H  
ATOM   3986  N   SER B 127     -81.799  10.143  83.602  1.00  0.00      A    N  
ATOM   3987  CA  SER B 127     -82.490   9.563  82.459  1.00  0.00      A    C  
ATOM   3988  C   SER B 127     -81.602   8.545  81.769  1.00  0.00      A    C  
ATOM   3989  O   SER B 127     -82.092   7.632  81.104  1.00  0.00      A    O  
ATOM   3990  CB  SER B 127     -82.897  10.645  81.480  1.00  0.00      A    C  
ATOM   3991  OG  SER B 127     -83.857  11.497  82.042  1.00  0.00      A    O  
ATOM   3992  H   SER B 127     -81.775  11.114  83.714  1.00  0.00      A    H  
ATOM   3993  HA  SER B 127     -83.390   9.061  82.818  1.00  0.00      A    H  
ATOM   3994 1HB  SER B 127     -82.019  11.223  81.191  1.00  0.00      A    H  
ATOM   3995 2HB  SER B 127     -83.299  10.188  80.577  1.00  0.00      A    H  
ATOM   3996  HG  SER B 127     -83.589  11.632  82.955  1.00  0.00      A    H  
ATOM   3997  N   GLY B 128     -80.290   8.698  81.926  1.00  0.00      A    N  
ATOM   3998  CA  GLY B 128     -79.368   7.752  81.292  1.00  0.00      A    C  
ATOM   3999  C   GLY B 128     -78.043   7.662  82.042  1.00  0.00      A    C  
ATOM   4000  O   GLY B 128     -77.928   6.918  83.017  1.00  0.00      A    O  
ATOM   4001  H   GLY B 128     -79.945   9.446  82.474  1.00  0.00      A    H  
ATOM   4002 1HA  GLY B 128     -79.828   6.764  81.255  1.00  0.00      A    H  
ATOM   4003 2HA  GLY B 128     -79.182   8.059  80.265  1.00  0.00      A    H  
ATOM   4004  N   LYS B 129     -77.045   8.417  81.592  1.00  0.00      A    N  
ATOM   4005  CA  LYS B 129     -75.739   8.402  82.245  1.00  0.00      A    C  
ATOM   4006  C   LYS B 129     -75.054   9.742  82.069  1.00  0.00      A    C  
ATOM   4007  O   LYS B 129     -73.833   9.845  82.114  1.00  0.00      A    O  
ATOM   4008  CB  LYS B 129     -74.861   7.281  81.685  1.00  0.00      A    C  
ATOM   4009  CG  LYS B 129     -74.492   7.445  80.217  1.00  0.00      A    C  
ATOM   4010  CD  LYS B 129     -73.653   6.275  79.724  1.00  0.00      A    C  
ATOM   4011  CE  LYS B 129     -73.256   6.452  78.266  1.00  0.00      A    C  
ATOM   4012  NZ  LYS B 129     -72.449   5.307  77.765  1.00  0.00      A    N1+
ATOM   4013  H   LYS B 129     -77.186   8.992  80.815  1.00  0.00      A    H  
ATOM   4014  HA  LYS B 129     -75.887   8.225  83.310  1.00  0.00      A    H  
ATOM   4015 1HB  LYS B 129     -73.935   7.223  82.258  1.00  0.00      A    H  
ATOM   4016 2HB  LYS B 129     -75.375   6.326  81.797  1.00  0.00      A    H  
ATOM   4017 1HG  LYS B 129     -75.401   7.506  79.617  1.00  0.00      A    H  
ATOM   4018 2HG  LYS B 129     -73.927   8.367  80.084  1.00  0.00      A    H  
ATOM   4019 1HD  LYS B 129     -72.751   6.194  80.330  1.00  0.00      A    H  
ATOM   4020 2HD  LYS B 129     -74.222   5.350  79.825  1.00  0.00      A    H  
ATOM   4021 1HE  LYS B 129     -74.152   6.545  77.654  1.00  0.00      A    H  
ATOM   4022 2HE  LYS B 129     -72.673   7.367  78.156  1.00  0.00      A    H  
ATOM   4023 1HZ  LYS B 129     -72.207   5.463  76.797  1.00  0.00      A    H  
ATOM   4024 2HZ  LYS B 129     -71.605   5.224  78.314  1.00  0.00      A    H  
ATOM   4025 3HZ  LYS B 129     -72.987   4.456  77.844  1.00  0.00      A    H  
ATOM   4026  N   PHE B 130     -75.881  10.749  81.877  1.00  0.00      A    N  
ATOM   4027  CA  PHE B 130     -75.450  12.128  81.710  1.00  0.00      A    C  
ATOM   4028  C   PHE B 130     -74.473  12.537  82.812  1.00  0.00      A    C  
ATOM   4029  O   PHE B 130     -74.766  13.423  83.616  1.00  0.00      A    O  
ATOM   4030  CB  PHE B 130     -76.639  13.078  81.644  1.00  0.00      A    C  
ATOM   4031  CG  PHE B 130     -77.199  13.133  80.238  1.00  0.00      A    C  
ATOM   4032  CD1 PHE B 130     -77.935  12.052  79.731  1.00  0.00      A    C  
ATOM   4033  CD2 PHE B 130     -77.016  14.281  79.455  1.00  0.00      A    C  
ATOM   4034  CE1 PHE B 130     -78.482  12.121  78.444  1.00  0.00      A    C  
ATOM   4035  CE2 PHE B 130     -77.559  14.346  78.164  1.00  0.00      A    C  
ATOM   4036  CZ  PHE B 130     -78.295  13.267  77.660  1.00  0.00      A    C  
ATOM   4037  H   PHE B 130     -76.839  10.560  81.866  1.00  0.00      A    H  
ATOM   4038  HA  PHE B 130     -74.939  12.216  80.750  1.00  0.00      A    H  
ATOM   4039 1HB  PHE B 130     -77.391  12.724  82.308  1.00  0.00      A    H  
ATOM   4040 2HB  PHE B 130     -76.327  14.065  81.942  1.00  0.00      A    H  
ATOM   4041  HD1 PHE B 130     -78.078  11.170  80.331  1.00  0.00      A    H  
ATOM   4042  HD2 PHE B 130     -76.445  15.115  79.842  1.00  0.00      A    H  
ATOM   4043  HE1 PHE B 130     -79.047  11.288  78.051  1.00  0.00      A    H  
ATOM   4044  HE2 PHE B 130     -77.415  15.231  77.562  1.00  0.00      A    H  
ATOM   4045  HZ  PHE B 130     -78.719  13.321  76.668  1.00  0.00      A    H  
ATOM   4046  N   SER B 131     -73.346  11.839  82.873  1.00  0.00      A    N  
ATOM   4047  CA  SER B 131     -72.341  12.059  83.902  1.00  0.00      A    C  
ATOM   4048  C   SER B 131     -71.672  13.394  83.657  1.00  0.00      A    C  
ATOM   4049  O   SER B 131     -71.609  13.876  82.532  1.00  0.00      A    O  
ATOM   4050  CB  SER B 131     -71.313  10.945  83.897  1.00  0.00      A    C  
ATOM   4051  OG  SER B 131     -71.903   9.714  84.212  1.00  0.00      A    O  
ATOM   4052  H   SER B 131     -73.204  11.116  82.226  1.00  0.00      A    H  
ATOM   4053  HA  SER B 131     -72.837  12.066  84.873  1.00  0.00      A    H  
ATOM   4054 1HB  SER B 131     -70.844  10.886  82.914  1.00  0.00      A    H  
ATOM   4055 2HB  SER B 131     -70.529  11.171  84.619  1.00  0.00      A    H  
ATOM   4056  HG  SER B 131     -72.569   9.559  83.539  1.00  0.00      A    H  
ATOM   4057  N   GLY B 132     -71.299  14.048  84.752  1.00  0.00      A    N  
ATOM   4058  CA  GLY B 132     -70.767  15.396  84.685  1.00  0.00      A    C  
ATOM   4059  C   GLY B 132     -69.896  15.606  83.465  1.00  0.00      A    C  
ATOM   4060  O   GLY B 132     -69.706  16.745  83.036  1.00  0.00      A    O  
ATOM   4061  H   GLY B 132     -71.466  13.646  85.624  1.00  0.00      A    H  
ATOM   4062 1HA  GLY B 132     -71.590  16.111  84.664  1.00  0.00      A    H  
ATOM   4063 2HA  GLY B 132     -70.184  15.603  85.581  1.00  0.00      A    H  
ATOM   4064  N   GLU B 133     -69.421  14.536  82.855  1.00  0.00      A    N  
ATOM   4065  CA  GLU B 133     -68.643  14.705  81.644  1.00  0.00      A    C  
ATOM   4066  C   GLU B 133     -69.599  15.069  80.497  1.00  0.00      A    C  
ATOM   4067  O   GLU B 133     -69.376  16.034  79.747  1.00  0.00      A    O  
ATOM   4068  CB  GLU B 133     -67.860  13.431  81.317  1.00  0.00      A    C  
ATOM   4069  CG  GLU B 133     -66.745  13.108  82.300  1.00  0.00      A    C  
ATOM   4070  CD  GLU B 133     -66.040  11.818  81.983  1.00  0.00      A    C  
ATOM   4071  OE1 GLU B 133     -66.462  11.140  81.077  1.00  0.00      A    O  
ATOM   4072  OE2 GLU B 133     -65.079  11.510  82.647  1.00  0.00      A    O1-
ATOM   4073  H   GLU B 133     -69.635  13.639  83.192  1.00  0.00      A    H  
ATOM   4074  HA  GLU B 133     -67.932  15.516  81.801  1.00  0.00      A    H  
ATOM   4075 1HB  GLU B 133     -68.543  12.581  81.293  1.00  0.00      A    H  
ATOM   4076 2HB  GLU B 133     -67.416  13.521  80.325  1.00  0.00      A    H  
ATOM   4077 1HG  GLU B 133     -66.017  13.918  82.288  1.00  0.00      A    H  
ATOM   4078 2HG  GLU B 133     -67.165  13.049  83.303  1.00  0.00      A    H  
ATOM   4079  N   GLU B 134     -70.705  14.325  80.411  1.00  0.00      A    N  
ATOM   4080  CA  GLU B 134     -71.718  14.589  79.386  1.00  0.00      A    C  
ATOM   4081  C   GLU B 134     -72.523  15.822  79.778  1.00  0.00      A    C  
ATOM   4082  O   GLU B 134     -72.794  16.691  78.954  1.00  0.00      A    O  
ATOM   4083  CB  GLU B 134     -72.644  13.386  79.207  1.00  0.00      A    C  
ATOM   4084  CG  GLU B 134     -73.691  13.554  78.114  1.00  0.00      A    C  
ATOM   4085  CD  GLU B 134     -73.089  13.664  76.741  1.00  0.00      A    C  
ATOM   4086  OE1 GLU B 134     -71.958  13.274  76.576  1.00  0.00      A    O  
ATOM   4087  OE2 GLU B 134     -73.761  14.138  75.856  1.00  0.00      A    O1-
ATOM   4088  H   GLU B 134     -70.854  13.602  81.060  1.00  0.00      A    H  
ATOM   4089  HA  GLU B 134     -71.209  14.776  78.439  1.00  0.00      A    H  
ATOM   4090 1HB  GLU B 134     -72.053  12.502  78.970  1.00  0.00      A    H  
ATOM   4091 2HB  GLU B 134     -73.168  13.187  80.143  1.00  0.00      A    H  
ATOM   4092 1HG  GLU B 134     -74.365  12.699  78.136  1.00  0.00      A    H  
ATOM   4093 2HG  GLU B 134     -74.276  14.449  78.322  1.00  0.00      A    H  
ATOM   4094  N   LEU B 135     -72.868  15.904  81.058  1.00  0.00      A    N  
ATOM   4095  CA  LEU B 135     -73.608  17.051  81.563  1.00  0.00      A    C  
ATOM   4096  C   LEU B 135     -72.784  18.312  81.329  1.00  0.00      A    C  
ATOM   4097  O   LEU B 135     -73.328  19.365  81.000  1.00  0.00      A    O  
ATOM   4098  CB  LEU B 135     -73.918  16.863  83.060  1.00  0.00      A    C  
ATOM   4099  CG  LEU B 135     -75.437  16.731  83.290  1.00  0.00      A    C  
ATOM   4100  CD1 LEU B 135     -75.703  16.361  84.760  1.00  0.00      A    C  
ATOM   4101  CD2 LEU B 135     -76.121  18.066  82.937  1.00  0.00      A    C  
ATOM   4102  H   LEU B 135     -72.595  15.197  81.678  1.00  0.00      A    H  
ATOM   4103  HA  LEU B 135     -74.550  17.120  81.022  1.00  0.00      A    H  
ATOM   4104 1HB  LEU B 135     -73.434  15.963  83.405  1.00  0.00      A    H  
ATOM   4105 2HB  LEU B 135     -73.545  17.708  83.621  1.00  0.00      A    H  
ATOM   4106  HG  LEU B 135     -75.839  15.947  82.664  1.00  0.00      A    H  
ATOM   4107 1HD1 LEU B 135     -76.580  16.884  85.115  1.00  0.00      A    H  
ATOM   4108 2HD1 LEU B 135     -74.851  16.628  85.365  1.00  0.00      A    H  
ATOM   4109 3HD1 LEU B 135     -75.870  15.297  84.832  1.00  0.00      A    H  
ATOM   4110 1HD2 LEU B 135     -76.803  18.342  83.726  1.00  0.00      A    H  
ATOM   4111 2HD2 LEU B 135     -76.670  17.951  82.013  1.00  0.00      A    H  
ATOM   4112 3HD2 LEU B 135     -75.380  18.841  82.818  1.00  0.00      A    H  
ATOM   4113  N   ASP B 136     -71.468  18.201  81.490  1.00  0.00      A    N  
ATOM   4114  CA  ASP B 136     -70.604  19.353  81.274  1.00  0.00      A    C  
ATOM   4115  C   ASP B 136     -70.725  19.809  79.823  1.00  0.00      A    C  
ATOM   4116  O   ASP B 136     -70.842  21.005  79.548  1.00  0.00      A    O  
ATOM   4117  CB  ASP B 136     -69.148  19.016  81.604  1.00  0.00      A    C  
ATOM   4118  CG  ASP B 136     -68.228  20.227  81.525  1.00  0.00      A    C  
ATOM   4119  OD1 ASP B 136     -68.485  21.189  82.208  1.00  0.00      A    O  
ATOM   4120  OD2 ASP B 136     -67.277  20.177  80.783  1.00  0.00      A    O1-
ATOM   4121  H   ASP B 136     -71.073  17.334  81.741  1.00  0.00      A    H  
ATOM   4122  HA  ASP B 136     -70.930  20.157  81.934  1.00  0.00      A    H  
ATOM   4123 1HB  ASP B 136     -69.090  18.598  82.609  1.00  0.00      A    H  
ATOM   4124 2HB  ASP B 136     -68.784  18.256  80.912  1.00  0.00      A    H  
ATOM   4125  N   LYS B 137     -70.715  18.857  78.890  1.00  0.00      A    N  
ATOM   4126  CA  LYS B 137     -70.840  19.217  77.476  1.00  0.00      A    C  
ATOM   4127  C   LYS B 137     -72.157  19.970  77.244  1.00  0.00      A    C  
ATOM   4128  O   LYS B 137     -72.188  21.029  76.581  1.00  0.00      A    O  
ATOM   4129  CB  LYS B 137     -70.770  17.972  76.590  1.00  0.00      A    C  
ATOM   4130  CG  LYS B 137     -69.392  17.331  76.513  1.00  0.00      A    C  
ATOM   4131  CD  LYS B 137     -69.408  16.088  75.635  1.00  0.00      A    C  
ATOM   4132  CE  LYS B 137     -68.034  15.436  75.570  1.00  0.00      A    C  
ATOM   4133  NZ  LYS B 137     -68.045  14.196  74.749  1.00  0.00      A    N1+
ATOM   4134  H   LYS B 137     -70.623  17.907  79.154  1.00  0.00      A    H  
ATOM   4135  HA  LYS B 137     -70.012  19.875  77.213  1.00  0.00      A    H  
ATOM   4136 1HB  LYS B 137     -71.469  17.221  76.962  1.00  0.00      A    H  
ATOM   4137 2HB  LYS B 137     -71.077  18.230  75.576  1.00  0.00      A    H  
ATOM   4138 1HG  LYS B 137     -68.680  18.046  76.102  1.00  0.00      A    H  
ATOM   4139 2HG  LYS B 137     -69.063  17.053  77.515  1.00  0.00      A    H  
ATOM   4140 1HD  LYS B 137     -70.124  15.369  76.035  1.00  0.00      A    H  
ATOM   4141 2HD  LYS B 137     -69.718  16.359  74.626  1.00  0.00      A    H  
ATOM   4142 1HE  LYS B 137     -67.320  16.137  75.140  1.00  0.00      A    H  
ATOM   4143 2HE  LYS B 137     -67.702  15.187  76.578  1.00  0.00      A    H  
ATOM   4144 1HZ  LYS B 137     -67.118  13.795  74.732  1.00  0.00      A    H  
ATOM   4145 2HZ  LYS B 137     -68.692  13.532  75.151  1.00  0.00      A    H  
ATOM   4146 3HZ  LYS B 137     -68.333  14.418  73.807  1.00  0.00      A    H  
ATOM   4147  N   LEU B 138     -73.239  19.448  77.824  1.00  0.00      A    N  
ATOM   4148  CA  LEU B 138     -74.529  20.103  77.694  1.00  0.00      A    C  
ATOM   4149  C   LEU B 138     -74.417  21.492  78.309  1.00  0.00      A    C  
ATOM   4150  O   LEU B 138     -74.899  22.470  77.745  1.00  0.00      A    O  
ATOM   4151  CB  LEU B 138     -75.631  19.294  78.390  1.00  0.00      A    C  
ATOM   4152  CG  LEU B 138     -77.047  19.873  78.288  1.00  0.00      A    C  
ATOM   4153  CD1 LEU B 138     -77.453  19.970  76.824  1.00  0.00      A    C  
ATOM   4154  CD2 LEU B 138     -78.014  18.991  79.064  1.00  0.00      A    C  
ATOM   4155  H   LEU B 138     -73.160  18.631  78.363  1.00  0.00      A    H  
ATOM   4156  HA  LEU B 138     -74.774  20.178  76.635  1.00  0.00      A    H  
ATOM   4157 1HB  LEU B 138     -75.650  18.294  77.961  1.00  0.00      A    H  
ATOM   4158 2HB  LEU B 138     -75.383  19.207  79.448  1.00  0.00      A    H  
ATOM   4159  HG  LEU B 138     -77.060  20.880  78.705  1.00  0.00      A    H  
ATOM   4160 1HD1 LEU B 138     -78.459  20.381  76.750  1.00  0.00      A    H  
ATOM   4161 2HD1 LEU B 138     -76.756  20.622  76.295  1.00  0.00      A    H  
ATOM   4162 3HD1 LEU B 138     -77.433  18.978  76.374  1.00  0.00      A    H  
ATOM   4163 1HD2 LEU B 138     -79.021  19.403  78.993  1.00  0.00      A    H  
ATOM   4164 2HD2 LEU B 138     -78.003  17.984  78.648  1.00  0.00      A    H  
ATOM   4165 3HD2 LEU B 138     -77.711  18.954  80.111  1.00  0.00      A    H  
ATOM   4166  N   TRP B 139     -73.721  21.588  79.433  1.00  0.00      A    N  
ATOM   4167  CA  TRP B 139     -73.504  22.886  80.055  1.00  0.00      A    C  
ATOM   4168  C   TRP B 139     -72.657  23.818  79.204  1.00  0.00      A    C  
ATOM   4169  O   TRP B 139     -72.855  25.033  79.242  1.00  0.00      A    O  
ATOM   4170  CB  TRP B 139     -72.837  22.704  81.419  1.00  0.00      A    C  
ATOM   4171  CG  TRP B 139     -72.669  23.987  82.178  1.00  0.00      A    C  
ATOM   4172  CD1 TRP B 139     -73.593  24.582  82.984  1.00  0.00      A    C  
ATOM   4173  CD2 TRP B 139     -71.501  24.841  82.206  1.00  0.00      A    C  
ATOM   4174  CE2 TRP B 139     -71.803  25.917  83.045  1.00  0.00      A    C  
ATOM   4175  CE3 TRP B 139     -70.242  24.779  81.597  1.00  0.00      A    C  
ATOM   4176  NE1 TRP B 139     -73.082  25.744  83.509  1.00  0.00      A    N  
ATOM   4177  CZ2 TRP B 139     -70.892  26.932  83.293  1.00  0.00      A    C  
ATOM   4178  CZ3 TRP B 139     -69.328  25.797  81.847  1.00  0.00      A    C  
ATOM   4179  CH2 TRP B 139     -69.646  26.844  82.673  1.00  0.00      A    C  
ATOM   4180  H   TRP B 139     -73.312  20.789  79.824  1.00  0.00      A    H  
ATOM   4181  HA  TRP B 139     -74.472  23.367  80.195  1.00  0.00      A    H  
ATOM   4182 1HB  TRP B 139     -73.430  22.021  82.027  1.00  0.00      A    H  
ATOM   4183 2HB  TRP B 139     -71.853  22.256  81.286  1.00  0.00      A    H  
ATOM   4184  HD1 TRP B 139     -74.590  24.194  83.183  1.00  0.00      A    H  
ATOM   4185  HE1 TRP B 139     -73.569  26.371  84.134  1.00  0.00      A    H  
ATOM   4186  HE3 TRP B 139     -69.983  23.948  80.942  1.00  0.00      A    H  
ATOM   4187  HZ2 TRP B 139     -71.126  27.773  83.946  1.00  0.00      A    H  
ATOM   4188  HZ3 TRP B 139     -68.350  25.741  81.368  1.00  0.00      A    H  
ATOM   4189  HH2 TRP B 139     -68.905  27.625  82.848  1.00  0.00      A    H  
ATOM   4190  N   ARG B 140     -71.731  23.276  78.430  1.00  0.00      A    N  
ATOM   4191  CA  ARG B 140     -70.915  24.136  77.593  1.00  0.00      A    C  
ATOM   4192  C   ARG B 140     -71.837  24.936  76.684  1.00  0.00      A    C  
ATOM   4193  O   ARG B 140     -71.729  26.165  76.579  1.00  0.00      A    O  
ATOM   4194  CB  ARG B 140     -69.933  23.325  76.760  1.00  0.00      A    C  
ATOM   4195  CG  ARG B 140     -68.793  22.696  77.547  1.00  0.00      A    C  
ATOM   4196  CD  ARG B 140     -67.916  21.871  76.678  1.00  0.00      A    C  
ATOM   4197  NE  ARG B 140     -66.825  21.267  77.426  1.00  0.00      A    N  
ATOM   4198  CZ  ARG B 140     -65.971  20.352  76.929  1.00  0.00      A    C  
ATOM   4199  NH1 ARG B 140     -66.093  19.946  75.684  1.00  0.00      A    N1+
ATOM   4200  NH2 ARG B 140     -65.009  19.862  77.692  1.00  0.00      A    N  
ATOM   4201  H   ARG B 140     -71.607  22.302  78.414  1.00  0.00      A    H  
ATOM   4202  HA  ARG B 140     -70.345  24.806  78.237  1.00  0.00      A    H  
ATOM   4203 1HB  ARG B 140     -70.464  22.523  76.250  1.00  0.00      A    H  
ATOM   4204 2HB  ARG B 140     -69.491  23.964  75.994  1.00  0.00      A    H  
ATOM   4205 1HG  ARG B 140     -68.187  23.481  78.000  1.00  0.00      A    H  
ATOM   4206 2HG  ARG B 140     -69.202  22.056  78.329  1.00  0.00      A    H  
ATOM   4207 1HD  ARG B 140     -68.501  21.072  76.224  1.00  0.00      A    H  
ATOM   4208 2HD  ARG B 140     -67.487  22.496  75.895  1.00  0.00      A    H  
ATOM   4209  HE  ARG B 140     -66.699  21.554  78.387  1.00  0.00      A    H  
ATOM   4210 1HH1 ARG B 140     -66.828  20.321  75.101  1.00  0.00      A    H  
ATOM   4211 2HH1 ARG B 140     -65.453  19.261  75.312  1.00  0.00      A    H  
ATOM   4212 1HH2 ARG B 140     -64.915  20.174  78.649  1.00  0.00      A    H  
ATOM   4213 2HH2 ARG B 140     -64.370  19.176  77.320  1.00  0.00      A    H  
ATOM   4214  N   GLU B 141     -72.768  24.235  76.047  1.00  0.00      A    N  
ATOM   4215  CA  GLU B 141     -73.712  24.911  75.165  1.00  0.00      A    C  
ATOM   4216  C   GLU B 141     -74.732  25.751  75.951  1.00  0.00      A    C  
ATOM   4217  O   GLU B 141     -75.163  26.805  75.481  1.00  0.00      A    O  
ATOM   4218  CB  GLU B 141     -74.443  23.886  74.296  1.00  0.00      A    C  
ATOM   4219  CG  GLU B 141     -73.561  23.185  73.273  1.00  0.00      A    C  
ATOM   4220  CD  GLU B 141     -74.308  22.170  72.453  1.00  0.00      A    C  
ATOM   4221  OE1 GLU B 141     -75.463  21.945  72.727  1.00  0.00      A    O  
ATOM   4222  OE2 GLU B 141     -73.723  21.618  71.551  1.00  0.00      A    O1-
ATOM   4223  H   GLU B 141     -72.823  23.255  76.181  1.00  0.00      A    H  
ATOM   4224  HA  GLU B 141     -73.156  25.590  74.516  1.00  0.00      A    H  
ATOM   4225 1HB  GLU B 141     -74.889  23.121  74.932  1.00  0.00      A    H  
ATOM   4226 2HB  GLU B 141     -75.255  24.377  73.757  1.00  0.00      A    H  
ATOM   4227 1HG  GLU B 141     -73.134  23.931  72.604  1.00  0.00      A    H  
ATOM   4228 2HG  GLU B 141     -72.741  22.692  73.793  1.00  0.00      A    H  
ATOM   4229  N   PHE B 142     -75.124  25.286  77.142  1.00  0.00      A    N  
ATOM   4230  CA  PHE B 142     -76.107  26.021  77.951  1.00  0.00      A    C  
ATOM   4231  C   PHE B 142     -75.622  27.452  78.202  1.00  0.00      A    C  
ATOM   4232  O   PHE B 142     -76.286  28.431  77.824  1.00  0.00      A    O  
ATOM   4233  CB  PHE B 142     -76.348  25.312  79.285  1.00  0.00      A    C  
ATOM   4234  CG  PHE B 142     -77.291  26.044  80.198  1.00  0.00      A    C  
ATOM   4235  CD1 PHE B 142     -78.661  25.994  79.989  1.00  0.00      A    C  
ATOM   4236  CD2 PHE B 142     -76.809  26.784  81.266  1.00  0.00      A    C  
ATOM   4237  CE1 PHE B 142     -79.529  26.668  80.827  1.00  0.00      A    C  
ATOM   4238  CE2 PHE B 142     -77.673  27.457  82.108  1.00  0.00      A    C  
ATOM   4239  CZ  PHE B 142     -79.035  27.398  81.887  1.00  0.00      A    C  
ATOM   4240  H   PHE B 142     -74.755  24.443  77.475  1.00  0.00      A    H  
ATOM   4241  HA  PHE B 142     -77.049  26.058  77.402  1.00  0.00      A    H  
ATOM   4242 1HB  PHE B 142     -76.757  24.319  79.099  1.00  0.00      A    H  
ATOM   4243 2HB  PHE B 142     -75.401  25.184  79.806  1.00  0.00      A    H  
ATOM   4244  HD1 PHE B 142     -79.051  25.414  79.152  1.00  0.00      A    H  
ATOM   4245  HD2 PHE B 142     -75.733  26.831  81.440  1.00  0.00      A    H  
ATOM   4246  HE1 PHE B 142     -80.603  26.620  80.651  1.00  0.00      A    H  
ATOM   4247  HE2 PHE B 142     -77.282  28.035  82.944  1.00  0.00      A    H  
ATOM   4248  HZ  PHE B 142     -79.718  27.931  82.548  1.00  0.00      A    H  
ATOM   4249  N   LEU B 143     -74.455  27.577  78.824  1.00  0.00      A    N  
ATOM   4250  CA  LEU B 143     -73.908  28.900  79.092  1.00  0.00      A    C  
ATOM   4251  C   LEU B 143     -73.639  29.635  77.782  1.00  0.00      A    C  
ATOM   4252  O   LEU B 143     -73.858  30.844  77.694  1.00  0.00      A    O  
ATOM   4253  CB  LEU B 143     -72.612  28.788  79.907  1.00  0.00      A    C  
ATOM   4254  CG  LEU B 143     -71.973  30.119  80.324  1.00  0.00      A    C  
ATOM   4255  CD1 LEU B 143     -72.953  30.908  81.179  1.00  0.00      A    C  
ATOM   4256  CD2 LEU B 143     -70.683  29.845  81.082  1.00  0.00      A    C  
ATOM   4257  H   LEU B 143     -73.959  26.772  79.109  1.00  0.00      A    H  
ATOM   4258  HA  LEU B 143     -74.637  29.464  79.672  1.00  0.00      A    H  
ATOM   4259 1HB  LEU B 143     -72.820  28.222  80.813  1.00  0.00      A    H  
ATOM   4260 2HB  LEU B 143     -71.879  28.237  79.319  1.00  0.00      A    H  
ATOM   4261  HG  LEU B 143     -71.753  30.712  79.435  1.00  0.00      A    H  
ATOM   4262 1HD1 LEU B 143     -72.499  31.854  81.477  1.00  0.00      A    H  
ATOM   4263 2HD1 LEU B 143     -73.859  31.106  80.606  1.00  0.00      A    H  
ATOM   4264 3HD1 LEU B 143     -73.205  30.333  82.069  1.00  0.00      A    H  
ATOM   4265 1HD2 LEU B 143     -70.227  30.792  81.378  1.00  0.00      A    H  
ATOM   4266 2HD2 LEU B 143     -70.901  29.254  81.972  1.00  0.00      A    H  
ATOM   4267 3HD2 LEU B 143     -69.993  29.295  80.441  1.00  0.00      A    H  
ATOM   4268  N   HIS B 144     -73.178  28.911  76.758  1.00  0.00      A    N  
ATOM   4269  CA  HIS B 144     -72.915  29.559  75.474  1.00  0.00      A    C  
ATOM   4270  C   HIS B 144     -74.147  30.354  75.047  1.00  0.00      A    C  
ATOM   4271  O   HIS B 144     -74.035  31.493  74.592  1.00  0.00      A    O  
ATOM   4272  CB  HIS B 144     -72.551  28.531  74.399  1.00  0.00      A    C  
ATOM   4273  CG  HIS B 144     -72.263  29.137  73.060  1.00  0.00      A    C  
ATOM   4274  CD2 HIS B 144     -72.972  29.132  71.908  1.00  0.00      A    C  
ATOM   4275  ND1 HIS B 144     -71.115  29.856  72.802  1.00  0.00      A    N  
ATOM   4276  CE1 HIS B 144     -71.130  30.267  71.545  1.00  0.00      A    C  
ATOM   4277  NE2 HIS B 144     -72.246  29.841  70.982  1.00  0.00      A    N  
ATOM   4278  H   HIS B 144     -73.021  27.944  76.864  1.00  0.00      A    H  
ATOM   4279  HA  HIS B 144     -72.074  30.244  75.578  1.00  0.00      A    H  
ATOM   4280 1HB  HIS B 144     -71.673  27.968  74.716  1.00  0.00      A    H  
ATOM   4281 2HB  HIS B 144     -73.370  27.821  74.282  1.00  0.00      A    H  
ATOM   4282  HD1 HIS B 144     -70.344  29.985  73.426  1.00  0.00      A    H  
ATOM   4283  HD2 HIS B 144     -73.932  28.695  71.630  1.00  0.00      A    H  
ATOM   4284  HE1 HIS B 144     -70.306  30.855  71.143  1.00  0.00      A    H  
ATOM   4285  N   HIS B 145     -75.324  29.758  75.225  1.00  0.00      A    N  
ATOM   4286  CA  HIS B 145     -76.565  30.442  74.880  1.00  0.00      A    C  
ATOM   4287  C   HIS B 145     -76.778  31.648  75.788  1.00  0.00      A    C  
ATOM   4288  O   HIS B 145     -77.201  32.710  75.333  1.00  0.00      A    O  
ATOM   4289  CB  HIS B 145     -77.761  29.492  74.987  1.00  0.00      A    C  
ATOM   4290  CG  HIS B 145     -77.798  28.447  73.914  1.00  0.00      A    C  
ATOM   4291  CD2 HIS B 145     -78.513  28.371  72.768  1.00  0.00      A    C  
ATOM   4292  ND1 HIS B 145     -77.023  27.307  73.961  1.00  0.00      A    N  
ATOM   4293  CE1 HIS B 145     -77.263  26.573  72.887  1.00  0.00      A    C  
ATOM   4294  NE2 HIS B 145     -78.162  27.197  72.149  1.00  0.00      A    N  
ATOM   4295  H   HIS B 145     -75.357  28.856  75.612  1.00  0.00      A    H  
ATOM   4296  HA  HIS B 145     -76.511  30.798  73.852  1.00  0.00      A    H  
ATOM   4297 1HB  HIS B 145     -77.741  28.987  75.954  1.00  0.00      A    H  
ATOM   4298 2HB  HIS B 145     -78.687  30.064  74.937  1.00  0.00      A    H  
ATOM   4299  HD1 HIS B 145     -76.435  27.023  74.717  1.00  0.00      A    H  
ATOM   4300  HD2 HIS B 145     -79.250  29.032  72.309  1.00  0.00      A    H  
ATOM   4301  HE1 HIS B 145     -76.747  25.625  72.737  1.00  0.00      A    H  
ATOM   4302  N   LYS B 146     -76.492  31.476  77.072  1.00  0.00      A    N  
ATOM   4303  CA  LYS B 146     -76.673  32.570  78.021  1.00  0.00      A    C  
ATOM   4304  C   LYS B 146     -75.787  33.767  77.665  1.00  0.00      A    C  
ATOM   4305  O   LYS B 146     -76.237  34.914  77.707  1.00  0.00      A    O  
ATOM   4306  CB  LYS B 146     -76.372  32.097  79.444  1.00  0.00      A    C  
ATOM   4307  CG  LYS B 146     -76.581  33.157  80.517  1.00  0.00      A    C  
ATOM   4308  CD  LYS B 146     -76.330  32.593  81.908  1.00  0.00      A    C  
ATOM   4309  CE  LYS B 146     -76.507  33.659  82.979  1.00  0.00      A    C  
ATOM   4310  NZ  LYS B 146     -76.265  33.121  84.345  1.00  0.00      A    N1+
ATOM   4311  H   LYS B 146     -76.167  30.598  77.387  1.00  0.00      A    H  
ATOM   4312  HA  LYS B 146     -77.711  32.901  77.975  1.00  0.00      A    H  
ATOM   4313 1HB  LYS B 146     -77.010  31.246  79.686  1.00  0.00      A    H  
ATOM   4314 2HB  LYS B 146     -75.338  31.759  79.504  1.00  0.00      A    H  
ATOM   4315 1HG  LYS B 146     -75.898  33.989  80.343  1.00  0.00      A    H  
ATOM   4316 2HG  LYS B 146     -77.602  33.532  80.465  1.00  0.00      A    H  
ATOM   4317 1HD  LYS B 146     -77.027  31.776  82.100  1.00  0.00      A    H  
ATOM   4318 2HD  LYS B 146     -75.314  32.201  81.963  1.00  0.00      A    H  
ATOM   4319 1HE  LYS B 146     -75.813  34.477  82.796  1.00  0.00      A    H  
ATOM   4320 2HE  LYS B 146     -77.522  34.055  82.932  1.00  0.00      A    H  
ATOM   4321 1HZ  LYS B 146     -76.393  33.858  85.025  1.00  0.00      A    H  
ATOM   4322 2HZ  LYS B 146     -76.917  32.372  84.533  1.00  0.00      A    H  
ATOM   4323 3HZ  LYS B 146     -75.321  32.768  84.405  1.00  0.00      A    H  
ATOM   4324  N   GLU B 147     -74.529  33.501  77.325  1.00  0.00      A    N  
ATOM   4325  CA  GLU B 147     -73.598  34.574  76.981  1.00  0.00      A    C  
ATOM   4326  C   GLU B 147     -73.975  35.262  75.670  1.00  0.00      A    C  
ATOM   4327  O   GLU B 147     -74.030  36.489  75.598  1.00  0.00      A    O  
ATOM   4328  CB  GLU B 147     -72.173  34.023  76.883  1.00  0.00      A    C  
ATOM   4329  CG  GLU B 147     -71.572  33.593  78.214  1.00  0.00      A    C  
ATOM   4330  CD  GLU B 147     -70.213  32.968  78.067  1.00  0.00      A    C  
ATOM   4331  OE1 GLU B 147     -69.781  32.786  76.953  1.00  0.00      A    O  
ATOM   4332  OE2 GLU B 147     -69.605  32.673  79.069  1.00  0.00      A    O1-
ATOM   4333  H   GLU B 147     -74.218  32.571  77.315  1.00  0.00      A    H  
ATOM   4334  HA  GLU B 147     -73.630  35.326  77.770  1.00  0.00      A    H  
ATOM   4335 1HB  GLU B 147     -72.162  33.160  76.216  1.00  0.00      A    H  
ATOM   4336 2HB  GLU B 147     -71.520  34.780  76.448  1.00  0.00      A    H  
ATOM   4337 1HG  GLU B 147     -71.489  34.465  78.862  1.00  0.00      A    H  
ATOM   4338 2HG  GLU B 147     -72.244  32.882  78.692  1.00  0.00      A    H  
ATOM   4339  N   LYS B 148     -74.224  34.468  74.635  1.00  0.00      A    N  
ATOM   4340  CA  LYS B 148     -74.581  35.019  73.332  1.00  0.00      A    C  
ATOM   4341  C   LYS B 148     -75.872  35.820  73.425  1.00  0.00      A    C  
ATOM   4342  O   LYS B 148     -75.980  36.912  72.857  1.00  0.00      A    O  
ATOM   4343  CB  LYS B 148     -74.722  33.904  72.294  1.00  0.00      A    C  
ATOM   4344  CG  LYS B 148     -73.411  33.224  71.919  1.00  0.00      A    C  
ATOM   4345  CD  LYS B 148     -72.488  34.175  71.173  1.00  0.00      A    C  
ATOM   4346  CE  LYS B 148     -71.210  33.476  70.733  1.00  0.00      A    C  
ATOM   4347  NZ  LYS B 148     -70.283  34.404  70.029  1.00  0.00      A    N1+
ATOM   4348  H   LYS B 148     -74.158  33.496  74.748  1.00  0.00      A    H  
ATOM   4349  HA  LYS B 148     -73.784  35.692  73.012  1.00  0.00      A    H  
ATOM   4350 1HB  LYS B 148     -75.400  33.139  72.672  1.00  0.00      A    H  
ATOM   4351 2HB  LYS B 148     -75.161  34.310  71.383  1.00  0.00      A    H  
ATOM   4352 1HG  LYS B 148     -72.910  32.877  72.823  1.00  0.00      A    H  
ATOM   4353 2HG  LYS B 148     -73.619  32.361  71.286  1.00  0.00      A    H  
ATOM   4354 1HD  LYS B 148     -73.001  34.566  70.294  1.00  0.00      A    H  
ATOM   4355 2HD  LYS B 148     -72.228  35.012  71.822  1.00  0.00      A    H  
ATOM   4356 1HE  LYS B 148     -70.702  33.065  71.604  1.00  0.00      A    H  
ATOM   4357 2HE  LYS B 148     -71.459  32.653  70.063  1.00  0.00      A    H  
ATOM   4358 1HZ  LYS B 148     -69.450  33.903  69.754  1.00  0.00      A    H  
ATOM   4359 2HZ  LYS B 148     -70.739  34.777  69.208  1.00  0.00      A    H  
ATOM   4360 3HZ  LYS B 148     -70.030  35.161  70.648  1.00  0.00      A    H  
ATOM   4361  N   VAL B 149     -76.850  35.285  74.144  1.00  0.00      A    N  
ATOM   4362  CA  VAL B 149     -78.126  35.975  74.299  1.00  0.00      A    C  
ATOM   4363  C   VAL B 149     -77.930  37.300  75.026  1.00  0.00      A    C  
ATOM   4364  O   VAL B 149     -78.468  38.323  74.608  1.00  0.00      A    O  
ATOM   4365  CB  VAL B 149     -79.126  35.093  75.058  1.00  0.00      A    C  
ATOM   4366  CG1 VAL B 149     -80.296  35.947  75.561  1.00  0.00      A    C  
ATOM   4367  CG2 VAL B 149     -79.667  34.018  74.112  1.00  0.00      A    C  
ATOM   4368  H   VAL B 149     -76.711  34.419  74.583  1.00  0.00      A    H  
ATOM   4369  HA  VAL B 149     -78.536  36.169  73.307  1.00  0.00      A    H  
ATOM   4370  HB  VAL B 149     -78.635  34.622  75.892  1.00  0.00      A    H  
ATOM   4371 1HG1 VAL B 149     -81.121  35.302  75.831  1.00  0.00      A    H  
ATOM   4372 2HG1 VAL B 149     -80.610  36.625  74.784  1.00  0.00      A    H  
ATOM   4373 3HG1 VAL B 149     -79.983  36.512  76.426  1.00  0.00      A    H  
ATOM   4374 1HG2 VAL B 149     -80.157  33.247  74.687  1.00  0.00      A    H  
ATOM   4375 2HG2 VAL B 149     -78.849  33.588  73.551  1.00  0.00      A    H  
ATOM   4376 3HG2 VAL B 149     -80.373  34.465  73.431  1.00  0.00      A    H  
ATOM   4377  N   HIS B 150     -77.152  37.291  76.106  1.00  0.00      A    N  
ATOM   4378  CA  HIS B 150     -76.921  38.524  76.841  1.00  0.00      A    C  
ATOM   4379  C   HIS B 150     -76.243  39.551  75.949  1.00  0.00      A    C  
ATOM   4380  O   HIS B 150     -76.520  40.729  76.052  1.00  0.00      A    O  
ATOM   4381  CB  HIS B 150     -76.066  38.268  78.086  1.00  0.00      A    C  
ATOM   4382  CG  HIS B 150     -76.785  37.521  79.166  1.00  0.00      A    C  
ATOM   4383  CD2 HIS B 150     -77.942  36.817  79.146  1.00  0.00      A    C  
ATOM   4384  ND1 HIS B 150     -76.310  37.442  80.458  1.00  0.00      A    N  
ATOM   4385  CE1 HIS B 150     -77.146  36.723  81.187  1.00  0.00      A    C  
ATOM   4386  NE2 HIS B 150     -78.143  36.334  80.414  1.00  0.00      A    N  
ATOM   4387  H   HIS B 150     -76.735  36.455  76.403  1.00  0.00      A    H  
ATOM   4388  HA  HIS B 150     -77.875  38.936  77.168  1.00  0.00      A    H  
ATOM   4389 1HB  HIS B 150     -75.179  37.697  77.807  1.00  0.00      A    H  
ATOM   4390 2HB  HIS B 150     -75.727  39.218  78.496  1.00  0.00      A    H  
ATOM   4391  HD1 HIS B 150     -75.510  37.918  80.825  1.00  0.00      A    H  
ATOM   4392  HD2 HIS B 150     -78.662  36.600  78.357  1.00  0.00      A    H  
ATOM   4393  HE1 HIS B 150     -76.948  36.544  82.244  1.00  0.00      A    H  
ATOM   4394  N   GLU B 151     -75.360  39.110  75.071  1.00  0.00      A    N  
ATOM   4395  CA  GLU B 151     -74.696  40.053  74.186  1.00  0.00      A    C  
ATOM   4396  C   GLU B 151     -75.712  40.689  73.240  1.00  0.00      A    C  
ATOM   4397  O   GLU B 151     -75.724  41.904  73.065  1.00  0.00      A    O  
ATOM   4398  CB  GLU B 151     -73.592  39.356  73.387  1.00  0.00      A    C  
ATOM   4399  CG  GLU B 151     -72.805  40.277  72.468  1.00  0.00      A    C  
ATOM   4400  CD  GLU B 151     -71.695  39.570  71.742  1.00  0.00      A    C  
ATOM   4401  OE1 GLU B 151     -71.526  38.394  71.954  1.00  0.00      A    O  
ATOM   4402  OE2 GLU B 151     -71.013  40.208  70.973  1.00  0.00      A    O1-
ATOM   4403  H   GLU B 151     -75.153  38.153  75.014  1.00  0.00      A    H  
ATOM   4404  HA  GLU B 151     -74.243  40.837  74.794  1.00  0.00      A    H  
ATOM   4405 1HB  GLU B 151     -72.888  38.886  74.074  1.00  0.00      A    H  
ATOM   4406 2HB  GLU B 151     -74.029  38.567  72.775  1.00  0.00      A    H  
ATOM   4407 1HG  GLU B 151     -73.484  40.710  71.733  1.00  0.00      A    H  
ATOM   4408 2HG  GLU B 151     -72.386  41.092  73.058  1.00  0.00      A    H  
ATOM   4409  N   TYR B 152     -76.569  39.867  72.639  1.00  0.00      A    N  
ATOM   4410  CA  TYR B 152     -77.581  40.390  71.729  1.00  0.00      A    C  
ATOM   4411  C   TYR B 152     -78.588  41.265  72.478  1.00  0.00      A    C  
ATOM   4412  O   TYR B 152     -78.959  42.342  72.010  1.00  0.00      A    O  
ATOM   4413  CB  TYR B 152     -78.293  39.232  71.028  1.00  0.00      A    C  
ATOM   4414  CG  TYR B 152     -77.371  38.651  69.978  1.00  0.00      A    C  
ATOM   4415  CD1 TYR B 152     -76.943  39.448  68.907  1.00  0.00      A    C  
ATOM   4416  CD2 TYR B 152     -76.943  37.321  70.075  1.00  0.00      A    C  
ATOM   4417  CE1 TYR B 152     -76.091  38.915  67.936  1.00  0.00      A    C  
ATOM   4418  CE2 TYR B 152     -76.090  36.791  69.100  1.00  0.00      A    C  
ATOM   4419  CZ  TYR B 152     -75.665  37.588  68.031  1.00  0.00      A    C  
ATOM   4420  OH  TYR B 152     -74.826  37.059  67.070  1.00  0.00      A    O  
ATOM   4421  H   TYR B 152     -76.526  38.903  72.815  1.00  0.00      A    H  
ATOM   4422  HA  TYR B 152     -77.087  41.013  70.983  1.00  0.00      A    H  
ATOM   4423 1HB  TYR B 152     -78.542  38.468  71.753  1.00  0.00      A    H  
ATOM   4424 2HB  TYR B 152     -79.196  39.590  70.555  1.00  0.00      A    H  
ATOM   4425  HD1 TYR B 152     -77.270  40.472  68.830  1.00  0.00      A    H  
ATOM   4426  HD2 TYR B 152     -77.270  36.707  70.900  1.00  0.00      A    H  
ATOM   4427  HE1 TYR B 152     -75.764  39.531  67.108  1.00  0.00      A    H  
ATOM   4428  HE2 TYR B 152     -75.760  35.766  69.174  1.00  0.00      A    H  
ATOM   4429  HH  TYR B 152     -73.956  37.441  67.191  1.00  0.00      A    H  
ATOM   4430  N   ASN B 153     -79.024  40.791  73.644  1.00  0.00      A    N  
ATOM   4431  CA  ASN B 153     -79.985  41.529  74.465  1.00  0.00      A    C  
ATOM   4432  C   ASN B 153     -79.357  42.774  75.084  1.00  0.00      A    C  
ATOM   4433  O   ASN B 153     -79.954  43.849  75.077  1.00  0.00      A    O  
ATOM   4434  CB  ASN B 153     -80.560  40.633  75.546  1.00  0.00      A    C  
ATOM   4435  CG  ASN B 153     -81.525  39.617  75.002  1.00  0.00      A    C  
ATOM   4436  ND2 ASN B 153     -82.096  38.827  75.874  1.00  0.00      A    N  
ATOM   4437  OD1 ASN B 153     -81.754  39.548  73.788  1.00  0.00      A    O  
ATOM   4438  H   ASN B 153     -78.693  39.928  73.957  1.00  0.00      A    H  
ATOM   4439  HA  ASN B 153     -80.799  41.868  73.824  1.00  0.00      A    H  
ATOM   4440 1HB  ASN B 153     -79.749  40.110  76.056  1.00  0.00      A    H  
ATOM   4441 2HB  ASN B 153     -81.074  41.243  76.289  1.00  0.00      A    H  
ATOM   4442 1HD2 ASN B 153     -82.747  38.131  75.568  1.00  0.00      A    H  
ATOM   4443 2HD2 ASN B 153     -81.882  38.918  76.846  1.00  0.00      A    H  
ATOM   4444  N   VAL B 154     -78.157  42.617  75.626  1.00  0.00      A    N  
ATOM   4445  CA  VAL B 154     -77.462  43.732  76.256  1.00  0.00      A    C  
ATOM   4446  C   VAL B 154     -77.170  44.809  75.223  1.00  0.00      A    C  
ATOM   4447  O   VAL B 154     -77.407  45.994  75.457  1.00  0.00      A    O  
ATOM   4448  CB  VAL B 154     -76.156  43.233  76.894  1.00  0.00      A    C  
ATOM   4449  CG1 VAL B 154     -75.343  44.424  77.398  1.00  0.00      A    C  
ATOM   4450  CG2 VAL B 154     -76.470  42.284  78.069  1.00  0.00      A    C  
ATOM   4451  H   VAL B 154     -77.732  41.737  75.610  1.00  0.00      A    H  
ATOM   4452  HA  VAL B 154     -78.103  44.141  77.038  1.00  0.00      A    H  
ATOM   4453  HB  VAL B 154     -75.578  42.708  76.148  1.00  0.00      A    H  
ATOM   4454 1HG1 VAL B 154     -75.992  45.108  77.922  1.00  0.00      A    H  
ATOM   4455 2HG1 VAL B 154     -74.890  44.928  76.559  1.00  0.00      A    H  
ATOM   4456 3HG1 VAL B 154     -74.570  44.073  78.069  1.00  0.00      A    H  
ATOM   4457 1HG2 VAL B 154     -76.478  42.840  78.996  1.00  0.00      A    H  
ATOM   4458 2HG2 VAL B 154     -75.713  41.516  78.121  1.00  0.00      A    H  
ATOM   4459 3HG2 VAL B 154     -77.437  41.824  77.920  1.00  0.00      A    H  
ATOM   4460  N   LEU B 155     -76.667  44.384  74.070  1.00  0.00      A    N  
ATOM   4461  CA  LEU B 155     -76.363  45.319  72.994  1.00  0.00      A    C  
ATOM   4462  C   LEU B 155     -77.638  45.996  72.498  1.00  0.00      A    C  
ATOM   4463  O   LEU B 155     -77.667  47.211  72.284  1.00  0.00      A    O  
ATOM   4464  CB  LEU B 155     -75.672  44.591  71.833  1.00  0.00      A    C  
ATOM   4465  CG  LEU B 155     -75.287  45.466  70.635  1.00  0.00      A    C  
ATOM   4466  CD1 LEU B 155     -74.320  46.552  71.087  1.00  0.00      A    C  
ATOM   4467  CD2 LEU B 155     -74.666  44.599  69.551  1.00  0.00      A    C  
ATOM   4468  H   LEU B 155     -76.509  43.428  73.938  1.00  0.00      A    H  
ATOM   4469  HA  LEU B 155     -75.687  46.081  73.380  1.00  0.00      A    H  
ATOM   4470 1HB  LEU B 155     -74.762  44.125  72.209  1.00  0.00      A    H  
ATOM   4471 2HB  LEU B 155     -76.335  43.806  71.472  1.00  0.00      A    H  
ATOM   4472  HG  LEU B 155     -76.177  45.957  70.241  1.00  0.00      A    H  
ATOM   4473 1HD1 LEU B 155     -74.046  47.175  70.235  1.00  0.00      A    H  
ATOM   4474 2HD1 LEU B 155     -74.796  47.170  71.848  1.00  0.00      A    H  
ATOM   4475 3HD1 LEU B 155     -73.423  46.091  71.502  1.00  0.00      A    H  
ATOM   4476 1HD2 LEU B 155     -74.393  45.221  68.697  1.00  0.00      A    H  
ATOM   4477 2HD2 LEU B 155     -73.774  44.109  69.942  1.00  0.00      A    H  
ATOM   4478 3HD2 LEU B 155     -75.385  43.843  69.233  1.00  0.00      A    H  
ATOM   4479  N   LEU B 156     -78.700  45.210  72.325  1.00  0.00      A    N  
ATOM   4480  CA  LEU B 156     -79.969  45.767  71.866  1.00  0.00      A    C  
ATOM   4481  C   LEU B 156     -80.514  46.762  72.877  1.00  0.00      A    C  
ATOM   4482  O   LEU B 156     -80.978  47.839  72.510  1.00  0.00      A    O  
ATOM   4483  CB  LEU B 156     -80.992  44.648  71.635  1.00  0.00      A    C  
ATOM   4484  CG  LEU B 156     -82.372  45.100  71.139  1.00  0.00      A    C  
ATOM   4485  CD1 LEU B 156     -82.224  45.816  69.804  1.00  0.00      A    C  
ATOM   4486  CD2 LEU B 156     -83.288  43.892  71.013  1.00  0.00      A    C  
ATOM   4487  H   LEU B 156     -78.631  44.251  72.517  1.00  0.00      A    H  
ATOM   4488  HA  LEU B 156     -79.798  46.284  70.922  1.00  0.00      A    H  
ATOM   4489 1HB  LEU B 156     -80.588  43.953  70.899  1.00  0.00      A    H  
ATOM   4490 2HB  LEU B 156     -81.136  44.109  72.572  1.00  0.00      A    H  
ATOM   4491  HG  LEU B 156     -82.800  45.808  71.851  1.00  0.00      A    H  
ATOM   4492 1HD1 LEU B 156     -83.204  46.137  69.452  1.00  0.00      A    H  
ATOM   4493 2HD1 LEU B 156     -81.580  46.687  69.928  1.00  0.00      A    H  
ATOM   4494 3HD1 LEU B 156     -81.782  45.137  69.075  1.00  0.00      A    H  
ATOM   4495 1HD2 LEU B 156     -84.268  44.212  70.663  1.00  0.00      A    H  
ATOM   4496 2HD2 LEU B 156     -82.861  43.184  70.302  1.00  0.00      A    H  
ATOM   4497 3HD2 LEU B 156     -83.390  43.409  71.986  1.00  0.00      A    H  
ATOM   4498  N   GLU B 157     -80.445  46.403  74.150  1.00  0.00      A    N  
ATOM   4499  CA  GLU B 157     -80.930  47.285  75.200  1.00  0.00      A    C  
ATOM   4500  C   GLU B 157     -80.046  48.523  75.293  1.00  0.00      A    C  
ATOM   4501  O   GLU B 157     -80.496  49.594  75.699  1.00  0.00      A    O  
ATOM   4502  CB  GLU B 157     -80.960  46.557  76.546  1.00  0.00      A    C  
ATOM   4503  CG  GLU B 157     -81.995  45.444  76.635  1.00  0.00      A    C  
ATOM   4504  CD  GLU B 157     -81.988  44.744  77.965  1.00  0.00      A    C  
ATOM   4505  OE1 GLU B 157     -81.145  45.053  78.773  1.00  0.00      A    O  
ATOM   4506  OE2 GLU B 157     -82.827  43.899  78.174  1.00  0.00      A    O1-
ATOM   4507  H   GLU B 157     -80.059  45.534  74.387  1.00  0.00      A    H  
ATOM   4508  HA  GLU B 157     -81.945  47.595  74.951  1.00  0.00      A    H  
ATOM   4509 1HB  GLU B 157     -79.982  46.120  76.746  1.00  0.00      A    H  
ATOM   4510 2HB  GLU B 157     -81.169  47.272  77.343  1.00  0.00      A    H  
ATOM   4511 1HG  GLU B 157     -82.984  45.866  76.465  1.00  0.00      A    H  
ATOM   4512 2HG  GLU B 157     -81.800  44.717  75.847  1.00  0.00      A    H  
ATOM   4513  N   THR B 158     -78.780  48.365  74.917  1.00  0.00      A    N  
ATOM   4514  CA  THR B 158     -77.834  49.473  74.966  1.00  0.00      A    C  
ATOM   4515  C   THR B 158     -78.192  50.540  73.938  1.00  0.00      A    C  
ATOM   4516  O   THR B 158     -78.263  51.727  74.257  1.00  0.00      A    O  
ATOM   4517  CB  THR B 158     -76.392  48.986  74.728  1.00  0.00      A    C  
ATOM   4518  CG2 THR B 158     -75.424  50.158  74.739  1.00  0.00      A    C  
ATOM   4519  OG1 THR B 158     -76.024  48.055  75.754  1.00  0.00      A    O  
ATOM   4520  H   THR B 158     -78.482  47.486  74.595  1.00  0.00      A    H  
ATOM   4521  HA  THR B 158     -77.883  49.925  75.956  1.00  0.00      A    H  
ATOM   4522  HB  THR B 158     -76.333  48.482  73.762  1.00  0.00      A    H  
ATOM   4523  HG1 THR B 158     -76.623  47.304  75.735  1.00  0.00      A    H  
ATOM   4524 1HG2 THR B 158     -74.411  49.795  74.569  1.00  0.00      A    H  
ATOM   4525 2HG2 THR B 158     -75.694  50.862  73.952  1.00  0.00      A    H  
ATOM   4526 3HG2 THR B 158     -75.471  50.659  75.705  1.00  0.00      A    H  
ATOM   4527  N   LEU B 159     -78.415  50.105  72.702  1.00  0.00      A    N  
ATOM   4528  CA  LEU B 159     -78.765  51.025  71.626  1.00  0.00      A    C  
ATOM   4529  C   LEU B 159     -80.237  51.407  71.700  1.00  0.00      A    C  
ATOM   4530  O   LEU B 159     -80.650  52.432  71.154  1.00  0.00      A    O  
ATOM   4531  CB  LEU B 159     -78.458  50.393  70.263  1.00  0.00      A    C  
ATOM   4532  CG  LEU B 159     -76.977  50.117  69.975  1.00  0.00      A    C  
ATOM   4533  CD1 LEU B 159     -76.846  49.382  68.648  1.00  0.00      A    C  
ATOM   4534  CD2 LEU B 159     -76.211  51.431  69.950  1.00  0.00      A    C  
ATOM   4535  H   LEU B 159     -78.340  49.145  72.510  1.00  0.00      A    H  
ATOM   4536  HA  LEU B 159     -78.165  51.929  71.736  1.00  0.00      A    H  
ATOM   4537 1HB  LEU B 159     -78.992  49.447  70.191  1.00  0.00      A    H  
ATOM   4538 2HB  LEU B 159     -78.831  51.056  69.481  1.00  0.00      A    H  
ATOM   4539  HG  LEU B 159     -76.569  49.473  70.755  1.00  0.00      A    H  
ATOM   4540 1HD1 LEU B 159     -75.793  49.185  68.444  1.00  0.00      A    H  
ATOM   4541 2HD1 LEU B 159     -77.387  48.437  68.701  1.00  0.00      A    H  
ATOM   4542 3HD1 LEU B 159     -77.262  49.995  67.850  1.00  0.00      A    H  
ATOM   4543 1HD2 LEU B 159     -75.158  51.234  69.746  1.00  0.00      A    H  
ATOM   4544 2HD2 LEU B 159     -76.618  52.074  69.170  1.00  0.00      A    H  
ATOM   4545 3HD2 LEU B 159     -76.307  51.927  70.916  1.00  0.00      A    H  
ATOM   4546  N   SER B 160     -81.027  50.582  72.378  1.00  0.00      A    N  
ATOM   4547  CA  SER B 160     -82.453  50.850  72.508  1.00  0.00      A    C  
ATOM   4548  C   SER B 160     -82.683  52.184  73.214  1.00  0.00      A    C  
ATOM   4549  O   SER B 160     -83.641  52.898  72.916  1.00  0.00      A    O  
ATOM   4550  CB  SER B 160     -83.131  49.731  73.275  1.00  0.00      A    C  
ATOM   4551  OG  SER B 160     -83.088  48.530  72.555  1.00  0.00      A    O  
ATOM   4552  H   SER B 160     -80.646  49.781  72.792  1.00  0.00      A    H  
ATOM   4553  HA  SER B 160     -82.889  50.903  71.509  1.00  0.00      A    H  
ATOM   4554 1HB  SER B 160     -82.637  49.598  74.237  1.00  0.00      A    H  
ATOM   4555 2HB  SER B 160     -84.167  50.002  73.474  1.00  0.00      A    H  
ATOM   4556  HG  SER B 160     -82.218  48.494  72.152  1.00  0.00      A    H  
ATOM   4557  N   ARG B 161     -81.806  52.506  74.161  1.00  0.00      A    N  
ATOM   4558  CA  ARG B 161     -81.931  53.754  74.913  1.00  0.00      A    C  
ATOM   4559  C   ARG B 161     -81.780  54.964  73.997  1.00  0.00      A    C  
ATOM   4560  O   ARG B 161     -82.498  55.954  74.137  1.00  0.00      A    O  
ATOM   4561  CB  ARG B 161     -80.886  53.823  76.017  1.00  0.00      A    C  
ATOM   4562  CG  ARG B 161     -81.114  52.863  77.173  1.00  0.00      A    C  
ATOM   4563  CD  ARG B 161     -80.024  52.948  78.180  1.00  0.00      A    C  
ATOM   4564  NE  ARG B 161     -80.236  52.031  79.287  1.00  0.00      A    N  
ATOM   4565  CZ  ARG B 161     -79.344  51.797  80.269  1.00  0.00      A    C  
ATOM   4566  NH1 ARG B 161     -78.185  52.419  80.266  1.00  0.00      A    N1+
ATOM   4567  NH2 ARG B 161     -79.632  50.942  81.235  1.00  0.00      A    N  
ATOM   4568  H   ARG B 161     -81.066  51.891  74.364  1.00  0.00      A    H  
ATOM   4569  HA  ARG B 161     -82.921  53.785  75.370  1.00  0.00      A    H  
ATOM   4570 1HB  ARG B 161     -79.903  53.611  75.600  1.00  0.00      A    H  
ATOM   4571 2HB  ARG B 161     -80.857  54.833  76.427  1.00  0.00      A    H  
ATOM   4572 1HG  ARG B 161     -82.055  53.103  77.667  1.00  0.00      A    H  
ATOM   4573 2HG  ARG B 161     -81.152  51.841  76.795  1.00  0.00      A    H  
ATOM   4574 1HD  ARG B 161     -79.073  52.699  77.708  1.00  0.00      A    H  
ATOM   4575 2HD  ARG B 161     -79.976  53.960  78.578  1.00  0.00      A    H  
ATOM   4576  HE  ARG B 161     -81.116  51.533  79.324  1.00  0.00      A    H  
ATOM   4577 1HH1 ARG B 161     -77.965  53.073  79.528  1.00  0.00      A    H  
ATOM   4578 2HH1 ARG B 161     -77.517  52.244  81.002  1.00  0.00      A    H  
ATOM   4579 1HH2 ARG B 161     -80.522  50.464  81.238  1.00  0.00      A    H  
ATOM   4580 2HH2 ARG B 161     -78.964  50.768  81.970  1.00  0.00      A    H  
ATOM   4581  N   THR B 162     -80.837  54.880  73.065  1.00  0.00      A    N  
ATOM   4582  CA  THR B 162     -80.593  55.974  72.133  1.00  0.00      A    C  
ATOM   4583  C   THR B 162     -81.680  56.023  71.065  1.00  0.00      A    C  
ATOM   4584  O   THR B 162     -81.399  56.272  69.891  1.00  0.00      A    O  
ATOM   4585  CB  THR B 162     -79.211  55.841  71.466  1.00  0.00      A    C  
ATOM   4586  CG2 THR B 162     -78.107  55.881  72.512  1.00  0.00      A    C  
ATOM   4587  OG1 THR B 162     -79.141  54.601  70.750  1.00  0.00      A    O  
ATOM   4588  H   THR B 162     -80.294  54.069  73.006  1.00  0.00      A    H  
ATOM   4589  HA  THR B 162     -80.615  56.912  72.688  1.00  0.00      A    H  
ATOM   4590  HB  THR B 162     -79.067  56.660  70.762  1.00  0.00      A    H  
ATOM   4591  HG1 THR B 162     -79.813  54.001  71.085  1.00  0.00      A    H  
ATOM   4592 1HG2 THR B 162     -77.138  55.786  72.023  1.00  0.00      A    H  
ATOM   4593 2HG2 THR B 162     -78.150  56.828  73.051  1.00  0.00      A    H  
ATOM   4594 3HG2 THR B 162     -78.241  55.059  73.214  1.00  0.00      A    H  
ATOM   4595  N   GLU B 163     -82.919  55.784  71.480  1.00  0.00      A    N  
ATOM   4596  CA  GLU B 163     -84.048  55.805  70.554  1.00  0.00      A    C  
ATOM   4597  C   GLU B 163     -85.132  56.736  71.074  1.00  0.00      A    C  
ATOM   4598  O   GLU B 163     -85.761  57.464  70.306  1.00  0.00      A    O  
ATOM   4599  CB  GLU B 163     -84.615  54.396  70.358  1.00  0.00      A    C  
ATOM   4600  CG  GLU B 163     -85.754  54.313  69.352  1.00  0.00      A    C  
ATOM   4601  CD  GLU B 163     -86.206  52.902  69.097  1.00  0.00      A    C  
ATOM   4602  OE1 GLU B 163     -85.642  52.003  69.674  1.00  0.00      A    O  
ATOM   4603  OE2 GLU B 163     -87.118  52.721  68.324  1.00  0.00      A    O1-
ATOM   4604  H   GLU B 163     -83.080  55.597  72.426  1.00  0.00      A    H  
ATOM   4605  HA  GLU B 163     -83.698  56.175  69.590  1.00  0.00      A    H  
ATOM   4606 1HB  GLU B 163     -83.821  53.729  70.021  1.00  0.00      A    H  
ATOM   4607 2HB  GLU B 163     -84.981  54.016  71.311  1.00  0.00      A    H  
ATOM   4608 1HG  GLU B 163     -86.599  54.891  69.726  1.00  0.00      A    H  
ATOM   4609 2HG  GLU B 163     -85.430  54.760  68.414  1.00  0.00      A    H  
ATOM   4610  N   GLU B 164     -85.347  56.712  72.385  1.00  0.00      A    N  
ATOM   4611  CA  GLU B 164     -86.359  57.562  72.992  1.00  0.00      A    C  
ATOM   4612  C   GLU B 164     -85.754  58.903  73.393  1.00  0.00      A    C  
ATOM   4613  O   GLU B 164     -86.262  59.595  74.271  1.00  0.00      A    O  
ATOM   4614  CB  GLU B 164     -86.975  56.877  74.215  1.00  0.00      A    C  
ATOM   4615  CG  GLU B 164     -87.737  55.598  73.900  1.00  0.00      A    C  
ATOM   4616  CD  GLU B 164     -88.341  54.962  75.122  1.00  0.00      A    C  
ATOM   4617  OE1 GLU B 164     -88.111  55.455  76.200  1.00  0.00      A    O  
ATOM   4618  OE2 GLU B 164     -89.032  53.981  74.976  1.00  0.00      A    O1-
ATOM   4619  H   GLU B 164     -84.815  56.112  72.950  1.00  0.00      A    H  
ATOM   4620  HA  GLU B 164     -87.147  57.740  72.260  1.00  0.00      A    H  
ATOM   4621 1HB  GLU B 164     -86.189  56.631  74.928  1.00  0.00      A    H  
ATOM   4622 2HB  GLU B 164     -87.663  57.564  74.708  1.00  0.00      A    H  
ATOM   4623 1HG  GLU B 164     -88.534  55.826  73.193  1.00  0.00      A    H  
ATOM   4624 2HG  GLU B 164     -87.059  54.890  73.425  1.00  0.00      A    H  
ATOM   4625  N   ILE B 165     -84.659  59.259  72.732  1.00  0.00      A    N  
ATOM   4626  CA  ILE B 165     -83.980  60.517  73.010  1.00  0.00      A    C  
ATOM   4627  C   ILE B 165     -84.928  61.700  72.846  1.00  0.00      A    C  
ATOM   4628  O   ILE B 165     -85.438  61.953  71.754  1.00  0.00      A    O  
ATOM   4629  CB  ILE B 165     -82.762  60.701  72.086  1.00  0.00      A    C  
ATOM   4630  CG1 ILE B 165     -81.720  59.611  72.353  1.00  0.00      A    C  
ATOM   4631  CG2 ILE B 165     -82.153  62.082  72.275  1.00  0.00      A    C  
ATOM   4632  CD1 ILE B 165     -80.601  59.574  71.336  1.00  0.00      A    C  
ATOM   4633  H   ILE B 165     -84.305  58.663  72.038  1.00  0.00      A    H  
ATOM   4634  HA  ILE B 165     -83.629  60.501  74.041  1.00  0.00      A    H  
ATOM   4635  HB  ILE B 165     -83.073  60.591  71.047  1.00  0.00      A    H  
ATOM   4636 1HG1 ILE B 165     -81.280  59.762  73.339  1.00  0.00      A    H  
ATOM   4637 2HG1 ILE B 165     -82.206  58.636  72.359  1.00  0.00      A    H  
ATOM   4638 1HG2 ILE B 165     -81.293  62.195  71.615  1.00  0.00      A    H  
ATOM   4639 2HG2 ILE B 165     -82.896  62.842  72.037  1.00  0.00      A    H  
ATOM   4640 3HG2 ILE B 165     -81.833  62.200  73.311  1.00  0.00      A    H  
ATOM   4641 1HD1 ILE B 165     -79.903  58.777  71.593  1.00  0.00      A    H  
ATOM   4642 2HD1 ILE B 165     -81.016  59.389  70.345  1.00  0.00      A    H  
ATOM   4643 3HD1 ILE B 165     -80.076  60.529  71.339  1.00  0.00      A    H  
ATOM   4644  N   HIS B 166     -85.168  62.421  73.931  1.00  0.00      A    N  
ATOM   4645  CA  HIS B 166     -86.054  63.567  73.890  1.00  0.00      A    C  
ATOM   4646  C   HIS B 166     -87.395  63.150  73.316  1.00  0.00      A    C  
ATOM   4647  O   HIS B 166     -88.161  63.972  72.813  1.00  0.00      A    O  
ATOM   4648  CB  HIS B 166     -85.453  64.701  73.054  1.00  0.00      A    C  
ATOM   4649  CG  HIS B 166     -84.132  65.189  73.563  1.00  0.00      A    C  
ATOM   4650  CD2 HIS B 166     -82.965  65.433  72.923  1.00  0.00      A    C  
ATOM   4651  ND1 HIS B 166     -83.911  65.486  74.892  1.00  0.00      A    N  
ATOM   4652  CE1 HIS B 166     -82.663  65.891  75.047  1.00  0.00      A    C  
ATOM   4653  NE2 HIS B 166     -82.068  65.869  73.868  1.00  0.00      A    N  
ATOM   4654  H   HIS B 166     -84.754  62.173  74.775  1.00  0.00      A    H  
ATOM   4655  HA  HIS B 166     -86.209  63.944  74.901  1.00  0.00      A    H  
ATOM   4656 1HB  HIS B 166     -85.319  64.364  72.026  1.00  0.00      A    H  
ATOM   4657 2HB  HIS B 166     -86.143  65.544  73.034  1.00  0.00      A    H  
ATOM   4658  HD2 HIS B 166     -82.773  65.309  71.857  1.00  0.00      A    H  
ATOM   4659  HE1 HIS B 166     -82.202  66.193  75.988  1.00  0.00      A    H  
ATOM   4660  HE2 HIS B 166     -81.110  66.128  73.685  1.00  0.00      A    H  
ATOM   4661  N   GLU B 167     -87.677  61.860  73.432  1.00  0.00      A    N  
ATOM   4662  CA  GLU B 167     -88.941  61.322  72.952  1.00  0.00      A    C  
ATOM   4663  C   GLU B 167     -89.264  61.858  71.561  1.00  0.00      A    C  
ATOM   4664  O   GLU B 167     -90.033  62.808  71.415  1.00  0.00      A    O  
ATOM   4665  CB  GLU B 167     -90.072  61.667  73.923  1.00  0.00      A    C  
ATOM   4666  CG  GLU B 167     -89.903  61.085  75.319  1.00  0.00      A    C  
ATOM   4667  CD  GLU B 167     -91.072  61.375  76.220  1.00  0.00      A    C  
ATOM   4668  OE1 GLU B 167     -91.952  62.090  75.806  1.00  0.00      A    O  
ATOM   4669  OE2 GLU B 167     -91.082  60.880  77.323  1.00  0.00      A    O1-
ATOM   4670  H   GLU B 167     -87.028  61.264  73.859  1.00  0.00      A    H  
ATOM   4671  HA  GLU B 167     -88.854  60.237  72.891  1.00  0.00      A    H  
ATOM   4672 1HB  GLU B 167     -90.150  62.750  74.020  1.00  0.00      A    H  
ATOM   4673 2HB  GLU B 167     -91.020  61.307  73.522  1.00  0.00      A    H  
ATOM   4674 1HG  GLU B 167     -89.782  60.005  75.238  1.00  0.00      A    H  
ATOM   4675 2HG  GLU B 167     -88.997  61.492  75.764  1.00  0.00      A    H  
ATOM   4676  N   ASN B 168     -88.675  61.240  70.545  1.00  0.00      A    N  
ATOM   4677  CA  ASN B 168     -88.909  61.654  69.166  1.00  0.00      A    C  
ATOM   4678  C   ASN B 168     -88.567  60.517  68.212  1.00  0.00      A    C  
ATOM   4679  O   ASN B 168     -87.402  60.140  68.079  1.00  0.00      A    O  
ATOM   4680  CB  ASN B 168     -88.110  62.900  68.832  1.00  0.00      A    C  
ATOM   4681  CG  ASN B 168     -88.426  63.440  67.464  1.00  0.00      A    C  
ATOM   4682  ND2 ASN B 168     -88.258  64.725  67.291  1.00  0.00      A    N  
ATOM   4683  OD1 ASN B 168     -88.822  62.690  66.565  1.00  0.00      A    O  
ATOM   4684  H   ASN B 168     -88.074  60.488  70.727  1.00  0.00      A    H  
ATOM   4685  HA  ASN B 168     -89.969  61.883  69.049  1.00  0.00      A    H  
ATOM   4686 1HB  ASN B 168     -88.316  63.674  69.572  1.00  0.00      A    H  
ATOM   4687 2HB  ASN B 168     -87.045  62.675  68.884  1.00  0.00      A    H  
ATOM   4688 1HD2 ASN B 168     -88.452  65.140  66.402  1.00  0.00      A    H  
ATOM   4689 2HD2 ASN B 168     -87.935  65.294  68.047  1.00  0.00      A    H  
ATOM   4690  N   VAL B 169     -89.581  59.968  67.552  1.00  0.00      A    N  
ATOM   4691  CA  VAL B 169     -89.362  58.871  66.616  1.00  0.00      A    C  
ATOM   4692  C   VAL B 169     -90.463  58.825  65.562  1.00  0.00      A    C  
ATOM   4693  O   VAL B 169     -91.343  57.965  65.606  1.00  0.00      A    O  
ATOM   4694  CB  VAL B 169     -89.317  57.527  67.368  1.00  0.00      A    C  
ATOM   4695  CG1 VAL B 169     -90.641  57.266  68.071  1.00  0.00      A    C  
ATOM   4696  CG2 VAL B 169     -88.991  56.402  66.397  1.00  0.00      A    C  
ATOM   4697  H   VAL B 169     -90.490  60.304  67.699  1.00  0.00      A    H  
ATOM   4698  HA  VAL B 169     -88.404  59.026  66.119  1.00  0.00      A    H  
ATOM   4699  HB  VAL B 169     -88.549  57.578  68.138  1.00  0.00      A    H  
ATOM   4700 1HG1 VAL B 169     -90.591  56.312  68.597  1.00  0.00      A    H  
ATOM   4701 2HG1 VAL B 169     -90.837  58.064  68.787  1.00  0.00      A    H  
ATOM   4702 3HG1 VAL B 169     -91.444  57.232  67.335  1.00  0.00      A    H  
ATOM   4703 1HG2 VAL B 169     -88.960  55.455  66.935  1.00  0.00      A    H  
ATOM   4704 2HG2 VAL B 169     -89.757  56.355  65.623  1.00  0.00      A    H  
ATOM   4705 3HG2 VAL B 169     -88.020  56.589  65.937  1.00  0.00      A    H  
ATOM   4706  N   ILE B 170     -90.404  59.746  64.611  1.00  0.00      A    N  
ATOM   4707  CA  ILE B 170     -91.400  59.791  63.547  1.00  0.00      A    C  
ATOM   4708  C   ILE B 170     -91.007  60.811  62.487  1.00  0.00      A    C  
ATOM   4709  O   ILE B 170     -90.601  61.926  62.811  1.00  0.00      A    O  
ATOM   4710  CB  ILE B 170     -92.793  60.136  64.107  1.00  0.00      A    C  
ATOM   4711  CG1 ILE B 170     -93.856  60.003  63.014  1.00  0.00      A    C  
ATOM   4712  CG2 ILE B 170     -92.798  61.542  64.690  1.00  0.00      A    C  
ATOM   4713  CD1 ILE B 170     -95.274  60.011  63.538  1.00  0.00      A    C  
ATOM   4714  H   ILE B 170     -89.677  60.404  64.616  1.00  0.00      A    H  
ATOM   4715  HA  ILE B 170     -91.453  58.808  63.081  1.00  0.00      A    H  
ATOM   4716  HB  ILE B 170     -93.055  59.428  64.891  1.00  0.00      A    H  
ATOM   4717 1HG1 ILE B 170     -93.751  60.820  62.302  1.00  0.00      A    H  
ATOM   4718 2HG1 ILE B 170     -93.701  59.072  62.467  1.00  0.00      A    H  
ATOM   4719 1HG2 ILE B 170     -93.789  61.770  65.081  1.00  0.00      A    H  
ATOM   4720 2HG2 ILE B 170     -92.067  61.604  65.495  1.00  0.00      A    H  
ATOM   4721 3HG2 ILE B 170     -92.540  62.260  63.911  1.00  0.00      A    H  
ATOM   4722 1HD1 ILE B 170     -95.971  59.912  62.704  1.00  0.00      A    H  
ATOM   4723 2HD1 ILE B 170     -95.412  59.177  64.227  1.00  0.00      A    H  
ATOM   4724 3HD1 ILE B 170     -95.465  60.948  64.059  1.00  0.00      A    H  
ATOM   4725  N   SER B 171     -91.136  60.433  61.220  1.00  0.00      A    N  
ATOM   4726  CA  SER B 171     -90.794  61.343  60.134  1.00  0.00      A    C  
ATOM   4727  C   SER B 171     -91.471  60.909  58.833  1.00  0.00      A    C  
ATOM   4728  O   SER B 171     -91.798  59.734  58.664  1.00  0.00      A    O  
ATOM   4729  CB  SER B 171     -89.290  61.395  59.948  1.00  0.00      A    C  
ATOM   4730  OG  SER B 171     -88.799  60.165  59.488  1.00  0.00      A    O  
ATOM   4731  H   SER B 171     -91.471  59.535  61.011  1.00  0.00      A    H  
ATOM   4732  HA  SER B 171     -91.150  62.341  60.396  1.00  0.00      A    H  
ATOM   4733 1HB  SER B 171     -89.039  62.179  59.235  1.00  0.00      A    H  
ATOM   4734 2HB  SER B 171     -88.815  61.647  60.895  1.00  0.00      A    H  
ATOM   4735  HG  SER B 171     -88.381  60.346  58.644  1.00  0.00      A    H  
ATOM   4736  N   PRO B 172     -91.684  61.824  57.915  1.00  0.00      A    N  
ATOM   4737  CA  PRO B 172     -92.330  61.511  56.603  1.00  0.00      A    C  
ATOM   4738  C   PRO B 172     -91.584  60.417  55.833  1.00  0.00      A    C  
ATOM   4739  O   PRO B 172     -91.034  60.664  54.759  1.00  0.00      A    O  
ATOM   4740  CB  PRO B 172     -92.268  62.848  55.858  1.00  0.00      A    C  
ATOM   4741  CG  PRO B 172     -92.207  63.869  56.942  1.00  0.00      A    C  
ATOM   4742  CD  PRO B 172     -91.365  63.227  58.013  1.00  0.00      A    C  
ATOM   4743  HA  PRO B 172     -93.372  61.207  56.777  1.00  0.00      A    H  
ATOM   4744 1HB  PRO B 172     -91.388  62.872  55.199  1.00  0.00      A    H  
ATOM   4745 2HB  PRO B 172     -93.154  62.961  55.215  1.00  0.00      A    H  
ATOM   4746 1HG  PRO B 172     -91.767  64.803  56.560  1.00  0.00      A    H  
ATOM   4747 2HG  PRO B 172     -93.221  64.115  57.291  1.00  0.00      A    H  
ATOM   4748 1HD  PRO B 172     -90.302  63.419  57.808  1.00  0.00      A    H  
ATOM   4749 2HD  PRO B 172     -91.651  63.631  58.995  1.00  0.00      A    H  
ATOM   4750  N   SER B 173     -91.569  59.206  56.385  1.00  0.00      A    N  
ATOM   4751  CA  SER B 173     -90.889  58.086  55.737  1.00  0.00      A    C  
ATOM   4752  C   SER B 173     -91.639  56.782  55.987  1.00  0.00      A    C  
ATOM   4753  O   SER B 173     -91.867  56.398  57.134  1.00  0.00      A    O  
ATOM   4754  CB  SER B 173     -89.465  57.970  56.244  1.00  0.00      A    C  
ATOM   4755  OG  SER B 173     -88.810  56.880  55.656  1.00  0.00      A    O  
ATOM   4756  H   SER B 173     -92.023  59.060  57.242  1.00  0.00      A    H  
ATOM   4757  HA  SER B 173     -90.864  58.272  54.662  1.00  0.00      A    H  
ATOM   4758 1HB  SER B 173     -88.922  58.888  56.018  1.00  0.00      A    H  
ATOM   4759 2HB  SER B 173     -89.473  57.853  57.327  1.00  0.00      A    H  
ATOM   4760  HG  SER B 173     -88.054  57.245  55.190  1.00  0.00      A    H  
ATOM   4761  N   ASP B 174     -92.009  56.102  54.909  1.00  0.00      A    N  
ATOM   4762  CA  ASP B 174     -92.722  54.838  55.031  1.00  0.00      A    C  
ATOM   4763  C   ASP B 174     -91.833  53.785  55.683  1.00  0.00      A    C  
ATOM   4764  O   ASP B 174     -92.301  52.961  56.469  1.00  0.00      A    O  
ATOM   4765  CB  ASP B 174     -93.192  54.348  53.659  1.00  0.00      A    C  
ATOM   4766  CG  ASP B 174     -94.333  55.182  53.090  1.00  0.00      A    C  
ATOM   4767  OD1 ASP B 174     -94.922  55.931  53.832  1.00  0.00      A    O  
ATOM   4768  OD2 ASP B 174     -94.603  55.061  51.919  1.00  0.00      A    O1-
ATOM   4769  H   ASP B 174     -91.793  56.452  54.018  1.00  0.00      A    H  
ATOM   4770  HA  ASP B 174     -93.599  54.995  55.661  1.00  0.00      A    H  
ATOM   4771 1HB  ASP B 174     -92.357  54.375  52.958  1.00  0.00      A    H  
ATOM   4772 2HB  ASP B 174     -93.521  53.312  53.735  1.00  0.00      A    H  
ATOM   4773  N   LEU B 175     -90.544  53.814  55.351  1.00  0.00      A    N  
ATOM   4774  CA  LEU B 175     -89.596  52.857  55.911  1.00  0.00      A    C  
ATOM   4775  C   LEU B 175     -88.256  53.543  56.171  1.00  0.00      A    C  
ATOM   4776  O   LEU B 175     -87.195  53.018  55.826  1.00  0.00      A    O  
ATOM   4777  CB  LEU B 175     -89.404  51.671  54.958  1.00  0.00      A    C  
ATOM   4778  CG  LEU B 175     -89.030  52.031  53.514  1.00  0.00      A    C  
ATOM   4779  CD1 LEU B 175     -87.539  52.329  53.436  1.00  0.00      A    C  
ATOM   4780  CD2 LEU B 175     -89.407  50.883  52.590  1.00  0.00      A    C  
ATOM   4781  H   LEU B 175     -90.224  54.493  54.717  1.00  0.00      A    H  
ATOM   4782  HA  LEU B 175     -89.996  52.485  56.853  1.00  0.00      A    H  
ATOM   4783 1HB  LEU B 175     -88.618  51.030  55.355  1.00  0.00      A    H  
ATOM   4784 2HB  LEU B 175     -90.331  51.097  54.926  1.00  0.00      A    H  
ATOM   4785  HG  LEU B 175     -89.567  52.931  53.213  1.00  0.00      A    H  
ATOM   4786 1HD1 LEU B 175     -87.272  52.586  52.410  1.00  0.00      A    H  
ATOM   4787 2HD1 LEU B 175     -87.301  53.167  54.092  1.00  0.00      A    H  
ATOM   4788 3HD1 LEU B 175     -86.975  51.452  53.749  1.00  0.00      A    H  
ATOM   4789 1HD2 LEU B 175     -89.141  51.138  51.564  1.00  0.00      A    H  
ATOM   4790 2HD2 LEU B 175     -88.868  49.983  52.890  1.00  0.00      A    H  
ATOM   4791 3HD2 LEU B 175     -90.479  50.702  52.653  1.00  0.00      A    H  
ATOM   4792  N   SER B 176     -88.319  54.726  56.772  1.00  0.00      A    N  
ATOM   4793  CA  SER B 176     -87.117  55.497  57.070  1.00  0.00      A    C  
ATOM   4794  C   SER B 176     -86.332  55.766  55.789  1.00  0.00      A    C  
ATOM   4795  O   SER B 176     -86.508  56.805  55.155  1.00  0.00      A    O  
ATOM   4796  CB  SER B 176     -86.249  54.754  58.067  1.00  0.00      A    C  
ATOM   4797  OG  SER B 176     -86.899  54.624  59.301  1.00  0.00      A    O  
ATOM   4798  H   SER B 176     -89.194  55.093  57.014  1.00  0.00      A    H  
ATOM   4799  HA  SER B 176     -87.417  56.449  57.509  1.00  0.00      A    H  
ATOM   4800 1HB  SER B 176     -86.005  53.768  57.674  1.00  0.00      A    H  
ATOM   4801 2HB  SER B 176     -85.310  55.292  58.203  1.00  0.00      A    H  
ATOM   4802  HG  SER B 176     -86.535  55.308  59.866  1.00  0.00      A    H  
ATOM   4803  N   ASP B 177     -85.479  54.820  55.408  1.00  0.00      A    N  
ATOM   4804  CA  ASP B 177     -84.681  54.962  54.194  1.00  0.00      A    C  
ATOM   4805  C   ASP B 177     -83.694  53.805  54.060  1.00  0.00      A    C  
ATOM   4806  O   ASP B 177     -82.876  53.573  54.950  1.00  0.00      A    O  
ATOM   4807  CB  ASP B 177     -83.925  56.293  54.199  1.00  0.00      A    C  
ATOM   4808  CG  ASP B 177     -83.237  56.588  52.873  1.00  0.00      A    C  
ATOM   4809  OD1 ASP B 177     -83.240  55.731  52.020  1.00  0.00      A    O  
ATOM   4810  OD2 ASP B 177     -82.716  57.668  52.725  1.00  0.00      A    O1-
ATOM   4811  H   ASP B 177     -85.389  54.008  55.950  1.00  0.00      A    H  
ATOM   4812  HA  ASP B 177     -85.352  54.947  53.335  1.00  0.00      A    H  
ATOM   4813 1HB  ASP B 177     -84.618  57.104  54.420  1.00  0.00      A    H  
ATOM   4814 2HB  ASP B 177     -83.172  56.282  54.987  1.00  0.00      A    H  
ATOM   4815  N   ILE B 178     -83.771  53.088  52.942  1.00  0.00      A    N  
ATOM   4816  CA  ILE B 178     -82.876  51.963  52.697  1.00  0.00      A    C  
ATOM   4817  C   ILE B 178     -82.175  52.113  51.347  1.00  0.00      A    C  
ATOM   4818  O   ILE B 178     -82.822  52.328  50.320  1.00  0.00      A    O  
ATOM   4819  CB  ILE B 178     -83.643  50.629  52.737  1.00  0.00      A    C  
ATOM   4820  CG1 ILE B 178     -84.297  50.429  54.107  1.00  0.00      A    C  
ATOM   4821  CG2 ILE B 178     -82.712  49.470  52.415  1.00  0.00      A    C  
ATOM   4822  CD1 ILE B 178     -85.243  49.253  54.168  1.00  0.00      A    C  
ATOM   4823  H   ILE B 178     -84.441  53.319  52.267  1.00  0.00      A    H  
ATOM   4824  HA  ILE B 178     -82.118  51.947  53.479  1.00  0.00      A    H  
ATOM   4825  HB  ILE B 178     -84.449  50.650  52.004  1.00  0.00      A    H  
ATOM   4826 1HG1 ILE B 178     -83.524  50.284  54.861  1.00  0.00      A    H  
ATOM   4827 2HG1 ILE B 178     -84.852  51.328  54.379  1.00  0.00      A    H  
ATOM   4828 1HG2 ILE B 178     -83.270  48.534  52.449  1.00  0.00      A    H  
ATOM   4829 2HG2 ILE B 178     -82.293  49.606  51.419  1.00  0.00      A    H  
ATOM   4830 3HG2 ILE B 178     -81.905  49.436  53.147  1.00  0.00      A    H  
ATOM   4831 1HD1 ILE B 178     -85.667  49.177  55.169  1.00  0.00      A    H  
ATOM   4832 2HD1 ILE B 178     -86.047  49.394  53.444  1.00  0.00      A    H  
ATOM   4833 3HD1 ILE B 178     -84.701  48.338  53.934  1.00  0.00      A    H  
ATOM   4834  N   LYS B 179     -80.849  51.997  51.358  1.00  0.00      A    N  
ATOM   4835  CA  LYS B 179     -80.053  52.112  50.134  1.00  0.00      A    C  
ATOM   4836  C   LYS B 179     -79.186  50.873  49.934  1.00  0.00      A    C  
ATOM   4837  O   LYS B 179     -78.373  50.817  49.010  1.00  0.00      A    O  
ATOM   4838  CB  LYS B 179     -79.180  53.367  50.172  1.00  0.00      A    C  
ATOM   4839  CG  LYS B 179     -79.960  54.675  50.194  1.00  0.00      A    C  
ATOM   4840  CD  LYS B 179     -79.025  55.873  50.261  1.00  0.00      A    C  
ATOM   4841  CE  LYS B 179     -79.794  57.182  50.148  1.00  0.00      A    C  
ATOM   4842  NZ  LYS B 179     -80.690  57.403  51.316  1.00  0.00      A    N1+
ATOM   4843  H   LYS B 179     -80.391  51.821  52.206  1.00  0.00      A    H  
ATOM   4844  HA  LYS B 179     -80.734  52.188  49.286  1.00  0.00      A    H  
ATOM   4845 1HB  LYS B 179     -78.545  53.342  51.059  1.00  0.00      A    H  
ATOM   4846 2HB  LYS B 179     -78.525  53.382  49.301  1.00  0.00      A    H  
ATOM   4847 1HG  LYS B 179     -80.569  54.751  49.292  1.00  0.00      A    H  
ATOM   4848 2HG  LYS B 179     -80.621  54.690  51.060  1.00  0.00      A    H  
ATOM   4849 1HD  LYS B 179     -78.483  55.860  51.208  1.00  0.00      A    H  
ATOM   4850 2HD  LYS B 179     -78.301  55.818  49.448  1.00  0.00      A    H  
ATOM   4851 1HE  LYS B 179     -79.091  58.012  50.083  1.00  0.00      A    H  
ATOM   4852 2HE  LYS B 179     -80.397  57.174  49.241  1.00  0.00      A    H  
ATOM   4853 1HZ  LYS B 179     -81.181  58.280  51.202  1.00  0.00      A    H  
ATOM   4854 2HZ  LYS B 179     -81.359  56.649  51.375  1.00  0.00      A    H  
ATOM   4855 3HZ  LYS B 179     -80.140  57.433  52.162  1.00  0.00      A    H  
ATOM   4856  N   GLY B 180     -79.362  49.880  50.799  1.00  0.00      A    N  
ATOM   4857  CA  GLY B 180     -78.589  48.643  50.703  1.00  0.00      A    C  
ATOM   4858  C   GLY B 180     -77.576  48.540  51.838  1.00  0.00      A    C  
ATOM   4859  O   GLY B 180     -76.778  49.448  52.058  1.00  0.00      A    O  
ATOM   4860  H   GLY B 180     -80.027  49.977  51.513  1.00  0.00      A    H  
ATOM   4861 1HA  GLY B 180     -79.265  47.788  50.733  1.00  0.00      A    H  
ATOM   4862 2HA  GLY B 180     -78.072  48.610  49.744  1.00  0.00      A    H  
ATOM   4863  N   SER B 181     -77.620  47.421  52.553  1.00  0.00      A    N  
ATOM   4864  CA  SER B 181     -76.711  47.196  53.666  1.00  0.00      A    C  
ATOM   4865  C   SER B 181     -76.833  48.326  54.683  1.00  0.00      A    C  
ATOM   4866  O   SER B 181     -75.851  48.990  55.012  1.00  0.00      A    O  
ATOM   4867  CB  SER B 181     -75.283  47.095  53.165  1.00  0.00      A    C  
ATOM   4868  OG  SER B 181     -75.136  46.022  52.277  1.00  0.00      A    O  
ATOM   4869  H   SER B 181     -78.283  46.734  52.327  1.00  0.00      A    H  
ATOM   4870  HA  SER B 181     -76.980  46.255  54.148  1.00  0.00      A    H  
ATOM   4871 1HB  SER B 181     -75.005  48.023  52.667  1.00  0.00      A    H  
ATOM   4872 2HB  SER B 181     -74.610  46.964  54.012  1.00  0.00      A    H  
ATOM   4873  HG  SER B 181     -74.197  45.822  52.256  1.00  0.00      A    H  
ATOM   4874  N   VAL B 182     -78.051  48.546  55.178  1.00  0.00      A    N  
ATOM   4875  CA  VAL B 182     -78.284  49.602  56.159  1.00  0.00      A    C  
ATOM   4876  C   VAL B 182     -79.241  49.129  57.253  1.00  0.00      A    C  
ATOM   4877  O   VAL B 182     -78.809  48.681  58.313  1.00  0.00      A    O  
ATOM   4878  CB  VAL B 182     -78.867  50.851  55.470  1.00  0.00      A    C  
ATOM   4879  CG1 VAL B 182     -79.198  51.921  56.500  1.00  0.00      A    C  
ATOM   4880  CG2 VAL B 182     -77.882  51.382  54.440  1.00  0.00      A    C  
ATOM   4881  H   VAL B 182     -78.800  47.988  54.882  1.00  0.00      A    H  
ATOM   4882  HA  VAL B 182     -77.330  49.867  56.614  1.00  0.00      A    H  
ATOM   4883  HB  VAL B 182     -79.800  50.580  54.976  1.00  0.00      A    H  
ATOM   4884 1HG1 VAL B 182     -79.609  52.795  55.996  1.00  0.00      A    H  
ATOM   4885 2HG1 VAL B 182     -79.932  51.532  57.206  1.00  0.00      A    H  
ATOM   4886 3HG1 VAL B 182     -78.292  52.203  57.035  1.00  0.00      A    H  
ATOM   4887 1HG2 VAL B 182     -78.301  52.264  53.957  1.00  0.00      A    H  
ATOM   4888 2HG2 VAL B 182     -76.947  51.646  54.933  1.00  0.00      A    H  
ATOM   4889 3HG2 VAL B 182     -77.691  50.613  53.690  1.00  0.00      A    H  
ATOM   4890  N   LEU B 183     -80.541  49.245  56.993  1.00  0.00      A    N  
ATOM   4891  CA  LEU B 183     -81.550  48.837  57.968  1.00  0.00      A    C  
ATOM   4892  C   LEU B 183     -81.992  47.393  57.737  1.00  0.00      A    C  
ATOM   4893  O   LEU B 183     -82.058  46.591  58.676  1.00  0.00      A    O  
ATOM   4894  CB  LEU B 183     -82.765  49.769  57.892  1.00  0.00      A    C  
ATOM   4895  CG  LEU B 183     -82.536  51.204  58.383  1.00  0.00      A    C  
ATOM   4896  CD1 LEU B 183     -83.794  52.029  58.149  1.00  0.00      A    C  
ATOM   4897  CD2 LEU B 183     -82.161  51.182  59.858  1.00  0.00      A    C  
ATOM   4898  H   LEU B 183     -80.830  49.616  56.134  1.00  0.00      A    H  
ATOM   4899  HA  LEU B 183     -81.115  48.907  58.965  1.00  0.00      A    H  
ATOM   4900 1HB  LEU B 183     -83.099  49.823  56.857  1.00  0.00      A    H  
ATOM   4901 2HB  LEU B 183     -83.570  49.340  58.489  1.00  0.00      A    H  
ATOM   4902  HG  LEU B 183     -81.728  51.660  57.810  1.00  0.00      A    H  
ATOM   4903 1HD1 LEU B 183     -83.631  53.049  58.499  1.00  0.00      A    H  
ATOM   4904 2HD1 LEU B 183     -84.028  52.043  57.085  1.00  0.00      A    H  
ATOM   4905 3HD1 LEU B 183     -84.626  51.587  58.698  1.00  0.00      A    H  
ATOM   4906 1HD2 LEU B 183     -81.997  52.203  60.207  1.00  0.00      A    H  
ATOM   4907 2HD2 LEU B 183     -82.969  50.728  60.431  1.00  0.00      A    H  
ATOM   4908 3HD2 LEU B 183     -81.249  50.601  59.993  1.00  0.00      A    H  
ATOM   4909  N   HIS B 184     -82.303  47.075  56.484  1.00  0.00      A    N  
ATOM   4910  CA  HIS B 184     -82.751  45.733  56.140  1.00  0.00      A    C  
ATOM   4911  C   HIS B 184     -81.751  44.698  56.643  1.00  0.00      A    C  
ATOM   4912  O   HIS B 184     -82.134  43.633  57.128  1.00  0.00      A    O  
ATOM   4913  CB  HIS B 184     -82.936  45.589  54.626  1.00  0.00      A    C  
ATOM   4914  CG  HIS B 184     -81.650  45.447  53.874  1.00  0.00      A    C  
ATOM   4915  CD2 HIS B 184     -80.768  46.375  53.433  1.00  0.00      A    C  
ATOM   4916  ND1 HIS B 184     -81.143  44.223  53.491  1.00  0.00      A    N  
ATOM   4917  CE1 HIS B 184     -80.003  44.405  52.846  1.00  0.00      A    C  
ATOM   4918  NE2 HIS B 184     -79.753  45.701  52.799  1.00  0.00      A    N  
ATOM   4919  H   HIS B 184     -82.240  47.758  55.784  1.00  0.00      A    H  
ATOM   4920  HA  HIS B 184     -83.712  45.536  56.616  1.00  0.00      A    H  
ATOM   4921 1HB  HIS B 184     -83.552  44.713  54.416  1.00  0.00      A    H  
ATOM   4922 2HB  HIS B 184     -83.464  46.460  54.240  1.00  0.00      A    H  
ATOM   4923  HD1 HIS B 184     -81.593  43.337  53.599  1.00  0.00      A    H  
ATOM   4924  HD2 HIS B 184     -80.743  47.463  53.500  1.00  0.00      A    H  
ATOM   4925  HE1 HIS B 184     -79.442  43.555  52.460  1.00  0.00      A    H  
ATOM   4926  N   SER B 185     -80.468  45.022  56.521  1.00  0.00      A    N  
ATOM   4927  CA  SER B 185     -79.419  44.116  56.968  1.00  0.00      A    C  
ATOM   4928  C   SER B 185     -79.546  43.844  58.467  1.00  0.00      A    C  
ATOM   4929  O   SER B 185     -79.424  42.702  58.907  1.00  0.00      A    O  
ATOM   4930  CB  SER B 185     -78.054  44.701  56.659  1.00  0.00      A    C  
ATOM   4931  OG  SER B 185     -77.031  43.844  57.086  1.00  0.00      A    O  
ATOM   4932  H   SER B 185     -80.225  45.886  56.131  1.00  0.00      A    H  
ATOM   4933  HA  SER B 185     -79.525  43.172  56.433  1.00  0.00      A    H  
ATOM   4934 1HB  SER B 185     -77.967  44.871  55.587  1.00  0.00      A    H  
ATOM   4935 2HB  SER B 185     -77.953  45.666  57.153  1.00  0.00      A    H  
ATOM   4936  HG  SER B 185     -76.941  43.989  58.030  1.00  0.00      A    H  
ATOM   4937  N   ARG B 186     -79.791  44.895  59.248  1.00  0.00      A    N  
ATOM   4938  CA  ARG B 186     -79.925  44.737  60.696  1.00  0.00      A    C
[truncated: 185,502 more chars]
