# Supplementary material for: Molecular chaperone RAP interacts with LRP1 in a dynamic bivalent mode and enhances folding of ligand-binding regions of other LDLR family receptors
Source: J Biol Chem. 2021 May 29;297(1):100842. doi: 10.1016/j.jbc.2021.100842 (PMC8239462; doi:10.1016/j.jbc.2021.100842)
Supplement: Supplementary file 4 [file mmc4.zip › jbc_100842_mmc4.pdb]

ATOM      1  N   GLY A   1    -154.111  15.666  62.523  1.00  0.00           N  
ATOM      2  CA  GLY A   1    -154.444  17.061  62.244  1.00  0.00           C  
ATOM      3  C   GLY A   1    -154.776  17.338  60.778  1.00  0.00           C  
ATOM      4  O   GLY A   1    -154.881  18.492  60.377  1.00  0.00           O  
ATOM      5 1H   GLY A   1    -153.906  15.560  63.496  1.00  0.00           H  
ATOM      6 2H   GLY A   1    -154.885  15.082  62.280  1.00  0.00           H  
ATOM      7 3H   GLY A   1    -153.311  15.400  61.984  1.00  0.00           H  
ATOM      8 1HA  GLY A   1    -155.300  17.358  62.850  1.00  0.00           H  
ATOM      9 2HA  GLY A   1    -153.610  17.699  62.532  1.00  0.00           H  
ATOM     10  N   GLY A   2    -154.872  16.290  59.953  1.00  0.00           N  
ATOM     11  CA  GLY A   2    -155.134  16.369  58.507  1.00  0.00           C  
ATOM     12  C   GLY A   2    -153.973  16.908  57.664  1.00  0.00           C  
ATOM     13  O   GLY A   2    -153.934  16.666  56.460  1.00  0.00           O  
ATOM     14  H   GLY A   2    -154.725  15.382  60.371  1.00  0.00           H  
ATOM     15 1HA  GLY A   2    -155.386  15.378  58.128  1.00  0.00           H  
ATOM     16 2HA  GLY A   2    -155.998  17.009  58.328  1.00  0.00           H  
ATOM     17  N   GLY A   3    -153.000  17.580  58.286  1.00  0.00           N  
ATOM     18  CA  GLY A   3    -151.669  17.806  57.727  1.00  0.00           C  
ATOM     19  C   GLY A   3    -151.097  16.520  57.142  1.00  0.00           C  
ATOM     20  O   GLY A   3    -150.913  15.546  57.868  1.00  0.00           O  
ATOM     21  H   GLY A   3    -153.158  17.820  59.254  1.00  0.00           H  
ATOM     22 1HA  GLY A   3    -151.725  18.572  56.953  1.00  0.00           H  
ATOM     23 2HA  GLY A   3    -151.007  18.184  58.505  1.00  0.00           H  
ATOM     24  N   ALA A   4    -150.866  16.516  55.830  1.00  0.00           N  
ATOM     25  CA  ALA A   4    -150.524  15.338  55.033  1.00  0.00           C  
ATOM     26  C   ALA A   4    -149.104  14.800  55.298  1.00  0.00           C  
ATOM     27  O   ALA A   4    -148.238  14.832  54.425  1.00  0.00           O  
ATOM     28  CB  ALA A   4    -150.772  15.679  53.555  1.00  0.00           C  
ATOM     29  H   ALA A   4    -151.096  17.349  55.317  1.00  0.00           H  
ATOM     30  HA  ALA A   4    -151.209  14.535  55.304  1.00  0.00           H  
ATOM     31 1HB  ALA A   4    -150.587  14.796  52.942  1.00  0.00           H  
ATOM     32 2HB  ALA A   4    -151.808  15.993  53.416  1.00  0.00           H  
ATOM     33 3HB  ALA A   4    -150.102  16.478  53.234  1.00  0.00           H  
ATOM     34  N   TYR A   5    -148.860  14.295  56.509  1.00  0.00           N  
ATOM     35  CA  TYR A   5    -147.730  13.410  56.769  1.00  0.00           C  
ATOM     36  C   TYR A   5    -147.784  12.226  55.792  1.00  0.00           C  
ATOM     37  O   TYR A   5    -148.791  11.509  55.777  1.00  0.00           O  
ATOM     38  CB  TYR A   5    -147.738  12.924  58.220  1.00  0.00           C  
ATOM     39  CG  TYR A   5    -146.574  12.024  58.569  1.00  0.00           C  
ATOM     40  CD1 TYR A   5    -145.319  12.570  58.798  1.00  0.00           C  
ATOM     41  CD2 TYR A   5    -146.760  10.653  58.660  1.00  0.00           C  
ATOM     42  CE1 TYR A   5    -144.256  11.747  59.117  1.00  0.00           C  
ATOM     43  CE2 TYR A   5    -145.697   9.830  58.979  1.00  0.00           C  
ATOM     44  CZ  TYR A   5    -144.449  10.373  59.207  1.00  0.00           C  
ATOM     45  OH  TYR A   5    -143.390   9.554  59.524  1.00  0.00           O  
ATOM     46  H   TYR A   5    -149.595  14.359  57.205  1.00  0.00           H  
ATOM     47  HA  TYR A   5    -146.808  13.967  56.597  1.00  0.00           H  
ATOM     48 1HB  TYR A   5    -147.717  13.784  58.892  1.00  0.00           H  
ATOM     49 2HB  TYR A   5    -148.660  12.378  58.416  1.00  0.00           H  
ATOM     50  HD1 TYR A   5    -145.172  13.648  58.727  1.00  0.00           H  
ATOM     51  HD2 TYR A   5    -147.746  10.224  58.479  1.00  0.00           H  
ATOM     52  HE1 TYR A   5    -143.270  12.176  59.297  1.00  0.00           H  
ATOM     53  HE2 TYR A   5    -145.844   8.752  59.049  1.00  0.00           H  
ATOM     54  HH  TYR A   5    -143.688   8.642  59.546  1.00  0.00           H  
ATOM     55  N   PRO A   6    -146.749  12.001  54.966  1.00  0.00           N  
ATOM     56  CA  PRO A   6    -146.762  10.909  54.007  1.00  0.00           C  
ATOM     57  C   PRO A   6    -146.682   9.574  54.750  1.00  0.00           C  
ATOM     58  O   PRO A   6    -145.664   9.236  55.357  1.00  0.00           O  
ATOM     59  CB  PRO A   6    -145.513  11.171  53.159  1.00  0.00           C  
ATOM     60  CG  PRO A   6    -145.197  12.606  53.406  1.00  0.00           C  
ATOM     61  CD  PRO A   6    -145.602  12.837  54.838  1.00  0.00           C  
ATOM     62  HA  PRO A   6    -147.673  10.976  53.395  1.00  0.00           H  
ATOM     63 1HB  PRO A   6    -144.701  10.495  53.466  1.00  0.00           H  
ATOM     64 2HB  PRO A   6    -145.726  10.957  52.101  1.00  0.00           H  
ATOM     65 1HG  PRO A   6    -144.127  12.795  53.233  1.00  0.00           H  
ATOM     66 2HG  PRO A   6    -145.751  13.244  52.701  1.00  0.00           H  
ATOM     67 1HD  PRO A   6    -144.780  12.538  55.505  1.00  0.00           H  
ATOM     68 2HD  PRO A   6    -145.853  13.898  54.982  1.00  0.00           H  
ATOM     69  N   THR A   7    -147.774   8.812  54.711  1.00  0.00           N  
ATOM     70  CA  THR A   7    -147.834   7.451  55.258  1.00  0.00           C  
ATOM     71  C   THR A   7    -146.674   6.609  54.750  1.00  0.00           C  
ATOM     72  O   THR A   7    -146.388   6.617  53.551  1.00  0.00           O  
ATOM     73  CB  THR A   7    -149.164   6.762  54.901  1.00  0.00           C  
ATOM     74  CG2 THR A   7    -149.212   5.359  55.485  1.00  0.00           C  
ATOM     75  OG1 THR A   7    -150.258   7.529  55.420  1.00  0.00           O  
ATOM     76  H   THR A   7    -148.592   9.163  54.233  1.00  0.00           H  
ATOM     77  HA  THR A   7    -147.763   7.511  56.344  1.00  0.00           H  
ATOM     78  HB  THR A   7    -149.263   6.701  53.817  1.00  0.00           H  
ATOM     79  HG1 THR A   7    -149.965   8.428  55.591  1.00  0.00           H  
ATOM     80 1HG2 THR A   7    -150.158   4.887  55.223  1.00  0.00           H  
ATOM     81 2HG2 THR A   7    -148.388   4.769  55.084  1.00  0.00           H  
ATOM     82 3HG2 THR A   7    -149.123   5.413  56.570  1.00  0.00           H  
ATOM     83  N   CYS A   8    -146.029   5.871  55.656  1.00  0.00           N  
ATOM     84  CA  CYS A   8    -144.955   4.962  55.278  1.00  0.00           C  
ATOM     85  C   CYS A   8    -145.422   3.985  54.190  1.00  0.00           C  
ATOM     86  O   CYS A   8    -146.586   3.585  54.143  1.00  0.00           O  
ATOM     87  CB  CYS A   8    -144.421   4.223  56.510  1.00  0.00           C  
ATOM     88  SG  CYS A   8    -142.984   3.139  56.240  1.00  0.00           S  
ATOM     89  H   CYS A   8    -146.327   5.897  56.616  1.00  0.00           H  
ATOM     90  HA  CYS A   8    -144.126   5.550  54.886  1.00  0.00           H  
ATOM     91 1HB  CYS A   8    -144.150   4.954  57.272  1.00  0.00           H  
ATOM     92 2HB  CYS A   8    -145.206   3.589  56.923  1.00  0.00           H  
ATOM     93  N   PHE A   9    -144.503   3.683  53.277  1.00  0.00           N  
ATOM     94  CA  PHE A   9    -144.818   3.118  51.974  1.00  0.00           C  
ATOM     95  C   PHE A   9    -145.426   1.706  52.062  1.00  0.00           C  
ATOM     96  O   PHE A   9    -145.286   1.041  53.096  1.00  0.00           O  
ATOM     97  CB  PHE A   9    -143.554   3.079  51.113  1.00  0.00           C  
ATOM     98  CG  PHE A   9    -143.088   4.433  50.658  1.00  0.00           C  
ATOM     99  CD1 PHE A   9    -141.836   4.908  51.019  1.00  0.00           C  
ATOM    100  CD2 PHE A   9    -143.900   5.234  49.870  1.00  0.00           C  
ATOM    101  CE1 PHE A   9    -141.406   6.154  50.601  1.00  0.00           C  
ATOM    102  CE2 PHE A   9    -143.473   6.478  49.450  1.00  0.00           C  
ATOM    103  CZ  PHE A   9    -142.224   6.939  49.817  1.00  0.00           C  
ATOM    104  H   PHE A   9    -143.569   4.028  53.415  1.00  0.00           H  
ATOM    105  HA  PHE A   9    -145.559   3.756  51.490  1.00  0.00           H  
ATOM    106 1HB  PHE A   9    -142.746   2.612  51.674  1.00  0.00           H  
ATOM    107 2HB  PHE A   9    -143.735   2.467  50.230  1.00  0.00           H  
ATOM    108  HD1 PHE A   9    -141.189   4.287  51.638  1.00  0.00           H  
ATOM    109  HD2 PHE A   9    -144.887   4.870  49.581  1.00  0.00           H  
ATOM    110  HE1 PHE A   9    -140.420   6.515  50.892  1.00  0.00           H  
ATOM    111  HE2 PHE A   9    -144.121   7.098  48.830  1.00  0.00           H  
ATOM    112  HZ  PHE A   9    -141.887   7.921  49.488  1.00  0.00           H  
ATOM    113  N   PRO A  10    -146.144   1.269  51.005  1.00  0.00           N  
ATOM    114  CA  PRO A  10    -147.036   0.118  51.061  1.00  0.00           C  
ATOM    115  C   PRO A  10    -146.474  -1.175  51.641  1.00  0.00           C  
ATOM    116  O   PRO A  10    -145.280  -1.406  51.571  1.00  0.00           O  
ATOM    117  CB  PRO A  10    -147.513  -0.109  49.623  1.00  0.00           C  
ATOM    118  CG  PRO A  10    -147.507   1.296  49.036  1.00  0.00           C  
ATOM    119  CD  PRO A  10    -146.288   1.927  49.707  1.00  0.00           C  
ATOM    120  HA  PRO A  10    -147.922   0.376  51.659  1.00  0.00           H  
ATOM    121 1HB  PRO A  10    -148.508  -0.554  49.592  1.00  0.00           H  
ATOM    122 2HB  PRO A  10    -147.592   0.853  49.098  1.00  0.00           H  
ATOM    123 1HG  PRO A  10    -148.409   1.828  49.341  1.00  0.00           H  
ATOM    124 2HG  PRO A  10    -146.652   1.866  49.426  1.00  0.00           H  
ATOM    125 1HD  PRO A  10    -146.442   3.000  49.796  1.00  0.00           H  
ATOM    126 2HD  PRO A  10    -146.136   1.470  50.696  1.00  0.00           H  
ATOM    127  N   LEU A  11    -147.349  -2.051  52.148  1.00  0.00           N  
ATOM    128  CA  LEU A  11    -146.975  -3.224  52.956  1.00  0.00           C  
ATOM    129  C   LEU A  11    -145.859  -4.111  52.366  1.00  0.00           C  
ATOM    130  O   LEU A  11    -145.039  -4.643  53.108  1.00  0.00           O  
ATOM    131  CB  LEU A  11    -148.221  -4.089  53.183  1.00  0.00           C  
ATOM    132  CG  LEU A  11    -149.296  -3.480  54.093  1.00  0.00           C  
ATOM    133  CD1 LEU A  11    -150.526  -4.378  54.097  1.00  0.00           C  
ATOM    134  CD2 LEU A  11    -148.737  -3.312  55.498  1.00  0.00           C  
ATOM    135  H   LEU A  11    -148.326  -1.804  52.116  1.00  0.00           H  
ATOM    136  HA  LEU A  11    -146.595  -2.876  53.916  1.00  0.00           H  
ATOM    137 1HB  LEU A  11    -148.681  -4.295  52.219  1.00  0.00           H  
ATOM    138 2HB  LEU A  11    -147.911  -5.036  53.625  1.00  0.00           H  
ATOM    139  HG  LEU A  11    -149.595  -2.507  53.702  1.00  0.00           H  
ATOM    140 1HD1 LEU A  11    -151.290  -3.945  54.743  1.00  0.00           H  
ATOM    141 2HD1 LEU A  11    -150.916  -4.465  53.083  1.00  0.00           H  
ATOM    142 3HD1 LEU A  11    -150.254  -5.365  54.468  1.00  0.00           H  
ATOM    143 1HD2 LEU A  11    -149.501  -2.879  56.144  1.00  0.00           H  
ATOM    144 2HD2 LEU A  11    -148.439  -4.285  55.890  1.00  0.00           H  
ATOM    145 3HD2 LEU A  11    -147.870  -2.652  55.468  1.00  0.00           H  
ATOM    146  N   THR A  12    -145.758  -4.202  51.040  1.00  0.00           N  
ATOM    147  CA  THR A  12    -144.580  -4.701  50.306  1.00  0.00           C  
ATOM    148  C   THR A  12    -143.421  -3.692  50.287  1.00  0.00           C  
ATOM    149  O   THR A  12    -142.907  -3.344  49.220  1.00  0.00           O  
ATOM    150  CB  THR A  12    -144.957  -5.066  48.859  1.00  0.00           C  
ATOM    151  CG2 THR A  12    -145.974  -6.198  48.842  1.00  0.00           C  
ATOM    152  OG1 THR A  12    -145.514  -3.920  48.203  1.00  0.00           O  
ATOM    153  H   THR A  12    -146.444  -3.717  50.484  1.00  0.00           H  
ATOM    154  HA  THR A  12    -144.215  -5.598  50.806  1.00  0.00           H  
ATOM    155  HB  THR A  12    -144.065  -5.379  48.318  1.00  0.00           H  
ATOM    156  HG1 THR A  12    -145.022  -3.135  48.458  1.00  0.00           H  
ATOM    157 1HG2 THR A  12    -146.227  -6.443  47.810  1.00  0.00           H  
ATOM    158 2HG2 THR A  12    -145.549  -7.075  49.330  1.00  0.00           H  
ATOM    159 3HG2 THR A  12    -146.873  -5.887  49.372  1.00  0.00           H  
ATOM    160  N   GLN A  13    -143.040  -3.154  51.446  1.00  0.00           N  
ATOM    161  CA  GLN A  13    -141.967  -2.162  51.543  1.00  0.00           C  
ATOM    162  C   GLN A  13    -140.586  -2.816  51.675  1.00  0.00           C  
ATOM    163  O   GLN A  13    -140.452  -4.039  51.740  1.00  0.00           O  
ATOM    164  CB  GLN A  13    -142.231  -1.134  52.663  1.00  0.00           C  
ATOM    165  CG  GLN A  13    -142.241  -1.702  54.083  1.00  0.00           C  
ATOM    166  CD  GLN A  13    -142.348  -0.572  55.095  1.00  0.00           C  
ATOM    167  NE2 GLN A  13    -143.513   0.011  55.276  1.00  0.00           N  
ATOM    168  OE1 GLN A  13    -141.383  -0.154  55.722  1.00  0.00           O  
ATOM    169  H   GLN A  13    -143.495  -3.473  52.292  1.00  0.00           H  
ATOM    170  HA  GLN A  13    -141.960  -1.570  50.628  1.00  0.00           H  
ATOM    171 1HB  GLN A  13    -141.465  -0.360  52.618  1.00  0.00           H  
ATOM    172 2HB  GLN A  13    -143.196  -0.657  52.497  1.00  0.00           H  
ATOM    173 1HG  GLN A  13    -143.090  -2.377  54.204  1.00  0.00           H  
ATOM    174 2HG  GLN A  13    -141.314  -2.249  54.252  1.00  0.00           H  
ATOM    175 1HE2 GLN A  13    -144.260  -0.126  54.605  1.00  0.00           H  
ATOM    176 2HE2 GLN A  13    -143.523   0.781  55.918  1.00  0.00           H  
ATOM    177  N   PHE A  14    -139.566  -1.971  51.802  1.00  0.00           N  
ATOM    178  CA  PHE A  14    -138.365  -2.310  52.559  1.00  0.00           C  
ATOM    179  C   PHE A  14    -138.078  -1.152  53.525  1.00  0.00           C  
ATOM    180  O   PHE A  14    -138.495  -0.015  53.289  1.00  0.00           O  
ATOM    181  CB  PHE A  14    -137.210  -2.610  51.596  1.00  0.00           C  
ATOM    182  CG  PHE A  14    -136.054  -3.340  52.248  1.00  0.00           C  
ATOM    183  CD1 PHE A  14    -136.099  -4.738  52.404  1.00  0.00           C  
ATOM    184  CD2 PHE A  14    -134.935  -2.623  52.704  1.00  0.00           C  
ATOM    185  CE1 PHE A  14    -135.022  -5.416  53.006  1.00  0.00           C  
ATOM    186  CE2 PHE A  14    -133.854  -3.298  53.294  1.00  0.00           C  
ATOM    187  CZ  PHE A  14    -133.899  -4.695  53.448  1.00  0.00           C  
ATOM    188  H   PHE A  14    -139.758  -0.975  51.726  1.00  0.00           H  
ATOM    189  HA  PHE A  14    -138.554  -3.229  53.115  1.00  0.00           H  
ATOM    190 1HB  PHE A  14    -137.580  -3.228  50.780  1.00  0.00           H  
ATOM    191 2HB  PHE A  14    -136.843  -1.679  51.167  1.00  0.00           H  
ATOM    192  HD1 PHE A  14    -136.964  -5.291  52.063  1.00  0.00           H  
ATOM    193  HD2 PHE A  14    -134.891  -1.548  52.582  1.00  0.00           H  
ATOM    194  HE1 PHE A  14    -135.055  -6.488  53.127  1.00  0.00           H  
ATOM    195  HE2 PHE A  14    -132.993  -2.730  53.618  1.00  0.00           H  
ATOM    196  HZ  PHE A  14    -133.065  -5.210  53.904  1.00  0.00           H  
ATOM    197  N   THR A  15    -137.403  -1.425  54.635  1.00  0.00           N  
ATOM    198  CA  THR A  15    -137.302  -0.467  55.740  1.00  0.00           C  
ATOM    199  C   THR A  15    -135.849  -0.186  56.069  1.00  0.00           C  
ATOM    200  O   THR A  15    -135.201  -1.028  56.693  1.00  0.00           O  
ATOM    201  CB  THR A  15    -138.026  -0.977  57.000  1.00  0.00           C  
ATOM    202  CG2 THR A  15    -137.934   0.045  58.120  1.00  0.00           C  
ATOM    203  OG1 THR A  15    -139.405  -1.225  56.693  1.00  0.00           O  
ATOM    204  H   THR A  15    -137.056  -2.360  54.778  1.00  0.00           H  
ATOM    205  HA  THR A  15    -137.774   0.467  55.432  1.00  0.00           H  
ATOM    206  HB  THR A  15    -137.568  -1.911  57.329  1.00  0.00           H  
ATOM    207  HG1 THR A  15    -139.733  -0.531  56.119  1.00  0.00           H  
ATOM    208 1HG2 THR A  15    -138.451  -0.333  59.002  1.00  0.00           H  
ATOM    209 2HG2 THR A  15    -136.888   0.227  58.363  1.00  0.00           H  
ATOM    210 3HG2 THR A  15    -138.400   0.978  57.800  1.00  0.00           H  
ATOM    211  N   CYS A  16    -135.326   0.976  55.654  1.00  0.00           N  
ATOM    212  CA  CYS A  16    -133.926   1.285  55.934  1.00  0.00           C  
ATOM    213  C   CYS A  16    -133.664   1.336  57.446  1.00  0.00           C  
ATOM    214  O   CYS A  16    -134.529   1.753  58.225  1.00  0.00           O  
ATOM    215  CB  CYS A  16    -133.498   2.599  55.282  1.00  0.00           C  
ATOM    216  SG  CYS A  16    -131.723   2.895  55.482  1.00  0.00           S  
ATOM    217  H   CYS A  16    -135.880   1.656  55.154  1.00  0.00           H  
ATOM    218  HA  CYS A  16    -133.306   0.501  55.500  1.00  0.00           H  
ATOM    219 1HB  CYS A  16    -133.724   2.564  54.218  1.00  0.00           H  
ATOM    220 2HB  CYS A  16    -134.068   3.422  55.713  1.00  0.00           H  
ATOM    221  N   ASN A  17    -132.447   1.003  57.886  1.00  0.00           N  
ATOM    222  CA  ASN A  17    -132.053   1.169  59.288  1.00  0.00           C  
ATOM    223  C   ASN A  17    -132.309   2.584  59.843  1.00  0.00           C  
ATOM    224  O   ASN A  17    -132.734   2.735  60.983  1.00  0.00           O  
ATOM    225  CB  ASN A  17    -130.591   0.800  59.454  1.00  0.00           C  
ATOM    226  CG  ASN A  17    -130.354  -0.682  59.365  1.00  0.00           C  
ATOM    227  ND2 ASN A  17    -129.132  -1.063  59.092  1.00  0.00           N  
ATOM    228  OD1 ASN A  17    -131.279  -1.483  59.542  1.00  0.00           O  
ATOM    229  H   ASN A  17    -131.746   0.756  57.201  1.00  0.00           H  
ATOM    230  HA  ASN A  17    -132.660   0.500  59.900  1.00  0.00           H  
ATOM    231 1HB  ASN A  17    -129.998   1.299  58.685  1.00  0.00           H  
ATOM    232 2HB  ASN A  17    -130.234   1.155  60.423  1.00  0.00           H  
ATOM    233 1HD2 ASN A  17    -128.916  -2.037  59.019  1.00  0.00           H  
ATOM    234 2HD2 ASN A  17    -128.414  -0.380  58.956  1.00  0.00           H  
ATOM    235  N   ASN A  18    -132.101   3.603  59.007  1.00  0.00           N  
ATOM    236  CA  ASN A  18    -132.307   5.021  59.283  1.00  0.00           C  
ATOM    237  C   ASN A  18    -133.793   5.400  59.483  1.00  0.00           C  
ATOM    238  O   ASN A  18    -134.155   6.572  59.438  1.00  0.00           O  
ATOM    239  CB  ASN A  18    -131.636   5.784  58.122  1.00  0.00           C  
ATOM    240  CG  ASN A  18    -131.062   7.118  58.540  1.00  0.00           C  
ATOM    241  ND2 ASN A  18    -129.887   7.115  59.119  1.00  0.00           N  
ATOM    242  OD1 ASN A  18    -131.641   8.171  58.325  1.00  0.00           O  
ATOM    243  H   ASN A  18    -131.642   3.365  58.133  1.00  0.00           H  
ATOM    244  HA  ASN A  18    -131.811   5.266  60.223  1.00  0.00           H  
ATOM    245 1HB  ASN A  18    -130.807   5.198  57.726  1.00  0.00           H  
ATOM    246 2HB  ASN A  18    -132.355   5.921  57.314  1.00  0.00           H  
ATOM    247 1HD2 ASN A  18    -129.331   6.253  59.138  1.00  0.00           H  
ATOM    248 2HD2 ASN A  18    -129.490   8.002  59.363  1.00  0.00           H  
ATOM    249  N   GLY A  19    -134.698   4.420  59.592  1.00  0.00           N  
ATOM    250  CA  GLY A  19    -136.144   4.584  59.764  1.00  0.00           C  
ATOM    251  C   GLY A  19    -136.905   5.008  58.508  1.00  0.00           C  
ATOM    252  O   GLY A  19    -138.102   4.758  58.381  1.00  0.00           O  
ATOM    253  H   GLY A  19    -134.360   3.466  59.549  1.00  0.00           H  
ATOM    254 1HA  GLY A  19    -136.578   3.647  60.112  1.00  0.00           H  
ATOM    255 2HA  GLY A  19    -136.336   5.332  60.533  1.00  0.00           H  
ATOM    256  N   ARG A  20    -136.190   5.621  57.569  1.00  0.00           N  
ATOM    257  CA  ARG A  20    -136.606   5.941  56.209  1.00  0.00           C  
ATOM    258  C   ARG A  20    -137.198   4.721  55.495  1.00  0.00           C  
ATOM    259  O   ARG A  20    -136.501   3.753  55.200  1.00  0.00           O  
ATOM    260  CB  ARG A  20    -135.426   6.472  55.408  1.00  0.00           C  
ATOM    261  CG  ARG A  20    -135.764   6.922  53.995  1.00  0.00           C  
ATOM    262  CD  ARG A  20    -134.571   7.457  53.290  1.00  0.00           C  
ATOM    263  NE  ARG A  20    -134.869   7.808  51.910  1.00  0.00           N  
ATOM    264  CZ  ARG A  20    -135.341   9.005  51.510  1.00  0.00           C  
ATOM    265  NH1 ARG A  20    -135.562   9.953  52.393  1.00  0.00           N1+
ATOM    266  NH2 ARG A  20    -135.581   9.225  50.229  1.00  0.00           N  
ATOM    267  H   ARG A  20    -135.249   5.875  57.850  1.00  0.00           H  
ATOM    268  HA  ARG A  20    -137.374   6.714  56.255  1.00  0.00           H  
ATOM    269 1HB  ARG A  20    -134.986   7.321  55.928  1.00  0.00           H  
ATOM    270 2HB  ARG A  20    -134.660   5.700  55.333  1.00  0.00           H  
ATOM    271 1HG  ARG A  20    -136.149   6.076  53.425  1.00  0.00           H  
ATOM    272 2HG  ARG A  20    -136.520   7.707  54.034  1.00  0.00           H  
ATOM    273 1HD  ARG A  20    -134.218   8.353  53.800  1.00  0.00           H  
ATOM    274 2HD  ARG A  20    -133.783   6.706  53.288  1.00  0.00           H  
ATOM    275  HE  ARG A  20    -134.712   7.104  51.202  1.00  0.00           H  
ATOM    276 1HH1 ARG A  20    -135.379   9.784  53.372  1.00  0.00           H  
ATOM    277 2HH1 ARG A  20    -135.915  10.850  52.093  1.00  0.00           H  
ATOM    278 1HH2 ARG A  20    -135.410   8.496  49.550  1.00  0.00           H  
ATOM    279 2HH2 ARG A  20    -135.934  10.122  49.929  1.00  0.00           H  
ATOM    280  N   CYS A  21    -138.490   4.795  55.190  1.00  0.00           N  
ATOM    281  CA  CYS A  21    -139.134   3.820  54.314  1.00  0.00           C  
ATOM    282  C   CYS A  21    -138.575   3.924  52.890  1.00  0.00           C  
ATOM    283  O   CYS A  21    -138.280   5.022  52.409  1.00  0.00           O  
ATOM    284  CB  CYS A  21    -140.664   4.037  54.351  1.00  0.00           C  
ATOM    285  SG  CYS A  21    -141.353   4.352  56.013  1.00  0.00           S  
ATOM    286  H   CYS A  21    -139.033   5.560  55.555  1.00  0.00           H  
ATOM    287  HA  CYS A  21    -138.933   2.821  54.702  1.00  0.00           H  
ATOM    288 1HB  CYS A  21    -140.917   4.882  53.709  1.00  0.00           H  
ATOM    289 2HB  CYS A  21    -141.167   3.154  53.954  1.00  0.00           H  
ATOM    290  N   ILE A  22    -138.478   2.768  52.239  1.00  0.00           N  
ATOM    291  CA  ILE A  22    -138.092   2.519  50.850  1.00  0.00           C  
ATOM    292  C   ILE A  22    -139.234   1.673  50.252  1.00  0.00           C  
ATOM    293  O   ILE A  22    -139.928   0.924  50.947  1.00  0.00           O  
ATOM    294  CB  ILE A  22    -136.720   1.770  50.839  1.00  0.00           C  
ATOM    295  CG1 ILE A  22    -135.500   2.706  50.728  1.00  0.00           C  
ATOM    296  CG2 ILE A  22    -136.581   0.773  49.683  1.00  0.00           C  
ATOM    297  CD1 ILE A  22    -135.256   3.634  51.919  1.00  0.00           C  
ATOM    298  H   ILE A  22    -138.707   1.921  52.756  1.00  0.00           H  
ATOM    299  HA  ILE A  22    -137.993   3.477  50.341  1.00  0.00           H  
ATOM    300  HB  ILE A  22    -136.623   1.190  51.758  1.00  0.00           H  
ATOM    301 1HG1 ILE A  22    -135.596   3.296  49.820  1.00  0.00           H  
ATOM    302 2HG1 ILE A  22    -134.602   2.100  50.616  1.00  0.00           H  
ATOM    303 1HG2 ILE A  22    -135.626   0.256  49.768  1.00  0.00           H  
ATOM    304 2HG2 ILE A  22    -137.344   0.002  49.730  1.00  0.00           H  
ATOM    305 3HG2 ILE A  22    -136.597   1.287  48.722  1.00  0.00           H  
ATOM    306 1HD1 ILE A  22    -134.373   4.245  51.730  1.00  0.00           H  
ATOM    307 2HD1 ILE A  22    -136.123   4.281  52.059  1.00  0.00           H  
ATOM    308 3HD1 ILE A  22    -135.098   3.039  52.817  1.00  0.00           H  
ATOM    309  N   ASN A  23    -139.434   1.752  48.937  1.00  0.00           N  
ATOM    310  CA  ASN A  23    -140.230   0.736  48.249  1.00  0.00           C  
ATOM    311  C   ASN A  23    -139.285  -0.328  47.693  1.00  0.00           C  
ATOM    312  O   ASN A  23    -138.245   0.040  47.153  1.00  0.00           O  
ATOM    313  CB  ASN A  23    -141.078   1.348  47.150  1.00  0.00           C  
ATOM    314  CG  ASN A  23    -142.148   2.259  47.684  1.00  0.00           C  
ATOM    315  ND2 ASN A  23    -141.933   3.545  47.566  1.00  0.00           N  
ATOM    316  OD1 ASN A  23    -143.170   1.798  48.205  1.00  0.00           O  
ATOM    317  H   ASN A  23    -138.764   2.276  48.392  1.00  0.00           H  
ATOM    318  HA  ASN A  23    -140.898   0.269  48.975  1.00  0.00           H  
ATOM    319 1HB  ASN A  23    -140.440   1.916  46.471  1.00  0.00           H  
ATOM    320 2HB  ASN A  23    -141.550   0.555  46.569  1.00  0.00           H  
ATOM    321 1HD2 ASN A  23    -142.611   4.198  47.904  1.00  0.00           H  
ATOM    322 2HD2 ASN A  23    -141.092   3.874  47.137  1.00  0.00           H  
ATOM    323  N   ILE A  24    -139.675  -1.605  47.763  1.00  0.00           N  
ATOM    324  CA  ILE A  24    -138.884  -2.809  47.431  1.00  0.00           C  
ATOM    325  C   ILE A  24    -138.441  -2.915  45.948  1.00  0.00           C  
ATOM    326  O   ILE A  24    -138.097  -3.986  45.445  1.00  0.00           O  
ATOM    327  CB  ILE A  24    -139.660  -4.051  47.947  1.00  0.00           C  
ATOM    328  CG1 ILE A  24    -138.724  -5.251  48.212  1.00  0.00           C  
ATOM    329  CG2 ILE A  24    -140.847  -4.410  47.033  1.00  0.00           C  
ATOM    330  CD1 ILE A  24    -139.389  -6.385  49.003  1.00  0.00           C  
ATOM    331  H   ILE A  24    -140.610  -1.773  48.118  1.00  0.00           H  
ATOM    332  HA  ILE A  24    -137.965  -2.790  48.014  1.00  0.00           H  
ATOM    333  HB  ILE A  24    -140.076  -3.776  48.919  1.00  0.00           H  
ATOM    334 1HG1 ILE A  24    -137.864  -4.906  48.789  1.00  0.00           H  
ATOM    335 2HG1 ILE A  24    -138.359  -5.662  47.272  1.00  0.00           H  
ATOM    336 1HG2 ILE A  24    -141.491  -5.131  47.536  1.00  0.00           H  
ATOM    337 2HG2 ILE A  24    -141.444  -3.520  46.829  1.00  0.00           H  
ATOM    338 3HG2 ILE A  24    -140.498  -4.839  46.096  1.00  0.00           H  
ATOM    339 1HD1 ILE A  24    -138.673  -7.193  49.152  1.00  0.00           H  
ATOM    340 2HD1 ILE A  24    -139.718  -6.009  49.972  1.00  0.00           H  
ATOM    341 3HD1 ILE A  24    -140.248  -6.761  48.447  1.00  0.00           H  
ATOM    342  N   ASN A  25    -138.422  -1.792  45.226  1.00  0.00           N  
ATOM    343  CA  ASN A  25    -137.634  -1.642  44.021  1.00  0.00           C  
ATOM    344  C   ASN A  25    -136.254  -1.006  44.216  1.00  0.00           C  
ATOM    345  O   ASN A  25    -135.327  -1.459  43.568  1.00  0.00           O  
ATOM    346  CB  ASN A  25    -138.431  -0.845  43.004  1.00  0.00           C  
ATOM    347  CG  ASN A  25    -139.640  -1.587  42.506  1.00  0.00           C  
ATOM    348  ND2 ASN A  25    -140.617  -0.859  42.031  1.00  0.00           N  
ATOM    349  OD1 ASN A  25    -139.688  -2.822  42.552  1.00  0.00           O  
ATOM    350  H   ASN A  25    -138.673  -0.947  45.715  1.00  0.00           H  
ATOM    351  HA  ASN A  25    -137.425  -2.634  43.618  1.00  0.00           H  
ATOM    352 1HB  ASN A  25    -138.755   0.095  43.452  1.00  0.00           H  
ATOM    353 2HB  ASN A  25    -137.794  -0.600  42.154  1.00  0.00           H  
ATOM    354 1HD2 ASN A  25    -141.447  -1.299  41.686  1.00  0.00           H  
ATOM    355 2HD2 ASN A  25    -140.536   0.137  42.013  1.00  0.00           H  
ATOM    356  N   TRP A  26    -136.073  -0.015  45.086  1.00  0.00           N  
ATOM    357  CA  TRP A  26    -134.726   0.460  45.422  1.00  0.00           C  
ATOM    358  C   TRP A  26    -134.132  -0.449  46.491  1.00  0.00           C  
ATOM    359  O   TRP A  26    -134.263  -0.187  47.676  1.00  0.00           O  
ATOM    360  CB  TRP A  26    -134.760   1.906  45.923  1.00  0.00           C  
ATOM    361  CG  TRP A  26    -135.140   2.897  44.864  1.00  0.00           C  
ATOM    362  CD1 TRP A  26    -134.310   3.464  43.944  1.00  0.00           C  
ATOM    363  CD2 TRP A  26    -136.456   3.445  44.611  1.00  0.00           C  
ATOM    364  CE2 TRP A  26    -136.330   4.324  43.531  1.00  0.00           C  
ATOM    365  CE3 TRP A  26    -137.711   3.262  45.203  1.00  0.00           C  
ATOM    366  NE1 TRP A  26    -135.015   4.324  43.140  1.00  0.00           N  
ATOM    367  CZ2 TRP A  26    -137.412   5.027  43.027  1.00  0.00           C  
ATOM    368  CZ3 TRP A  26    -138.798   3.967  44.696  1.00  0.00           C  
ATOM    369  CH2 TRP A  26    -138.651   4.825  43.635  1.00  0.00           C  
ATOM    370  H   TRP A  26    -136.826   0.258  45.705  1.00  0.00           H  
ATOM    371  HA  TRP A  26    -134.112   0.423  44.523  1.00  0.00           H  
ATOM    372 1HB  TRP A  26    -135.475   1.989  46.743  1.00  0.00           H  
ATOM    373 2HB  TRP A  26    -133.780   2.178  46.313  1.00  0.00           H  
ATOM    374  HD1 TRP A  26    -133.244   3.264  43.860  1.00  0.00           H  
ATOM    375  HE1 TRP A  26    -134.629   4.871  42.382  1.00  0.00           H  
ATOM    376  HE3 TRP A  26    -137.834   2.580  46.043  1.00  0.00           H  
ATOM    377  HZ2 TRP A  26    -137.316   5.714  42.186  1.00  0.00           H  
ATOM    378  HZ3 TRP A  26    -139.772   3.819  45.163  1.00  0.00           H  
ATOM    379  HH2 TRP A  26    -139.525   5.361  43.263  1.00  0.00           H  
ATOM    380  N   ARG A  27    -133.573  -1.586  46.055  1.00  0.00           N  
ATOM    381  CA  ARG A  27    -133.072  -2.642  46.951  1.00  0.00           C  
ATOM    382  C   ARG A  27    -131.843  -3.363  46.387  1.00  0.00           C  
ATOM    383  O   ARG A  27    -131.927  -4.142  45.443  1.00  0.00           O  
ATOM    384  CB  ARG A  27    -134.164  -3.667  47.220  1.00  0.00           C  
ATOM    385  CG  ARG A  27    -133.774  -4.779  48.181  1.00  0.00           C  
ATOM    386  CD  ARG A  27    -134.901  -5.717  48.421  1.00  0.00           C  
ATOM    387  NE  ARG A  27    -134.543  -6.763  49.365  1.00  0.00           N  
ATOM    388  CZ  ARG A  27    -133.974  -7.937  49.026  1.00  0.00           C  
ATOM    389  NH1 ARG A  27    -133.705  -8.197  47.766  1.00  0.00           N1+
ATOM    390  NH2 ARG A  27    -133.686  -8.826  49.961  1.00  0.00           N  
ATOM    391  H   ARG A  27    -133.500  -1.732  45.047  1.00  0.00           H  
ATOM    392  HA  ARG A  27    -132.780  -2.183  47.896  1.00  0.00           H  
ATOM    393 1HB  ARG A  27    -135.039  -3.166  47.633  1.00  0.00           H  
ATOM    394 2HB  ARG A  27    -134.466  -4.132  46.282  1.00  0.00           H  
ATOM    395 1HG  ARG A  27    -132.941  -5.344  47.764  1.00  0.00           H  
ATOM    396 2HG  ARG A  27    -133.478  -4.347  49.137  1.00  0.00           H  
ATOM    397 1HD  ARG A  27    -135.751  -5.168  48.827  1.00  0.00           H  
ATOM    398 2HD  ARG A  27    -135.188  -6.188  47.482  1.00  0.00           H  
ATOM    399  HE  ARG A  27    -134.735  -6.599  50.344  1.00  0.00           H  
ATOM    400 1HH1 ARG A  27    -133.925  -7.518  47.051  1.00  0.00           H  
ATOM    401 2HH1 ARG A  27    -133.278  -9.077  47.512  1.00  0.00           H  
ATOM    402 1HH2 ARG A  27    -133.894  -8.625  50.930  1.00  0.00           H  
ATOM    403 2HH2 ARG A  27    -133.260  -9.705  49.707  1.00  0.00           H  
ATOM    404  N   CYS A  28    -130.687  -3.120  46.986  1.00  0.00           N  
ATOM    405  CA  CYS A  28    -129.369  -3.548  46.506  1.00  0.00           C  
ATOM    406  C   CYS A  28    -128.953  -3.163  45.073  1.00  0.00           C  
ATOM    407  O   CYS A  28    -127.802  -3.371  44.689  1.00  0.00           O  
ATOM    408  CB  CYS A  28    -129.054  -5.040  46.744  1.00  0.00           C  
ATOM    409  SG  CYS A  28    -130.286  -6.186  47.435  1.00  0.00           S  
ATOM    410  H   CYS A  28    -130.709  -2.519  47.799  1.00  0.00           H  
ATOM    411  HA  CYS A  28    -128.606  -3.090  47.136  1.00  0.00           H  
ATOM    412 1HB  CYS A  28    -128.734  -5.470  45.797  1.00  0.00           H  
ATOM    413 2HB  CYS A  28    -128.232  -5.130  47.454  1.00  0.00           H  
ATOM    414  N   ASP A  29    -129.822  -2.545  44.286  1.00  0.00           N  
ATOM    415  CA  ASP A  29    -129.415  -1.531  43.318  1.00  0.00           C  
ATOM    416  C   ASP A  29    -128.414  -0.578  43.980  1.00  0.00           C  
ATOM    417  O   ASP A  29    -128.552  -0.273  45.165  1.00  0.00           O  
ATOM    418  CB  ASP A  29    -130.626  -0.753  42.797  1.00  0.00           C  
ATOM    419  CG  ASP A  29    -131.523  -1.588  41.893  1.00  0.00           C  
ATOM    420  OD1 ASP A  29    -131.105  -2.647  41.488  1.00  0.00           O  
ATOM    421  OD2 ASP A  29    -132.618  -1.159  41.617  1.00  0.00           O1-
ATOM    422  H   ASP A  29    -130.804  -2.563  44.541  1.00  0.00           H  
ATOM    423  HA  ASP A  29    -128.939  -2.031  42.474  1.00  0.00           H  
ATOM    424 1HB  ASP A  29    -131.217  -0.393  43.639  1.00  0.00           H  
ATOM    425 2HB  ASP A  29    -130.285   0.120  42.240  1.00  0.00           H  
ATOM    426  N   ASN A  30    -127.406  -0.078  43.263  1.00  0.00           N  
ATOM    427  CA  ASN A  30    -126.563   0.971  43.840  1.00  0.00           C  
ATOM    428  C   ASN A  30    -127.277   2.337  43.767  1.00  0.00           C  
ATOM    429  O   ASN A  30    -126.746   3.272  43.171  1.00  0.00           O  
ATOM    430  CB  ASN A  30    -125.143   0.949  43.246  1.00  0.00           C  
ATOM    431  CG  ASN A  30    -124.118   1.696  44.106  1.00  0.00           C  
ATOM    432  ND2 ASN A  30    -124.224   2.996  44.245  1.00  0.00           N  
ATOM    433  OD1 ASN A  30    -123.154   1.139  44.607  1.00  0.00           O  
ATOM    434  H   ASN A  30    -127.333  -0.296  42.284  1.00  0.00           H  
ATOM    435  HA  ASN A  30    -126.398   0.742  44.894  1.00  0.00           H  
ATOM    436 1HB  ASN A  30    -124.819  -0.082  43.176  1.00  0.00           H  
ATOM    437 2HB  ASN A  30    -125.164   1.365  42.238  1.00  0.00           H  
ATOM    438 1HD2 ASN A  30    -125.022   3.471  43.826  1.00  0.00           H  
ATOM    439 2HD2 ASN A  30    -123.620   3.444  44.910  1.00  0.00           H  
ATOM    440  N   ASP A  31    -128.462   2.449  44.364  1.00  0.00           N  
ATOM    441  CA  ASP A  31    -128.978   3.748  44.762  1.00  0.00           C  
ATOM    442  C   ASP A  31    -128.770   3.907  46.265  1.00  0.00           C  
ATOM    443  O   ASP A  31    -129.269   3.134  47.085  1.00  0.00           O  
ATOM    444  CB  ASP A  31    -130.461   3.887  44.407  1.00  0.00           C  
ATOM    445  CG  ASP A  31    -130.707   3.959  42.906  1.00  0.00           C  
ATOM    446  OD1 ASP A  31    -130.350   4.948  42.312  1.00  0.00           O  
ATOM    447  OD2 ASP A  31    -131.249   3.023  42.368  1.00  0.00           O1-
ATOM    448  H   ASP A  31    -128.818   1.641  44.874  1.00  0.00           H  
ATOM    449  HA  ASP A  31    -128.424   4.519  44.225  1.00  0.00           H  
ATOM    450 1HB  ASP A  31    -131.013   3.038  44.811  1.00  0.00           H  
ATOM    451 2HB  ASP A  31    -130.862   4.789  44.870  1.00  0.00           H  
ATOM    452  N   ASN A  32    -127.988   4.913  46.632  1.00  0.00           N  
ATOM    453  CA  ASN A  32    -127.829   5.337  48.014  1.00  0.00           C  
ATOM    454  C   ASN A  32    -129.082   6.094  48.504  1.00  0.00           C  
ATOM    455  O   ASN A  32    -128.989   7.222  48.999  1.00  0.00           O  
ATOM    456  CB  ASN A  32    -126.583   6.189  48.164  1.00  0.00           C  
ATOM    457  CG  ASN A  32    -125.317   5.405  47.955  1.00  0.00           C  
ATOM    458  ND2 ASN A  32    -124.427   5.936  47.156  1.00  0.00           N  
ATOM    459  OD1 ASN A  32    -125.146   4.317  48.517  1.00  0.00           O  
ATOM    460  H   ASN A  32    -127.706   5.556  45.905  1.00  0.00           H  
ATOM    461  HA  ASN A  32    -127.723   4.448  48.638  1.00  0.00           H  
ATOM    462 1HB  ASN A  32    -126.612   7.008  47.444  1.00  0.00           H  
ATOM    463 2HB  ASN A  32    -126.562   6.631  49.161  1.00  0.00           H  
ATOM    464 1HD2 ASN A  32    -123.565   5.458  46.980  1.00  0.00           H  
ATOM    465 2HD2 ASN A  32    -124.607   6.818  46.722  1.00  0.00           H  
ATOM    466  N   ASP A  33    -130.263   5.494  48.319  1.00  0.00           N  
ATOM    467  CA  ASP A  33    -131.543   6.108  48.663  1.00  0.00           C  
ATOM    468  C   ASP A  33    -131.608   6.437  50.150  1.00  0.00           C  
ATOM    469  O   ASP A  33    -132.067   7.506  50.559  1.00  0.00           O  
ATOM    470  CB  ASP A  33    -132.703   5.182  48.287  1.00  0.00           C  
ATOM    471  CG  ASP A  33    -134.066   5.837  48.465  1.00  0.00           C  
ATOM    472  OD1 ASP A  33    -134.439   6.624  47.627  1.00  0.00           O  
ATOM    473  OD2 ASP A  33    -134.721   5.545  49.436  1.00  0.00           O1-
ATOM    474  H   ASP A  33    -130.268   4.615  47.813  1.00  0.00           H  
ATOM    475  HA  ASP A  33    -131.644   7.037  48.100  1.00  0.00           H  
ATOM    476 1HB  ASP A  33    -132.598   4.871  47.247  1.00  0.00           H  
ATOM    477 2HB  ASP A  33    -132.665   4.283  48.903  1.00  0.00           H  
ATOM    478  N   CYS A  34    -131.038   5.553  50.964  1.00  0.00           N  
ATOM    479  CA  CYS A  34    -130.846   5.806  52.371  1.00  0.00           C  
ATOM    480  C   CYS A  34    -129.567   6.609  52.656  1.00  0.00           C  
ATOM    481  O   CYS A  34    -128.497   6.354  52.102  1.00  0.00           O  
ATOM    482  CB  CYS A  34    -131.007   4.496  53.118  1.00  0.00           C  
ATOM    483  SG  CYS A  34    -131.419   4.777  54.842  1.00  0.00           S  
ATOM    484  H   CYS A  34    -130.597   4.747  50.547  1.00  0.00           H  
ATOM    485  HA  CYS A  34    -131.690   6.392  52.735  1.00  0.00           H  
ATOM    486 1HB  CYS A  34    -131.829   3.933  52.673  1.00  0.00           H  
ATOM    487 2HB  CYS A  34    -130.101   3.900  53.008  1.00  0.00           H  
ATOM    488  N   GLY A  35    -129.696   7.624  53.517  1.00  0.00           N  
ATOM    489  CA  GLY A  35    -128.672   8.644  53.787  1.00  0.00           C  
ATOM    490  C   GLY A  35    -127.580   8.194  54.754  1.00  0.00           C  
ATOM    491  O   GLY A  35    -127.281   8.869  55.733  1.00  0.00           O  
ATOM    492  H   GLY A  35    -130.574   7.719  54.000  1.00  0.00           H  
ATOM    493 1HA  GLY A  35    -128.196   8.938  52.851  1.00  0.00           H  
ATOM    494 2HA  GLY A  35    -129.145   9.534  54.200  1.00  0.00           H  
ATOM    495  N   ASP A  36    -127.072   7.004  54.475  1.00  0.00           N  
ATOM    496  CA  ASP A  36    -126.852   5.877  55.382  1.00  0.00           C  
ATOM    497  C   ASP A  36    -127.088   4.680  54.468  1.00  0.00           C  
ATOM    498  O   ASP A  36    -128.205   4.184  54.385  1.00  0.00           O  
ATOM    499  CB  ASP A  36    -127.782   5.920  56.616  1.00  0.00           C  
ATOM    500  CG  ASP A  36    -127.578   4.769  57.600  1.00  0.00           C  
ATOM    501  OD1 ASP A  36    -126.887   3.781  57.260  1.00  0.00           O  
ATOM    502  OD2 ASP A  36    -128.112   4.889  58.730  1.00  0.00           O1-
ATOM    503  H   ASP A  36    -127.337   6.693  53.543  1.00  0.00           H  
ATOM    504  HA  ASP A  36    -125.837   5.941  55.774  1.00  0.00           H  
ATOM    505 1HB  ASP A  36    -127.594   6.840  57.169  1.00  0.00           H  
ATOM    506 2HB  ASP A  36    -128.822   5.938  56.288  1.00  0.00           H  
ATOM    507  N   ASN A  37    -126.075   4.343  53.654  1.00  0.00           N  
ATOM    508  CA  ASN A  37    -126.120   3.391  52.522  1.00  0.00           C  
ATOM    509  C   ASN A  37    -126.684   1.988  52.835  1.00  0.00           C  
ATOM    510  O   ASN A  37    -126.685   1.089  52.000  1.00  0.00           O  
ATOM    511  CB  ASN A  37    -124.729   3.252  51.932  1.00  0.00           C  
ATOM    512  CG  ASN A  37    -123.751   2.635  52.894  1.00  0.00           C  
ATOM    513  ND2 ASN A  37    -122.488   2.689  52.560  1.00  0.00           N  
ATOM    514  OD1 ASN A  37    -124.142   2.108  53.942  1.00  0.00           O  
ATOM    515  H   ASN A  37    -125.236   4.899  53.724  1.00  0.00           H  
ATOM    516  HA  ASN A  37    -126.796   3.788  51.763  1.00  0.00           H  
ATOM    517 1HB  ASN A  37    -124.774   2.635  51.033  1.00  0.00           H  
ATOM    518 2HB  ASN A  37    -124.358   4.234  51.637  1.00  0.00           H  
ATOM    519 1HD2 ASN A  37    -121.794   2.295  53.161  1.00  0.00           H  
ATOM    520 2HD2 ASN A  37    -122.217   3.125  51.701  1.00  0.00           H  
ATOM    521  N   SER A  38    -127.140   1.771  54.057  1.00  0.00           N  
ATOM    522  CA  SER A  38    -127.669   0.544  54.613  1.00  0.00           C  
ATOM    523  C   SER A  38    -128.734  -0.201  53.816  1.00  0.00           C  
ATOM    524  O   SER A  38    -128.845  -1.414  53.998  1.00  0.00           O  
ATOM    525  CB  SER A  38    -128.176   0.857  56.008  1.00  0.00           C  
ATOM    526  OG  SER A  38    -127.086   1.222  56.839  1.00  0.00           O  
ATOM    527  H   SER A  38    -127.179   2.573  54.677  1.00  0.00           H  
ATOM    528  HA  SER A  38    -126.853  -0.175  54.701  1.00  0.00           H  
ATOM    529 1HB  SER A  38    -128.882   1.680  55.920  1.00  0.00           H  
ATOM    530 2HB  SER A  38    -128.703  -0.009  56.407  1.00  0.00           H  
ATOM    531  HG  SER A  38    -127.119   2.197  57.024  1.00  0.00           H  
ATOM    532  N   ASP A  39    -129.469   0.456  52.918  1.00  0.00           N  
ATOM    533  CA  ASP A  39    -130.439  -0.222  52.041  1.00  0.00           C  
ATOM    534  C   ASP A  39    -129.828  -1.143  50.974  1.00  0.00           C  
ATOM    535  O   ASP A  39    -130.479  -2.057  50.468  1.00  0.00           O  
ATOM    536  CB  ASP A  39    -131.311   0.825  51.343  1.00  0.00           C  
ATOM    537  CG  ASP A  39    -130.505   1.790  50.485  1.00  0.00           C  
ATOM    538  OD1 ASP A  39    -129.646   2.452  51.017  1.00  0.00           O  
ATOM    539  OD2 ASP A  39    -130.757   1.856  49.305  1.00  0.00           O1-
ATOM    540  H   ASP A  39    -129.358   1.455  52.837  1.00  0.00           H  
ATOM    541  HA  ASP A  39    -131.072  -0.863  52.656  1.00  0.00           H  
ATOM    542 1HB  ASP A  39    -132.045   0.324  50.711  1.00  0.00           H  
ATOM    543 2HB  ASP A  39    -131.861   1.398  52.091  1.00  0.00           H  
ATOM    544  N   GLU A  40    -128.535  -0.990  50.686  1.00  0.00           N  
ATOM    545  CA  GLU A  40    -127.374  -1.868  50.292  1.00  0.00           C  
ATOM    546  C   GLU A  40    -126.980  -2.931  50.949  1.00  0.00           C  
ATOM    547  O   GLU A  40    -126.610  -4.047  50.590  1.00  0.00           O  
ATOM    548  CB  GLU A  40    -126.861  -1.430  48.894  1.00  0.00           C  
ATOM    549  CG  GLU A  40    -125.869  -0.388  49.432  1.00  0.00           C  
ATOM    550  CD  GLU A  40    -124.686  -0.033  48.520  1.00  0.00           C  
ATOM    551  OE1 GLU A  40    -124.329  -0.811  47.606  1.00  0.00           O  
ATOM    552  OE2 GLU A  40    -124.053   1.008  48.834  1.00  0.00           O1-
ATOM    553  H   GLU A  40    -128.032  -0.206  51.091  1.00  0.00           H  
ATOM    554  HA  GLU A  40    -127.721  -2.900  50.243  1.00  0.00           H  
ATOM    555 1HB  GLU A  40    -126.322  -2.251  48.431  1.00  0.00           H  
ATOM    556 2HB  GLU A  40    -127.472  -0.946  48.132  1.00  0.00           H  
ATOM    557 1HG  GLU A  40    -126.431   0.529  49.616  1.00  0.00           H  
ATOM    558 2HG  GLU A  40    -125.459  -0.745  50.375  1.00  0.00           H  
ATOM    559  N   ALA A  41    -126.723  -2.509  52.190  1.00  0.00           N  
ATOM    560  CA  ALA A  41    -125.642  -3.089  52.980  1.00  0.00           C  
ATOM    561  C   ALA A  41    -125.884  -4.483  53.561  1.00  0.00           C  
ATOM    562  O   ALA A  41    -124.954  -5.286  53.614  1.00  0.00           O  
ATOM    563  CB  ALA A  41    -125.236  -2.118  54.091  1.00  0.00           C  
ATOM    564  H   ALA A  41    -127.147  -1.647  52.502  1.00  0.00           H  
ATOM    565  HA  ALA A  41    -124.776  -3.214  52.330  1.00  0.00           H  
ATOM    566 1HB  ALA A  41    -124.316  -2.472  54.562  1.00  0.00           H  
ATOM    567 2HB  ALA A  41    -125.057  -1.128  53.671  1.00  0.00           H  
ATOM    568 3HB  ALA A  41    -126.021  -2.078  54.846  1.00  0.00           H  
ATOM    569  N   GLY A  42    -127.116  -4.795  53.963  1.00  0.00           N  
ATOM    570  CA  GLY A  42    -127.504  -6.158  54.351  1.00  0.00           C  
ATOM    571  C   GLY A  42    -128.087  -6.945  53.189  1.00  0.00           C  
ATOM    572  O   GLY A  42    -128.777  -7.942  53.408  1.00  0.00           O  
ATOM    573  H   GLY A  42    -127.836  -4.088  53.871  1.00  0.00           H  
ATOM    574 1HA  GLY A  42    -126.634  -6.687  54.740  1.00  0.00           H  
ATOM    575 2HA  GLY A  42    -128.237  -6.113  55.155  1.00  0.00           H  
ATOM    576  N   CYS A  43    -127.937  -6.431  51.967  1.00  0.00           N  
ATOM    577  CA  CYS A  43    -128.893  -6.747  50.934  1.00  0.00           C  
ATOM    578  C   CYS A  43    -128.567  -8.057  50.231  1.00  0.00           C  
ATOM    579  O   CYS A  43    -127.436  -8.341  49.850  1.00  0.00           O  
ATOM    580  CB  CYS A  43    -129.106  -5.517  50.071  1.00  0.00           C  
ATOM    581  SG  CYS A  43    -130.703  -5.413  49.245  1.00  0.00           S  
ATOM    582  H   CYS A  43    -127.275  -5.686  51.790  1.00  0.00           H  
ATOM    583  HA  CYS A  43    -129.877  -6.848  51.392  1.00  0.00           H  
ATOM    584 1HB  CYS A  43    -129.075  -4.647  50.731  1.00  0.00           H  
ATOM    585 2HB  CYS A  43    -128.294  -5.432  49.350  1.00  0.00           H  
ATOM    586  N   SER A  44    -129.587  -8.903  50.113  1.00  0.00           N  
ATOM    587  CA  SER A  44    -129.464 -10.279  49.631  1.00  0.00           C  
ATOM    588  C   SER A  44    -129.232 -10.390  48.113  1.00  0.00           C  
ATOM    589  O   SER A  44    -129.626 -11.375  47.489  1.00  0.00           O  
ATOM    590  CB  SER A  44    -130.713 -11.052  50.007  1.00  0.00           C  
ATOM    591  OG  SER A  44    -131.838 -10.541  49.344  1.00  0.00           O  
ATOM    592  H   SER A  44    -130.481  -8.628  50.499  1.00  0.00           H  
ATOM    593  HA  SER A  44    -128.599 -10.738  50.112  1.00  0.00           H  
ATOM    594 1HB  SER A  44    -130.582 -12.102  49.749  1.00  0.00           H  
ATOM    595 2HB  SER A  44    -130.866 -10.995  51.084  1.00  0.00           H  
ATOM    596  HG  SER A  44    -131.548 -10.333  48.453  1.00  0.00           H  
ATOM    597  N   HIS A  45    -128.634  -9.364  47.507  1.00  0.00           N  
ATOM    598  CA  HIS A  45    -128.290  -9.255  46.094  1.00  0.00           C  
ATOM    599  C   HIS A  45    -127.158  -8.246  45.902  1.00  0.00           C  
ATOM    600  O   HIS A  45    -126.868  -7.440  46.778  1.00  0.00           O  
ATOM    601  CB  HIS A  45    -129.509  -8.840  45.265  1.00  0.00           C  
ATOM    602  CG  HIS A  45    -129.301  -8.959  43.788  1.00  0.00           C  
ATOM    603  CD2 HIS A  45    -129.154  -8.015  42.829  1.00  0.00           C  
ATOM    604  ND1 HIS A  45    -129.221 -10.177  43.144  1.00  0.00           N  
ATOM    605  CE1 HIS A  45    -129.036  -9.976  41.851  1.00  0.00           C  
ATOM    606  NE2 HIS A  45    -128.991  -8.673  41.634  1.00  0.00           N  
ATOM    607  H   HIS A  45    -128.234  -8.652  48.111  1.00  0.00           H  
ATOM    608  HA  HIS A  45    -127.948 -10.223  45.727  1.00  0.00           H  
ATOM    609 1HB  HIS A  45    -130.364  -9.460  45.540  1.00  0.00           H  
ATOM    610 2HB  HIS A  45    -129.768  -7.806  45.491  1.00  0.00           H  
ATOM    611  HD1 HIS A  45    -129.365 -11.076  43.558  1.00  0.00           H  
ATOM    612  HD2 HIS A  45    -129.146  -6.925  42.858  1.00  0.00           H  
ATOM    613  HE1 HIS A  45    -128.948 -10.816  41.165  1.00  0.00           H  
ATOM    614  N   SER A  46    -126.482  -8.329  44.759  1.00  0.00           N  
ATOM    615  CA  SER A  46    -125.308  -7.534  44.428  1.00  0.00           C  
ATOM    616  C   SER A  46    -125.545  -6.014  44.434  1.00  0.00           C  
ATOM    617  O   SER A  46    -125.780  -5.432  43.372  1.00  0.00           O  
ATOM    618  CB  SER A  46    -124.796  -7.956  43.065  1.00  0.00           C  
ATOM    619  OG  SER A  46    -123.713  -7.162  42.667  1.00  0.00           O  
ATOM    620  H   SER A  46    -126.921  -8.858  44.014  1.00  0.00           H  
ATOM    621  HA  SER A  46    -124.539  -7.724  45.178  1.00  0.00           H  
ATOM    622 1HB  SER A  46    -124.491  -9.002  43.098  1.00  0.00           H  
ATOM    623 2HB  SER A  46    -125.599  -7.873  42.333  1.00  0.00           H  
ATOM    624  HG  SER A  46    -123.568  -6.536  43.381  1.00  0.00           H  
ATOM    625  N   CYS A  47    -125.274  -5.376  45.577  1.00  0.00           N  
ATOM    626  CA  CYS A  47    -124.657  -4.042  45.655  1.00  0.00           C  
ATOM    627  C   CYS A  47    -123.625  -3.868  44.539  1.00  0.00           C  
ATOM    628  O   CYS A  47    -122.818  -4.768  44.291  1.00  0.00           O  
ATOM    629  CB  CYS A  47    -124.041  -3.859  47.054  1.00  0.00           C  
ATOM    630  SG  CYS A  47    -123.084  -5.239  47.746  1.00  0.00           S  
ATOM    631  H   CYS A  47    -125.274  -5.926  46.424  1.00  0.00           H  
ATOM    632  HA  CYS A  47    -125.439  -3.291  45.540  1.00  0.00           H  
ATOM    633 1HB  CYS A  47    -123.412  -2.969  47.055  1.00  0.00           H  
ATOM    634 2HB  CYS A  47    -124.835  -3.701  47.783  1.00  0.00           H  
ATOM    635  N   SER A  48    -123.736  -2.811  43.729  1.00  0.00           N  
ATOM    636  CA  SER A  48    -123.065  -2.806  42.420  1.00  0.00           C  
ATOM    637  C   SER A  48    -122.788  -1.437  41.815  1.00  0.00           C  
ATOM    638  O   SER A  48    -123.037  -1.233  40.625  1.00  0.00           O  
ATOM    639  CB  SER A  48    -123.897  -3.605  41.437  1.00  0.00           C  
ATOM    640  OG  SER A  48    -125.196  -3.087  41.342  1.00  0.00           O  
ATOM    641  H   SER A  48    -124.421  -2.102  43.955  1.00  0.00           H  
ATOM    642  HA  SER A  48    -122.087  -3.275  42.531  1.00  0.00           H  
ATOM    643 1HB  SER A  48    -123.422  -3.584  40.456  1.00  0.00           H  
ATOM    644 2HB  SER A  48    -123.941  -4.645  41.759  1.00  0.00           H  
ATOM    645  HG  SER A  48    -125.747  -3.651  41.889  1.00  0.00           H  
ATOM    646  N   SER A  49    -122.174  -0.523  42.566  1.00  0.00           N  
ATOM    647  CA  SER A  49    -121.321   0.480  41.920  1.00  0.00           C  
ATOM    648  C   SER A  49    -120.078   0.901  42.690  1.00  0.00           C  
ATOM    649  O   SER A  49    -118.979   0.558  42.257  1.00  0.00           O  
ATOM    650  CB  SER A  49    -122.063   1.736  41.432  1.00  0.00           C  
ATOM    651  OG  SER A  49    -123.096   1.419  40.524  1.00  0.00           O  
ATOM    652  H   SER A  49    -122.072  -0.667  43.566  1.00  0.00           H  
ATOM    653  HA  SER A  49    -120.951   0.067  40.981  1.00  0.00           H  
ATOM    654 1HB  SER A  49    -122.466   2.294  42.272  1.00  0.00           H  
ATOM    655 2HB  SER A  49    -121.364   2.396  40.921  1.00  0.00           H  
ATOM    656  HG  SER A  49    -123.092   0.453  40.388  1.00  0.00           H  
ATOM    657  N   THR A  50    -120.240   1.647  43.788  1.00  0.00           N  
ATOM    658  CA  THR A  50    -119.131   1.914  44.719  1.00  0.00           C  
ATOM    659  C   THR A  50    -118.870   0.629  45.475  1.00  0.00           C  
ATOM    660  O   THR A  50    -117.831   0.020  45.267  1.00  0.00           O  
ATOM    661  CB  THR A  50    -119.445   3.059  45.701  1.00  0.00           C  
ATOM    662  CG2 THR A  50    -118.287   3.267  46.665  1.00  0.00           C  
ATOM    663  OG1 THR A  50    -119.676   4.270  44.969  1.00  0.00           O  
ATOM    664  H   THR A  50    -121.183   1.823  44.110  1.00  0.00           H  
ATOM    665  HA  THR A  50    -118.256   2.208  44.140  1.00  0.00           H  
ATOM    666  HB  THR A  50    -120.344   2.816  46.268  1.00  0.00           H  
ATOM    667  HG1 THR A  50    -118.834   4.658  44.721  1.00  0.00           H  
ATOM    668 1HG2 THR A  50    -118.527   4.079  47.352  1.00  0.00           H  
ATOM    669 2HG2 THR A  50    -118.117   2.351  47.231  1.00  0.00           H  
ATOM    670 3HG2 THR A  50    -117.388   3.519  46.105  1.00  0.00           H  
ATOM    671  N   GLN A  51    -119.827   0.133  46.262  1.00  0.00           N  
ATOM    672  CA  GLN A  51    -119.548  -1.035  47.083  1.00  0.00           C  
ATOM    673  C   GLN A  51    -119.343  -2.318  46.263  1.00  0.00           C  
ATOM    674  O   GLN A  51    -120.075  -2.607  45.304  1.00  0.00           O  
ATOM    675  CB  GLN A  51    -120.620  -1.236  48.166  1.00  0.00           C  
ATOM    676  CG  GLN A  51    -120.662  -0.054  49.151  1.00  0.00           C  
ATOM    677  CD  GLN A  51    -121.242  -0.455  50.501  1.00  0.00           C  
ATOM    678  NE2 GLN A  51    -122.435  -0.022  50.833  1.00  0.00           N  
ATOM    679  OE1 GLN A  51    -120.629  -1.163  51.283  1.00  0.00           O  
ATOM    680  H   GLN A  51    -120.688   0.646  46.401  1.00  0.00           H  
ATOM    681  HA  GLN A  51    -118.620  -0.862  47.628  1.00  0.00           H  
ATOM    682 1HB  GLN A  51    -121.601  -1.371  47.709  1.00  0.00           H  
ATOM    683 2HB  GLN A  51    -120.402  -2.142  48.729  1.00  0.00           H  
ATOM    684 1HG  GLN A  51    -119.651   0.312  49.328  1.00  0.00           H  
ATOM    685 2HG  GLN A  51    -121.271   0.741  48.722  1.00  0.00           H  
ATOM    686 1HE2 GLN A  51    -122.992   0.448  50.114  1.00  0.00           H  
ATOM    687 2HE2 GLN A  51    -122.829  -0.378  51.683  1.00  0.00           H  
ATOM    688  N   PHE A  52    -118.349  -3.105  46.680  1.00  0.00           N  
ATOM    689  CA  PHE A  52    -118.028  -4.429  46.154  1.00  0.00           C  
ATOM    690  C   PHE A  52    -118.415  -5.564  47.115  1.00  0.00           C  
ATOM    691  O   PHE A  52    -118.955  -5.315  48.189  1.00  0.00           O  
ATOM    692  CB  PHE A  52    -116.533  -4.514  45.841  1.00  0.00           C  
ATOM    693  CG  PHE A  52    -116.084  -3.567  44.764  1.00  0.00           C  
ATOM    694  CD1 PHE A  52    -116.964  -3.152  43.775  1.00  0.00           C  
ATOM    695  CD2 PHE A  52    -114.783  -3.090  44.738  1.00  0.00           C  
ATOM    696  CE1 PHE A  52    -116.552  -2.282  42.784  1.00  0.00           C  
ATOM    697  CE2 PHE A  52    -114.369  -2.219  43.749  1.00  0.00           C  
ATOM    698  CZ  PHE A  52    -115.255  -1.815  42.771  1.00  0.00           C  
ATOM    699  H   PHE A  52    -117.832  -2.797  47.499  1.00  0.00           H  
ATOM    700  HA  PHE A  52    -118.592  -4.581  45.233  1.00  0.00           H  
ATOM    701 1HB  PHE A  52    -115.960  -4.299  46.743  1.00  0.00           H  
ATOM    702 2HB  PHE A  52    -116.284  -5.527  45.529  1.00  0.00           H  
ATOM    703  HD1 PHE A  52    -117.990  -3.521  43.787  1.00  0.00           H  
ATOM    704  HD2 PHE A  52    -114.082  -3.410  45.510  1.00  0.00           H  
ATOM    705  HE1 PHE A  52    -117.253  -1.964  42.013  1.00  0.00           H  
ATOM    706  HE2 PHE A  52    -113.343  -1.852  43.739  1.00  0.00           H  
ATOM    707  HZ  PHE A  52    -114.929  -1.130  41.989  1.00  0.00           H  
ATOM    708  N   LYS A  53    -118.322  -6.816  46.636  1.00  0.00           N  
ATOM    709  CA  LYS A  53    -119.391  -7.819  46.828  1.00  0.00           C  
ATOM    710  C   LYS A  53    -118.888  -9.135  47.434  1.00  0.00           C  
ATOM    711  O   LYS A  53    -118.936 -10.178  46.782  1.00  0.00           O  
ATOM    712  CB  LYS A  53    -120.087  -8.106  45.498  1.00  0.00           C  
ATOM    713  CG  LYS A  53    -119.198  -8.762  44.451  1.00  0.00           C  
ATOM    714  CD  LYS A  53    -119.948  -8.979  43.146  1.00  0.00           C  
ATOM    715  CE  LYS A  53    -119.071  -9.664  42.107  1.00  0.00           C  
ATOM    716  NZ  LYS A  53    -119.788  -9.872  40.821  1.00  0.00           N1+
ATOM    717  H   LYS A  53    -117.703  -6.953  45.852  1.00  0.00           H  
ATOM    718  HA  LYS A  53    -120.123  -7.414  47.528  1.00  0.00           H  
ATOM    719 1HB  LYS A  53    -120.943  -8.760  45.667  1.00  0.00           H  
ATOM    720 2HB  LYS A  53    -120.466  -7.173  45.077  1.00  0.00           H  
ATOM    721 1HG  LYS A  53    -118.330  -8.129  44.261  1.00  0.00           H  
ATOM    722 2HG  LYS A  53    -118.849  -9.724  44.823  1.00  0.00           H  
ATOM    723 1HD  LYS A  53    -120.828  -9.596  43.329  1.00  0.00           H  
ATOM    724 2HD  LYS A  53    -120.277  -8.018  42.751  1.00  0.00           H  
ATOM    725 1HE  LYS A  53    -118.186  -9.057  41.923  1.00  0.00           H  
ATOM    726 2HE  LYS A  53    -118.746 -10.633  42.488  1.00  0.00           H  
ATOM    727 1HZ  LYS A  53    -119.173 -10.329  40.162  1.00  0.00           H  
ATOM    728 2HZ  LYS A  53    -120.603 -10.450  40.977  1.00  0.00           H  
ATOM    729 3HZ  LYS A  53    -120.077  -8.978  40.448  1.00  0.00           H  
ATOM    730  N   CYS A  54    -118.363  -9.103  48.652  1.00  0.00           N  
ATOM    731  CA  CYS A  54    -117.901 -10.306  49.340  1.00  0.00           C  
ATOM    732  C   CYS A  54    -119.043 -11.345  49.421  1.00  0.00           C  
ATOM    733  O   CYS A  54    -120.129 -11.047  49.941  1.00  0.00           O  
ATOM    734  CB  CYS A  54    -117.403  -9.957  50.755  1.00  0.00           C  
ATOM    735  SG  CYS A  54    -116.714  -8.301  51.019  1.00  0.00           S  
ATOM    736  H   CYS A  54    -118.391  -8.238  49.178  1.00  0.00           H  
ATOM    737  HA  CYS A  54    -117.071 -10.731  48.775  1.00  0.00           H  
ATOM    738 1HB  CYS A  54    -118.247 -10.044  51.425  1.00  0.00           H  
ATOM    739 2HB  CYS A  54    -116.644 -10.674  51.061  1.00  0.00           H  
ATOM    740  N   ASN A  55    -118.813 -12.543  48.852  1.00  0.00           N  
ATOM    741  CA  ASN A  55    -119.883 -13.435  48.361  1.00  0.00           C  
ATOM    742  C   ASN A  55    -120.949 -13.797  49.414  1.00  0.00           C  
ATOM    743  O   ASN A  55    -122.111 -14.010  49.078  1.00  0.00           O  
ATOM    744  CB  ASN A  55    -119.271 -14.703  47.796  1.00  0.00           C  
ATOM    745  CG  ASN A  55    -118.593 -14.478  46.472  1.00  0.00           C  
ATOM    746  ND2 ASN A  55    -117.705 -15.369  46.112  1.00  0.00           N  
ATOM    747  OD1 ASN A  55    -118.875 -13.496  45.776  1.00  0.00           O  
ATOM    748  H   ASN A  55    -117.891 -12.690  48.467  1.00  0.00           H  
ATOM    749  HA  ASN A  55    -120.428 -12.919  47.568  1.00  0.00           H  
ATOM    750 1HB  ASN A  55    -118.540 -15.101  48.502  1.00  0.00           H  
ATOM    751 2HB  ASN A  55    -120.047 -15.458  47.669  1.00  0.00           H  
ATOM    752 1HD2 ASN A  55    -117.223 -15.270  45.241  1.00  0.00           H  
ATOM    753 2HD2 ASN A  55    -117.509 -16.148  46.706  1.00  0.00           H  
ATOM    754  N   SER A  56    -120.578 -13.846  50.691  1.00  0.00           N  
ATOM    755  CA  SER A  56    -121.434 -14.237  51.821  1.00  0.00           C  
ATOM    756  C   SER A  56    -122.353 -13.125  52.331  1.00  0.00           C  
ATOM    757  O   SER A  56    -122.489 -12.935  53.539  1.00  0.00           O  
ATOM    758  CB  SER A  56    -120.564 -14.721  52.965  1.00  0.00           C  
ATOM    759  OG  SER A  56    -119.853 -15.873  52.603  1.00  0.00           O  
ATOM    760  H   SER A  56    -119.608 -13.654  50.899  1.00  0.00           H  
ATOM    761  HA  SER A  56    -122.085 -15.050  51.496  1.00  0.00           H  
ATOM    762 1HB  SER A  56    -119.866 -13.934  53.249  1.00  0.00           H  
ATOM    763 2HB  SER A  56    -121.188 -14.933  53.832  1.00  0.00           H  
ATOM    764  HG  SER A  56    -118.924 -15.648  52.688  1.00  0.00           H  
ATOM    765  N   GLY A  57    -122.955 -12.360  51.417  1.00  0.00           N  
ATOM    766  CA  GLY A  57    -123.894 -11.297  51.759  1.00  0.00           C  
ATOM    767  C   GLY A  57    -123.243 -10.068  52.375  1.00  0.00           C  
ATOM    768  O   GLY A  57    -123.854  -9.464  53.250  1.00  0.00           O  
ATOM    769  H   GLY A  57    -122.818 -12.594  50.441  1.00  0.00           H  
ATOM    770 1HA  GLY A  57    -124.432 -10.984  50.864  1.00  0.00           H  
ATOM    771 2HA  GLY A  57    -124.634 -11.677  52.462  1.00  0.00           H  
ATOM    772  N   ARG A  58    -122.015  -9.702  51.969  1.00  0.00           N  
ATOM    773  CA  ARG A  58    -121.295  -8.601  52.625  1.00  0.00           C  
ATOM    774  C   ARG A  58    -120.759  -7.591  51.623  1.00  0.00           C  
ATOM    775  O   ARG A  58    -119.758  -7.825  50.964  1.00  0.00           O  
ATOM    776  CB  ARG A  58    -120.136  -9.138  53.451  1.00  0.00           C  
ATOM    777  CG  ARG A  58    -120.538 -10.032  54.613  1.00  0.00           C  
ATOM    778  CD  ARG A  58    -119.356 -10.501  55.381  1.00  0.00           C  
ATOM    779  NE  ARG A  58    -119.736 -11.368  56.485  1.00  0.00           N  
ATOM    780  CZ  ARG A  58    -118.868 -11.931  57.349  1.00  0.00           C  
ATOM    781  NH1 ARG A  58    -117.579 -11.709  57.224  1.00  0.00           N1+
ATOM    782  NH2 ARG A  58    -119.314 -12.707  58.321  1.00  0.00           N  
ATOM    783  H   ARG A  58    -121.532 -10.251  51.263  1.00  0.00           H  
ATOM    784  HA  ARG A  58    -121.986  -8.084  53.291  1.00  0.00           H  
ATOM    785 1HB  ARG A  58    -119.467  -9.712  52.811  1.00  0.00           H  
ATOM    786 2HB  ARG A  58    -119.563  -8.305  53.860  1.00  0.00           H  
ATOM    787 1HG  ARG A  58    -121.190  -9.479  55.290  1.00  0.00           H  
ATOM    788 2HG  ARG A  58    -121.069 -10.906  54.233  1.00  0.00           H  
ATOM    789 1HD  ARG A  58    -118.692 -11.059  54.722  1.00  0.00           H  
ATOM    790 2HD  ARG A  58    -118.825  -9.642  55.790  1.00  0.00           H  
ATOM    791  HE  ARG A  58    -120.720 -11.563  56.613  1.00  0.00           H  
ATOM    792 1HH1 ARG A  58    -117.238 -11.116  56.480  1.00  0.00           H  
ATOM    793 2HH1 ARG A  58    -116.929 -12.131  57.871  1.00  0.00           H  
ATOM    794 1HH2 ARG A  58    -120.306 -12.878  58.417  1.00  0.00           H  
ATOM    795 2HH2 ARG A  58    -118.664 -13.129  58.968  1.00  0.00           H  
ATOM    796  N   CYS A  59    -121.453  -6.465  51.507  1.00  0.00           N  
ATOM    797  CA  CYS A  59    -120.914  -5.304  50.808  1.00  0.00           C  
ATOM    798  C   CYS A  59    -119.780  -4.646  51.602  1.00  0.00           C  
ATOM    799  O   CYS A  59    -119.744  -4.722  52.835  1.00  0.00           O  
ATOM    800  CB  CYS A  59    -122.074  -4.333  50.535  1.00  0.00           C  
ATOM    801  SG  CYS A  59    -123.514  -5.109  49.740  1.00  0.00           S  
ATOM    802  H   CYS A  59    -122.324  -6.359  52.006  1.00  0.00           H  
ATOM    803  HA  CYS A  59    -120.514  -5.633  49.848  1.00  0.00           H  
ATOM    804 1HB  CYS A  59    -122.398  -3.911  51.486  1.00  0.00           H  
ATOM    805 2HB  CYS A  59    -121.723  -3.516  49.904  1.00  0.00           H  
ATOM    806  N   ILE A  60    -118.869  -4.001  50.881  1.00  0.00           N  
ATOM    807  CA  ILE A  60    -117.755  -3.240  51.441  1.00  0.00           C  
ATOM    808  C   ILE A  60    -117.436  -2.039  50.540  1.00  0.00           C  
ATOM    809  O   ILE A  60    -117.483  -2.165  49.314  1.00  0.00           O  
ATOM    810  CB  ILE A  60    -116.504  -4.124  51.599  1.00  0.00           C  
ATOM    811  CG1 ILE A  60    -115.395  -3.355  52.322  1.00  0.00           C  
ATOM    812  CG2 ILE A  60    -116.020  -4.612  50.242  1.00  0.00           C  
ATOM    813  CD1 ILE A  60    -114.261  -4.230  52.805  1.00  0.00           C  
ATOM    814  H   ILE A  60    -118.921  -4.064  49.872  1.00  0.00           H  
ATOM    815  HA  ILE A  60    -118.045  -2.876  52.426  1.00  0.00           H  
ATOM    816  HB  ILE A  60    -116.745  -4.987  52.220  1.00  0.00           H  
ATOM    817 1HG1 ILE A  60    -114.983  -2.598  51.656  1.00  0.00           H  
ATOM    818 2HG1 ILE A  60    -115.814  -2.836  53.185  1.00  0.00           H  
ATOM    819 1HG2 ILE A  60    -115.136  -5.234  50.373  1.00  0.00           H  
ATOM    820 2HG2 ILE A  60    -116.806  -5.194  49.763  1.00  0.00           H  
ATOM    821 3HG2 ILE A  60    -115.771  -3.754  49.616  1.00  0.00           H  
ATOM    822 1HD1 ILE A  60    -113.515  -3.614  53.308  1.00  0.00           H  
ATOM    823 2HD1 ILE A  60    -114.645  -4.975  53.503  1.00  0.00           H  
ATOM    824 3HD1 ILE A  60    -113.801  -4.733  51.955  1.00  0.00           H  
ATOM    825  N   PRO A  61    -117.122  -0.860  51.099  1.00  0.00           N  
ATOM    826  CA  PRO A  61    -116.620   0.260  50.314  1.00  0.00           C  
ATOM    827  C   PRO A  61    -115.324  -0.044  49.557  1.00  0.00           C  
ATOM    828  O   PRO A  61    -114.372  -0.572  50.135  1.00  0.00           O  
ATOM    829  CB  PRO A  61    -116.399   1.332  51.387  1.00  0.00           C  
ATOM    830  CG  PRO A  61    -117.338   0.955  52.480  1.00  0.00           C  
ATOM    831  CD  PRO A  61    -117.321  -0.551  52.486  1.00  0.00           C  
ATOM    832  HA  PRO A  61    -117.390   0.569  49.591  1.00  0.00           H  
ATOM    833 1HB  PRO A  61    -115.346   1.329  51.709  1.00  0.00           H  
ATOM    834 2HB  PRO A  61    -116.605   2.329  50.971  1.00  0.00           H  
ATOM    835 1HG  PRO A  61    -117.002   1.385  53.435  1.00  0.00           H  
ATOM    836 2HG  PRO A  61    -118.338   1.365  52.280  1.00  0.00           H  
ATOM    837 1HD  PRO A  61    -116.487  -0.905  53.112  1.00  0.00           H  
ATOM    838 2HD  PRO A  61    -118.280  -0.929  52.870  1.00  0.00           H  
ATOM    839  N   GLU A  62    -115.231   0.366  48.292  1.00  0.00           N  
ATOM    840  CA  GLU A  62    -114.099   0.099  47.393  1.00  0.00           C  
ATOM    841  C   GLU A  62    -112.799   0.847  47.735  1.00  0.00           C  
ATOM    842  O   GLU A  62    -111.864   0.908  46.939  1.00  0.00           O  
ATOM    843  CB  GLU A  62    -114.504   0.441  45.958  1.00  0.00           C  
ATOM    844  CG  GLU A  62    -114.723   1.925  45.703  1.00  0.00           C  
ATOM    845  CD  GLU A  62    -115.184   2.217  44.302  1.00  0.00           C  
ATOM    846  OE1 GLU A  62    -115.293   1.296  43.529  1.00  0.00           O  
ATOM    847  OE2 GLU A  62    -115.427   3.363  44.005  1.00  0.00           O1-
ATOM    848  H   GLU A  62    -115.996   0.904  47.889  1.00  0.00           H  
ATOM    849  HA  GLU A  62    -113.851  -0.962  47.454  1.00  0.00           H  
ATOM    850 1HB  GLU A  62    -113.733   0.094  45.269  1.00  0.00           H  
ATOM    851 2HB  GLU A  62    -115.426  -0.082  45.706  1.00  0.00           H  
ATOM    852 1HG  GLU A  62    -115.471   2.297  46.404  1.00  0.00           H  
ATOM    853 2HG  GLU A  62    -113.792   2.457  45.893  1.00  0.00           H  
ATOM    854  N   HIS A  63    -112.715   1.420  48.935  1.00  0.00           N  
ATOM    855  CA  HIS A  63    -111.492   2.015  49.473  1.00  0.00           C  
ATOM    856  C   HIS A  63    -110.556   0.983  50.104  1.00  0.00           C  
ATOM    857  O   HIS A  63    -109.340   1.151  50.170  1.00  0.00           O  
ATOM    858  CB  HIS A  63    -111.840   3.086  50.513  1.00  0.00           C  
ATOM    859  CG  HIS A  63    -112.521   4.287  49.935  1.00  0.00           C  
ATOM    860  CD2 HIS A  63    -113.793   4.732  50.050  1.00  0.00           C  
ATOM    861  ND1 HIS A  63    -111.868   5.193  49.125  1.00  0.00           N  
ATOM    862  CE1 HIS A  63    -112.713   6.145  48.765  1.00  0.00           C  
ATOM    863  NE2 HIS A  63    -113.887   5.888  49.314  1.00  0.00           N  
ATOM    864  H   HIS A  63    -113.554   1.436  49.499  1.00  0.00           H  
ATOM    865  HA  HIS A  63    -110.933   2.489  48.667  1.00  0.00           H  
ATOM    866 1HB  HIS A  63    -112.493   2.656  51.273  1.00  0.00           H  
ATOM    867 2HB  HIS A  63    -110.929   3.416  51.012  1.00  0.00           H  
ATOM    868  HD2 HIS A  63    -114.594   4.262  50.620  1.00  0.00           H  
ATOM    869  HE1 HIS A  63    -112.481   6.995  48.126  1.00  0.00           H  
ATOM    870  HE2 HIS A  63    -114.721   6.447  49.211  1.00  0.00           H  
ATOM    871  N   TRP A  64    -111.127  -0.120  50.559  1.00  0.00           N  
ATOM    872  CA  TRP A  64    -110.457  -1.233  51.214  1.00  0.00           C  
ATOM    873  C   TRP A  64    -109.996  -2.209  50.121  1.00  0.00           C  
ATOM    874  O   TRP A  64    -110.503  -3.315  49.975  1.00  0.00           O  
ATOM    875  CB  TRP A  64    -111.390  -1.932  52.206  1.00  0.00           C  
ATOM    876  CG  TRP A  64    -111.744  -1.087  53.391  1.00  0.00           C  
ATOM    877  CD1 TRP A  64    -111.998   0.252  53.390  1.00  0.00           C  
ATOM    878  CD2 TRP A  64    -111.890  -1.523  54.764  1.00  0.00           C  
ATOM    879  CE2 TRP A  64    -112.228  -0.394  55.516  1.00  0.00           C  
ATOM    880  CE3 TRP A  64    -111.763  -2.761  55.406  1.00  0.00           C  
ATOM    881  NE1 TRP A  64    -112.288   0.678  54.663  1.00  0.00           N  
ATOM    882  CZ2 TRP A  64    -112.441  -0.461  56.885  1.00  0.00           C  
ATOM    883  CZ3 TRP A  64    -111.977  -2.828  56.778  1.00  0.00           C  
ATOM    884  CH2 TRP A  64    -112.308  -1.707  57.497  1.00  0.00           C  
ATOM    885  H   TRP A  64    -112.125  -0.223  50.423  1.00  0.00           H  
ATOM    886  HA  TRP A  64    -109.600  -0.845  51.764  1.00  0.00           H  
ATOM    887 1HB  TRP A  64    -112.311  -2.217  51.699  1.00  0.00           H  
ATOM    888 2HB  TRP A  64    -110.918  -2.847  52.565  1.00  0.00           H  
ATOM    889  HD1 TRP A  64    -111.973   0.891  52.509  1.00  0.00           H  
ATOM    890  HE1 TRP A  64    -112.510   1.627  54.929  1.00  0.00           H  
ATOM    891  HE3 TRP A  64    -111.502  -3.654  54.838  1.00  0.00           H  
ATOM    892  HZ2 TRP A  64    -112.704   0.418  57.473  1.00  0.00           H  
ATOM    893  HZ3 TRP A  64    -111.876  -3.796  57.269  1.00  0.00           H  
ATOM    894  HH2 TRP A  64    -112.470  -1.796  58.571  1.00  0.00           H  
ATOM    895  N   THR A  65    -109.097  -1.735  49.265  1.00  0.00           N  
ATOM    896  CA  THR A  65    -108.761  -2.334  47.952  1.00  0.00           C  
ATOM    897  C   THR A  65    -107.274  -2.157  47.676  1.00  0.00           C  
ATOM    898  O   THR A  65    -106.856  -1.783  46.588  1.00  0.00           O  
ATOM    899  CB  THR A  65    -109.579  -1.707  46.807  1.00  0.00           C  
ATOM    900  CG2 THR A  65    -111.063  -1.969  47.008  1.00  0.00           C  
ATOM    901  OG1 THR A  65    -109.346  -0.294  46.769  1.00  0.00           O  
ATOM    902  H   THR A  65    -108.854  -0.756  49.363  1.00  0.00           H  
ATOM    903  HA  THR A  65    -108.994  -3.399  47.988  1.00  0.00           H  
ATOM    904  HB  THR A  65    -109.265  -2.140  45.857  1.00  0.00           H  
ATOM    905  HG1 THR A  65    -110.177   0.170  46.898  1.00  0.00           H  
ATOM    906 1HG2 THR A  65    -111.626  -1.519  46.189  1.00  0.00           H  
ATOM    907 2HG2 THR A  65    -111.245  -3.043  47.025  1.00  0.00           H  
ATOM    908 3HG2 THR A  65    -111.386  -1.531  47.951  1.00  0.00           H  
ATOM    909  N   CYS A  66    -106.458  -2.246  48.727  1.00  0.00           N  
ATOM    910  CA  CYS A  66    -105.098  -1.718  48.692  1.00  0.00           C  
ATOM    911  C   CYS A  66    -104.104  -2.541  47.854  1.00  0.00           C  
ATOM    912  O   CYS A  66    -103.040  -2.050  47.484  1.00  0.00           O  
ATOM    913  CB  CYS A  66    -104.559  -1.613  50.118  1.00  0.00           C  
ATOM    914  SG  CYS A  66    -104.276  -3.208  50.921  1.00  0.00           S  
ATOM    915  H   CYS A  66    -106.832  -2.615  49.586  1.00  0.00           H  
ATOM    916  HA  CYS A  66    -105.124  -0.725  48.244  1.00  0.00           H  
ATOM    917 1HB  CYS A  66    -103.614  -1.068  50.111  1.00  0.00           H  
ATOM    918 2HB  CYS A  66    -105.260  -1.047  50.731  1.00  0.00           H  
ATOM    919  HG  CYS A  66    -105.536  -3.629  50.841  1.00  0.00           H  
ATOM    920  N   ASP A  67    -104.454  -3.791  47.586  1.00  0.00           N  
ATOM    921  CA  ASP A  67    -103.830  -4.674  46.607  1.00  0.00           C  
ATOM    922  C   ASP A  67    -104.224  -4.356  45.155  1.00  0.00           C  
ATOM    923  O   ASP A  67    -103.453  -4.606  44.232  1.00  0.00           O  
ATOM    924  CB  ASP A  67    -104.189  -6.128  46.924  1.00  0.00           C  
ATOM    925  CG  ASP A  67    -103.552  -6.628  48.213  1.00  0.00           C  
ATOM    926  OD1 ASP A  67    -102.639  -5.995  48.688  1.00  0.00           O  
ATOM    927  OD2 ASP A  67    -103.984  -7.640  48.712  1.00  0.00           O1-
ATOM    928  H   ASP A  67    -105.346  -4.142  47.940  1.00  0.00           H  
ATOM    929  HA  ASP A  67    -102.748  -4.553  46.672  1.00  0.00           H  
ATOM    930 1HB  ASP A  67    -105.273  -6.226  47.009  1.00  0.00           H  
ATOM    931 2HB  ASP A  67    -103.867  -6.770  46.104  1.00  0.00           H  
ATOM    932  N   GLY A  68    -105.408  -3.777  44.969  1.00  0.00           N  
ATOM    933  CA  GLY A  68    -106.018  -3.418  43.694  1.00  0.00           C  
ATOM    934  C   GLY A  68    -107.218  -4.287  43.337  1.00  0.00           C  
ATOM    935  O   GLY A  68    -108.055  -3.849  42.547  1.00  0.00           O  
ATOM    936  H   GLY A  68    -105.965  -3.575  45.790  1.00  0.00           H  
ATOM    937 1HA  GLY A  68    -106.338  -2.376  43.725  1.00  0.00           H  
ATOM    938 2HA  GLY A  68    -105.277  -3.503  42.900  1.00  0.00           H  
ATOM    939  N   ASP A  69    -107.328  -5.475  43.933  1.00  0.00           N  
ATOM    940  CA  ASP A  69    -108.585  -6.202  44.014  1.00  0.00           C  
ATOM    941  C   ASP A  69    -109.330  -5.817  45.300  1.00  0.00           C  
ATOM    942  O   ASP A  69    -109.160  -4.729  45.860  1.00  0.00           O  
ATOM    943  CB  ASP A  69    -108.356  -7.713  43.756  1.00  0.00           C  
ATOM    944  CG  ASP A  69    -109.533  -8.361  43.002  1.00  0.00           C  
ATOM    945  OD1 ASP A  69    -110.630  -8.409  43.605  1.00  0.00           O  
ATOM    946  OD2 ASP A  69    -109.346  -8.775  41.834  1.00  0.00           O1-
ATOM    947  H   ASP A  69    -106.613  -5.792  44.580  1.00  0.00           H  
ATOM    948  HA  ASP A  69    -109.199  -5.929  43.155  1.00  0.00           H  
ATOM    949 1HB  ASP A  69    -107.455  -7.840  43.156  1.00  0.00           H  
ATOM    950 2HB  ASP A  69    -108.195  -8.222  44.706  1.00  0.00           H  
ATOM    951  N   ASN A  70    -110.264  -6.657  45.709  1.00  0.00           N  
ATOM    952  CA  ASN A  70    -111.111  -6.447  46.859  1.00  0.00           C  
ATOM    953  C   ASN A  70    -111.545  -7.811  47.415  1.00  0.00           C  
ATOM    954  O   ASN A  70    -112.707  -7.959  47.795  1.00  0.00           O  
ATOM    955  CB  ASN A  70    -112.308  -5.586  46.500  1.00  0.00           C  
ATOM    956  CG  ASN A  70    -113.211  -6.242  45.493  1.00  0.00           C  
ATOM    957  ND2 ASN A  70    -112.792  -6.253  44.253  1.00  0.00           N  
ATOM    958  OD1 ASN A  70    -114.288  -6.740  45.838  1.00  0.00           O  
ATOM    959  H   ASN A  70    -110.437  -7.481  45.132  1.00  0.00           H  
ATOM    960  HA  ASN A  70    -110.532  -5.931  47.626  1.00  0.00           H  
ATOM    961 1HB  ASN A  70    -112.884  -5.369  47.400  1.00  0.00           H  
ATOM    962 2HB  ASN A  70    -111.963  -4.634  46.095  1.00  0.00           H  
ATOM    963 1HD2 ASN A  70    -113.352  -6.676  43.540  1.00  0.00           H  
ATOM    964 2HD2 ASN A  70    -111.914  -5.838  44.018  1.00  0.00           H  
ATOM    965  N   ASP A  71    -110.672  -8.831  47.392  1.00  0.00           N  
ATOM    966  CA  ASP A  71    -111.057 -10.129  47.952  1.00  0.00           C  
ATOM    967  C   ASP A  71    -111.116 -10.150  49.481  1.00  0.00           C  
ATOM    968  O   ASP A  71    -110.268 -10.675  50.198  1.00  0.00           O  
ATOM    969  CB  ASP A  71    -110.082 -11.209  47.475  1.00  0.00           C  
ATOM    970  CG  ASP A  71    -110.519 -12.615  47.862  1.00  0.00           C  
ATOM    971  OD1 ASP A  71    -111.680 -12.799  48.144  1.00  0.00           O  
ATOM    972  OD2 ASP A  71    -109.689 -13.493  47.871  1.00  0.00           O1-
ATOM    973  H   ASP A  71    -109.734  -8.693  47.041  1.00  0.00           H  
ATOM    974  HA  ASP A  71    -112.058 -10.375  47.599  1.00  0.00           H  
ATOM    975 1HB  ASP A  71    -109.987 -11.160  46.390  1.00  0.00           H  
ATOM    976 2HB  ASP A  71    -109.096 -11.021  47.899  1.00  0.00           H  
ATOM    977  N   CYS A  72    -112.179  -9.536  49.974  1.00  0.00           N  
ATOM    978  CA  CYS A  72    -112.640  -9.673  51.328  1.00  0.00           C  
ATOM    979  C   CYS A  72    -113.012 -11.112  51.695  1.00  0.00           C  
ATOM    980  O   CYS A  72    -112.611 -11.568  52.759  1.00  0.00           O  
ATOM    981  CB  CYS A  72    -113.791  -8.686  51.558  1.00  0.00           C  
ATOM    982  SG  CYS A  72    -114.903  -8.423  50.149  1.00  0.00           S  
ATOM    983  H   CYS A  72    -112.753  -9.016  49.319  1.00  0.00           H  
ATOM    984  HA  CYS A  72    -111.838  -9.366  51.999  1.00  0.00           H  
ATOM    985 1HB  CYS A  72    -114.365  -9.015  52.420  1.00  0.00           H  
ATOM    986 2HB  CYS A  72    -113.384  -7.700  51.784  1.00  0.00           H  
ATOM    987  N   GLY A  73    -113.758 -11.835  50.853  1.00  0.00           N  
ATOM    988  CA  GLY A  73    -114.484 -13.073  51.184  1.00  0.00           C  
ATOM    989  C   GLY A  73    -115.259 -13.071  52.524  1.00  0.00           C  
ATOM    990  O   GLY A  73    -116.493 -13.027  52.513  1.00  0.00           O  
ATOM    991  H   GLY A  73    -113.700 -11.576  49.872  1.00  0.00           H  
ATOM    992 1HA  GLY A  73    -115.205 -13.294  50.397  1.00  0.00           H  
ATOM    993 2HA  GLY A  73    -113.783 -13.906  51.221  1.00  0.00           H  
ATOM    994  N   ASP A  74    -114.541 -13.095  53.657  1.00  0.00           N  
ATOM    995  CA  ASP A  74    -115.001 -12.558  54.942  1.00  0.00           C  
ATOM    996  C   ASP A  74    -114.768 -11.032  55.031  1.00  0.00           C  
ATOM    997  O   ASP A  74    -115.382 -10.268  54.289  1.00  0.00           O  
ATOM    998  CB  ASP A  74    -114.284 -13.261  56.097  1.00  0.00           C  
ATOM    999  CG  ASP A  74    -114.843 -12.879  57.461  1.00  0.00           C  
ATOM   1000  OD1 ASP A  74    -115.853 -13.422  57.839  1.00  0.00           O  
ATOM   1001  OD2 ASP A  74    -114.255 -12.049  58.111  1.00  0.00           O1-
ATOM   1002  H   ASP A  74    -113.537 -13.057  53.516  1.00  0.00           H  
ATOM   1003  HA  ASP A  74    -116.072 -12.740  55.030  1.00  0.00           H  
ATOM   1004 1HB  ASP A  74    -114.368 -14.340  55.975  1.00  0.00           H  
ATOM   1005 2HB  ASP A  74    -113.222 -13.011  56.073  1.00  0.00           H  
ATOM   1006  N   TYR A  75    -113.906 -10.574  55.936  1.00  0.00           N  
ATOM   1007  CA  TYR A  75    -113.130  -9.337  55.816  1.00  0.00           C  
ATOM   1008  C   TYR A  75    -111.670  -9.786  56.006  1.00  0.00           C  
ATOM   1009  O   TYR A  75    -111.120  -9.691  57.103  1.00  0.00           O  
ATOM   1010  CB  TYR A  75    -113.549  -8.286  56.847  1.00  0.00           C  
ATOM   1011  CG  TYR A  75    -115.004  -7.882  56.750  1.00  0.00           C  
ATOM   1012  CD1 TYR A  75    -115.878  -8.186  57.783  1.00  0.00           C  
ATOM   1013  CD2 TYR A  75    -115.464  -7.209  55.628  1.00  0.00           C  
ATOM   1014  CE1 TYR A  75    -117.206  -7.818  57.696  1.00  0.00           C  
ATOM   1015  CE2 TYR A  75    -116.793  -6.840  55.540  1.00  0.00           C  
ATOM   1016  CZ  TYR A  75    -117.661  -7.142  56.568  1.00  0.00           C  
ATOM   1017  OH  TYR A  75    -118.985  -6.775  56.481  1.00  0.00           O  
ATOM   1018  H   TYR A  75    -113.576 -11.231  56.632  1.00  0.00           H  
ATOM   1019  HA  TYR A  75    -113.300  -8.916  54.825  1.00  0.00           H  
ATOM   1020 1HB  TYR A  75    -113.367  -8.669  57.851  1.00  0.00           H  
ATOM   1021 2HB  TYR A  75    -112.939  -7.392  56.722  1.00  0.00           H  
ATOM   1022  HD1 TYR A  75    -115.515  -8.715  58.665  1.00  0.00           H  
ATOM   1023  HD2 TYR A  75    -114.777  -6.971  54.816  1.00  0.00           H  
ATOM   1024  HE1 TYR A  75    -117.893  -8.057  58.507  1.00  0.00           H  
ATOM   1025  HE2 TYR A  75    -117.154  -6.311  54.658  1.00  0.00           H  
ATOM   1026  HH  TYR A  75    -119.135  -6.322  55.648  1.00  0.00           H  
ATOM   1027  N   SER A  76    -111.110 -10.456  55.004  1.00  0.00           N  
ATOM   1028  CA  SER A  76    -109.800 -11.097  55.062  1.00  0.00           C  
ATOM   1029  C   SER A  76    -108.700 -10.122  54.622  1.00  0.00           C  
ATOM   1030  O   SER A  76    -107.982  -9.564  55.456  1.00  0.00           O  
ATOM   1031  CB  SER A  76    -109.806 -12.350  54.174  1.00  0.00           C  
ATOM   1032  OG  SER A  76    -108.567 -13.026  54.224  1.00  0.00           O  
ATOM   1033  H   SER A  76    -111.620 -10.520  54.129  1.00  0.00           H  
ATOM   1034  HA  SER A  76    -109.607 -11.396  56.093  1.00  0.00           H  
ATOM   1035 1HB  SER A  76    -110.585 -13.026  54.529  1.00  0.00           H  
ATOM   1036 2HB  SER A  76    -110.048 -12.069  53.151  1.00  0.00           H  
ATOM   1037  HG  SER A  76    -108.029 -12.744  53.432  1.00  0.00           H  
ATOM   1038  N   ASP A  77    -108.579  -9.858  53.322  1.00  0.00           N  
ATOM   1039  CA  ASP A  77    -107.324  -9.338  52.779  1.00  0.00           C  
ATOM   1040  C   ASP A  77    -107.187  -7.812  52.800  1.00  0.00           C  
ATOM   1041  O   ASP A  77    -106.104  -7.252  52.607  1.00  0.00           O  
ATOM   1042  CB  ASP A  77    -107.155  -9.829  51.339  1.00  0.00           C  
ATOM   1043  CG  ASP A  77    -106.940 -11.332  51.247  1.00  0.00           C  
ATOM   1044  OD1 ASP A  77    -106.596 -11.926  52.241  1.00  0.00           O  
ATOM   1045  OD2 ASP A  77    -107.121 -11.873  50.182  1.00  0.00           O1-
ATOM   1046  H   ASP A  77    -109.186 -10.336  52.666  1.00  0.00           H  
ATOM   1047  HA  ASP A  77    -106.501  -9.716  53.386  1.00  0.00           H  
ATOM   1048 1HB  ASP A  77    -108.039  -9.566  50.758  1.00  0.00           H  
ATOM   1049 2HB  ASP A  77    -106.302  -9.325  50.881  1.00  0.00           H  
ATOM   1050  N   GLU A  78    -108.263  -7.141  53.182  1.00  0.00           N  
ATOM   1051  CA  GLU A  78    -108.371  -5.688  53.280  1.00  0.00           C  
ATOM   1052  C   GLU A  78    -108.812  -5.189  54.648  1.00  0.00           C  
ATOM   1053  O   GLU A  78    -108.998  -3.981  54.811  1.00  0.00           O  
ATOM   1054  CB  GLU A  78    -109.348  -5.173  52.221  1.00  0.00           C  
ATOM   1055  CG  GLU A  78    -108.938  -5.476  50.787  1.00  0.00           C  
ATOM   1056  CD  GLU A  78    -107.678  -4.766  50.375  1.00  0.00           C  
ATOM   1057  OE1 GLU A  78    -107.348  -3.779  50.988  1.00  0.00           O  
ATOM   1058  OE2 GLU A  78    -107.045  -5.210  49.447  1.00  0.00           O1-
ATOM   1059  H   GLU A  78    -109.122  -7.681  53.258  1.00  0.00           H  
ATOM   1060  HA  GLU A  78    -107.387  -5.255  53.097  1.00  0.00           H  
ATOM   1061 1HB  GLU A  78    -110.331  -5.613  52.388  1.00  0.00           H  
ATOM   1062 2HB  GLU A  78    -109.452  -4.092  52.317  1.00  0.00           H  
ATOM   1063 1HG  GLU A  78    -108.786  -6.550  50.683  1.00  0.00           H  
ATOM   1064 2HG  GLU A  78    -109.748  -5.185  50.119  1.00  0.00           H  
ATOM   1065  N   THR A  79    -108.934  -6.113  55.607  1.00  0.00           N  
ATOM   1066  CA  THR A  79    -109.580  -6.014  56.936  1.00  0.00           C  
ATOM   1067  C   THR A  79    -109.197  -4.807  57.823  1.00  0.00           C  
ATOM   1068  O   THR A  79    -109.664  -4.636  58.954  1.00  0.00           O  
ATOM   1069  CB  THR A  79    -109.261  -7.316  57.709  1.00  0.00           C  
ATOM   1070  CG2 THR A  79    -107.960  -7.325  58.514  1.00  0.00           C  
ATOM   1071  OG1 THR A  79    -110.293  -7.673  58.590  1.00  0.00           O  
ATOM   1072  H   THR A  79    -108.729  -7.058  55.298  1.00  0.00           H  
ATOM   1073  HA  THR A  79    -110.655  -5.907  56.791  1.00  0.00           H  
ATOM   1074  HB  THR A  79    -109.195  -8.116  56.978  1.00  0.00           H  
ATOM   1075  HG1 THR A  79    -110.678  -8.473  58.173  1.00  0.00           H  
ATOM   1076 1HG2 THR A  79    -107.996  -6.615  59.338  1.00  0.00           H  
ATOM   1077 2HG2 THR A  79    -107.798  -8.315  58.928  1.00  0.00           H  
ATOM   1078 3HG2 THR A  79    -107.129  -7.093  57.857  1.00  0.00           H  
ATOM   1079  N   HIS A  80    -108.254  -4.004  57.345  1.00  0.00           N  
ATOM   1080  CA  HIS A  80    -107.275  -3.258  58.105  1.00  0.00           C  
ATOM   1081  C   HIS A  80    -107.155  -1.772  57.775  1.00  0.00           C  
ATOM   1082  O   HIS A  80    -106.737  -1.001  58.640  1.00  0.00           O  
ATOM   1083  CB  HIS A  80    -105.900  -3.910  57.925  1.00  0.00           C  
ATOM   1084  CG  HIS A  80    -105.417  -3.917  56.508  1.00  0.00           C  
ATOM   1085  CD2 HIS A  80    -105.337  -4.914  55.597  1.00  0.00           C  
ATOM   1086  ND1 HIS A  80    -104.940  -2.785  55.880  1.00  0.00           N  
ATOM   1087  CE1 HIS A  80    -104.588  -3.087  54.643  1.00  0.00           C  
ATOM   1088  NE2 HIS A  80    -104.819  -4.372  54.447  1.00  0.00           N  
ATOM   1089  H   HIS A  80    -108.041  -4.134  56.364  1.00  0.00           H  
ATOM   1090  HA  HIS A  80    -107.541  -3.280  59.161  1.00  0.00           H  
ATOM   1091 1HB  HIS A  80    -105.164  -3.384  58.534  1.00  0.00           H  
ATOM   1092 2HB  HIS A  80    -105.938  -4.942  58.276  1.00  0.00           H  
ATOM   1093  HD1 HIS A  80    -104.798  -1.890  56.303  1.00  0.00           H  
ATOM   1094  HD2 HIS A  80    -105.596  -5.973  55.633  1.00  0.00           H  
ATOM   1095  HE1 HIS A  80    -104.183  -2.323  53.979  1.00  0.00           H  
ATOM   1096  N   ALA A  81    -107.621  -1.375  56.592  1.00  0.00           N  
ATOM   1097  CA  ALA A  81    -108.100  -0.037  56.277  1.00  0.00           C  
ATOM   1098  C   ALA A  81    -107.054   0.951  55.750  1.00  0.00           C  
ATOM   1099  O   ALA A  81    -105.931   0.620  55.363  1.00  0.00           O  
ATOM   1100  CB  ALA A  81    -108.942   0.531  57.445  1.00  0.00           C  
ATOM   1101  H   ALA A  81    -107.859  -2.112  55.942  1.00  0.00           H  
ATOM   1102  HA  ALA A  81    -108.831  -0.120  55.472  1.00  0.00           H  
ATOM   1103 1HB  ALA A  81    -109.623   1.303  57.083  1.00  0.00           H  
ATOM   1104 2HB  ALA A  81    -109.541  -0.264  57.892  1.00  0.00           H  
ATOM   1105 3HB  ALA A  81    -108.296   0.962  58.211  1.00  0.00           H  
ATOM   1106  N   ASN A  82    -107.488   2.211  55.679  1.00  0.00           N  
ATOM   1107  CA  ASN A  82    -106.654   3.389  55.447  1.00  0.00           C  
ATOM   1108  C   ASN A  82    -105.784   3.380  54.174  1.00  0.00           C  
ATOM   1109  O   ASN A  82    -104.760   4.072  54.089  1.00  0.00           O  
ATOM   1110  CB  ASN A  82    -105.793   3.625  56.715  1.00  0.00           C  
ATOM   1111  CG  ASN A  82    -106.578   3.571  58.017  1.00  0.00           C  
ATOM   1112  ND2 ASN A  82    -105.979   3.156  59.106  1.00  0.00           N  
ATOM   1113  OD1 ASN A  82    -107.759   3.878  58.067  1.00  0.00           O  
ATOM   1114  H   ASN A  82    -108.409   2.390  56.058  1.00  0.00           H  
ATOM   1115  HA  ASN A  82    -107.306   4.253  55.310  1.00  0.00           H  
ATOM   1116 1HB  ASN A  82    -105.015   2.864  56.763  1.00  0.00           H  
ATOM   1117 2HB  ASN A  82    -105.302   4.596  56.645  1.00  0.00           H  
ATOM   1118 1HD2 ASN A  82    -104.998   2.884  59.112  1.00  0.00           H  
ATOM   1119 2HD2 ASN A  82    -106.559   3.025  59.910  1.00  0.00           H  
ATOM   1120  N   CYS A  83    -106.183   2.523  53.234  1.00  0.00           N  
ATOM   1121  CA  CYS A  83    -105.427   2.081  52.073  1.00  0.00           C  
ATOM   1122  C   CYS A  83    -103.931   1.869  52.399  1.00  0.00           C  
ATOM   1123  O   CYS A  83    -103.060   2.475  51.777  1.00  0.00           O  
ATOM   1124  CB  CYS A  83    -105.562   3.100  50.943  1.00  0.00           C  
ATOM   1125  SG  CYS A  83    -107.257   3.333  50.357  1.00  0.00           S  
ATOM   1126  H   CYS A  83    -107.050   2.045  53.409  1.00  0.00           H  
ATOM   1127  HA  CYS A  83    -105.834   1.126  51.739  1.00  0.00           H  
ATOM   1128 1HB  CYS A  83    -105.185   4.067  51.277  1.00  0.00           H  
ATOM   1129 2HB  CYS A  83    -104.952   2.787  50.095  1.00  0.00           H  
ATOM   1130  HG  CYS A  83    -107.449   2.072  49.981  1.00  0.00           H  
ATOM   1131  N   THR A  84    -103.642   1.076  53.439  1.00  0.00           N  
ATOM   1132  CA  THR A  84    -102.301   0.832  54.008  1.00  0.00           C  
ATOM   1133  C   THR A  84    -101.532   2.039  54.551  1.00  0.00           C  
ATOM   1134  O   THR A  84    -100.303   2.012  54.608  1.00  0.00           O  
ATOM   1135  CB  THR A  84    -101.413   0.144  52.955  1.00  0.00           C  
ATOM   1136  CG2 THR A  84    -100.151  -0.410  53.600  1.00  0.00           C  
ATOM   1137  OG1 THR A  84    -102.140  -0.929  52.340  1.00  0.00           O  
ATOM   1138  H   THR A  84    -104.425   0.673  53.946  1.00  0.00           H  
ATOM   1139  HA  THR A  84    -102.406   0.174  54.871  1.00  0.00           H  
ATOM   1140  HB  THR A  84    -101.135   0.865  52.186  1.00  0.00           H  
ATOM   1141  HG1 THR A  84    -101.555  -1.678  52.211  1.00  0.00           H  
ATOM   1142 1HG2 THR A  84     -99.536  -0.892  52.840  1.00  0.00           H  
ATOM   1143 2HG2 THR A  84     -99.589   0.405  54.058  1.00  0.00           H  
ATOM   1144 3HG2 THR A  84    -100.422  -1.138  54.362  1.00  0.00           H  
ATOM   1145  N   ASN A  85    -102.248   3.056  55.040  1.00  0.00           N  
ATOM   1146  CA  ASN A  85    -101.749   4.229  55.773  1.00  0.00           C  
ATOM   1147  C   ASN A  85    -101.356   5.394  54.852  1.00  0.00           C  
ATOM   1148  O   ASN A  85    -100.364   6.090  55.054  1.00  0.00           O  
ATOM   1149  CB  ASN A  85    -100.728   3.862  56.888  1.00  0.00           C  
ATOM   1150  CG  ASN A  85     -99.267   4.283  56.781  1.00  0.00           C  
ATOM   1151  ND2 ASN A  85     -98.539   3.803  55.804  1.00  0.00           N  
ATOM   1152  OD1 ASN A  85     -98.740   4.973  57.636  1.00  0.00           O  
ATOM   1153  H   ASN A  85    -103.250   3.020  54.899  1.00  0.00           H  
ATOM   1154  HA  ASN A  85    -102.550   4.605  56.411  1.00  0.00           H  
ATOM   1155 1HB  ASN A  85    -101.089   4.287  57.816  1.00  0.00           H  
ATOM   1156 2HB  ASN A  85    -100.684   2.780  57.000  1.00  0.00           H  
ATOM   1157 1HD2 ASN A  85     -98.989   3.210  55.118  1.00  0.00           H  
ATOM   1158 2HD2 ASN A  85     -97.605   4.156  55.713  1.00  0.00           H  
ATOM   1159  N   GLN A  86    -102.145   5.646  53.806  1.00  0.00           N  
ATOM   1160  CA  GLN A  86    -101.853   6.774  52.904  1.00  0.00           C  
ATOM   1161  C   GLN A  86    -101.988   8.172  53.547  1.00  0.00           C  
ATOM   1162  O   GLN A  86    -101.553   9.166  52.968  1.00  0.00           O  
ATOM   1163  CB  GLN A  86    -102.770   6.694  51.681  1.00  0.00           C  
ATOM   1164  CG  GLN A  86    -104.236   6.951  51.984  1.00  0.00           C  
ATOM   1165  CD  GLN A  86    -105.117   6.794  50.758  1.00  0.00           C  
ATOM   1166  NE2 GLN A  86    -106.401   6.540  50.982  1.00  0.00           N  
ATOM   1167  OE1 GLN A  86    -104.647   6.900  49.622  1.00  0.00           O  
ATOM   1168  H   GLN A  86    -102.964   5.070  53.644  1.00  0.00           H  
ATOM   1169  HA  GLN A  86    -100.815   6.698  52.580  1.00  0.00           H  
ATOM   1170 1HB  GLN A  86    -102.448   7.423  50.937  1.00  0.00           H  
ATOM   1171 2HB  GLN A  86    -102.688   5.706  51.228  1.00  0.00           H  
ATOM   1172 1HG  GLN A  86    -104.571   6.239  52.738  1.00  0.00           H  
ATOM   1173 2HG  GLN A  86    -104.347   7.969  52.356  1.00  0.00           H  
ATOM   1174 1HE2 GLN A  86    -107.031   6.426  50.212  1.00  0.00           H  
ATOM   1175 2HE2 GLN A  86    -106.740   6.462  51.920  1.00  0.00           H  
ATOM   1176  N   ALA A  87    -102.453   8.223  54.796  1.00  0.00           N  
ATOM   1177  CA  ALA A  87    -101.865   9.092  55.810  1.00  0.00           C  
ATOM   1178  C   ALA A  87    -101.474   8.242  57.014  1.00  0.00           C  
ATOM   1179  O   ALA A  87    -102.101   7.216  57.246  1.00  0.00           O  
ATOM   1180  CB  ALA A  87    -102.864  10.202  56.163  1.00  0.00           C  
ATOM   1181  H   ALA A  87    -102.820   7.358  55.166  1.00  0.00           H  
ATOM   1182  HA  ALA A  87    -100.972   9.552  55.385  1.00  0.00           H  
ATOM   1183 1HB  ALA A  87    -102.438  10.861  56.918  1.00  0.00           H  
ATOM   1184 2HB  ALA A  87    -103.088  10.785  55.270  1.00  0.00           H  
ATOM   1185 3HB  ALA A  87    -103.786   9.762  56.545  1.00  0.00           H  
ATOM   1186  N   THR A  88    -100.500   8.692  57.811  1.00  0.00           N  
ATOM   1187  CA  THR A  88     -99.925   7.941  58.947  1.00  0.00           C  
ATOM   1188  C   THR A  88    -100.906   7.524  60.062  1.00  0.00           C  
ATOM   1189  O   THR A  88    -100.484   6.933  61.058  1.00  0.00           O  
ATOM   1190  CB  THR A  88     -98.788   8.760  59.587  1.00  0.00           C  
ATOM   1191  CG2 THR A  88     -97.682   9.017  58.575  1.00  0.00           C  
ATOM   1192  OG1 THR A  88     -99.304  10.013  60.054  1.00  0.00           O  
ATOM   1193  H   THR A  88    -100.028   9.538  57.534  1.00  0.00           H  
ATOM   1194  HA  THR A  88     -99.518   7.002  58.571  1.00  0.00           H  
ATOM   1195  HB  THR A  88     -98.378   8.213  60.435  1.00  0.00           H  
ATOM   1196  HG1 THR A  88    -100.168   9.876  60.449  1.00  0.00           H  
ATOM   1197 1HG2 THR A  88     -96.887   9.597  59.044  1.00  0.00           H  
ATOM   1198 2HG2 THR A  88     -97.280   8.066  58.227  1.00  0.00           H  
ATOM   1199 3HG2 THR A  88     -98.084   9.572  57.729  1.00  0.00           H  
ATOM   1200  N   ARG A  89    -102.217   7.783  59.922  1.00  0.00           N  
ATOM   1201  CA  ARG A  89    -103.232   6.930  60.552  1.00  0.00           C  
ATOM   1202  C   ARG A  89    -102.927   5.475  60.202  1.00  0.00           C  
ATOM   1203  O   ARG A  89    -103.032   5.142  59.024  1.00  0.00           O  
ATOM   1204  CB  ARG A  89    -104.633   7.294  60.084  1.00  0.00           C  
ATOM   1205  CG  ARG A  89    -105.760   6.674  60.895  1.00  0.00           C  
ATOM   1206  CD  ARG A  89    -107.093   7.124  60.417  1.00  0.00           C  
ATOM   1207  NE  ARG A  89    -108.174   6.522  61.181  1.00  0.00           N  
ATOM   1208  CZ  ARG A  89    -109.482   6.776  60.985  1.00  0.00           C  
ATOM   1209  NH1 ARG A  89    -109.855   7.620  60.048  1.00  0.00           N1+
ATOM   1210  NH2 ARG A  89    -110.391   6.177  61.734  1.00  0.00           N  
ATOM   1211  H   ARG A  89    -102.473   8.183  59.031  1.00  0.00           H  
ATOM   1212  HA  ARG A  89    -103.186   7.077  61.632  1.00  0.00           H  
ATOM   1213 1HB  ARG A  89    -104.759   8.375  60.118  1.00  0.00           H  
ATOM   1214 2HB  ARG A  89    -104.763   6.982  59.047  1.00  0.00           H  
ATOM   1215 1HG  ARG A  89    -105.714   5.588  60.811  1.00  0.00           H  
ATOM   1216 2HG  ARG A  89    -105.656   6.962  61.942  1.00  0.00           H  
ATOM   1217 1HD  ARG A  89    -107.168   8.206  60.514  1.00  0.00           H  
ATOM   1218 2HD  ARG A  89    -107.217   6.844  59.372  1.00  0.00           H  
ATOM   1219  HE  ARG A  89    -107.926   5.867  61.910  1.00  0.00           H  
ATOM   1220 1HH1 ARG A  89    -109.160   8.078  59.475  1.00  0.00           H  
ATOM   1221 2HH1 ARG A  89    -110.836   7.810  59.901  1.00  0.00           H  
ATOM   1222 1HH2 ARG A  89    -110.105   5.528  62.454  1.00  0.00           H  
ATOM   1223 2HH2 ARG A  89    -111.371   6.367  61.587  1.00  0.00           H  
ATOM   1224  N   PRO A  90    -102.452   4.665  61.166  1.00  0.00           N  
ATOM   1225  CA  PRO A  90    -101.472   3.624  60.901  1.00  0.00           C  
ATOM   1226  C   PRO A  90    -102.001   2.596  59.915  1.00  0.00           C  
ATOM   1227  O   PRO A  90    -103.218   2.472  59.747  1.00  0.00           O  
ATOM   1228  CB  PRO A  90    -101.242   3.011  62.285  1.00  0.00           C  
ATOM   1229  CG  PRO A  90    -101.504   4.133  63.231  1.00  0.00           C  
ATOM   1230  CD  PRO A  90    -102.608   4.922  62.579  1.00  0.00           C  
ATOM   1231  HA  PRO A  90    -100.551   4.085  60.515  1.00  0.00           H  
ATOM   1232 1HB  PRO A  90    -101.920   2.158  62.436  1.00  0.00           H  
ATOM   1233 2HB  PRO A  90    -100.216   2.622  62.358  1.00  0.00           H  
ATOM   1234 1HG  PRO A  90    -101.790   3.739  64.217  1.00  0.00           H  
ATOM   1235 2HG  PRO A  90    -100.589   4.726  63.379  1.00  0.00           H  
ATOM   1236 1HD  PRO A  90    -103.581   4.493  62.860  1.00  0.00           H  
ATOM   1237 2HD  PRO A  90    -102.542   5.974  62.893  1.00  0.00           H  
ATOM   1238  N   PRO A  91    -101.111   1.812  59.281  1.00  0.00           N  
ATOM   1239  CA  PRO A  91    -101.569   0.769  58.378  1.00  0.00           C  
ATOM   1240  C   PRO A  91    -102.548  -0.168  59.063  1.00  0.00           C  
ATOM   1241  O   PRO A  91    -103.429  -0.710  58.408  1.00  0.00           O  
ATOM   1242  CB  PRO A  91    -100.271   0.048  58.000  1.00  0.00           C  
ATOM   1243  CG  PRO A  91     -99.219   1.096  58.133  1.00  0.00           C  
ATOM   1244  CD  PRO A  91     -99.638   1.898  59.335  1.00  0.00           C  
ATOM   1245  HA  PRO A  91    -102.033   1.232  57.495  1.00  0.00           H  
ATOM   1246 1HB  PRO A  91    -100.106  -0.809  58.671  1.00  0.00           H  
ATOM   1247 2HB  PRO A  91    -100.347  -0.354  56.980  1.00  0.00           H  
ATOM   1248 1HG  PRO A  91     -98.231   0.629  58.259  1.00  0.00           H  
ATOM   1249 2HG  PRO A  91     -99.168   1.701  57.217  1.00  0.00           H  
ATOM   1250 1HD  PRO A  91     -99.237   1.432  60.247  1.00  0.00           H  
ATOM   1251 2HD  PRO A  91     -99.273   2.930  59.234  1.00  0.00           H  
ATOM   1252  N   GLY A  92    -102.319  -0.340  60.373  1.00  0.00           N  
ATOM   1253  CA  GLY A  92    -102.937  -1.280  61.285  1.00  0.00           C  
ATOM   1254  C   GLY A  92    -102.481  -2.704  61.000  1.00  0.00           C  
ATOM   1255  O   GLY A  92    -101.947  -3.372  61.878  1.00  0.00           O  
ATOM   1256  H   GLY A  92    -101.578   0.213  60.764  1.00  0.00           H  
ATOM   1257 1HA  GLY A  92    -102.684  -1.012  62.311  1.00  0.00           H  
ATOM   1258 2HA  GLY A  92    -104.021  -1.216  61.195  1.00  0.00           H  
ATOM   1259  N   GLY A  93    -102.635  -3.119  59.739  1.00  0.00           N  
ATOM   1260  CA  GLY A  93    -102.253  -4.404  59.172  1.00  0.00           C  
ATOM   1261  C   GLY A  93    -102.761  -5.582  59.998  1.00  0.00           C  
ATOM   1262  O   GLY A  93    -102.075  -6.587  60.152  1.00  0.00           O  
ATOM   1263  H   GLY A  93    -103.072  -2.452  59.107  1.00  0.00           H  
ATOM   1264 1HA  GLY A  93    -102.647  -4.486  58.158  1.00  0.00           H  
ATOM   1265 2HA  GLY A  93    -101.168  -4.462  59.101  1.00  0.00           H  
ATOM   1266  N   CYS A  94    -103.916  -5.387  60.634  1.00  0.00           N  
ATOM   1267  CA  CYS A  94    -104.328  -6.211  61.755  1.00  0.00           C  
ATOM   1268  C   CYS A  94    -104.559  -7.668  61.342  1.00  0.00           C  
ATOM   1269  O   CYS A  94    -105.088  -7.933  60.262  1.00  0.00           O  
ATOM   1270  CB  CYS A  94    -105.572  -5.590  62.407  1.00  0.00           C  
ATOM   1271  SG  CYS A  94    -105.951  -6.288  64.033  1.00  0.00           S  
ATOM   1272  H   CYS A  94    -104.412  -4.532  60.447  1.00  0.00           H  
ATOM   1273  HA  CYS A  94    -103.537  -6.195  62.506  1.00  0.00           H  
ATOM   1274 1HB  CYS A  94    -105.403  -4.521  62.540  1.00  0.00           H  
ATOM   1275 2HB  CYS A  94    -106.429  -5.710  61.744  1.00  0.00           H  
ATOM   1276  N   HIS A  95    -104.146  -8.595  62.213  1.00  0.00           N  
ATOM   1277  CA  HIS A  95    -103.920 -10.008  61.897  1.00  0.00           C  
ATOM   1278  C   HIS A  95    -105.078 -10.704  61.163  1.00  0.00           C  
ATOM   1279  O   HIS A  95    -104.805 -11.492  60.265  1.00  0.00           O  
ATOM   1280  CB  HIS A  95    -103.618 -10.777  63.187  1.00  0.00           C  
ATOM   1281  CG  HIS A  95    -102.276 -10.466  63.773  1.00  0.00           C  
ATOM   1282  CD2 HIS A  95    -101.211  -9.805  63.261  1.00  0.00           C  
ATOM   1283  ND1 HIS A  95    -101.912 -10.854  65.045  1.00  0.00           N  
ATOM   1284  CE1 HIS A  95    -100.679 -10.444  65.290  1.00  0.00           C  
ATOM   1285  NE2 HIS A  95    -100.233  -9.805  64.225  1.00  0.00           N  
ATOM   1286  H   HIS A  95    -103.785  -8.265  63.096  1.00  0.00           H  
ATOM   1287  HA  HIS A  95    -103.064 -10.098  61.229  1.00  0.00           H  
ATOM   1288 1HB  HIS A  95    -104.378 -10.547  63.934  1.00  0.00           H  
ATOM   1289 2HB  HIS A  95    -103.665 -11.848  62.991  1.00  0.00           H  
ATOM   1290  HD1 HIS A  95    -102.448 -11.427  65.665  1.00  0.00           H  
ATOM   1291  HD2 HIS A  95    -101.031  -9.321  62.301  1.00  0.00           H  
ATOM   1292  HE1 HIS A  95    -100.205 -10.654  66.249  1.00  0.00           H  
ATOM   1293  N   THR A  96    -106.323 -10.363  61.514  1.00  0.00           N  
ATOM   1294  CA  THR A  96    -107.654 -10.724  60.952  1.00  0.00           C  
ATOM   1295  C   THR A  96    -108.513 -11.355  62.044  1.00  0.00           C  
ATOM   1296  O   THR A  96    -109.621 -10.884  62.272  1.00  0.00           O  
ATOM   1297  CB  THR A  96    -107.718 -11.667  59.730  1.00  0.00           C  
ATOM   1298  CG2 THR A  96    -107.278 -11.032  58.412  1.00  0.00           C  
ATOM   1299  OG1 THR A  96    -106.987 -12.843  59.956  1.00  0.00           O  
ATOM   1300  H   THR A  96    -106.368  -9.682  62.256  1.00  0.00           H  
ATOM   1301  HA  THR A  96    -108.137  -9.814  60.596  1.00  0.00           H  
ATOM   1302  HB  THR A  96    -108.760 -11.963  59.596  1.00  0.00           H  
ATOM   1303  HG1 THR A  96    -106.054 -12.561  59.976  1.00  0.00           H  
ATOM   1304 1HG2 THR A  96    -108.069 -10.377  58.051  1.00  0.00           H  
ATOM   1305 2HG2 THR A  96    -106.361 -10.458  58.530  1.00  0.00           H  
ATOM   1306 3HG2 THR A  96    -107.124 -11.810  57.663  1.00  0.00           H  
ATOM   1307  N   ASP A  97    -107.971 -12.336  62.781  1.00  0.00           N  
ATOM   1308  CA  ASP A  97    -108.597 -12.830  64.011  1.00  0.00           C  
ATOM   1309  C   ASP A  97    -108.701 -11.730  65.086  1.00  0.00           C  
ATOM   1310  O   ASP A  97    -109.696 -11.632  65.805  1.00  0.00           O  
ATOM   1311  CB  ASP A  97    -107.807 -14.019  64.564  1.00  0.00           C  
ATOM   1312  CG  ASP A  97    -107.965 -15.278  63.725  1.00  0.00           C  
ATOM   1313  OD1 ASP A  97    -108.858 -15.318  62.911  1.00  0.00           O  
ATOM   1314  OD2 ASP A  97    -107.194 -16.189  63.906  1.00  0.00           O1-
ATOM   1315  H   ASP A  97    -107.147 -12.801  62.427  1.00  0.00           H  
ATOM   1316  HA  ASP A  97    -109.609 -13.160  63.776  1.00  0.00           H  
ATOM   1317 1HB  ASP A  97    -106.748 -13.761  64.611  1.00  0.00           H  
ATOM   1318 2HB  ASP A  97    -108.137 -14.233  65.582  1.00  0.00           H  
ATOM   1319  N   GLU A  98    -107.670 -10.883  65.192  1.00  0.00           N  
ATOM   1320  CA  GLU A  98    -107.641  -9.783  66.154  1.00  0.00           C  
ATOM   1321  C   GLU A  98    -108.728  -8.738  65.877  1.00  0.00           C  
ATOM   1322  O   GLU A  98    -108.825  -8.162  64.788  1.00  0.00           O  
ATOM   1323  CB  GLU A  98    -106.266  -9.112  66.141  1.00  0.00           C  
ATOM   1324  CG  GLU A  98    -105.139  -9.974  66.692  1.00  0.00           C  
ATOM   1325  CD  GLU A  98    -105.235 -10.183  68.177  1.00  0.00           C  
ATOM   1326  OE1 GLU A  98    -105.375  -9.215  68.886  1.00  0.00           O  
ATOM   1327  OE2 GLU A  98    -105.168 -11.311  68.604  1.00  0.00           O1-
ATOM   1328  H   GLU A  98    -106.905 -10.982  64.550  1.00  0.00           H  
ATOM   1329  HA  GLU A  98    -107.825 -10.189  67.150  1.00  0.00           H  
ATOM   1330 1HB  GLU A  98    -106.006  -8.835  65.119  1.00  0.00           H  
ATOM   1331 2HB  GLU A  98    -106.303  -8.194  66.729  1.00  0.00           H  
ATOM   1332 1HG  GLU A  98    -105.165 -10.945  66.198  1.00  0.00           H  
ATOM   1333 2HG  GLU A  98    -104.186  -9.503  66.456  1.00  0.00           H  
ATOM   1334  N   PHE A  99    -109.542  -8.474  66.903  1.00  0.00           N  
ATOM   1335  CA  PHE A  99    -110.633  -7.517  66.836  1.00  0.00           C  
ATOM   1336  C   PHE A  99    -110.117  -6.135  66.470  1.00  0.00           C  
ATOM   1337  O   PHE A  99    -109.265  -5.580  67.167  1.00  0.00           O  
ATOM   1338  CB  PHE A  99    -111.452  -7.503  68.129  1.00  0.00           C  
ATOM   1339  CG  PHE A  99    -112.637  -6.562  68.025  1.00  0.00           C  
ATOM   1340  CD1 PHE A  99    -113.751  -6.919  67.240  1.00  0.00           C  
ATOM   1341  CD2 PHE A  99    -112.603  -5.310  68.668  1.00  0.00           C  
ATOM   1342  CE1 PHE A  99    -114.841  -6.034  67.122  1.00  0.00           C  
ATOM   1343  CE2 PHE A  99    -113.691  -4.428  68.545  1.00  0.00           C  
ATOM   1344  CZ  PHE A  99    -114.810  -4.791  67.776  1.00  0.00           C  
ATOM   1345  H   PHE A  99    -109.263  -8.805  67.816  1.00  0.00           H  
ATOM   1346  HA  PHE A  99    -111.332  -7.843  66.064  1.00  0.00           H  
ATOM   1347 1HB  PHE A  99    -111.816  -8.509  68.334  1.00  0.00           H  
ATOM   1348 2HB  PHE A  99    -110.813  -7.208  68.961  1.00  0.00           H  
ATOM   1349  HD1 PHE A  99    -113.771  -7.870  66.733  1.00  0.00           H  
ATOM   1350  HD2 PHE A  99    -111.750  -5.027  69.270  1.00  0.00           H  
ATOM   1351  HE1 PHE A  99    -115.711  -6.316  66.550  1.00  0.00           H  
ATOM   1352  HE2 PHE A  99    -113.689  -3.489  69.076  1.00  0.00           H  
ATOM   1353  HZ  PHE A  99    -115.667  -4.129  67.742  1.00  0.00           H  
ATOM   1354  N   GLN A 100    -110.625  -5.580  65.366  1.00  0.00           N  
ATOM   1355  CA  GLN A 100    -110.190  -4.254  64.957  1.00  0.00           C  
ATOM   1356  C   GLN A 100    -110.936  -3.149  65.708  1.00  0.00           C  
ATOM   1357  O   GLN A 100    -112.156  -3.029  65.635  1.00  0.00           O  
ATOM   1358  CB  GLN A 100    -110.380  -4.080  63.448  1.00  0.00           C  
ATOM   1359  CG  GLN A 100    -109.886  -2.749  62.908  1.00  0.00           C  
ATOM   1360  CD  GLN A 100    -110.029  -2.646  61.402  1.00  0.00           C  
ATOM   1361  NE2 GLN A 100    -109.017  -2.088  60.748  1.00  0.00           N  
ATOM   1362  OE1 GLN A 100    -111.040  -3.065  60.830  1.00  0.00           O  
ATOM   1363  H   GLN A 100    -111.297  -6.087  64.807  1.00  0.00           H  
ATOM   1364  HA  GLN A 100    -109.131  -4.150  65.193  1.00  0.00           H  
ATOM   1365 1HB  GLN A 100    -109.851  -4.874  62.921  1.00  0.00           H  
ATOM   1366 2HB  GLN A 100    -111.437  -4.172  63.202  1.00  0.00           H  
ATOM   1367 1HG  GLN A 100    -110.467  -1.946  63.362  1.00  0.00           H  
ATOM   1368 2HG  GLN A 100    -108.831  -2.635  63.160  1.00  0.00           H  
ATOM   1369 1HE2 GLN A 100    -109.055  -1.993  59.753  1.00  0.00           H  
ATOM   1370 2HE2 GLN A 100    -108.216  -1.762  61.251  1.00  0.00           H  
ATOM   1371  N   CYS A 101    -110.179  -2.288  66.368  1.00  0.00           N  
ATOM   1372  CA  CYS A 101    -110.654  -1.024  66.879  1.00  0.00           C  
ATOM   1373  C   CYS A 101    -110.998  -0.051  65.742  1.00  0.00           C  
ATOM   1374  O   CYS A 101    -110.187   0.204  64.851  1.00  0.00           O  
ATOM   1375  CB  CYS A 101    -109.551  -0.472  67.762  1.00  0.00           C  
ATOM   1376  SG  CYS A 101    -109.971   1.017  68.662  1.00  0.00           S  
ATOM   1377  H   CYS A 101    -109.188  -2.484  66.461  1.00  0.00           H  
ATOM   1378  HA  CYS A 101    -111.560  -1.204  67.459  1.00  0.00           H  
ATOM   1379 1HB  CYS A 101    -109.291  -1.239  68.496  1.00  0.00           H  
ATOM   1380 2HB  CYS A 101    -108.669  -0.268  67.156  1.00  0.00           H  
ATOM   1381  N   ARG A 102    -112.227   0.472  65.749  1.00  0.00           N  
ATOM   1382  CA  ARG A 102    -112.863   1.077  64.563  1.00  0.00           C  
ATOM   1383  C   ARG A 102    -112.329   2.431  64.118  1.00  0.00           C  
ATOM   1384  O   ARG A 102    -112.431   2.732  62.932  1.00  0.00           O  
ATOM   1385  CB  ARG A 102    -114.355   1.232  64.813  1.00  0.00           C  
ATOM   1386  CG  ARG A 102    -115.130  -0.075  64.884  1.00  0.00           C  
ATOM   1387  CD  ARG A 102    -116.584   0.158  65.081  1.00  0.00           C  
ATOM   1388  NE  ARG A 102    -117.328  -1.088  65.152  1.00  0.00           N  
ATOM   1389  CZ  ARG A 102    -117.556  -1.780  66.286  1.00  0.00           C  
ATOM   1390  NH1 ARG A 102    -117.093  -1.334  67.433  1.00  0.00           N1+
ATOM   1391  NH2 ARG A 102    -118.246  -2.906  66.246  1.00  0.00           N  
ATOM   1392  H   ARG A 102    -112.810   0.253  66.548  1.00  0.00           H  
ATOM   1393  HA  ARG A 102    -112.709   0.414  63.711  1.00  0.00           H  
ATOM   1394 1HB  ARG A 102    -114.514   1.760  65.753  1.00  0.00           H  
ATOM   1395 2HB  ARG A 102    -114.797   1.835  64.020  1.00  0.00           H  
ATOM   1396 1HG  ARG A 102    -114.994  -0.628  63.955  1.00  0.00           H  
ATOM   1397 2HG  ARG A 102    -114.761  -0.672  65.719  1.00  0.00           H  
ATOM   1398 1HD  ARG A 102    -116.741   0.703  66.011  1.00  0.00           H  
ATOM   1399 2HD  ARG A 102    -116.974   0.741  64.249  1.00  0.00           H  
ATOM   1400  HE  ARG A 102    -117.700  -1.463  64.289  1.00  0.00           H  
ATOM   1401 1HH1 ARG A 102    -116.565  -0.474  67.463  1.00  0.00           H  
ATOM   1402 2HH1 ARG A 102    -117.263  -1.852  68.281  1.00  0.00           H  
ATOM   1403 1HH2 ARG A 102    -118.603  -3.249  65.363  1.00  0.00           H  
ATOM   1404 2HH2 ARG A 102    -118.418  -3.424  67.094  1.00  0.00           H  
ATOM   1405  N   LEU A 103    -111.796   3.226  65.043  1.00  0.00           N  
ATOM   1406  CA  LEU A 103    -111.219   4.540  64.746  1.00  0.00           C  
ATOM   1407  C   LEU A 103    -109.693   4.485  64.744  1.00  0.00           C  
ATOM   1408  O   LEU A 103    -109.057   5.098  63.886  1.00  0.00           O  
ATOM   1409  CB  LEU A 103    -111.697   5.575  65.771  1.00  0.00           C  
ATOM   1410  CG  LEU A 103    -113.211   5.820  65.814  1.00  0.00           C  
ATOM   1411  CD1 LEU A 103    -113.536   6.801  66.932  1.00  0.00           C  
ATOM   1412  CD2 LEU A 103    -113.678   6.352  64.466  1.00  0.00           C  
ATOM   1413  H   LEU A 103    -111.812   2.914  65.999  1.00  0.00           H  
ATOM   1414  HA  LEU A 103    -111.553   4.848  63.756  1.00  0.00           H  
ATOM   1415 1HB  LEU A 103    -111.387   5.251  66.763  1.00  0.00           H  
ATOM   1416 2HB  LEU A 103    -111.213   6.528  65.555  1.00  0.00           H  
ATOM   1417  HG  LEU A 103    -113.725   4.884  66.032  1.00  0.00           H  
ATOM   1418 1HD1 LEU A 103    -114.612   6.974  66.962  1.00  0.00           H  
ATOM   1419 2HD1 LEU A 103    -113.209   6.387  67.886  1.00  0.00           H  
ATOM   1420 3HD1 LEU A 103    -113.022   7.744  66.749  1.00  0.00           H  
ATOM   1421 1HD2 LEU A 103    -114.753   6.525  64.496  1.00  0.00           H  
ATOM   1422 2HD2 LEU A 103    -113.165   7.289  64.248  1.00  0.00           H  
ATOM   1423 3HD2 LEU A 103    -113.448   5.624  63.689  1.00  0.00           H  
ATOM   1424  N   ASP A 104    -109.101   3.736  65.680  1.00  0.00           N  
ATOM   1425  CA  ASP A 104    -107.643   3.697  65.766  1.00  0.00           C  
ATOM   1426  C   ASP A 104    -106.992   2.777  64.715  1.00  0.00           C  
ATOM   1427  O   ASP A 104    -105.836   2.973  64.352  1.00  0.00           O  
ATOM   1428  CB  ASP A 104    -107.221   3.245  67.166  1.00  0.00           C  
ATOM   1429  CG  ASP A 104    -107.565   4.262  68.246  1.00  0.00           C  
ATOM   1430  OD1 ASP A 104    -106.936   5.293  68.285  1.00  0.00           O  
ATOM   1431  OD2 ASP A 104    -108.452   3.998  69.022  1.00  0.00           O1-
ATOM   1432  H   ASP A 104    -109.647   3.314  66.414  1.00  0.00           H  
ATOM   1433  HA  ASP A 104    -107.258   4.701  65.586  1.00  0.00           H  
ATOM   1434 1HB  ASP A 104    -107.711   2.301  67.407  1.00  0.00           H  
ATOM   1435 2HB  ASP A 104    -106.145   3.068  67.183  1.00  0.00           H  
ATOM   1436  N   GLY A 105    -107.730   1.785  64.205  1.00  0.00           N  
ATOM   1437  CA  GLY A 105    -107.178   0.686  63.410  1.00  0.00           C  
ATOM   1438  C   GLY A 105    -106.320  -0.296  64.215  1.00  0.00           C  
ATOM   1439  O   GLY A 105    -105.702  -1.201  63.656  1.00  0.00           O  
ATOM   1440  H   GLY A 105    -108.693   1.692  64.499  1.00  0.00           H  
ATOM   1441 1HA  GLY A 105    -107.992   0.128  62.946  1.00  0.00           H  
ATOM   1442 2HA  GLY A 105    -106.567   1.092  62.604  1.00  0.00           H  
ATOM   1443  N   LEU A 106    -106.285  -0.118  65.534  1.00  0.00           N  
ATOM   1444  CA  LEU A 106    -105.531  -0.930  66.482  1.00  0.00           C  
ATOM   1445  C   LEU A 106    -106.164  -2.301  66.733  1.00  0.00           C  
ATOM   1446  O   LEU A 106    -107.344  -2.396  67.055  1.00  0.00           O  
ATOM   1447  CB  LEU A 106    -105.402  -0.178  67.813  1.00  0.00           C  
ATOM   1448  CG  LEU A 106    -104.434   1.012  67.813  1.00  0.00           C  
ATOM   1449  CD1 LEU A 106    -104.499   1.720  69.160  1.00  0.00           C  
ATOM   1450  CD2 LEU A 106    -103.024   0.520  67.523  1.00  0.00           C  
ATOM   1451  H   LEU A 106    -106.786   0.672  65.903  1.00  0.00           H  
ATOM   1452  HA  LEU A 106    -104.537  -1.105  66.074  1.00  0.00           H  
ATOM   1453 1HB  LEU A 106    -106.384   0.194  68.099  1.00  0.00           H  
ATOM   1454 2HB  LEU A 106    -105.065  -0.879  68.577  1.00  0.00           H  
ATOM   1455  HG  LEU A 106    -104.734   1.726  67.046  1.00  0.00           H  
ATOM   1456 1HD1 LEU A 106    -103.812   2.566  69.160  1.00  0.00           H  
ATOM   1457 2HD1 LEU A 106    -105.514   2.079  69.333  1.00  0.00           H  
ATOM   1458 3HD1 LEU A 106    -104.219   1.025  69.950  1.00  0.00           H  
ATOM   1459 1HD2 LEU A 106    -102.336   1.366  67.522  1.00  0.00           H  
ATOM   1460 2HD2 LEU A 106    -102.721  -0.193  68.290  1.00  0.00           H  
ATOM   1461 3HD2 LEU A 106    -103.002   0.034  66.547  1.00  0.00           H  
ATOM   1462  N   CYS A 107    -105.374  -3.365  66.639  1.00  0.00           N  
ATOM   1463  CA  CYS A 107    -105.783  -4.687  67.108  1.00  0.00           C  
ATOM   1464  C   CYS A 107    -105.939  -4.733  68.628  1.00  0.00           C  
ATOM   1465  O   CYS A 107    -105.048  -4.274  69.344  1.00  0.00           O  
ATOM   1466  CB  CYS A 107    -104.680  -5.704  66.776  1.00  0.00           C  
ATOM   1467  SG  CYS A 107    -104.218  -5.957  65.049  1.00  0.00           S  
ATOM   1468  H   CYS A 107    -104.411  -3.226  66.388  1.00  0.00           H  
ATOM   1469  HA  CYS A 107    -106.747  -4.930  66.661  1.00  0.00           H  
ATOM   1470 1HB  CYS A 107    -103.778  -5.419  67.318  1.00  0.00           H  
ATOM   1471 2HB  CYS A 107    -104.983  -6.693  67.120  1.00  0.00           H  
ATOM   1472  N   ILE A 108    -106.965  -5.440  69.096  1.00  0.00           N  
ATOM   1473  CA  ILE A 108    -106.985  -6.012  70.444  1.00  0.00           C  
ATOM   1474  C   ILE A 108    -107.559  -7.422  70.399  1.00  0.00           C  
ATOM   1475  O   ILE A 108    -108.330  -7.726  69.483  1.00  0.00           O  
ATOM   1476  CB  ILE A 108    -107.813  -5.143  71.408  1.00  0.00           C  
ATOM   1477  CG1 ILE A 108    -109.227  -4.934  70.859  1.00  0.00           C  
ATOM   1478  CG2 ILE A 108    -107.127  -3.807  71.644  1.00  0.00           C  
ATOM   1479  CD1 ILE A 108    -110.164  -4.252  71.829  1.00  0.00           C  
ATOM   1480  H   ILE A 108    -107.682  -5.766  68.455  1.00  0.00           H  
ATOM   1481  HA  ILE A 108    -105.963  -6.054  70.817  1.00  0.00           H  
ATOM   1482  HB  ILE A 108    -107.919  -5.659  72.362  1.00  0.00           H  
ATOM   1483 1HG1 ILE A 108    -109.179  -4.333  69.951  1.00  0.00           H  
ATOM   1484 2HG1 ILE A 108    -109.659  -5.898  70.589  1.00  0.00           H  
ATOM   1485 1HG2 ILE A 108    -107.726  -3.206  72.327  1.00  0.00           H  
ATOM   1486 2HG2 ILE A 108    -106.142  -3.975  72.077  1.00  0.00           H  
ATOM   1487 3HG2 ILE A 108    -107.021  -3.280  70.695  1.00  0.00           H  
ATOM   1488 1HD1 ILE A 108    -111.146  -4.140  71.369  1.00  0.00           H  
ATOM   1489 2HD1 ILE A 108    -110.255  -4.856  72.733  1.00  0.00           H  
ATOM   1490 3HD1 ILE A 108    -109.770  -3.270  72.087  1.00  0.00           H  
ATOM   1491  N   PRO A 109    -107.255  -8.281  71.385  1.00  0.00           N  
ATOM   1492  CA  PRO A 109    -107.798  -9.622  71.393  1.00  0.00           C  
ATOM   1493  C   PRO A 109    -109.316  -9.659  71.333  1.00  0.00           C  
ATOM   1494  O   PRO A 109    -110.010  -8.898  72.008  1.00  0.00           O  
ATOM   1495  CB  PRO A 109    -107.279 -10.175  72.723  1.00  0.00           C  
ATOM   1496  CG  PRO A 109    -106.033  -9.399  72.982  1.00  0.00           C  
ATOM   1497  CD  PRO A 109    -106.347  -8.012  72.488  1.00  0.00           C  
ATOM   1498  HA  PRO A 109    -107.389 -10.183  70.540  1.00  0.00           H  
ATOM   1499 1HB  PRO A 109    -108.037 -10.039  73.509  1.00  0.00           H  
ATOM   1500 2HB  PRO A 109    -107.098 -11.257  72.636  1.00  0.00           H  
ATOM   1501 1HG  PRO A 109    -105.787  -9.422  74.054  1.00  0.00           H  
ATOM   1502 2HG  PRO A 109    -105.184  -9.856  72.451  1.00  0.00           H  
ATOM   1503 1HD  PRO A 109    -106.836  -7.439  73.290  1.00  0.00           H  
ATOM   1504 2HD  PRO A 109    -105.418  -7.517  72.168  1.00  0.00           H  
ATOM   1505  N   LEU A 110    -109.800 -10.643  70.567  1.00  0.00           N  
ATOM   1506  CA  LEU A 110    -111.190 -11.084  70.408  1.00  0.00           C  
ATOM   1507  C   LEU A 110    -112.061 -10.806  71.640  1.00  0.00           C  
ATOM   1508  O   LEU A 110    -113.222 -10.418  71.511  1.00  0.00           O  
ATOM   1509  CB  LEU A 110    -111.223 -12.586  70.096  1.00  0.00           C  
ATOM   1510  CG  LEU A 110    -112.616 -13.194  69.897  1.00  0.00           C  
ATOM   1511  CD1 LEU A 110    -113.295 -12.531  68.706  1.00  0.00           C  
ATOM   1512  CD2 LEU A 110    -112.489 -14.695  69.686  1.00  0.00           C  
ATOM   1513  H   LEU A 110    -109.103 -11.124  70.003  1.00  0.00           H  
ATOM   1514  HA  LEU A 110    -111.632 -10.538  69.575  1.00  0.00           H  
ATOM   1515 1HB  LEU A 110    -110.650 -12.764  69.187  1.00  0.00           H  
ATOM   1516 2HB  LEU A 110    -110.741 -13.121  70.914  1.00  0.00           H  
ATOM   1517  HG  LEU A 110    -113.227 -13.001  70.779  1.00  0.00           H  
ATOM   1518 1HD1 LEU A 110    -114.285 -12.963  68.563  1.00  0.00           H  
ATOM   1519 2HD1 LEU A 110    -113.391 -11.461  68.891  1.00  0.00           H  
ATOM   1520 3HD1 LEU A 110    -112.697 -12.693  67.809  1.00  0.00           H  
ATOM   1521 1HD2 LEU A 110    -113.480 -15.129  69.546  1.00  0.00           H  
ATOM   1522 2HD2 LEU A 110    -111.880 -14.890  68.803  1.00  0.00           H  
ATOM   1523 3HD2 LEU A 110    -112.017 -15.146  70.560  1.00  0.00           H  
ATOM   1524  N   ARG A 111    -111.484 -11.070  72.824  1.00  0.00           N  
ATOM   1525  CA  ARG A 111    -112.107 -10.943  74.132  1.00  0.00           C  
ATOM   1526  C   ARG A 111    -112.871  -9.657  74.352  1.00  0.00           C  
ATOM   1527  O   ARG A 111    -114.009  -9.724  74.774  1.00  0.00           O  
ATOM   1528  CB  ARG A 111    -111.049 -11.060  75.217  1.00  0.00           C  
ATOM   1529  CG  ARG A 111    -111.578 -10.970  76.641  1.00  0.00           C  
ATOM   1530  CD  ARG A 111    -110.490 -11.115  77.642  1.00  0.00           C  
ATOM   1531  NE  ARG A 111    -110.984 -10.983  79.002  1.00  0.00           N  
ATOM   1532  CZ  ARG A 111    -110.213 -11.050  80.106  1.00  0.00           C  
ATOM   1533  NH1 ARG A 111    -108.918 -11.248  79.993  1.00  0.00           N1+
ATOM   1534  NH2 ARG A 111    -110.760 -10.918  81.302  1.00  0.00           N  
ATOM   1535  H   ARG A 111    -110.504 -11.305  72.792  1.00  0.00           H  
ATOM   1536  HA  ARG A 111    -112.830 -11.751  74.251  1.00  0.00           H  
ATOM   1537 1HB  ARG A 111    -110.529 -12.012  75.118  1.00  0.00           H  
ATOM   1538 2HB  ARG A 111    -110.307 -10.270  75.091  1.00  0.00           H  
ATOM   1539 1HG  ARG A 111    -112.055 -10.002  76.791  1.00  0.00           H  
ATOM   1540 2HG  ARG A 111    -112.305 -11.765  76.808  1.00  0.00           H  
ATOM   1541 1HD  ARG A 111    -110.029 -12.097  77.538  1.00  0.00           H  
ATOM   1542 2HD  ARG A 111    -109.739 -10.343  77.476  1.00  0.00           H  
ATOM   1543  HE  ARG A 111    -111.975 -10.831  79.130  1.00  0.00           H  
ATOM   1544 1HH1 ARG A 111    -108.500 -11.348  79.078  1.00  0.00           H  
ATOM   1545 2HH1 ARG A 111    -108.341 -11.298  80.821  1.00  0.00           H  
ATOM   1546 1HH2 ARG A 111    -111.755 -10.767  81.390  1.00  0.00           H  
ATOM   1547 2HH2 ARG A 111    -110.183 -10.969  82.128  1.00  0.00           H  
ATOM   1548  N   TRP A 112    -112.255  -8.518  74.094  1.00  0.00           N  
ATOM   1549  CA  TRP A 112    -112.810  -7.198  74.393  1.00  0.00           C  
ATOM   1550  C   TRP A 112    -113.779  -6.714  73.296  1.00  0.00           C  
ATOM   1551  O   TRP A 112    -114.116  -5.538  73.246  1.00  0.00           O  
ATOM   1552  CB  TRP A 112    -111.609  -6.246  74.451  1.00  0.00           C  
ATOM   1553  CG  TRP A 112    -110.750  -6.276  75.674  1.00  0.00           C  
ATOM   1554  CD1 TRP A 112    -110.933  -5.440  76.714  1.00  0.00           C  
ATOM   1555  CD2 TRP A 112    -109.518  -7.009  75.970  1.00  0.00           C  
ATOM   1556  CE2 TRP A 112    -108.984  -6.501  77.193  1.00  0.00           C  
ATOM   1557  CE3 TRP A 112    -108.785  -8.038  75.335  1.00  0.00           C  
ATOM   1558  NE1 TRP A 112    -109.849  -5.499  77.561  1.00  0.00           N  
ATOM   1559  CZ2 TRP A 112    -107.791  -6.976  77.756  1.00  0.00           C  
ATOM   1560  CZ3 TRP A 112    -107.616  -8.559  75.925  1.00  0.00           C  
ATOM   1561  CH2 TRP A 112    -107.112  -8.027  77.124  1.00  0.00           C  
ATOM   1562  H   TRP A 112    -111.346  -8.551  73.648  1.00  0.00           H  
ATOM   1563  HA  TRP A 112    -113.371  -7.262  75.325  1.00  0.00           H  
ATOM   1564 1HB  TRP A 112    -110.975  -6.429  73.583  1.00  0.00           H  
ATOM   1565 2HB  TRP A 112    -111.958  -5.215  74.397  1.00  0.00           H  
ATOM   1566  HD1 TRP A 112    -111.738  -4.713  76.778  1.00  0.00           H  
ATOM   1567  HE1 TRP A 112    -109.578  -4.685  78.133  1.00  0.00           H  
ATOM   1568  HE3 TRP A 112    -109.125  -8.408  74.382  1.00  0.00           H  
ATOM   1569  HZ2 TRP A 112    -107.407  -6.513  78.655  1.00  0.00           H  
ATOM   1570  HZ3 TRP A 112    -107.073  -9.358  75.447  1.00  0.00           H  
ATOM   1571  HH2 TRP A 112    -106.192  -8.403  77.547  1.00  0.00           H  
ATOM   1572  N   ARG A 113    -114.187  -7.581  72.359  1.00  0.00           N  
ATOM   1573  CA  ARG A 113    -114.909  -7.198  71.132  1.00  0.00           C  
ATOM   1574  C   ARG A 113    -116.063  -6.201  71.227  1.00  0.00           C  
ATOM   1575  O   ARG A 113    -116.299  -5.520  70.244  1.00  0.00           O  
ATOM   1576  CB  ARG A 113    -115.459  -8.459  70.482  1.00  0.00           C  
ATOM   1577  CG  ARG A 113    -116.542  -9.170  71.279  1.00  0.00           C  
ATOM   1578  CD  ARG A 113    -116.919 -10.466  70.659  1.00  0.00           C  
ATOM   1579  NE  ARG A 113    -117.977 -11.133  71.399  1.00  0.00           N  
ATOM   1580  CZ  ARG A 113    -117.781 -11.910  72.482  1.00  0.00           C  
ATOM   1581  NH1 ARG A 113    -116.564 -12.107  72.938  1.00  0.00           N1+
ATOM   1582  NH2 ARG A 113    -118.812 -12.474  73.087  1.00  0.00           N  
ATOM   1583  H   ARG A 113    -113.930  -8.551  72.479  1.00  0.00           H  
ATOM   1584  HA  ARG A 113    -114.206  -6.714  70.453  1.00  0.00           H  
ATOM   1585 1HB  ARG A 113    -115.876  -8.213  69.506  1.00  0.00           H  
ATOM   1586 2HB  ARG A 113    -114.648  -9.169  70.321  1.00  0.00           H  
ATOM   1587 1HG  ARG A 113    -116.181  -9.364  72.289  1.00  0.00           H  
ATOM   1588 2HG  ARG A 113    -117.431  -8.540  71.326  1.00  0.00           H  
ATOM   1589 1HD  ARG A 113    -117.270 -10.294  69.642  1.00  0.00           H  
ATOM   1590 2HD  ARG A 113    -116.051 -11.124  70.637  1.00  0.00           H  
ATOM   1591  HE  ARG A 113    -118.928 -11.005  71.079  1.00  0.00           H  
ATOM   1592 1HH1 ARG A 113    -115.775 -11.676  72.476  1.00  0.00           H  
ATOM   1593 2HH1 ARG A 113    -116.417 -12.690  73.749  1.00  0.00           H  
ATOM   1594 1HH2 ARG A 113    -119.748 -12.323  72.736  1.00  0.00           H  
ATOM   1595 2HH2 ARG A 113    -118.665 -13.056  73.898  1.00  0.00           H  
ATOM   1596  N   CYS A 114    -116.840  -6.223  72.305  1.00  0.00           N  
ATOM   1597  CA  CYS A 114    -118.086  -5.466  72.450  1.00  0.00           C  
ATOM   1598  C   CYS A 114    -118.627  -5.571  73.886  1.00  0.00           C  
ATOM   1599  O   CYS A 114    -119.841  -5.517  74.090  1.00  0.00           O  
ATOM   1600  CB  CYS A 114    -119.158  -6.044  71.470  1.00  0.00           C  
ATOM   1601  SG  CYS A 114    -119.337  -5.363  69.798  1.00  0.00           S  
ATOM   1602  H   CYS A 114    -116.570  -6.827  73.070  1.00  0.00           H  
ATOM   1603  HA  CYS A 114    -117.883  -4.419  72.226  1.00  0.00           H  
ATOM   1604 1HB  CYS A 114    -119.013  -7.119  71.395  1.00  0.00           H  
ATOM   1605 2HB  CYS A 114    -120.154  -5.868  71.874  1.00  0.00           H  
ATOM   1606  N   ASP A 115    -117.774  -5.887  74.860  1.00  0.00           N  
ATOM   1607  CA  ASP A 115    -118.226  -6.474  76.126  1.00  0.00           C  
ATOM   1608  C   ASP A 115    -119.062  -5.508  76.996  1.00  0.00           C  
ATOM   1609  O   ASP A 115    -119.614  -5.923  78.015  1.00  0.00           O  
ATOM   1610  CB  ASP A 115    -117.037  -7.123  76.842  1.00  0.00           C  
ATOM   1611  CG  ASP A 115    -116.596  -8.441  76.182  1.00  0.00           C  
ATOM   1612  OD1 ASP A 115    -116.616  -8.509  74.929  1.00  0.00           O  
ATOM   1613  OD2 ASP A 115    -116.200  -9.352  76.958  1.00  0.00           O1-
ATOM   1614  H   ASP A 115    -116.784  -5.874  74.672  1.00  0.00           H  
ATOM   1615  HA  ASP A 115    -118.869  -7.326  75.902  1.00  0.00           H  
ATOM   1616 1HB  ASP A 115    -116.189  -6.439  76.845  1.00  0.00           H  
ATOM   1617 2HB  ASP A 115    -117.302  -7.318  77.882  1.00  0.00           H  
ATOM   1618  N   GLY A 116    -119.197  -4.251  76.568  1.00  0.00           N  
ATOM   1619  CA  GLY A 116    -119.820  -3.160  77.296  1.00  0.00           C  
ATOM   1620  C   GLY A 116    -118.819  -2.581  78.299  1.00  0.00           C  
ATOM   1621  O   GLY A 116    -119.116  -2.454  79.486  1.00  0.00           O  
ATOM   1622  H   GLY A 116    -118.698  -3.986  75.720  1.00  0.00           H  
ATOM   1623 1HA  GLY A 116    -120.146  -2.393  76.594  1.00  0.00           H  
ATOM   1624 2HA  GLY A 116    -120.709  -3.525  77.809  1.00  0.00           H  
ATOM   1625  N   ASP A 117    -117.596  -2.352  77.827  1.00  0.00           N  
ATOM   1626  CA  ASP A 117    -116.341  -2.553  78.543  1.00  0.00           C  
ATOM   1627  C   ASP A 117    -115.262  -1.505  78.210  1.00  0.00           C  
ATOM   1628  O   ASP A 117    -114.443  -1.194  79.071  1.00  0.00           O  
ATOM   1629  CB  ASP A 117    -115.798  -3.952  78.245  1.00  0.00           C  
ATOM   1630  CG  ASP A 117    -114.616  -4.330  79.126  1.00  0.00           C  
ATOM   1631  OD1 ASP A 117    -114.506  -3.791  80.202  1.00  0.00           O  
ATOM   1632  OD2 ASP A 117    -113.834  -5.154  78.717  1.00  0.00           O1-
ATOM   1633  H   ASP A 117    -117.525  -2.325  76.808  1.00  0.00           H  
ATOM   1634  HA  ASP A 117    -116.536  -2.468  79.613  1.00  0.00           H  
ATOM   1635 1HB  ASP A 117    -116.590  -4.688  78.388  1.00  0.00           H  
ATOM   1636 2HB  ASP A 117    -115.486  -4.006  77.201  1.00  0.00           H  
ATOM   1637  N   THR A 118    -115.338  -0.876  77.027  1.00  0.00           N  
ATOM   1638  CA  THR A 118    -114.594   0.339  76.640  1.00  0.00           C  
ATOM   1639  C   THR A 118    -113.069   0.225  76.805  1.00  0.00           C  
ATOM   1640  O   THR A 118    -112.448   0.986  77.551  1.00  0.00           O  
ATOM   1641  CB  THR A 118    -115.092   1.551  77.450  1.00  0.00           C  
ATOM   1642  CG2 THR A 118    -116.593   1.727  77.278  1.00  0.00           C  
ATOM   1643  OG1 THR A 118    -114.791   1.357  78.836  1.00  0.00           O  
ATOM   1644  H   THR A 118    -116.120  -1.125  76.425  1.00  0.00           H  
ATOM   1645  HA  THR A 118    -114.771   0.530  75.581  1.00  0.00           H  
ATOM   1646  HB  THR A 118    -114.584   2.452  77.103  1.00  0.00           H  
ATOM   1647  HG1 THR A 118    -114.347   0.514  78.953  1.00  0.00           H  
ATOM   1648 1HG2 THR A 118    -116.927   2.588  77.857  1.00  0.00           H  
ATOM   1649 2HG2 THR A 118    -116.824   1.886  76.225  1.00  0.00           H  
ATOM   1650 3HG2 THR A 118    -117.106   0.833  77.630  1.00  0.00           H  
ATOM   1651  N   ASP A 119    -112.439  -0.734  76.110  1.00  0.00           N  
ATOM   1652  CA  ASP A 119    -110.981  -0.965  76.187  1.00  0.00           C  
ATOM   1653  C   ASP A 119    -110.273  -1.340  74.868  1.00  0.00           C  
ATOM   1654  O   ASP A 119    -109.604  -2.366  74.751  1.00  0.00           O  
ATOM   1655  CB  ASP A 119    -110.619  -1.858  77.396  1.00  0.00           C  
ATOM   1656  CG  ASP A 119    -109.113  -1.984  77.728  1.00  0.00           C  
ATOM   1657  OD1 ASP A 119    -108.343  -1.033  77.443  1.00  0.00           O  
ATOM   1658  OD2 ASP A 119    -108.751  -3.027  78.339  1.00  0.00           O1-
ATOM   1659  H   ASP A 119    -113.004  -1.364  75.561  1.00  0.00           H  
ATOM   1660  HA  ASP A 119    -110.501  -0.041  76.510  1.00  0.00           H  
ATOM   1661 1HB  ASP A 119    -111.114  -1.455  78.281  1.00  0.00           H  
ATOM   1662 2HB  ASP A 119    -110.997  -2.867  77.229  1.00  0.00           H  
ATOM   1663  N   CYS A 120    -110.413  -0.485  73.849  1.00  0.00           N  
ATOM   1664  CA  CYS A 120    -109.335  -0.244  72.884  1.00  0.00           C  
ATOM   1665  C   CYS A 120    -108.585   1.063  73.174  1.00  0.00           C  
ATOM   1666  O   CYS A 120    -107.355   1.098  73.255  1.00  0.00           O  
ATOM   1667  CB  CYS A 120    -109.890  -0.145  71.448  1.00  0.00           C  
ATOM   1668  SG  CYS A 120    -108.789   0.699  70.268  1.00  0.00           S  
ATOM   1669  H   CYS A 120    -111.170   0.193  73.883  1.00  0.00           H  
ATOM   1670  HA  CYS A 120    -108.622  -1.065  72.950  1.00  0.00           H  
ATOM   1671 1HB  CYS A 120    -110.134  -1.135  71.074  1.00  0.00           H  
ATOM   1672 2HB  CYS A 120    -110.813   0.434  71.453  1.00  0.00           H  
ATOM   1673  N   MET A 121    -109.335   2.163  73.179  1.00  0.00           N  
ATOM   1674  CA  MET A 121    -108.830   3.529  73.223  1.00  0.00           C  
ATOM   1675  C   MET A 121    -109.988   4.389  73.759  1.00  0.00           C  
ATOM   1676  O   MET A 121    -110.426   4.194  74.889  1.00  0.00           O  
ATOM   1677  CB  MET A 121    -108.361   3.996  71.846  1.00  0.00           C  
ATOM   1678  CG  MET A 121    -107.606   5.318  71.854  1.00  0.00           C  
ATOM   1679  SD  MET A 121    -108.706   6.747  71.879  1.00  0.00           S  
ATOM   1680  CE  MET A 121    -109.346   6.711  70.207  1.00  0.00           C  
ATOM   1681  H   MET A 121    -110.338   2.043  73.115  1.00  0.00           H  
ATOM   1682  HA  MET A 121    -107.978   3.561  73.901  1.00  0.00           H  
ATOM   1683 1HB  MET A 121    -107.708   3.242  71.409  1.00  0.00           H  
ATOM   1684 2HB  MET A 121    -109.222   4.107  71.186  1.00  0.00           H  
ATOM   1685 1HG  MET A 121    -106.961   5.364  72.731  1.00  0.00           H  
ATOM   1686 2HG  MET A 121    -106.977   5.383  70.966  1.00  0.00           H  
ATOM   1687 1HE  MET A 121    -110.044   7.537  70.067  1.00  0.00           H  
ATOM   1688 2HE  MET A 121    -108.521   6.807  69.500  1.00  0.00           H  
ATOM   1689 3HE  MET A 121    -109.863   5.766  70.036  1.00  0.00           H  
ATOM   1690  N   ASP A 122    -110.589   5.247  72.932  1.00  0.00           N  
ATOM   1691  CA  ASP A 122    -111.999   5.602  73.106  1.00  0.00           C  
ATOM   1692  C   ASP A 122    -112.909   4.409  72.869  1.00  0.00           C  
ATOM   1693  O   ASP A 122    -112.578   3.562  72.037  1.00  0.00           O  
ATOM   1694  CB  ASP A 122    -112.388   6.737  72.156  1.00  0.00           C  
ATOM   1695  CG  ASP A 122    -111.764   8.072  72.541  1.00  0.00           C  
ATOM   1696  OD1 ASP A 122    -111.263   8.178  73.635  1.00  0.00           O  
ATOM   1697  OD2 ASP A 122    -111.795   8.973  71.737  1.00  0.00           O1-
ATOM   1698  H   ASP A 122    -110.154   5.488  72.051  1.00  0.00           H  
ATOM   1699  HA  ASP A 122    -112.146   5.941  74.132  1.00  0.00           H  
ATOM   1700 1HB  ASP A 122    -112.076   6.486  71.142  1.00  0.00           H  
ATOM   1701 2HB  ASP A 122    -113.472   6.849  72.147  1.00  0.00           H  
ATOM   1702  N   SER A 123    -114.110   4.460  73.468  1.00  0.00           N  
ATOM   1703  CA  SER A 123    -115.218   3.479  73.434  1.00  0.00           C  
ATOM   1704  C   SER A 123    -115.748   3.076  72.043  1.00  0.00           C  
ATOM   1705  O   SER A 123    -116.862   2.571  71.892  1.00  0.00           O  
ATOM   1706  CB  SER A 123    -116.376   4.028  74.245  1.00  0.00           C  
ATOM   1707  OG  SER A 123    -116.912   5.174  73.642  1.00  0.00           O  
ATOM   1708  H   SER A 123    -114.263   5.257  74.066  1.00  0.00           H  
ATOM   1709  HA  SER A 123    -114.869   2.547  73.881  1.00  0.00           H  
ATOM   1710 1HB  SER A 123    -117.149   3.266  74.337  1.00  0.00           H  
ATOM   1711 2HB  SER A 123    -116.033   4.270  75.250  1.00  0.00           H  
ATOM   1712  HG  SER A 123    -116.196   5.812  73.603  1.00  0.00           H  
ATOM   1713  N   SER A 124    -115.017   3.411  70.987  1.00  0.00           N  
ATOM   1714  CA  SER A 124    -115.247   3.054  69.595  1.00  0.00           C  
ATOM   1715  C   SER A 124    -115.316   1.550  69.350  1.00  0.00           C  
ATOM   1716  O   SER A 124    -116.113   1.126  68.513  1.00  0.00           O  
ATOM   1717  CB  SER A 124    -114.151   3.652  68.736  1.00  0.00           C  
ATOM   1718  OG  SER A 124    -112.907   3.083  69.041  1.00  0.00           O  
ATOM   1719  H   SER A 124    -114.109   3.781  71.226  1.00  0.00           H  
ATOM   1720  HA  SER A 124    -116.209   3.466  69.287  1.00  0.00           H  
ATOM   1721 1HB  SER A 124    -114.382   3.485  67.683  1.00  0.00           H  
ATOM   1722 2HB  SER A 124    -114.110   4.728  68.894  1.00  0.00           H  
ATOM   1723  HG  SER A 124    -112.749   3.274  69.969  1.00  0.00           H  
ATOM   1724  N   ASP A 125    -114.560   0.775  70.131  1.00  0.00           N  
ATOM   1725  CA  ASP A 125    -114.743  -0.667  70.360  1.00  0.00           C  
ATOM   1726  C   ASP A 125    -116.210  -1.050  70.522  1.00  0.00           C  
ATOM   1727  O   ASP A 125    -116.737  -1.833  69.720  1.00  0.00           O  
ATOM   1728  CB  ASP A 125    -113.966  -1.111  71.601  1.00  0.00           C  
ATOM   1729  CG  ASP A 125    -114.356  -0.336  72.853  1.00  0.00           C  
ATOM   1730  OD1 ASP A 125    -115.195   0.528  72.756  1.00  0.00           O  
ATOM   1731  OD2 ASP A 125    -113.811  -0.616  73.894  1.00  0.00           O1-
ATOM   1732  H   ASP A 125    -113.980   1.249  70.815  1.00  0.00           H  
ATOM   1733  HA  ASP A 125    -114.358  -1.206  69.494  1.00  0.00           H  
ATOM   1734 1HB  ASP A 125    -114.141  -2.172  71.779  1.00  0.00           H  
ATOM   1735 2HB  ASP A 125    -112.898  -0.980  71.428  1.00  0.00           H  
ATOM   1736  N   GLU A 126    -116.892  -0.408  71.447  1.00  0.00           N  
ATOM   1737  CA  GLU A 126    -118.311  -0.585  71.716  1.00  0.00           C  
ATOM   1738  C   GLU A 126    -119.234   0.040  70.680  1.00  0.00           C  
ATOM   1739  O   GLU A 126    -120.404  -0.298  70.648  1.00  0.00           O  
ATOM   1740  CB  GLU A 126    -118.643  -0.009  73.094  1.00  0.00           C  
ATOM   1741  CG  GLU A 126    -118.004  -0.752  74.259  1.00  0.00           C  
ATOM   1742  CD  GLU A 126    -118.487  -2.171  74.382  1.00  0.00           C  
ATOM   1743  OE1 GLU A 126    -119.553  -2.459  73.893  1.00  0.00           O  
ATOM   1744  OE2 GLU A 126    -117.790  -2.965  74.968  1.00  0.00           O1-
ATOM   1745  H   GLU A 126    -116.373   0.151  72.119  1.00  0.00           H  
ATOM   1746  HA  GLU A 126    -118.533  -1.653  71.713  1.00  0.00           H  
ATOM   1747 1HB  GLU A 126    -118.317   1.031  73.142  1.00  0.00           H  
ATOM   1748 2HB  GLU A 126    -119.723  -0.020  73.243  1.00  0.00           H  
ATOM   1749 1HG  GLU A 126    -116.922  -0.760  74.122  1.00  0.00           H  
ATOM   1750 2HG  GLU A 126    -118.223  -0.218  75.182  1.00  0.00           H  
ATOM   1751  N   LYS A 127    -118.800   1.092  69.955  1.00  0.00           N  
ATOM   1752  CA  LYS A 127    -119.760   2.170  69.609  1.00  0.00           C  
ATOM   1753  C   LYS A 127    -120.622   1.891  68.363  1.00  0.00           C  
ATOM   1754  O   LYS A 127    -121.147   2.838  67.726  1.00  0.00           O  
ATOM   1755  CB  LYS A 127    -119.004   3.485  69.409  1.00  0.00           C  
ATOM   1756  CG  LYS A 127    -119.895   4.684  69.112  1.00  0.00           C  
ATOM   1757  CD  LYS A 127    -119.083   5.966  69.016  1.00  0.00           C  
ATOM   1758  CE  LYS A 127    -119.949   7.141  68.585  1.00  0.00           C  
ATOM   1759  NZ  LYS A 127    -120.987   7.468  69.600  1.00  0.00           N1+
ATOM   1760  H   LYS A 127    -117.810   1.307  69.971  1.00  0.00           H  
ATOM   1761  HA  LYS A 127    -120.463   2.286  70.434  1.00  0.00           H  
ATOM   1762 1HB  LYS A 127    -118.426   3.712  70.305  1.00  0.00           H  
ATOM   1763 2HB  LYS A 127    -118.301   3.379  68.583  1.00  0.00           H  
ATOM   1764 1HG  LYS A 127    -120.419   4.524  68.168  1.00  0.00           H  
ATOM   1765 2HG  LYS A 127    -120.636   4.791  69.904  1.00  0.00           H  
ATOM   1766 1HD  LYS A 127    -118.639   6.190  69.987  1.00  0.00           H  
ATOM   1767 2HD  LYS A 127    -118.280   5.835  68.291  1.00  0.00           H  
ATOM   1768 1HE  LYS A 127    -119.322   8.017  68.429  1.00  0.00           H  
ATOM   1769 2HE  LYS A 127    -120.443   6.902  67.643  1.00  0.00           H  
ATOM   1770 1HZ  LYS A 127    -121.540   8.250  69.277  1.00  0.00           H  
ATOM   1771 2HZ  LYS A 127    -121.587   6.667  69.739  1.00  0.00           H  
ATOM   1772 3HZ  LYS A 127    -120.541   7.710  70.473  1.00  0.00           H  
ATOM   1773  N   SER A 128    -120.938   0.652  68.108  1.00  0.00           N  
ATOM   1774  CA  SER A 128    -122.314   0.256  67.813  1.00  0.00           C  
ATOM   1775  C   SER A 128    -122.683  -0.824  68.829  1.00  0.00           C  
ATOM   1776  O   SER A 128    -123.280  -0.504  69.845  1.00  0.00           O  
ATOM   1777  CB  SER A 128    -122.449  -0.264  66.395  1.00  0.00           C  
ATOM   1778  OG  SER A 128    -121.676  -1.417  66.207  1.00  0.00           O  
ATOM   1779  H   SER A 128    -120.471  -0.026  68.690  1.00  0.00           H  
ATOM   1780  HA  SER A 128    -122.956   1.132  67.916  1.00  0.00           H  
ATOM   1781 1HB  SER A 128    -123.496  -0.486  66.187  1.00  0.00           H  
ATOM   1782 2HB  SER A 128    -122.133   0.507  65.693  1.00  0.00           H  
ATOM   1783  HG  SER A 128    -121.287  -1.336  65.333  1.00  0.00           H  
ATOM   1784  N   CYS A 129    -122.208  -2.055  68.617  1.00  0.00           N  
ATOM   1785  CA  CYS A 129    -122.500  -3.235  69.436  1.00  0.00           C  
ATOM   1786  C   CYS A 129    -123.988  -3.417  69.831  1.00  0.00           C  
ATOM   1787  O   CYS A 129    -124.319  -4.207  70.709  1.00  0.00           O  
ATOM   1788  CB  CYS A 129    -121.516  -3.309  70.619  1.00  0.00           C  
ATOM   1789  SG  CYS A 129    -119.766  -3.401  70.139  1.00  0.00           S  
ATOM   1790  H   CYS A 129    -121.655  -2.209  67.810  1.00  0.00           H  
ATOM   1791  HA  CYS A 129    -122.232  -4.126  68.868  1.00  0.00           H  
ATOM   1792 1HB  CYS A 129    -121.667  -2.422  71.229  1.00  0.00           H  
ATOM   1793 2HB  CYS A 129    -121.741  -4.185  71.226  1.00  0.00           H  
ATOM   1794  N   GLU A 130    -124.909  -2.701  69.170  1.00  0.00           N  
ATOM   1795  CA  GLU A 130    -126.328  -2.644  69.512  1.00  0.00           C  
ATOM   1796  C   GLU A 130    -127.063  -3.907  69.031  1.00  0.00           C  
ATOM   1797  O   GLU A 130    -127.622  -3.945  67.933  1.00  0.00           O  
ATOM   1798  CB  GLU A 130    -126.971  -1.397  68.901  1.00  0.00           C  
ATOM   1799  CG  GLU A 130    -128.418  -1.168  69.315  1.00  0.00           C  
ATOM   1800  CD  GLU A 130    -129.018   0.061  68.690  1.00  0.00           C  
ATOM   1801  OE1 GLU A 130    -128.326   0.733  67.964  1.00  0.00           O  
ATOM   1802  OE2 GLU A 130    -130.170   0.327  68.939  1.00  0.00           O1-
ATOM   1803  H   GLU A 130    -124.597  -2.058  68.458  1.00  0.00           H  
ATOM   1804  HA  GLU A 130    -126.421  -2.590  70.597  1.00  0.00           H  
ATOM   1805 1HB  GLU A 130    -126.398  -0.515  69.187  1.00  0.00           H  
ATOM   1806 2HB  GLU A 130    -126.942  -1.468  67.814  1.00  0.00           H  
ATOM   1807 1HG  GLU A 130    -129.010  -2.035  69.024  1.00  0.00           H  
ATOM   1808 2HG  GLU A 130    -128.464  -1.078  70.399  1.00  0.00           H  
ATOM   1809  N   GLY A 131    -127.024  -4.967  69.842  1.00  0.00           N  
ATOM   1810  CA  GLY A 131    -127.695  -6.258  69.635  1.00  0.00           C  
ATOM   1811  C   GLY A 131    -129.116  -6.193  69.054  1.00  0.00           C  
ATOM   1812  O   GLY A 131    -130.079  -5.989  69.783  1.00  0.00           O  
ATOM   1813  H   GLY A 131    -126.419  -4.883  70.648  1.00  0.00           H  
ATOM   1814 1HA  GLY A 131    -127.100  -6.874  68.961  1.00  0.00           H  
ATOM   1815 2HA  GLY A 131    -127.760  -6.790  70.584  1.00  0.00           H  
ATOM   1816  N   VAL A 132    -129.222  -6.381  67.732  1.00  0.00           N  
ATOM   1817  CA  VAL A 132    -130.452  -6.147  66.966  1.00  0.00           C  
ATOM   1818  C   VAL A 132    -131.656  -6.959  67.438  1.00  0.00           C  
ATOM   1819  O   VAL A 132    -131.680  -8.190  67.401  1.00  0.00           O  
ATOM   1820  CB  VAL A 132    -130.200  -6.468  65.481  1.00  0.00           C  
ATOM   1821  CG1 VAL A 132    -131.493  -6.358  64.686  1.00  0.00           C  
ATOM   1822  CG2 VAL A 132    -129.141  -5.530  64.921  1.00  0.00           C  
ATOM   1823  H   VAL A 132    -128.364  -6.459  67.212  1.00  0.00           H  
ATOM   1824  HA  VAL A 132    -130.726  -5.096  67.064  1.00  0.00           H  
ATOM   1825  HB  VAL A 132    -129.856  -7.499  65.394  1.00  0.00           H  
ATOM   1826 1HG1 VAL A 132    -131.296  -6.588  63.638  1.00  0.00           H  
ATOM   1827 2HG1 VAL A 132    -132.224  -7.064  65.081  1.00  0.00           H  
ATOM   1828 3HG1 VAL A 132    -131.885  -5.344  64.766  1.00  0.00           H  
ATOM   1829 1HG2 VAL A 132    -128.968  -5.763  63.871  1.00  0.00           H  
ATOM   1830 2HG2 VAL A 132    -129.483  -4.499  65.013  1.00  0.00           H  
ATOM   1831 3HG2 VAL A 132    -128.213  -5.655  65.478  1.00  0.00           H  
ATOM   1832  N   THR A 133    -132.721  -6.243  67.787  1.00  0.00           N  
ATOM   1833  CA  THR A 133    -134.085  -6.764  67.794  1.00  0.00           C  
ATOM   1834  C   THR A 133    -134.479  -7.137  66.377  1.00  0.00           C  
ATOM   1835  O   THR A 133    -134.970  -6.291  65.628  1.00  0.00           O  
ATOM   1836  CB  THR A 133    -135.085  -5.743  68.368  1.00  0.00           C  
ATOM   1837  CG2 THR A 133    -136.497  -6.309  68.348  1.00  0.00           C  
ATOM   1838  OG1 THR A 133    -134.722  -5.422  69.718  1.00  0.00           O  
ATOM   1839  H   THR A 133    -132.622  -5.243  67.880  1.00  0.00           H  
ATOM   1840  HA  THR A 133    -134.113  -7.653  68.424  1.00  0.00           H  
ATOM   1841  HB  THR A 133    -135.057  -4.831  67.772  1.00  0.00           H  
ATOM   1842  HG1 THR A 133    -134.435  -6.220  70.169  1.00  0.00           H  
ATOM   1843 1HG2 THR A 133    -137.190  -5.574  68.757  1.00  0.00           H  
ATOM   1844 2HG2 THR A 133    -136.780  -6.544  67.322  1.00  0.00           H  
ATOM   1845 3HG2 THR A 133    -136.533  -7.216  68.950  1.00  0.00           H  
ATOM   1846  N   HIS A 134    -134.240  -8.393  65.996  1.00  0.00           N  
ATOM   1847  CA  HIS A 134    -134.783  -8.992  64.773  1.00  0.00           C  
ATOM   1848  C   HIS A 134    -136.312  -9.126  64.854  1.00  0.00           C  
ATOM   1849  O   HIS A 134    -136.876 -10.216  64.890  1.00  0.00           O  
ATOM   1850  CB  HIS A 134    -134.154 -10.366  64.518  1.00  0.00           C  
ATOM   1851  CG  HIS A 134    -132.686 -10.311  64.226  1.00  0.00           C  
ATOM   1852  CD2 HIS A 134    -131.616 -10.702  64.957  1.00  0.00           C  
ATOM   1853  ND1 HIS A 134    -132.181  -9.801  63.049  1.00  0.00           N  
ATOM   1854  CE1 HIS A 134    -130.862  -9.880  63.069  1.00  0.00           C  
ATOM   1855  NE2 HIS A 134    -130.495 -10.424  64.216  1.00  0.00           N  
ATOM   1856  H   HIS A 134    -133.664  -8.967  66.600  1.00  0.00           H  
ATOM   1857  HA  HIS A 134    -134.552  -8.352  63.921  1.00  0.00           H  
ATOM   1858 1HB  HIS A 134    -134.305 -11.002  65.391  1.00  0.00           H  
ATOM   1859 2HB  HIS A 134    -134.652 -10.843  63.675  1.00  0.00           H  
ATOM   1860  HD2 HIS A 134    -131.640 -11.154  65.949  1.00  0.00           H  
ATOM   1861  HE1 HIS A 134    -130.191  -9.553  62.275  1.00  0.00           H  
ATOM   1862  HE2 HIS A 134    -129.545 -10.607  64.505  1.00  0.00           H  
ATOM   1863  N   VAL A 135    -136.995  -7.981  64.916  1.00  0.00           N  
ATOM   1864  CA  VAL A 135    -138.458  -7.861  64.901  1.00  0.00           C  
ATOM   1865  C   VAL A 135    -139.086  -8.433  63.629  1.00  0.00           C  
ATOM   1866  O   VAL A 135    -140.279  -8.733  63.613  1.00  0.00           O  
ATOM   1867  CB  VAL A 135    -138.865  -6.382  65.037  1.00  0.00           C  
ATOM   1868  CG1 VAL A 135    -138.565  -5.627  63.751  1.00  0.00           C  
ATOM   1869  CG2 VAL A 135    -140.341  -6.281  65.390  1.00  0.00           C  
ATOM   1870  H   VAL A 135    -136.452  -7.123  64.954  1.00  0.00           H  
ATOM   1871  HA  VAL A 135    -138.859  -8.417  65.749  1.00  0.00           H  
ATOM   1872  HB  VAL A 135    -138.270  -5.922  65.826  1.00  0.00           H  
ATOM   1873 1HG1 VAL A 135    -138.859  -4.583  63.865  1.00  0.00           H  
ATOM   1874 2HG1 VAL A 135    -137.498  -5.681  63.537  1.00  0.00           H  
ATOM   1875 3HG1 VAL A 135    -139.125  -6.072  62.928  1.00  0.00           H  
ATOM   1876 1HG2 VAL A 135    -140.622  -5.233  65.485  1.00  0.00           H  
ATOM   1877 2HG2 VAL A 135    -140.936  -6.747  64.604  1.00  0.00           H  
ATOM   1878 3HG2 VAL A 135    -140.525  -6.793  66.335  1.00  0.00           H  
ATOM   1879  N   GLY A 136    -138.281  -8.663  62.588  1.00  0.00           N  
ATOM   1880  CA  GLY A 136    -138.627  -9.414  61.385  1.00  0.00           C  
ATOM   1881  C   GLY A 136    -138.771 -10.904  61.591  1.00  0.00           C  
ATOM   1882  O   GLY A 136    -138.297 -11.695  60.777  1.00  0.00           O  
ATOM   1883  H   GLY A 136    -137.315  -8.397  62.695  1.00  0.00           H  
ATOM   1884 1HA  GLY A 136    -139.568  -9.039  60.981  1.00  0.00           H  
ATOM   1885 2HA  GLY A 136    -137.864  -9.253  60.624  1.00  0.00           H  
ATOM   1886  N   GLY A 137    -139.507 -11.273  62.636  1.00  0.00           N  
ATOM   1887  CA  GLY A 137    -140.236 -12.523  62.662  1.00  0.00           C  
ATOM   1888  C   GLY A 137    -141.050 -12.782  61.388  1.00  0.00           C  
ATOM   1889  O   GLY A 137    -141.243 -13.929  60.995  1.00  0.00           O  
ATOM   1890  H   GLY A 137    -139.814 -10.541  63.265  1.00  0.00           H  
ATOM   1891 1HA  GLY A 137    -139.538 -13.349  62.801  1.00  0.00           H  
ATOM   1892 2HA  GLY A 137    -140.916 -12.531  63.514  1.00  0.00           H  
ATOM   1893  N   GLY A 138    -141.442 -11.714  60.686  1.00  0.00           N  
ATOM   1894  CA  GLY A 138    -141.669 -11.750  59.249  1.00  0.00           C  
ATOM   1895  C   GLY A 138    -141.848 -10.362  58.631  1.00  0.00           C  
ATOM   1896  O   GLY A 138    -141.806  -9.318  59.285  1.00  0.00           O  
ATOM   1897  OXT GLY A 138    -142.041 -10.250  57.451  1.00  0.00           O1-
ATOM   1898  H   GLY A 138    -141.309 -10.804  61.097  1.00  0.00           H  
ATOM   1899 1HA  GLY A 138    -140.829 -12.243  58.760  1.00  0.00           H  
ATOM   1900 2HA  GLY A 138    -142.558 -12.343  59.036  1.00  0.00           H  
TER   
ATOM   1901  N   TYR B   1     -21.960  81.125  62.554  1.00  0.00      A    N  
ATOM   1902  CA  TYR B   1     -22.724  80.283  61.591  1.00  0.00      A    C  
ATOM   1903  C   TYR B   1     -23.008  78.923  62.219  1.00  0.00      A    C  
ATOM   1904  O   TYR B   1     -24.164  78.530  62.378  1.00  0.00      A    O  
ATOM   1905  CB  TYR B   1     -21.963  80.110  60.274  1.00  0.00      A    C  
ATOM   1906  CG  TYR B   1     -22.692  79.264  59.254  1.00  0.00      A    C  
ATOM   1907  CD1 TYR B   1     -23.747  79.803  58.532  1.00  0.00      A    C  
ATOM   1908  CD2 TYR B   1     -22.305  77.950  59.040  1.00  0.00      A    C  
ATOM   1909  CE1 TYR B   1     -24.412  79.031  57.601  1.00  0.00      A    C  
ATOM   1910  CE2 TYR B   1     -22.971  77.177  58.109  1.00  0.00      A    C  
ATOM   1911  CZ  TYR B   1     -24.021  77.713  57.390  1.00  0.00      A    C  
ATOM   1912  OH  TYR B   1     -24.683  76.943  56.463  1.00  0.00      A    O  
ATOM   1913 1H   TYR B   1     -21.774  82.017  62.142  1.00  0.00      A    H  
ATOM   1914 2H   TYR B   1     -22.497  81.249  63.388  1.00  0.00      A    H  
ATOM   1915 3H   TYR B   1     -21.096  80.675  62.778  1.00  0.00      A    H  
ATOM   1916  HA  TYR B   1     -23.671  80.778  61.375  1.00  0.00      A    H  
ATOM   1917 1HB  TYR B   1     -21.774  81.090  59.831  1.00  0.00      A    H  
ATOM   1918 2HB  TYR B   1     -20.996  79.649  60.471  1.00  0.00      A    H  
ATOM   1919  HD1 TYR B   1     -24.051  80.837  58.700  1.00  0.00      A    H  
ATOM   1920  HD2 TYR B   1     -21.477  77.526  59.608  1.00  0.00      A    H  
ATOM   1921  HE1 TYR B   1     -25.241  79.454  57.034  1.00  0.00      A    H  
ATOM   1922  HE2 TYR B   1     -22.668  76.143  57.941  1.00  0.00      A    H  
ATOM   1923  HH  TYR B   1     -25.381  77.464  56.056  1.00  0.00      A    H  
ATOM   1924  N   SER B   2     -21.946  78.203  62.566  1.00  0.00      A    N  
ATOM   1925  CA  SER B   2     -22.090  76.886  63.170  1.00  0.00      A    C  
ATOM   1926  C   SER B   2     -22.840  76.969  64.492  1.00  0.00      A    C  
ATOM   1927  O   SER B   2     -23.721  76.155  64.765  1.00  0.00      A    O  
ATOM   1928  CB  SER B   2     -20.726  76.259  63.390  1.00  0.00      A    C  
ATOM   1929  OG  SER B   2     -20.093  75.994  62.169  1.00  0.00      A    O  
ATOM   1930  H   SER B   2     -21.049  78.564  62.406  1.00  0.00      A    H  
ATOM   1931  HA  SER B   2     -22.662  76.254  62.489  1.00  0.00      A    H  
ATOM   1932 1HB  SER B   2     -20.109  76.932  63.984  1.00  0.00      A    H  
ATOM   1933 2HB  SER B   2     -20.839  75.333  63.954  1.00  0.00      A    H  
ATOM   1934  HG  SER B   2     -19.420  75.336  62.358  1.00  0.00      A    H  
ATOM   1935  N   ARG B   3     -22.488  77.951  65.314  1.00  0.00      A    N  
ATOM   1936  CA  ARG B   3     -23.142  78.115  66.607  1.00  0.00      A    C  
ATOM   1937  C   ARG B   3     -23.040  76.821  67.409  1.00  0.00      A    C  
ATOM   1938  O   ARG B   3     -23.994  76.046  67.483  1.00  0.00      A    O  
ATOM   1939  CB  ARG B   3     -24.605  78.496  66.432  1.00  0.00      A    C  
ATOM   1940  CG  ARG B   3     -24.840  79.814  65.712  1.00  0.00      A    C  
ATOM   1941  CD  ARG B   3     -26.286  80.149  65.639  1.00  0.00      A    C  
ATOM   1942  NE  ARG B   3     -26.517  81.405  64.943  1.00  0.00      A    N  
ATOM   1943  CZ  ARG B   3     -27.733  81.920  64.676  1.00  0.00      A    C  
ATOM   1944  NH1 ARG B   3     -28.816  81.276  65.054  1.00  0.00      A    N1+
ATOM   1945  NH2 ARG B   3     -27.838  83.071  64.036  1.00  0.00      A    N  
ATOM   1946  H   ARG B   3     -21.776  78.570  65.046  1.00  0.00      A    H  
ATOM   1947  HA  ARG B   3     -22.640  78.916  67.150  1.00  0.00      A    H  
ATOM   1948 1HB  ARG B   3     -25.118  77.717  65.870  1.00  0.00      A    H  
ATOM   1949 2HB  ARG B   3     -25.083  78.564  67.409  1.00  0.00      A    H  
ATOM   1950 1HG  ARG B   3     -24.329  80.616  66.244  1.00  0.00      A    H  
ATOM   1951 2HG  ARG B   3     -24.452  79.748  64.695  1.00  0.00      A    H  
ATOM   1952 1HD  ARG B   3     -26.815  79.361  65.105  1.00  0.00      A    H  
ATOM   1953 2HD  ARG B   3     -26.689  80.239  66.647  1.00  0.00      A    H  
ATOM   1954  HE  ARG B   3     -25.707  81.929  64.637  1.00  0.00      A    H  
ATOM   1955 1HH1 ARG B   3     -28.736  80.396  65.543  1.00  0.00      A    H  
ATOM   1956 2HH1 ARG B   3     -29.727  81.662  64.854  1.00  0.00      A    H  
ATOM   1957 1HH2 ARG B   3     -27.005  83.565  63.746  1.00  0.00      A    H  
ATOM   1958 2HH2 ARG B   3     -28.749  83.456  63.837  1.00  0.00      A    H  
ATOM   1959  N   GLU B   4     -21.873  76.590  67.998  1.00  0.00      A    N  
ATOM   1960  CA  GLU B   4     -21.648  75.384  68.785  1.00  0.00      A    C  
ATOM   1961  C   GLU B   4     -22.593  75.335  69.983  1.00  0.00      A    C  
ATOM   1962  O   GLU B   4     -23.013  74.257  70.403  1.00  0.00      A    O  
ATOM   1963  CB  GLU B   4     -20.195  75.319  69.261  1.00  0.00      A    C  
ATOM   1964  CG  GLU B   4     -19.181  75.076  68.153  1.00  0.00      A    C  
ATOM   1965  CD  GLU B   4     -17.762  75.067  68.650  1.00  0.00      A    C  
ATOM   1966  OE1 GLU B   4     -17.557  75.333  69.810  1.00  0.00      A    O  
ATOM   1967  OE2 GLU B   4     -16.881  74.794  67.868  1.00  0.00      A    O1-
ATOM   1968  H   GLU B   4     -21.144  77.237  67.894  1.00  0.00      A    H  
ATOM   1969  HA  GLU B   4     -21.847  74.517  68.154  1.00  0.00      A    H  
ATOM   1970 1HB  GLU B   4     -19.932  76.254  69.756  1.00  0.00      A    H  
ATOM   1971 2HB  GLU B   4     -20.088  74.519  69.994  1.00  0.00      A    H  
ATOM   1972 1HG  GLU B   4     -19.395  74.117  67.682  1.00  0.00      A    H  
ATOM   1973 2HG  GLU B   4     -19.291  75.853  67.397  1.00  0.00      A    H  
ATOM   1974  N   LYS B   5     -22.920  76.504  70.526  1.00  0.00      A    N  
ATOM   1975  CA  LYS B   5     -23.814  76.588  71.680  1.00  0.00      A    C  
ATOM   1976  C   LYS B   5     -23.387  75.600  72.765  1.00  0.00      A    C  
ATOM   1977  O   LYS B   5     -22.746  75.985  73.742  1.00  0.00      A    O  
ATOM   1978  CB  LYS B   5     -25.261  76.321  71.261  1.00  0.00      A    C  
ATOM   1979  CG  LYS B   5     -25.865  77.396  70.368  1.00  0.00      A    C  
ATOM   1980  CD  LYS B   5     -27.304  77.066  70.000  1.00  0.00      A    C  
ATOM   1981  CE  LYS B   5     -27.907  78.135  69.101  1.00  0.00      A    C  
ATOM   1982  NZ  LYS B   5     -29.304  77.807  68.707  1.00  0.00      A    N1+
ATOM   1983  H   LYS B   5     -22.552  77.329  70.143  1.00  0.00      A    H  
ATOM   1984  HA  LYS B   5     -23.751  77.595  72.094  1.00  0.00      A    H  
ATOM   1985 1HB  LYS B   5     -25.317  75.372  70.728  1.00  0.00      A    H  
ATOM   1986 2HB  LYS B   5     -25.886  76.236  72.151  1.00  0.00      A    H  
ATOM   1987 1HG  LYS B   5     -25.842  78.356  70.885  1.00  0.00      A    H  
ATOM   1988 2HG  LYS B   5     -25.277  77.483  69.455  1.00  0.00      A    H  
ATOM   1989 1HD  LYS B   5     -27.336  76.106  69.483  1.00  0.00      A    H  
ATOM   1990 2HD  LYS B   5     -27.902  76.989  70.908  1.00  0.00      A    H  
ATOM   1991 1HE  LYS B   5     -27.903  79.092  69.620  1.00  0.00      A    H  
ATOM   1992 2HE  LYS B   5     -27.302  78.234  68.199  1.00  0.00      A    H  
ATOM   1993 1HZ  LYS B   5     -29.666  78.539  68.111  1.00  0.00      A    H  
ATOM   1994 2HZ  LYS B   5     -29.316  76.930  68.206  1.00  0.00      A    H  
ATOM   1995 3HZ  LYS B   5     -29.878  77.731  69.534  1.00  0.00      A    H  
ATOM   1996  N   ASN B   6     -23.735  74.329  72.585  1.00  0.00      A    N  
ATOM   1997  CA  ASN B   6     -23.371  73.303  73.558  1.00  0.00      A    C  
ATOM   1998  C   ASN B   6     -23.189  71.956  72.866  1.00  0.00      A    C  
ATOM   1999  O   ASN B   6     -23.577  71.786  71.711  1.00  0.00      A    O  
ATOM   2000  CB  ASN B   6     -24.412  73.208  74.658  1.00  0.00      A    C  
ATOM   2001  CG  ASN B   6     -25.756  72.770  74.145  1.00  0.00      A    C  
ATOM   2002  ND2 ASN B   6     -26.695  73.681  74.117  1.00  0.00      A    N  
ATOM   2003  OD1 ASN B   6     -25.944  71.606  73.774  1.00  0.00      A    O  
ATOM   2004  H   ASN B   6     -24.242  74.075  71.784  1.00  0.00      A    H  
ATOM   2005  HA  ASN B   6     -22.416  73.577  74.009  1.00  0.00      A    H  
ATOM   2006 1HB  ASN B   6     -24.077  72.499  75.416  1.00  0.00      A    H  
ATOM   2007 2HB  ASN B   6     -24.520  74.179  75.142  1.00  0.00      A    H  
ATOM   2008 1HD2 ASN B   6     -27.610  73.447  73.785  1.00  0.00      A    H  
ATOM   2009 2HD2 ASN B   6     -26.499  74.611  74.426  1.00  0.00      A    H  
ATOM   2010  N   GLN B   7     -22.596  70.999  73.579  1.00  0.00      A    N  
ATOM   2011  CA  GLN B   7     -22.370  69.669  73.013  1.00  0.00      A    C  
ATOM   2012  C   GLN B   7     -21.761  68.733  74.055  1.00  0.00      A    C  
ATOM   2013  O   GLN B   7     -20.678  68.185  73.852  1.00  0.00      A    O  
ATOM   2014  CB  GLN B   7     -21.458  69.753  71.786  1.00  0.00      A    C  
ATOM   2015  CG  GLN B   7     -20.052  70.243  72.088  1.00  0.00      A    C  
ATOM   2016  CD  GLN B   7     -19.201  70.364  70.838  1.00  0.00      A    C  
ATOM   2017  NE2 GLN B   7     -18.584  71.526  70.654  1.00  0.00      A    N  
ATOM   2018  OE1 GLN B   7     -19.099  69.423  70.046  1.00  0.00      A    O  
ATOM   2019  H   GLN B   7     -22.305  71.191  74.497  1.00  0.00      A    H  
ATOM   2020  HA  GLN B   7     -23.330  69.257  72.704  1.00  0.00      A    H  
ATOM   2021 1HB  GLN B   7     -21.379  68.769  71.323  1.00  0.00      A    H  
ATOM   2022 2HB  GLN B   7     -21.899  70.426  71.051  1.00  0.00      A    H  
ATOM   2023 1HG  GLN B   7     -20.114  71.225  72.556  1.00  0.00      A    H  
ATOM   2024 2HG  GLN B   7     -19.569  69.537  72.763  1.00  0.00      A    H  
ATOM   2025 1HE2 GLN B   7     -18.008  71.664  69.847  1.00  0.00      A    H  
ATOM   2026 2HE2 GLN B   7     -18.694  72.262  71.321  1.00  0.00      A    H  
ATOM   2027  N   PRO B   8     -22.436  68.533  75.157  1.00  0.00      A    N  
ATOM   2028  CA  PRO B   8     -21.944  67.636  76.244  1.00  0.00      A    C  
ATOM   2029  C   PRO B   8     -21.832  66.185  75.781  1.00  0.00      A    C  
ATOM   2030  O   PRO B   8     -22.595  65.735  74.923  1.00  0.00      A    O  
ATOM   2031  CB  PRO B   8     -22.989  67.787  77.359  1.00  0.00      A    C  
ATOM   2032  CG  PRO B   8     -24.216  68.320  76.690  1.00  0.00      A    C  
ATOM   2033  CD  PRO B   8     -23.735  69.133  75.488  1.00  0.00      A    C  
ATOM   2034  HA  PRO B   8     -20.968  67.999  76.598  1.00  0.00      A    H  
ATOM   2035 1HB  PRO B   8     -23.193  66.829  77.816  1.00  0.00      A    H  
ATOM   2036 2HB  PRO B   8     -22.642  68.490  78.103  1.00  0.00      A    H  
ATOM   2037 1HG  PRO B   8     -24.841  67.501  76.360  1.00  0.00      A    H  
ATOM   2038 2HG  PRO B   8     -24.764  68.958  77.365  1.00  0.00      A    H  
ATOM   2039 1HD  PRO B   8     -24.428  69.035  74.663  1.00  0.00      A    H  
ATOM   2040 2HD  PRO B   8     -23.606  70.168  75.760  1.00  0.00      A    H  
ATOM   2041  N   LYS B   9     -20.866  65.461  76.338  1.00  0.00      A    N  
ATOM   2042  CA  LYS B   9     -20.656  64.066  75.964  1.00  0.00      A    C  
ATOM   2043  C   LYS B   9     -19.640  63.409  76.896  1.00  0.00      A    C  
ATOM   2044  O   LYS B   9     -18.625  62.873  76.442  1.00  0.00      A    O  
ATOM   2045  CB  LYS B   9     -20.189  63.961  74.511  1.00  0.00      A    C  
ATOM   2046  CG  LYS B   9     -20.014  62.534  74.008  1.00  0.00      A    C  
ATOM   2047  CD  LYS B   9     -19.620  62.511  72.539  1.00  0.00      A    C  
ATOM   2048  CE  LYS B   9     -19.433  61.086  72.038  1.00  0.00      A    C  
ATOM   2049  NZ  LYS B   9     -19.046  61.048  70.601  1.00  0.00      A    N1+
ATOM   2050  H   LYS B   9     -20.278  65.873  77.006  1.00  0.00      A    H  
ATOM   2051  HA  LYS B   9     -21.603  63.535  76.064  1.00  0.00      A    H  
ATOM   2052 1HB  LYS B   9     -20.909  64.459  73.861  1.00  0.00      A    H  
ATOM   2053 2HB  LYS B   9     -19.235  64.475  74.397  1.00  0.00      A    H  
ATOM   2054 1HG  LYS B   9     -19.240  62.035  74.592  1.00  0.00      A    H  
ATOM   2055 2HG  LYS B   9     -20.948  61.987  74.134  1.00  0.00      A    H  
ATOM   2056 1HD  LYS B   9     -20.396  62.997  71.946  1.00  0.00      A    H  
ATOM   2057 2HD  LYS B   9     -18.687  63.059  72.404  1.00  0.00      A    H  
ATOM   2058 1HE  LYS B   9     -18.657  60.594  72.623  1.00  0.00      A    H  
ATOM   2059 2HE  LYS B   9     -20.361  60.531  72.166  1.00  0.00      A    H  
ATOM   2060 1HZ  LYS B   9     -18.932  60.088  70.308  1.00  0.00      A    H  
ATOM   2061 2HZ  LYS B   9     -19.768  61.486  70.046  1.00  0.00      A    H  
ATOM   2062 3HZ  LYS B   9     -18.176  61.544  70.473  1.00  0.00      A    H  
ATOM   2063  N   PRO B  10     -19.896  63.431  78.178  1.00  0.00      A    N  
ATOM   2064  CA  PRO B  10     -18.984  62.824  79.191  1.00  0.00      A    C  
ATOM   2065  C   PRO B  10     -18.985  61.296  79.123  1.00  0.00      A    C  
ATOM   2066  O   PRO B  10     -19.943  60.686  78.647  1.00  0.00      A    O  
ATOM   2067  CB  PRO B  10     -19.543  63.322  80.523  1.00  0.00      A    C  
ATOM   2068  CG  PRO B  10     -20.990  63.575  80.261  1.00  0.00      A    C  
ATOM   2069  CD  PRO B  10     -21.081  64.037  78.805  1.00  0.00      A    C  
ATOM   2070  HA  PRO B  10     -17.965  63.210  79.038  1.00  0.00      A    H  
ATOM   2071 1HB  PRO B  10     -19.421  62.570  81.291  1.00  0.00      A    H  
ATOM   2072 2HB  PRO B  10     -19.056  64.242  80.816  1.00  0.00      A    H  
ATOM   2073 1HG  PRO B  10     -21.555  62.663  80.401  1.00  0.00      A    H  
ATOM   2074 2HG  PRO B  10     -21.362  64.350  80.914  1.00  0.00      A    H  
ATOM   2075 1HD  PRO B  10     -21.992  63.672  78.345  1.00  0.00      A    H  
ATOM   2076 2HD  PRO B  10     -21.028  65.113  78.745  1.00  0.00      A    H  
ATOM   2077  N   SER B  11     -17.900  60.687  79.594  1.00  0.00      A    N  
ATOM   2078  CA  SER B  11     -17.780  59.232  79.580  1.00  0.00      A    C  
ATOM   2079  C   SER B  11     -19.068  58.579  80.084  1.00  0.00      A    C  
ATOM   2080  O   SER B  11     -19.703  59.089  81.004  1.00  0.00      A    O  
ATOM   2081  CB  SER B  11     -16.607  58.795  80.435  1.00  0.00      A    C  
ATOM   2082  OG  SER B  11     -15.397  59.264  79.907  1.00  0.00      A    O  
ATOM   2083  H   SER B  11     -17.164  61.226  79.955  1.00  0.00      A    H  
ATOM   2084  HA  SER B  11     -17.605  58.909  78.553  1.00  0.00      A    H  
ATOM   2085 1HB  SER B  11     -16.735  59.172  81.449  1.00  0.00      A    H  
ATOM   2086 2HB  SER B  11     -16.584  57.707  80.492  1.00  0.00      A    H  
ATOM   2087  HG  SER B  11     -14.710  58.710  80.285  1.00  0.00      A    H  
ATOM   2088  N   PRO B  12     -19.462  57.469  79.508  1.00  0.00      A    N  
ATOM   2089  CA  PRO B  12     -20.701  56.742  79.918  1.00  0.00      A    C  
ATOM   2090  C   PRO B  12     -20.514  55.988  81.233  1.00  0.00      A    C  
ATOM   2091  O   PRO B  12     -19.413  55.538  81.551  1.00  0.00      A    O  
ATOM   2092  CB  PRO B  12     -20.949  55.783  78.748  1.00  0.00      A    C  
ATOM   2093  CG  PRO B  12     -19.591  55.496  78.202  1.00  0.00      A    C  
ATOM   2094  CD  PRO B  12     -18.770  56.776  78.403  1.00  0.00      A    C  
ATOM   2095  HA  PRO B  12     -21.530  57.460  80.006  1.00  0.00      A    H  
ATOM   2096 1HB  PRO B  12     -21.417  54.874  79.099  1.00  0.00      A    H  
ATOM   2097 2HB  PRO B  12     -21.558  56.258  77.995  1.00  0.00      A    H  
ATOM   2098 1HG  PRO B  12     -19.139  54.671  78.739  1.00  0.00      A    H  
ATOM   2099 2HG  PRO B  12     -19.652  55.267  77.148  1.00  0.00      A    H  
ATOM   2100 1HD  PRO B  12     -17.755  56.535  78.681  1.00  0.00      A    H  
ATOM   2101 2HD  PRO B  12     -18.791  57.382  77.510  1.00  0.00      A    H  
ATOM   2102  N   LYS B  13     -21.599  55.848  81.991  1.00  0.00      A    N  
ATOM   2103  CA  LYS B  13     -21.549  55.143  83.272  1.00  0.00      A    C  
ATOM   2104  C   LYS B  13     -22.787  54.269  83.448  1.00  0.00      A    C  
ATOM   2105  O   LYS B  13     -23.868  54.609  82.969  1.00  0.00      A    O  
ATOM   2106  CB  LYS B  13     -21.432  56.134  84.432  1.00  0.00      A    C  
ATOM   2107  CG  LYS B  13     -20.147  56.952  84.433  1.00  0.00      A    C  
ATOM   2108  CD  LYS B  13     -20.078  57.871  85.643  1.00  0.00      A    C  
ATOM   2109  CE  LYS B  13     -18.801  58.697  85.640  1.00  0.00      A    C  
ATOM   2110  NZ  LYS B  13     -18.718  59.600  86.820  1.00  0.00      A    N1+
ATOM   2111  H   LYS B  13     -22.452  56.223  81.684  1.00  0.00      A    H  
ATOM   2112  HA  LYS B  13     -20.670  54.497  83.277  1.00  0.00      A    H  
ATOM   2113 1HB  LYS B  13     -22.271  56.828  84.404  1.00  0.00      A    H  
ATOM   2114 2HB  LYS B  13     -21.485  55.593  85.378  1.00  0.00      A    H  
ATOM   2115 1HG  LYS B  13     -19.288  56.280  84.447  1.00  0.00      A    H  
ATOM   2116 2HG  LYS B  13     -20.099  57.555  83.526  1.00  0.00      A    H  
ATOM   2117 1HD  LYS B  13     -20.937  58.544  85.638  1.00  0.00      A    H  
ATOM   2118 2HD  LYS B  13     -20.111  57.274  86.555  1.00  0.00      A    H  
ATOM   2119 1HE  LYS B  13     -17.938  58.032  85.645  1.00  0.00      A    H  
ATOM   2120 2HE  LYS B  13     -18.760  59.301  84.734  1.00  0.00      A    H  
ATOM   2121 1HZ  LYS B  13     -17.859  60.129  86.780  1.00  0.00      A    H  
ATOM   2122 2HZ  LYS B  13     -19.504  60.234  86.815  1.00  0.00      A    H  
ATOM   2123 3HZ  LYS B  13     -18.735  59.049  87.667  1.00  0.00      A    H  
ATOM   2124  N   ARG B  14     -22.620  53.138  84.134  1.00  0.00      A    N  
ATOM   2125  CA  ARG B  14     -23.734  52.223  84.359  1.00  0.00      A    C  
ATOM   2126  C   ARG B  14     -24.591  52.094  83.101  1.00  0.00      A    C  
ATOM   2127  O   ARG B  14     -25.644  52.721  82.981  1.00  0.00      A    O  
ATOM   2128  CB  ARG B  14     -24.598  52.702  85.516  1.00  0.00      A    C  
ATOM   2129  CG  ARG B  14     -23.898  52.737  86.866  1.00  0.00      A    C  
ATOM   2130  CD  ARG B  14     -24.818  53.164  87.951  1.00  0.00      A    C  
ATOM   2131  NE  ARG B  14     -24.151  53.209  89.242  1.00  0.00      A    N  
ATOM   2132  CZ  ARG B  14     -24.729  53.615  90.388  1.00  0.00      A    C  
ATOM   2133  NH1 ARG B  14     -25.983  54.010  90.389  1.00  0.00      A    N1+
ATOM   2134  NH2 ARG B  14     -24.036  53.618  91.514  1.00  0.00      A    N  
ATOM   2135  H   ARG B  14     -21.734  52.919  84.489  1.00  0.00      A    H  
ATOM   2136  HA  ARG B  14     -23.330  51.242  84.611  1.00  0.00      A    H  
ATOM   2137 1HB  ARG B  14     -24.960  53.708  85.307  1.00  0.00      A    H  
ATOM   2138 2HB  ARG B  14     -25.469  52.054  85.613  1.00  0.00      A    H  
ATOM   2139 1HG  ARG B  14     -23.523  51.742  87.107  1.00  0.00      A    H  
ATOM   2140 2HG  ARG B  14     -23.065  53.440  86.826  1.00  0.00      A    H  
ATOM   2141 1HD  ARG B  14     -25.201  54.161  87.731  1.00  0.00      A    H  
ATOM   2142 2HD  ARG B  14     -25.649  52.464  88.020  1.00  0.00      A    H  
ATOM   2143  HE  ARG B  14     -23.185  52.913  89.282  1.00  0.00      A    H  
ATOM   2144 1HH1 ARG B  14     -26.513  54.008  89.528  1.00  0.00      A    H  
ATOM   2145 2HH1 ARG B  14     -26.417  54.316  91.248  1.00  0.00      A    H  
ATOM   2146 1HH2 ARG B  14     -23.072  53.315  91.514  1.00  0.00      A    H  
ATOM   2147 2HH2 ARG B  14     -24.470  53.924  92.373  1.00  0.00      A    H  
ATOM   2148  N   GLU B  15     -24.128  51.272  82.164  1.00  0.00      A    N  
ATOM   2149  CA  GLU B  15     -24.853  51.057  80.919  1.00  0.00      A    C  
ATOM   2150  C   GLU B  15     -26.086  50.192  81.161  1.00  0.00      A    C  
ATOM   2151  O   GLU B  15     -26.812  49.857  80.227  1.00  0.00      A    O  
ATOM   2152  CB  GLU B  15     -23.946  50.397  79.877  1.00  0.00      A    C  
ATOM   2153  CG  GLU B  15     -22.793  51.270  79.403  1.00  0.00      A    C  
ATOM   2154  CD  GLU B  15     -21.913  50.581  78.398  1.00  0.00      A    C  
ATOM   2155  OE1 GLU B  15     -22.143  49.427  78.126  1.00  0.00      A    O  
ATOM   2156  OE2 GLU B  15     -21.008  51.210  77.901  1.00  0.00      A    O1-
ATOM   2157  H   GLU B  15     -23.284  50.799  82.316  1.00  0.00      A    H  
ATOM   2158  HA  GLU B  15     -25.178  52.025  80.536  1.00  0.00      A    H  
ATOM   2159 1HB  GLU B  15     -23.524  49.480  80.291  1.00  0.00      A    H  
ATOM   2160 2HB  GLU B  15     -24.537  50.119  79.003  1.00  0.00      A    H  
ATOM   2161 1HG  GLU B  15     -23.198  52.176  78.953  1.00  0.00      A    H  
ATOM   2162 2HG  GLU B  15     -22.194  51.562  80.265  1.00  0.00      A    H  
ATOM   2163  N   SER B  16     -26.318  49.837  82.424  1.00  0.00      A    N  
ATOM   2164  CA  SER B  16     -27.470  49.012  82.775  1.00  0.00      A    C  
ATOM   2165  C   SER B  16     -27.885  49.256  84.223  1.00  0.00      A    C  
ATOM   2166  O   SER B  16     -27.102  49.754  85.030  1.00  0.00      A    O  
ATOM   2167  CB  SER B  16     -27.148  47.545  82.568  1.00  0.00      A    C  
ATOM   2168  OG  SER B  16     -26.161  47.116  83.465  1.00  0.00      A    O  
ATOM   2169  H   SER B  16     -25.705  50.134  83.128  1.00  0.00      A    H  
ATOM   2170  HA  SER B  16     -28.302  49.284  82.123  1.00  0.00      A    H  
ATOM   2171 1HB  SER B  16     -28.052  46.951  82.706  1.00  0.00      A    H  
ATOM   2172 2HB  SER B  16     -26.807  47.388  81.546  1.00  0.00      A    H  
ATOM   2173  HG  SER B  16     -26.521  47.260  84.344  1.00  0.00      A    H  
ATOM   2174  N   GLY B  17     -29.125  48.899  84.545  1.00  0.00      A    N  
ATOM   2175  CA  GLY B  17     -29.638  49.082  85.899  1.00  0.00      A    C  
ATOM   2176  C   GLY B  17     -31.111  48.699  85.981  1.00  0.00      A    C  
ATOM   2177  O   GLY B  17     -31.735  48.376  84.971  1.00  0.00      A    O  
ATOM   2178  H   GLY B  17     -29.705  48.502  83.863  1.00  0.00      A    H  
ATOM   2179 1HA  GLY B  17     -29.059  48.473  86.593  1.00  0.00      A    H  
ATOM   2180 2HA  GLY B  17     -29.509  50.121  86.199  1.00  0.00      A    H  
ATOM   2181  N   GLU B  18     -31.664  48.744  87.189  1.00  0.00      A    N  
ATOM   2182  CA  GLU B  18     -33.069  48.403  87.393  1.00  0.00      A    C  
ATOM   2183  C   GLU B  18     -33.955  49.627  87.175  1.00  0.00      A    C  
ATOM   2184  O   GLU B  18     -33.708  50.691  87.742  1.00  0.00      A    O  
ATOM   2185  CB  GLU B  18     -33.287  47.840  88.799  1.00  0.00      A    C  
ATOM   2186  CG  GLU B  18     -32.590  46.512  89.060  1.00  0.00      A    C  
ATOM   2187  CD  GLU B  18     -32.836  45.986  90.447  1.00  0.00      A    C  
ATOM   2188  OE1 GLU B  18     -33.470  46.668  91.218  1.00  0.00      A    O  
ATOM   2189  OE2 GLU B  18     -32.390  44.901  90.737  1.00  0.00      A    O1-
ATOM   2190  H   GLU B  18     -31.119  49.013  87.959  1.00  0.00      A    H  
ATOM   2191  HA  GLU B  18     -33.349  47.639  86.667  1.00  0.00      A    H  
ATOM   2192 1HB  GLU B  18     -32.928  48.558  89.537  1.00  0.00      A    H  
ATOM   2193 2HB  GLU B  18     -34.354  47.698  88.973  1.00  0.00      A    H  
ATOM   2194 1HG  GLU B  18     -32.945  45.779  88.338  1.00  0.00      A    H  
ATOM   2195 2HG  GLU B  18     -31.519  46.641  88.910  1.00  0.00      A    H  
ATOM   2196  N   GLU B  19     -34.987  49.469  86.350  1.00  0.00      A    N  
ATOM   2197  CA  GLU B  19     -35.898  50.572  86.067  1.00  0.00      A    C  
ATOM   2198  C   GLU B  19     -37.045  50.600  87.077  1.00  0.00      A    C  
ATOM   2199  O   GLU B  19     -37.177  51.544  87.854  1.00  0.00      A    O  
ATOM   2200  CB  GLU B  19     -36.454  50.456  84.646  1.00  0.00      A    C  
ATOM   2201  CG  GLU B  19     -37.382  51.591  84.239  1.00  0.00      A    C  
ATOM   2202  CD  GLU B  19     -36.683  52.920  84.164  1.00  0.00      A    C  
ATOM   2203  OE1 GLU B  19     -35.479  52.932  84.071  1.00  0.00      A    O  
ATOM   2204  OE2 GLU B  19     -37.355  53.924  84.199  1.00  0.00      A    O1-
ATOM   2205  H   GLU B  19     -35.135  48.600  85.924  1.00  0.00      A    H  
ATOM   2206  HA  GLU B  19     -35.344  51.508  86.150  1.00  0.00      A    H  
ATOM   2207 1HB  GLU B  19     -35.629  50.427  83.934  1.00  0.00      A    H  
ATOM   2208 2HB  GLU B  19     -37.005  49.520  84.546  1.00  0.00      A    H  
ATOM   2209 1HG  GLU B  19     -37.811  51.364  83.263  1.00  0.00      A    H  
ATOM   2210 2HG  GLU B  19     -38.198  51.654  84.958  1.00  0.00      A    H  
ATOM   2211  N   PHE B  20     -37.869  49.556  87.057  1.00  0.00      A    N  
ATOM   2212  CA  PHE B  20     -39.006  49.465  87.973  1.00  0.00      A    C  
ATOM   2213  C   PHE B  20     -38.623  48.683  89.221  1.00  0.00      A    C  
ATOM   2214  O   PHE B  20     -37.724  47.840  89.185  1.00  0.00      A    O  
ATOM   2215  CB  PHE B  20     -40.200  48.796  87.290  1.00  0.00      A    C  
ATOM   2216  CG  PHE B  20     -40.819  49.626  86.201  1.00  0.00      A    C  
ATOM   2217  CD1 PHE B  20     -40.148  49.839  85.006  1.00  0.00      A    C  
ATOM   2218  CD2 PHE B  20     -42.071  50.196  86.370  1.00  0.00      A    C  
ATOM   2219  CE1 PHE B  20     -40.716  50.602  84.003  1.00  0.00      A    C  
ATOM   2220  CE2 PHE B  20     -42.642  50.959  85.370  1.00  0.00      A    C  
ATOM   2221  CZ  PHE B  20     -41.963  51.162  84.185  1.00  0.00      A    C  
ATOM   2222  H   PHE B  20     -37.711  48.835  86.416  1.00  0.00      A    H  
ATOM   2223  HA  PHE B  20     -39.296  50.475  88.266  1.00  0.00      A    H  
ATOM   2224 1HB  PHE B  20     -39.886  47.847  86.857  1.00  0.00      A    H  
ATOM   2225 2HB  PHE B  20     -40.969  48.580  88.031  1.00  0.00      A    H  
ATOM   2226  HD1 PHE B  20     -39.163  49.395  84.862  1.00  0.00      A    H  
ATOM   2227  HD2 PHE B  20     -42.607  50.036  87.306  1.00  0.00      A    H  
ATOM   2228  HE1 PHE B  20     -40.178  50.762  83.069  1.00  0.00      A    H  
ATOM   2229  HE2 PHE B  20     -43.627  51.401  85.515  1.00  0.00      A    H  
ATOM   2230  HZ  PHE B  20     -42.411  51.765  83.396  1.00  0.00      A    H  
ATOM   2231  N   ARG B  21     -39.301  48.964  90.329  1.00  0.00      A    N  
ATOM   2232  CA  ARG B  21     -39.004  48.272  91.575  1.00  0.00      A    C  
ATOM   2233  C   ARG B  21     -39.397  46.800  91.476  1.00  0.00      A    C  
ATOM   2234  O   ARG B  21     -38.935  45.969  92.262  1.00  0.00      A    O  
ATOM   2235  CB  ARG B  21     -39.740  48.920  92.739  1.00  0.00      A    C  
ATOM   2236  CG  ARG B  21     -41.251  48.757  92.711  1.00  0.00      A    C  
ATOM   2237  CD  ARG B  21     -41.892  49.368  93.903  1.00  0.00      A    C  
ATOM   2238  NE  ARG B  21     -41.733  50.813  93.924  1.00  0.00      A    N  
ATOM   2239  CZ  ARG B  21     -40.900  51.479  94.747  1.00  0.00      A    C  
ATOM   2240  NH1 ARG B  21     -40.160  50.818  95.609  1.00  0.00      A    N1+
ATOM   2241  NH2 ARG B  21     -40.828  52.798  94.688  1.00  0.00      A    N  
ATOM   2242  H   ARG B  21     -40.014  49.649  90.310  1.00  0.00      A    H  
ATOM   2243  HA  ARG B  21     -37.932  48.340  91.762  1.00  0.00      A    H  
ATOM   2244 1HB  ARG B  21     -39.380  48.498  93.676  1.00  0.00      A    H  
ATOM   2245 2HB  ARG B  21     -39.523  49.988  92.757  1.00  0.00      A    H  
ATOM   2246 1HG  ARG B  21     -41.653  49.240  91.820  1.00  0.00      A    H  
ATOM   2247 2HG  ARG B  21     -41.502  47.696  92.692  1.00  0.00      A    H  
ATOM   2248 1HD  ARG B  21     -42.958  49.142  93.899  1.00  0.00      A    H  
ATOM   2249 2HD  ARG B  21     -41.439  48.962  94.807  1.00  0.00      A    H  
ATOM   2250  HE  ARG B  21     -42.286  51.356  93.274  1.00  0.00      A    H  
ATOM   2251 1HH1 ARG B  21     -40.215  49.811  95.654  1.00  0.00      A    H  
ATOM   2252 2HH1 ARG B  21     -39.536  51.318  96.226  1.00  0.00      A    H  
ATOM   2253 1HH2 ARG B  21     -41.397  53.306  94.025  1.00  0.00      A    H  
ATOM   2254 2HH2 ARG B  21     -40.204  53.297  95.304  1.00  0.00      A    H  
ATOM   2255  N   MET B  22     -40.254  46.481  90.508  1.00  0.00      A    N  
ATOM   2256  CA  MET B  22     -40.709  45.102  90.316  1.00  0.00      A    C  
ATOM   2257  C   MET B  22     -40.235  44.546  88.967  1.00  0.00      A    C  
ATOM   2258  O   MET B  22     -40.304  45.225  87.934  1.00  0.00      A    O  
ATOM   2259  CB  MET B  22     -42.231  45.030  90.419  1.00  0.00      A    C  
ATOM   2260  CG  MET B  22     -42.809  43.634  90.241  1.00  0.00      A    C  
ATOM   2261  SD  MET B  22     -44.605  43.598  90.409  1.00  0.00      A    S  
ATOM   2262  CE  MET B  22     -44.786  43.868  92.170  1.00  0.00      A    C  
ATOM   2263  H   MET B  22     -40.588  47.181  89.910  1.00  0.00      A    H  
ATOM   2264  HA  MET B  22     -40.275  44.482  91.100  1.00  0.00      A    H  
ATOM   2265 1HB  MET B  22     -42.548  45.401  91.393  1.00  0.00      A    H  
ATOM   2266 2HB  MET B  22     -42.678  45.676  89.662  1.00  0.00      A    H  
ATOM   2267 1HG  MET B  22     -42.548  43.255  89.254  1.00  0.00      A    H  
ATOM   2268 2HG  MET B  22     -42.381  42.965  90.987  1.00  0.00      A    H  
ATOM   2269 1HE  MET B  22     -45.845  43.873  92.430  1.00  0.00      A    H  
ATOM   2270 2HE  MET B  22     -44.280  43.070  92.714  1.00  0.00      A    H  
ATOM   2271 3HE  MET B  22     -44.342  44.828  92.438  1.00  0.00      A    H  
ATOM   2272  N   GLU B  23     -39.772  43.296  88.988  1.00  0.00      A    N  
ATOM   2273  CA  GLU B  23     -39.295  42.630  87.777  1.00  0.00      A    C  
ATOM   2274  C   GLU B  23     -40.439  42.435  86.789  1.00  0.00      A    C  
ATOM   2275  O   GLU B  23     -40.252  42.554  85.579  1.00  0.00      A    O  
ATOM   2276  CB  GLU B  23     -38.663  41.279  88.118  1.00  0.00      A    C  
ATOM   2277  CG  GLU B  23     -37.348  41.372  88.878  1.00  0.00      A    C  
ATOM   2278  CD  GLU B  23     -36.784  40.027  89.241  1.00  0.00      A    C  
ATOM   2279  OE1 GLU B  23     -37.440  39.044  88.996  1.00  0.00      A    O  
ATOM   2280  OE2 GLU B  23     -35.697  39.983  89.766  1.00  0.00      A    O1-
ATOM   2281  H   GLU B  23     -39.757  42.808  89.837  1.00  0.00      A    H  
ATOM   2282  HA  GLU B  23     -38.537  43.261  87.311  1.00  0.00      A    H  
ATOM   2283 1HB  GLU B  23     -39.358  40.695  88.723  1.00  0.00      A    H  
ATOM   2284 2HB  GLU B  23     -38.481  40.720  87.200  1.00  0.00      A    H  
ATOM   2285 1HG  GLU B  23     -36.622  41.903  88.262  1.00  0.00      A    H  
ATOM   2286 2HG  GLU B  23     -37.506  41.953  89.785  1.00  0.00      A    H  
ATOM   2287  N   LYS B  24     -41.623  42.153  87.309  1.00  0.00      A    N  
ATOM   2288  CA  LYS B  24     -42.785  41.960  86.454  1.00  0.00      A    C  
ATOM   2289  C   LYS B  24     -43.068  43.228  85.655  1.00  0.00      A    C  
ATOM   2290  O   LYS B  24     -43.260  43.184  84.434  1.00  0.00      A    O  
ATOM   2291  CB  LYS B  24     -44.008  41.568  87.284  1.00  0.00      A    C  
ATOM   2292  CG  LYS B  24     -45.268  41.312  86.467  1.00  0.00      A    C  
ATOM   2293  CD  LYS B  24     -46.423  40.874  87.354  1.00  0.00      A    C  
ATOM   2294  CE  LYS B  24     -47.692  40.655  86.544  1.00  0.00      A    C  
ATOM   2295  NZ  LYS B  24     -48.832  40.226  87.399  1.00  0.00      A    N1+
ATOM   2296  H   LYS B  24     -41.720  42.081  88.282  1.00  0.00      A    H  
ATOM   2297  HA  LYS B  24     -42.569  41.153  85.753  1.00  0.00      A    H  
ATOM   2298 1HB  LYS B  24     -43.788  40.663  87.852  1.00  0.00      A    H  
ATOM   2299 2HB  LYS B  24     -44.230  42.359  88.001  1.00  0.00      A    H  
ATOM   2300 1HG  LYS B  24     -45.551  42.223  85.939  1.00  0.00      A    H  
ATOM   2301 2HG  LYS B  24     -45.071  40.533  85.730  1.00  0.00      A    H  
ATOM   2302 1HD  LYS B  24     -46.161  39.945  87.862  1.00  0.00      A    H  
ATOM   2303 2HD  LYS B  24     -46.613  41.638  88.108  1.00  0.00      A    H  
ATOM   2304 1HE  LYS B  24     -47.963  41.579  86.035  1.00  0.00      A    H  
ATOM   2305 2HE  LYS B  24     -47.514  39.889  85.788  1.00  0.00      A    H  
ATOM   2306 1HZ  LYS B  24     -49.652  40.091  86.825  1.00  0.00      A    H  
ATOM   2307 2HZ  LYS B  24     -48.598  39.359  87.862  1.00  0.00      A    H  
ATOM   2308 3HZ  LYS B  24     -49.019  40.937  88.092  1.00  0.00      A    H  
ATOM   2309  N   LEU B  25     -43.066  44.358  86.343  1.00  0.00      A    N  
ATOM   2310  CA  LEU B  25     -43.304  45.631  85.684  1.00  0.00      A    C  
ATOM   2311  C   LEU B  25     -42.216  45.875  84.653  1.00  0.00      A    C  
ATOM   2312  O   LEU B  25     -42.476  46.389  83.562  1.00  0.00      A    O  
ATOM   2313  CB  LEU B  25     -43.331  46.775  86.706  1.00  0.00      A    C  
ATOM   2314  CG  LEU B  25     -44.529  46.782  87.664  1.00  0.00      A    C  
ATOM   2315  CD1 LEU B  25     -44.328  47.862  88.720  1.00  0.00      A    C  
ATOM   2316  CD2 LEU B  25     -45.808  47.019  86.876  1.00  0.00      A    C  
ATOM   2317  H   LEU B  25     -42.884  44.337  87.307  1.00  0.00      A    H  
ATOM   2318  HA  LEU B  25     -44.273  45.588  85.188  1.00  0.00      A    H  
ATOM   2319 1HB  LEU B  25     -42.425  46.724  87.308  1.00  0.00      A    H  
ATOM   2320 2HB  LEU B  25     -43.331  47.722  86.167  1.00  0.00      A    H  
ATOM   2321  HG  LEU B  25     -44.591  45.822  88.177  1.00  0.00      A    H  
ATOM   2322 1HD1 LEU B  25     -45.179  47.867  89.401  1.00  0.00      A    H  
ATOM   2323 2HD1 LEU B  25     -43.416  47.657  89.281  1.00  0.00      A    H  
ATOM   2324 3HD1 LEU B  25     -44.246  48.834  88.234  1.00  0.00      A    H  
ATOM   2325 1HD2 LEU B  25     -46.660  47.024  87.557  1.00  0.00      A    H  
ATOM   2326 2HD2 LEU B  25     -45.748  47.980  86.364  1.00  0.00      A    H  
ATOM   2327 3HD2 LEU B  25     -45.936  46.224  86.142  1.00  0.00      A    H  
ATOM   2328  N   ASN B  26     -40.993  45.492  84.999  1.00  0.00      A    N  
ATOM   2329  CA  ASN B  26     -39.874  45.671  84.085  1.00  0.00      A    C  
ATOM   2330  C   ASN B  26     -40.103  44.857  82.816  1.00  0.00      A    C  
ATOM   2331  O   ASN B  26     -39.819  45.319  81.709  1.00  0.00      A    O  
ATOM   2332  CB  ASN B  26     -38.567  45.235  84.747  1.00  0.00      A    C  
ATOM   2333  CG  ASN B  26     -38.105  46.303  85.730  1.00  0.00      A    C  
ATOM   2334  ND2 ASN B  26     -38.193  46.078  87.012  1.00  0.00      A    N  
ATOM   2335  OD1 ASN B  26     -37.653  47.370  85.320  1.00  0.00      A    O  
ATOM   2336  H   ASN B  26     -40.850  45.074  85.880  1.00  0.00      A    H  
ATOM   2337  HA  ASN B  26     -39.821  46.724  83.804  1.00  0.00      A    H  
ATOM   2338 1HB  ASN B  26     -38.721  44.305  85.269  1.00  0.00      A    H  
ATOM   2339 2HB  ASN B  26     -37.807  45.098  83.989  1.00  0.00      A    H  
ATOM   2340 1HD2 ASN B  26     -37.900  46.760  87.652  1.00  0.00      A    H  
ATOM   2341 2HD2 ASN B  26     -38.555  45.227  87.337  1.00  0.00      A    H  
ATOM   2342  N   GLN B  27     -40.619  43.643  82.979  1.00  0.00      A    N  
ATOM   2343  CA  GLN B  27     -40.871  42.784  81.832  1.00  0.00      A    C  
ATOM   2344  C   GLN B  27     -41.874  43.437  80.879  1.00  0.00      A    C  
ATOM   2345  O   GLN B  27     -41.662  43.467  79.665  1.00  0.00      A    O  
ATOM   2346  CB  GLN B  27     -41.389  41.418  82.289  1.00  0.00      A    C  
ATOM   2347  CG  GLN B  27     -40.347  40.558  82.983  1.00  0.00      A    C  
ATOM   2348  CD  GLN B  27     -40.924  39.254  83.501  1.00  0.00      A    C  
ATOM   2349  NE2 GLN B  27     -40.085  38.227  83.581  1.00  0.00      A    N  
ATOM   2350  OE1 GLN B  27     -42.111  39.170  83.826  1.00  0.00      A    O  
ATOM   2351  H   GLN B  27     -40.829  43.321  83.883  1.00  0.00      A    H  
ATOM   2352  HA  GLN B  27     -39.934  42.641  81.295  1.00  0.00      A    H  
ATOM   2353 1HB  GLN B  27     -42.223  41.556  82.976  1.00  0.00      A    H  
ATOM   2354 2HB  GLN B  27     -41.762  40.863  81.428  1.00  0.00      A    H  
ATOM   2355 1HG  GLN B  27     -39.553  40.322  82.273  1.00  0.00      A    H  
ATOM   2356 2HG  GLN B  27     -39.939  41.110  83.829  1.00  0.00      A    H  
ATOM   2357 1HE2 GLN B  27     -40.409  37.341  83.916  1.00  0.00      A    H  
ATOM   2358 2HE2 GLN B  27     -39.130  38.338  83.306  1.00  0.00      A    H  
ATOM   2359  N   LEU B  28     -42.955  43.977  81.437  1.00  0.00      A    N  
ATOM   2360  CA  LEU B  28     -43.977  44.630  80.620  1.00  0.00      A    C  
ATOM   2361  C   LEU B  28     -43.368  45.819  79.878  1.00  0.00      A    C  
ATOM   2362  O   LEU B  28     -43.651  46.045  78.695  1.00  0.00      A    O  
ATOM   2363  CB  LEU B  28     -45.147  45.099  81.494  1.00  0.00      A    C  
ATOM   2364  CG  LEU B  28     -46.015  43.987  82.097  1.00  0.00      A    C  
ATOM   2365  CD1 LEU B  28     -47.012  44.593  83.075  1.00  0.00      A    C  
ATOM   2366  CD2 LEU B  28     -46.729  43.239  80.981  1.00  0.00      A    C  
ATOM   2367  H   LEU B  28     -43.066  43.936  82.415  1.00  0.00      A    H  
ATOM   2368  HA  LEU B  28     -44.352  43.909  79.894  1.00  0.00      A    H  
ATOM   2369 1HB  LEU B  28     -44.751  45.692  82.316  1.00  0.00      A    H  
ATOM   2370 2HB  LEU B  28     -45.796  45.736  80.893  1.00  0.00      A    H  
ATOM   2371  HG  LEU B  28     -45.383  43.293  82.652  1.00  0.00      A    H  
ATOM   2372 1HD1 LEU B  28     -47.628  43.803  83.503  1.00  0.00      A    H  
ATOM   2373 2HD1 LEU B  28     -46.473  45.105  83.872  1.00  0.00      A    H  
ATOM   2374 3HD1 LEU B  28     -47.648  45.305  82.550  1.00  0.00      A    H  
ATOM   2375 1HD2 LEU B  28     -47.345  42.447  81.409  1.00  0.00      A    H  
ATOM   2376 2HD2 LEU B  28     -47.362  43.931  80.426  1.00  0.00      A    H  
ATOM   2377 3HD2 LEU B  28     -45.993  42.800  80.307  1.00  0.00      A    H  
ATOM   2378  N   TRP B  29     -42.518  46.568  80.569  1.00  0.00      A    N  
ATOM   2379  CA  TRP B  29     -41.874  47.712  79.948  1.00  0.00      A    C  
ATOM   2380  C   TRP B  29     -41.095  47.261  78.720  1.00  0.00      A    C  
ATOM   2381  O   TRP B  29     -41.159  47.885  77.660  1.00  0.00      A    O  
ATOM   2382  CB  TRP B  29     -40.937  48.409  80.937  1.00  0.00      A    C  
ATOM   2383  CG  TRP B  29     -40.235  49.600  80.358  1.00  0.00      A    C  
ATOM   2384  CD1 TRP B  29     -40.703  50.878  80.311  1.00  0.00      A    C  
ATOM   2385  CD2 TRP B  29     -38.926  49.629  79.739  1.00  0.00      A    C  
ATOM   2386  CE2 TRP B  29     -38.688  50.950  79.351  1.00  0.00      A    C  
ATOM   2387  CE3 TRP B  29     -37.953  48.654  79.487  1.00  0.00      A    C  
ATOM   2388  NE1 TRP B  29     -39.782  51.698  79.706  1.00  0.00      A    N  
ATOM   2389  CZ2 TRP B  29     -37.513  51.329  78.720  1.00  0.00      A    C  
ATOM   2390  CZ3 TRP B  29     -36.774  49.034  78.855  1.00  0.00      A    C  
ATOM   2391  CH2 TRP B  29     -36.561  50.338  78.483  1.00  0.00      A    C  
ATOM   2392  H   TRP B  29     -42.316  46.343  81.502  1.00  0.00      A    H  
ATOM   2393  HA  TRP B  29     -42.645  48.420  79.644  1.00  0.00      A    H  
ATOM   2394 1HB  TRP B  29     -41.505  48.735  81.808  1.00  0.00      A    H  
ATOM   2395 2HB  TRP B  29     -40.184  47.702  81.284  1.00  0.00      A    H  
ATOM   2396  HD1 TRP B  29     -41.668  51.203  80.696  1.00  0.00      A    H  
ATOM   2397  HE1 TRP B  29     -39.891  52.689  79.548  1.00  0.00      A    H  
ATOM   2398  HE3 TRP B  29     -38.116  47.618  79.783  1.00  0.00      A    H  
ATOM   2399  HZ2 TRP B  29     -37.325  52.359  78.417  1.00  0.00      A    H  
ATOM   2400  HZ3 TRP B  29     -36.022  48.269  78.662  1.00  0.00      A    H  
ATOM   2401  HH2 TRP B  29     -35.625  50.601  77.990  1.00  0.00      A    H  
ATOM   2402  N   GLU B  30     -40.363  46.166  78.873  1.00  0.00      A    N  
ATOM   2403  CA  GLU B  30     -39.577  45.630  77.766  1.00  0.00      A    C  
ATOM   2404  C   GLU B  30     -40.486  45.261  76.596  1.00  0.00      A    C  
ATOM   2405  O   GLU B  30     -40.123  45.455  75.432  1.00  0.00      A    O  
ATOM   2406  CB  GLU B  30     -38.778  44.405  78.217  1.00  0.00      A    C  
ATOM   2407  CG  GLU B  30     -37.860  43.826  77.150  1.00  0.00      A    C  
ATOM   2408  CD  GLU B  30     -37.027  42.681  77.654  1.00  0.00      A    C  
ATOM   2409  OE1 GLU B  30     -36.726  42.659  78.824  1.00  0.00      A    O  
ATOM   2410  OE2 GLU B  30     -36.691  41.826  76.869  1.00  0.00      A    O1-
ATOM   2411  H   GLU B  30     -40.359  45.711  79.746  1.00  0.00      A    H  
ATOM   2412  HA  GLU B  30     -38.878  46.398  77.434  1.00  0.00      A    H  
ATOM   2413 1HB  GLU B  30     -38.165  44.668  79.079  1.00  0.00      A    H  
ATOM   2414 2HB  GLU B  30     -39.464  43.618  78.531  1.00  0.00      A    H  
ATOM   2415 1HG  GLU B  30     -38.465  43.479  76.313  1.00  0.00      A    H  
ATOM   2416 2HG  GLU B  30     -37.202  44.614  76.785  1.00  0.00      A    H  
ATOM   2417  N   LYS B  31     -41.666  44.736  76.906  1.00  0.00      A    N  
ATOM   2418  CA  LYS B  31     -42.614  44.351  75.866  1.00  0.00      A    C  
ATOM   2419  C   LYS B  31     -43.008  45.581  75.048  1.00  0.00      A    C  
ATOM   2420  O   LYS B  31     -43.085  45.535  73.816  1.00  0.00      A    O  
ATOM   2421  CB  LYS B  31     -43.852  43.691  76.475  1.00  0.00      A    C  
ATOM   2422  CG  LYS B  31     -44.872  43.205  75.453  1.00  0.00      A    C  
ATOM   2423  CD  LYS B  31     -46.036  42.496  76.129  1.00  0.00      A    C  
ATOM   2424  CE  LYS B  31     -47.070  42.035  75.112  1.00  0.00      A    C  
ATOM   2425  NZ  LYS B  31     -48.215  41.339  75.760  1.00  0.00      A    N1+
ATOM   2426  H   LYS B  31     -41.906  44.606  77.853  1.00  0.00      A    H  
ATOM   2427  HA  LYS B  31     -42.129  43.632  75.205  1.00  0.00      A    H  
ATOM   2428 1HB  LYS B  31     -43.549  42.835  77.078  1.00  0.00      A    H  
ATOM   2429 2HB  LYS B  31     -44.353  44.398  77.137  1.00  0.00      A    H  
ATOM   2430 1HG  LYS B  31     -45.255  44.056  74.888  1.00  0.00      A    H  
ATOM   2431 2HG  LYS B  31     -44.392  42.517  74.759  1.00  0.00      A    H  
ATOM   2432 1HD  LYS B  31     -45.666  41.628  76.677  1.00  0.00      A    H  
ATOM   2433 2HD  LYS B  31     -46.514  43.173  76.837  1.00  0.00      A    H  
ATOM   2434 1HE  LYS B  31     -47.448  42.896  74.563  1.00  0.00      A    H  
ATOM   2435 2HE  LYS B  31     -46.603  41.354  74.401  1.00  0.00      A    H  
ATOM   2436 1HZ  LYS B  31     -48.877  41.050  75.053  1.00  0.00      A    H  
ATOM   2437 2HZ  LYS B  31     -47.879  40.527  76.258  1.00  0.00      A    H  
ATOM   2438 3HZ  LYS B  31     -48.669  41.967  76.408  1.00  0.00      A    H  
ATOM   2439  N   ALA B  32     -43.247  46.691  75.734  1.00  0.00      A    N  
ATOM   2440  CA  ALA B  32     -43.615  47.915  75.039  1.00  0.00      A    C  
ATOM   2441  C   ALA B  32     -42.448  48.403  74.181  1.00  0.00      A    C  
ATOM   2442  O   ALA B  32     -42.646  48.913  73.075  1.00  0.00      A    O  
ATOM   2443  CB  ALA B  32     -44.012  48.996  76.044  1.00  0.00      A    C  
ATOM   2444  H   ALA B  32     -43.169  46.688  76.715  1.00  0.00      A    H  
ATOM   2445  HA  ALA B  32     -44.456  47.692  74.383  1.00  0.00      A    H  
ATOM   2446 1HB  ALA B  32     -43.209  49.144  76.749  1.00  0.00      A    H  
ATOM   2447 2HB  ALA B  32     -44.903  48.684  76.571  1.00  0.00      A    H  
ATOM   2448 3HB  ALA B  32     -44.210  49.919  75.521  1.00  0.00      A    H  
ATOM   2449  N   GLN B  33     -41.229  48.240  74.697  1.00  0.00      A    N  
ATOM   2450  CA  GLN B  33     -40.036  48.672  73.970  1.00  0.00      A    C  
ATOM   2451  C   GLN B  33     -39.901  47.935  72.641  1.00  0.00      A    C  
ATOM   2452  O   GLN B  33     -39.643  48.553  71.608  1.00  0.00      A    O  
ATOM   2453  CB  GLN B  33     -38.781  48.451  74.819  1.00  0.00      A    C  
ATOM   2454  CG  GLN B  33     -37.494  48.914  74.159  1.00  0.00      A    C  
ATOM   2455  CD  GLN B  33     -36.279  48.690  75.039  1.00  0.00      A    C  
ATOM   2456  NE2 GLN B  33     -35.392  49.677  75.085  1.00  0.00      A    N  
ATOM   2457  OE1 GLN B  33     -36.139  47.639  75.672  1.00  0.00      A    O  
ATOM   2458  H   GLN B  33     -41.132  47.830  75.584  1.00  0.00      A    H  
ATOM   2459  HA  GLN B  33     -40.128  49.737  73.756  1.00  0.00      A    H  
ATOM   2460 1HB  GLN B  33     -38.884  48.981  75.765  1.00  0.00      A    H  
ATOM   2461 2HB  GLN B  33     -38.679  47.390  75.048  1.00  0.00      A    H  
ATOM   2462 1HG  GLN B  33     -37.352  48.358  73.232  1.00  0.00      A    H  
ATOM   2463 2HG  GLN B  33     -37.570  49.980  73.947  1.00  0.00      A    H  
ATOM   2464 1HE2 GLN B  33     -34.570  49.587  75.649  1.00  0.00      A    H  
ATOM   2465 2HE2 GLN B  33     -35.545  50.512  74.556  1.00  0.00      A    H  
ATOM   2466  N   ARG B  34     -40.078  46.620  72.668  1.00  0.00      A    N  
ATOM   2467  CA  ARG B  34     -39.972  45.833  71.444  1.00  0.00      A    C  
ATOM   2468  C   ARG B  34     -41.101  46.198  70.486  1.00  0.00      A    C  
ATOM   2469  O   ARG B  34     -40.915  46.209  69.269  1.00  0.00      A    O  
ATOM   2470  CB  ARG B  34     -40.023  44.344  71.751  1.00  0.00      A    C  
ATOM   2471  CG  ARG B  34     -38.794  43.793  72.455  1.00  0.00      A    C  
ATOM   2472  CD  ARG B  34     -38.905  42.331  72.692  1.00  0.00      A    C  
ATOM   2473  NE  ARG B  34     -37.771  41.815  73.441  1.00  0.00      A    N  
ATOM   2474  CZ  ARG B  34     -36.591  41.459  72.896  1.00  0.00      A    C  
ATOM   2475  NH1 ARG B  34     -36.407  41.570  71.599  1.00  0.00      A    N1+
ATOM   2476  NH2 ARG B  34     -35.619  41.000  73.665  1.00  0.00      A    N  
ATOM   2477  H   ARG B  34     -40.283  46.174  73.521  1.00  0.00      A    H  
ATOM   2478  HA  ARG B  34     -39.015  46.055  70.972  1.00  0.00      A    H  
ATOM   2479 1HB  ARG B  34     -40.886  44.131  72.380  1.00  0.00      A    H  
ATOM   2480 2HB  ARG B  34     -40.149  43.785  70.823  1.00  0.00      A    H  
ATOM   2481 1HG  ARG B  34     -37.911  43.975  71.842  1.00  0.00      A    H  
ATOM   2482 2HG  ARG B  34     -38.674  44.288  73.420  1.00  0.00      A    H  
ATOM   2483 1HD  ARG B  34     -39.812  42.122  73.259  1.00  0.00      A    H  
ATOM   2484 2HD  ARG B  34     -38.947  41.810  71.736  1.00  0.00      A    H  
ATOM   2485  HE  ARG B  34     -37.875  41.716  74.442  1.00  0.00      A    H  
ATOM   2486 1HH1 ARG B  34     -37.150  41.921  71.011  1.00  0.00      A    H  
ATOM   2487 2HH1 ARG B  34     -35.523  41.304  71.190  1.00  0.00      A    H  
ATOM   2488 1HH2 ARG B  34     -35.761  40.915  74.662  1.00  0.00      A    H  
ATOM   2489 2HH2 ARG B  34     -34.736  40.734  73.256  1.00  0.00      A    H  
ATOM   2490  N   LEU B  35     -42.273  46.501  71.043  1.00  0.00      A    N  
ATOM   2491  CA  LEU B  35     -43.423  46.867  70.224  1.00  0.00      A    C  
ATOM   2492  C   LEU B  35     -43.135  48.156  69.463  1.00  0.00      A    C  
ATOM   2493  O   LEU B  35     -43.518  48.302  68.301  1.00  0.00      A    O  
ATOM   2494  CB  LEU B  35     -44.672  47.041  71.098  1.00  0.00      A    C  
ATOM   2495  CG  LEU B  35     -45.970  47.362  70.346  1.00  0.00      A    C  
ATOM   2496  CD1 LEU B  35     -46.280  46.239  69.364  1.00  0.00      A    C  
ATOM   2497  CD2 LEU B  35     -47.104  47.543  71.345  1.00  0.00      A    C  
ATOM   2498  H   LEU B  35     -42.361  46.484  72.023  1.00  0.00      A    H  
ATOM   2499  HA  LEU B  35     -43.608  46.066  69.509  1.00  0.00      A    H  
ATOM   2500 1HB  LEU B  35     -44.833  46.123  71.660  1.00  0.00      A    H  
ATOM   2501 2HB  LEU B  35     -44.491  47.849  71.806  1.00  0.00      A    H  
ATOM   2502  HG  LEU B  35     -45.841  48.280  69.772  1.00  0.00      A    H  
ATOM   2503 1HD1 LEU B  35     -47.202  46.467  68.830  1.00  0.00      A    H  
ATOM   2504 2HD1 LEU B  35     -45.462  46.145  68.650  1.00  0.00      A    H  
ATOM   2505 3HD1 LEU B  35     -46.398  45.303  69.908  1.00  0.00      A    H  
ATOM   2506 1HD2 LEU B  35     -48.026  47.772  70.811  1.00  0.00      A    H  
ATOM   2507 2HD2 LEU B  35     -47.234  46.624  71.917  1.00  0.00      A    H  
ATOM   2508 3HD2 LEU B  35     -46.864  48.363  72.023  1.00  0.00      A    H  
ATOM   2509  N   HIS B  36     -42.454  49.087  70.124  1.00  0.00      A    N  
ATOM   2510  CA  HIS B  36     -42.117  50.360  69.501  1.00  0.00      A    C  
ATOM   2511  C   HIS B  36     -43.375  51.167  69.214  1.00  0.00      A    C  
ATOM   2512  O   HIS B  36     -44.171  50.811  68.347  1.00  0.00      A    O  
ATOM   2513  CB  HIS B  36     -41.334  50.143  68.202  1.00  0.00      A    C  
ATOM   2514  CG  HIS B  36     -40.005  49.485  68.404  1.00  0.00      A    C  
ATOM   2515  CD2 HIS B  36     -39.421  48.442  67.770  1.00  0.00      A    C  
ATOM   2516  ND1 HIS B  36     -39.107  49.900  69.365  1.00  0.00      A    N  
ATOM   2517  CE1 HIS B  36     -38.028  49.140  69.313  1.00  0.00      A    C  
ATOM   2518  NE2 HIS B  36     -38.192  48.248  68.353  1.00  0.00      A    N  
ATOM   2519  H   HIS B  36     -42.173  48.912  71.048  1.00  0.00      A    H  
ATOM   2520  HA  HIS B  36     -41.492  50.942  70.178  1.00  0.00      A    H  
ATOM   2521 1HB  HIS B  36     -41.922  49.524  67.522  1.00  0.00      A    H  
ATOM   2522 2HB  HIS B  36     -41.169  51.102  67.711  1.00  0.00      A    H  
ATOM   2523  HD1 HIS B  36     -39.266  50.607  70.056  1.00  0.00      A    H  
ATOM   2524  HD2 HIS B  36     -39.743  47.798  66.949  1.00  0.00      A    H  
ATOM   2525  HE1 HIS B  36     -37.197  49.309  69.997  1.00  0.00      A    H  
ATOM   2526  N   LEU B  37     -43.543  52.262  69.949  1.00  0.00      A    N  
ATOM   2527  CA  LEU B  37     -44.709  53.124  69.764  1.00  0.00      A    C  
ATOM   2528  C   LEU B  37     -44.289  54.592  69.679  1.00  0.00      A    C  
ATOM   2529  O   LEU B  37     -43.245  54.977  70.204  1.00  0.00      A    O  
ATOM   2530  CB  LEU B  37     -45.702  52.932  70.917  1.00  0.00      A    C  
ATOM   2531  CG  LEU B  37     -46.285  51.521  71.065  1.00  0.00      A    C  
ATOM   2532  CD1 LEU B  37     -47.068  51.428  72.368  1.00  0.00      A    C  
ATOM   2533  CD2 LEU B  37     -47.175  51.212  69.870  1.00  0.00      A    C  
ATOM   2534  H   LEU B  37     -42.870  52.492  70.623  1.00  0.00      A    H  
ATOM   2535  HA  LEU B  37     -45.199  52.847  68.831  1.00  0.00      A    H  
ATOM   2536 1HB  LEU B  37     -45.201  53.182  71.851  1.00  0.00      A    H  
ATOM   2537 2HB  LEU B  37     -46.534  53.622  70.778  1.00  0.00      A    H  
ATOM   2538  HG  LEU B  37     -45.474  50.794  71.111  1.00  0.00      A    H  
ATOM   2539 1HD1 LEU B  37     -47.482  50.425  72.473  1.00  0.00      A    H  
ATOM   2540 2HD1 LEU B  37     -46.403  51.634  73.207  1.00  0.00      A    H  
ATOM   2541 3HD1 LEU B  37     -47.878  52.156  72.358  1.00  0.00      A    H  
ATOM   2542 1HD2 LEU B  37     -47.589  50.209  69.974  1.00  0.00      A    H  
ATOM   2543 2HD2 LEU B  37     -47.987  51.937  69.824  1.00  0.00      A    H  
ATOM   2544 3HD2 LEU B  37     -46.586  51.268  68.954  1.00  0.00      A    H  
ATOM   2545  N   PRO B  38     -45.080  55.416  69.032  1.00  0.00      A    N  
ATOM   2546  CA  PRO B  38     -44.773  56.869  68.884  1.00  0.00      A    C  
ATOM   2547  C   PRO B  38     -44.247  57.493  70.182  1.00  0.00      A    C  
ATOM   2548  O   PRO B  38     -44.543  57.007  71.275  1.00  0.00      A    O  
ATOM   2549  CB  PRO B  38     -46.120  57.479  68.491  1.00  0.00      A    C  
ATOM   2550  CG  PRO B  38     -46.860  56.385  67.789  1.00  0.00      A    C  
ATOM   2551  CD  PRO B  38     -46.350  55.058  68.365  1.00  0.00      A    C  
ATOM   2552  HA  PRO B  38     -44.036  57.003  68.079  1.00  0.00      A    H  
ATOM   2553 1HB  PRO B  38     -46.660  57.791  69.377  1.00  0.00      A    H  
ATOM   2554 2HB  PRO B  38     -45.976  58.315  67.823  1.00  0.00      A    H  
ATOM   2555 1HG  PRO B  38     -47.923  56.487  67.967  1.00  0.00      A    H  
ATOM   2556 2HG  PRO B  38     -46.659  56.422  66.729  1.00  0.00      A    H  
ATOM   2557 1HD  PRO B  38     -47.059  54.660  69.075  1.00  0.00      A    H  
ATOM   2558 2HD  PRO B  38     -46.167  54.351  67.570  1.00  0.00      A    H  
ATOM   2559  N   PRO B  39     -43.481  58.554  70.084  1.00  0.00      A    N  
ATOM   2560  CA  PRO B  39     -42.913  59.255  71.279  1.00  0.00      A    C  
ATOM   2561  C   PRO B  39     -43.998  59.739  72.244  1.00  0.00      A    C  
ATOM   2562  O   PRO B  39     -43.898  59.550  73.457  1.00  0.00      A    O  
ATOM   2563  CB  PRO B  39     -42.159  60.438  70.665  1.00  0.00      A    C  
ATOM   2564  CG  PRO B  39     -41.760  59.955  69.313  1.00  0.00      A    C  
ATOM   2565  CD  PRO B  39     -42.942  59.152  68.838  1.00  0.00      A    C  
ATOM   2566  HA  PRO B  39     -42.221  58.577  71.801  1.00  0.00      A    H  
ATOM   2567 1HB  PRO B  39     -42.813  61.322  70.626  1.00  0.00      A    H  
ATOM   2568 2HB  PRO B  39     -41.298  60.703  71.295  1.00  0.00      A    H  
ATOM   2569 1HG  PRO B  39     -41.536  60.807  68.655  1.00  0.00      A    H  
ATOM   2570 2HG  PRO B  39     -40.840  59.355  69.379  1.00  0.00      A    H  
ATOM   2571 1HD  PRO B  39     -43.675  59.822  68.365  1.00  0.00      A    H  
ATOM   2572 2HD  PRO B  39     -42.603  58.384  68.127  1.00  0.00      A    H  
ATOM   2573  N   VAL B  40     -45.026  60.377  71.690  1.00  0.00      A    N  
ATOM   2574  CA  VAL B  40     -46.125  60.901  72.500  1.00  0.00      A    C  
ATOM   2575  C   VAL B  40     -46.876  59.769  73.185  1.00  0.00      A    C  
ATOM   2576  O   VAL B  40     -47.170  59.836  74.376  1.00  0.00      A    O  
ATOM   2577  CB  VAL B  40     -47.094  61.697  71.619  1.00  0.00      A    C  
ATOM   2578  CG1 VAL B  40     -48.348  62.054  72.421  1.00  0.00      A    C  
ATOM   2579  CG2 VAL B  40     -46.417  62.983  71.140  1.00  0.00      A    C  
ATOM   2580  H   VAL B  40     -45.043  60.502  70.721  1.00  0.00      A    H  
ATOM   2581  HA  VAL B  40     -45.709  61.564  73.260  1.00  0.00      A    H  
ATOM   2582  HB  VAL B  40     -47.375  61.097  70.765  1.00  0.00      A    H  
ATOM   2583 1HG1 VAL B  40     -48.976  61.179  72.514  1.00  0.00      A    H  
ATOM   2584 2HG1 VAL B  40     -48.892  62.835  71.912  1.00  0.00      A    H  
ATOM   2585 3HG1 VAL B  40     -48.062  62.397  73.403  1.00  0.00      A    H  
ATOM   2586 1HG2 VAL B  40     -45.607  62.738  70.470  1.00  0.00      A    H  
ATOM   2587 2HG2 VAL B  40     -46.029  63.525  71.990  1.00  0.00      A    H  
ATOM   2588 3HG2 VAL B  40     -47.138  63.597  70.621  1.00  0.00      A    H  
ATOM   2589  N   ARG B  41     -47.184  58.733  72.421  1.00  0.00      A    N  
ATOM   2590  CA  ARG B  41     -47.904  57.592  72.961  1.00  0.00      A    C  
ATOM   2591  C   ARG B  41     -47.062  56.896  74.025  1.00  0.00      A    C  
ATOM   2592  O   ARG B  41     -47.573  56.490  75.069  1.00  0.00      A    O  
ATOM   2593  CB  ARG B  41     -48.257  56.604  71.859  1.00  0.00      A    C  
ATOM   2594  CG  ARG B  41     -49.090  55.415  72.308  1.00  0.00      A    C  
ATOM   2595  CD  ARG B  41     -49.494  54.562  71.161  1.00  0.00      A    C  
ATOM   2596  NE  ARG B  41     -50.249  53.397  71.591  1.00  0.00      A    N  
ATOM   2597  CZ  ARG B  41     -50.714  52.439  70.765  1.00  0.00      A    C  
ATOM   2598  NH1 ARG B  41     -50.492  52.521  69.472  1.00  0.00      A    N1+
ATOM   2599  NH2 ARG B  41     -51.392  51.416  71.255  1.00  0.00      A    N  
ATOM   2600  H   ARG B  41     -46.925  58.737  71.478  1.00  0.00      A    H  
ATOM   2601  HA  ARG B  41     -48.829  57.950  73.414  1.00  0.00      A    H  
ATOM   2602 1HB  ARG B  41     -48.812  57.118  71.075  1.00  0.00      A    H  
ATOM   2603 2HB  ARG B  41     -47.342  56.216  71.411  1.00  0.00      A    H  
ATOM   2604 1HG  ARG B  41     -48.510  54.805  73.001  1.00  0.00      A    H  
ATOM   2605 2HG  ARG B  41     -49.993  55.770  72.806  1.00  0.00      A    H  
ATOM   2606 1HD  ARG B  41     -50.117  55.140  70.480  1.00  0.00      A    H  
ATOM   2607 2HD  ARG B  41     -48.605  54.216  70.634  1.00  0.00      A    H  
ATOM   2608  HE  ARG B  41     -50.440  53.298  72.579  1.00  0.00      A    H  
ATOM   2609 1HH1 ARG B  41     -49.973  53.303  69.097  1.00  0.00      A    H  
ATOM   2610 2HH1 ARG B  41     -50.840  51.803  68.853  1.00  0.00      A    H  
ATOM   2611 1HH2 ARG B  41     -51.563  51.352  72.250  1.00  0.00      A    H  
ATOM   2612 2HH2 ARG B  41     -51.740  50.698  70.637  1.00  0.00      A    H  
ATOM   2613  N   LEU B  42     -45.771  56.758  73.747  1.00  0.00      A    N  
ATOM   2614  CA  LEU B  42     -44.864  56.109  74.685  1.00  0.00      A    C  
ATOM   2615  C   LEU B  42     -44.800  56.876  75.996  1.00  0.00      A    C  
ATOM   2616  O   LEU B  42     -44.836  56.282  77.075  1.00  0.00      A    O  
ATOM   2617  CB  LEU B  42     -43.459  56.000  74.079  1.00  0.00      A    C  
ATOM   2618  CG  LEU B  42     -42.401  55.335  74.969  1.00  0.00      A    C  
ATOM   2619  CD1 LEU B  42     -42.827  53.908  75.286  1.00  0.00      A    C  
ATOM   2620  CD2 LEU B  42     -41.055  55.359  74.260  1.00  0.00      A    C  
ATOM   2621  H   LEU B  42     -45.422  57.100  72.898  1.00  0.00      A    H  
ATOM   2622  HA  LEU B  42     -45.236  55.105  74.888  1.00  0.00      A    H  
ATOM   2623 1HB  LEU B  42     -43.523  55.426  73.156  1.00  0.00      A    H  
ATOM   2624 2HB  LEU B  42     -43.106  57.002  73.837  1.00  0.00      A    H  
ATOM   2625  HG  LEU B  42     -42.325  55.878  75.911  1.00  0.00      A    H  
ATOM   2626 1HD1 LEU B  42     -42.075  53.436  75.919  1.00  0.00      A    H  
ATOM   2627 2HD1 LEU B  42     -43.783  53.922  75.810  1.00  0.00      A    H  
ATOM   2628 3HD1 LEU B  42     -42.928  53.344  74.360  1.00  0.00      A    H  
ATOM   2629 1HD2 LEU B  42     -40.302  54.887  74.893  1.00  0.00      A    H  
ATOM   2630 2HD2 LEU B  42     -41.129  54.815  73.318  1.00  0.00      A    H  
ATOM   2631 3HD2 LEU B  42     -40.766  56.391  74.062  1.00  0.00      A    H  
ATOM   2632  N   ALA B  43     -44.700  58.193  75.903  1.00  0.00      A    N  
ATOM   2633  CA  ALA B  43     -44.631  59.019  77.098  1.00  0.00      A    C  
ATOM   2634  C   ALA B  43     -45.942  58.951  77.878  1.00  0.00      A    C  
ATOM   2635  O   ALA B  43     -45.940  58.870  79.108  1.00  0.00      A    O  
ATOM   2636  CB  ALA B  43     -44.335  60.470  76.710  1.00  0.00      A    C  
ATOM   2637  H   ALA B  43     -44.671  58.616  75.019  1.00  0.00      A    H  
ATOM   2638  HA  ALA B  43     -43.838  58.628  77.735  1.00  0.00      A    H  
ATOM   2639 1HB  ALA B  43     -44.539  61.117  77.550  1.00  0.00      A    H  
ATOM   2640 2HB  ALA B  43     -44.962  60.754  75.877  1.00  0.00      A    H  
ATOM   2641 3HB  ALA B  43     -43.297  60.563  76.428  1.00  0.00      A    H  
ATOM   2642  N   GLU B  44     -47.059  58.985  77.154  1.00  0.00      A    N  
ATOM   2643  CA  GLU B  44     -48.374  58.930  77.788  1.00  0.00      A    C  
ATOM   2644  C   GLU B  44     -48.612  57.561  78.425  1.00  0.00      A    C  
ATOM   2645  O   GLU B  44     -49.061  57.468  79.570  1.00  0.00      A    O  
ATOM   2646  CB  GLU B  44     -49.474  59.231  76.767  1.00  0.00      A    C  
ATOM   2647  CG  GLU B  44     -49.501  60.672  76.280  1.00  0.00      A    C  
ATOM   2648  CD  GLU B  44     -50.535  60.910  75.215  1.00  0.00      A    C  
ATOM   2649  OE1 GLU B  44     -51.157  59.963  74.795  1.00  0.00      A    O  
ATOM   2650  OE2 GLU B  44     -50.705  62.039  74.820  1.00  0.00      A    O1-
ATOM   2651  H   GLU B  44     -46.999  59.053  76.178  1.00  0.00      A    H  
ATOM   2652  HA  GLU B  44     -48.411  59.686  78.573  1.00  0.00      A    H  
ATOM   2653 1HB  GLU B  44     -49.350  58.585  75.898  1.00  0.00      A    H  
ATOM   2654 2HB  GLU B  44     -50.447  59.008  77.205  1.00  0.00      A    H  
ATOM   2655 1HG  GLU B  44     -49.710  61.328  77.125  1.00  0.00      A    H  
ATOM   2656 2HG  GLU B  44     -48.518  60.931  75.889  1.00  0.00      A    H  
ATOM   2657  N   LEU B  45     -48.319  56.506  77.678  1.00  0.00      A    N  
ATOM   2658  CA  LEU B  45     -48.510  55.152  78.186  1.00  0.00      A    C  
ATOM   2659  C   LEU B  45     -47.612  54.900  79.390  1.00  0.00      A    C  
ATOM   2660  O   LEU B  45     -48.060  54.388  80.424  1.00  0.00      A    O  
ATOM   2661  CB  LEU B  45     -48.212  54.122  77.089  1.00  0.00      A    C  
ATOM   2662  CG  LEU B  45     -48.488  52.659  77.457  1.00  0.00      A    C  
ATOM   2663  CD1 LEU B  45     -48.757  51.858  76.190  1.00  0.00      A    C  
ATOM   2664  CD2 LEU B  45     -47.299  52.094  78.219  1.00  0.00      A    C  
ATOM   2665  H   LEU B  45     -47.970  56.638  76.774  1.00  0.00      A    H  
ATOM   2666  HA  LEU B  45     -49.549  55.042  78.495  1.00  0.00      A    H  
ATOM   2667 1HB  LEU B  45     -48.813  54.363  76.214  1.00  0.00      A    H  
ATOM   2668 2HB  LEU B  45     -47.160  54.202  76.814  1.00  0.00      A    H  
ATOM   2669  HG  LEU B  45     -49.379  52.603  78.082  1.00  0.00      A    H  
ATOM   2670 1HD1 LEU B  45     -48.953  50.818  76.452  1.00  0.00      A    H  
ATOM   2671 2HD1 LEU B  45     -49.624  52.272  75.675  1.00  0.00      A    H  
ATOM   2672 3HD1 LEU B  45     -47.887  51.909  75.537  1.00  0.00      A    H  
ATOM   2673 1HD2 LEU B  45     -47.495  51.054  78.482  1.00  0.00      A    H  
ATOM   2674 2HD2 LEU B  45     -46.407  52.148  77.595  1.00  0.00      A    H  
ATOM   2675 3HD2 LEU B  45     -47.140  52.674  79.129  1.00  0.00      A    H  
ATOM   2676  N   HIS B  46     -46.343  55.276  79.256  1.00  0.00      A    N  
ATOM   2677  CA  HIS B  46     -45.394  55.089  80.346  1.00  0.00      A    C  
ATOM   2678  C   HIS B  46     -45.868  55.844  81.585  1.00  0.00      A    C  
ATOM   2679  O   HIS B  46     -45.797  55.333  82.702  1.00  0.00      A    O  
ATOM   2680  CB  HIS B  46     -43.996  55.566  79.943  1.00  0.00      A    C  
ATOM   2681  CG  HIS B  46     -42.960  55.361  81.005  1.00  0.00      A    C  
ATOM   2682  CD2 HIS B  46     -42.317  56.242  81.805  1.00  0.00      A    C  
ATOM   2683  ND1 HIS B  46     -42.478  54.113  81.342  1.00  0.00      A    N  
ATOM   2684  CE1 HIS B  46     -41.581  54.237  82.305  1.00  0.00      A    C  
ATOM   2685  NE2 HIS B  46     -41.465  55.519  82.603  1.00  0.00      A    N  
ATOM   2686  H   HIS B  46     -46.041  55.682  78.410  1.00  0.00      A    H  
ATOM   2687  HA  HIS B  46     -45.328  54.030  80.593  1.00  0.00      A    H  
ATOM   2688 1HB  HIS B  46     -43.675  55.035  79.046  1.00  0.00      A    H  
ATOM   2689 2HB  HIS B  46     -44.029  56.628  79.700  1.00  0.00      A    H  
ATOM   2690  HD2 HIS B  46     -42.450  57.325  81.815  1.00  0.00      A    H  
ATOM   2691  HE1 HIS B  46     -41.030  53.422  82.772  1.00  0.00      A    H  
ATOM   2692  HE2 HIS B  46     -40.852  55.909  83.304  1.00  0.00      A    H  
ATOM   2693  N   ALA B  47     -46.356  57.063  81.376  1.00  0.00      A    N  
ATOM   2694  CA  ALA B  47     -46.839  57.876  82.484  1.00  0.00      A    C  
ATOM   2695  C   ALA B  47     -47.981  57.177  83.218  1.00  0.00      A    C  
ATOM   2696  O   ALA B  47     -47.980  57.099  84.444  1.00  0.00      A    O  
ATOM   2697  CB  ALA B  47     -47.321  59.234  81.968  1.00  0.00      A    C  
ATOM   2698  H   ALA B  47     -46.392  57.422  80.463  1.00  0.00      A    H  
ATOM   2699  HA  ALA B  47     -46.018  58.009  83.189  1.00  0.00      A    H  
ATOM   2700 1HB  ALA B  47     -47.512  59.891  82.805  1.00  0.00      A    H  
ATOM   2701 2HB  ALA B  47     -48.231  59.103  81.400  1.00  0.00      A    H  
ATOM   2702 3HB  ALA B  47     -46.561  59.671  81.337  1.00  0.00      A    H  
ATOM   2703  N   ASP B  48     -48.949  56.671  82.461  1.00  0.00      A    N  
ATOM   2704  CA  ASP B  48     -50.100  55.987  83.056  1.00  0.00      A    C  
ATOM   2705  C   ASP B  48     -49.642  54.839  83.946  1.00  0.00      A    C  
ATOM   2706  O   ASP B  48     -50.109  54.694  85.083  1.00  0.00      A    O  
ATOM   2707  CB  ASP B  48     -51.038  55.456  81.969  1.00  0.00      A    C  
ATOM   2708  CG  ASP B  48     -51.802  56.562  81.254  1.00  0.00      A    C  
ATOM   2709  OD1 ASP B  48     -51.820  57.662  81.752  1.00  0.00      A    O  
ATOM   2710  OD2 ASP B  48     -52.361  56.295  80.217  1.00  0.00      A    O1-
ATOM   2711  H   ASP B  48     -48.895  56.764  81.486  1.00  0.00      A    H  
ATOM   2712  HA  ASP B  48     -50.650  56.703  83.667  1.00  0.00      A    H  
ATOM   2713 1HB  ASP B  48     -50.460  54.898  81.231  1.00  0.00      A    H  
ATOM   2714 2HB  ASP B  48     -51.756  54.766  82.413  1.00  0.00      A    H  
ATOM   2715  N   LEU B  49     -48.727  54.026  83.436  1.00  0.00      A    N  
ATOM   2716  CA  LEU B  49     -48.221  52.901  84.207  1.00  0.00      A    C  
ATOM   2717  C   LEU B  49     -47.583  53.415  85.501  1.00  0.00      A    C  
ATOM   2718  O   LEU B  49     -47.765  52.833  86.580  1.00  0.00      A    O  
ATOM   2719  CB  LEU B  49     -47.197  52.105  83.388  1.00  0.00      A    C  
ATOM   2720  CG  LEU B  49     -46.606  50.871  84.082  1.00  0.00      A    C  
ATOM   2721  CD1 LEU B  49     -47.723  49.892  84.418  1.00  0.00      A    C  
ATOM   2722  CD2 LEU B  49     -45.569  50.226  83.174  1.00  0.00      A    C  
ATOM   2723  H   LEU B  49     -48.391  54.182  82.526  1.00  0.00      A    H  
ATOM   2724  HA  LEU B  49     -49.056  52.246  84.451  1.00  0.00      A    H  
ATOM   2725 1HB  LEU B  49     -47.673  51.771  82.468  1.00  0.00      A    H  
ATOM   2726 2HB  LEU B  49     -46.371  52.766  83.127  1.00  0.00      A    H  
ATOM   2727  HG  LEU B  49     -46.133  51.171  85.017  1.00  0.00      A    H  
ATOM   2728 1HD1 LEU B  49     -47.302  49.016  84.911  1.00  0.00      A    H  
ATOM   2729 2HD1 LEU B  49     -48.439  50.373  85.084  1.00  0.00      A    H  
ATOM   2730 3HD1 LEU B  49     -48.226  49.586  83.502  1.00  0.00      A    H  
ATOM   2731 1HD2 LEU B  49     -45.147  49.350  83.668  1.00  0.00      A    H  
ATOM   2732 2HD2 LEU B  49     -46.041  49.924  82.239  1.00  0.00      A    H  
ATOM   2733 3HD2 LEU B  49     -44.773  50.942  82.965  1.00  0.00      A    H  
ATOM   2734  N   LYS B  50     -46.850  54.523  85.392  1.00  0.00      A    N  
ATOM   2735  CA  LYS B  50     -46.205  55.113  86.559  1.00  0.00      A    C  
ATOM   2736  C   LYS B  50     -47.257  55.478  87.605  1.00  0.00      A    C  
ATOM   2737  O   LYS B  50     -47.050  55.287  88.810  1.00  0.00      A    O  
ATOM   2738  CB  LYS B  50     -45.390  56.345  86.165  1.00  0.00      A    C  
ATOM   2739  CG  LYS B  50     -44.625  56.989  87.313  1.00  0.00      A    C  
ATOM   2740  CD  LYS B  50     -43.780  58.157  86.830  1.00  0.00      A    C  
ATOM   2741  CE  LYS B  50     -43.040  58.820  87.982  1.00  0.00      A    C  
ATOM   2742  NZ  LYS B  50     -42.207  59.965  87.523  1.00  0.00      A    N1+
ATOM   2743  H   LYS B  50     -46.750  54.950  84.512  1.00  0.00      A    H  
ATOM   2744  HA  LYS B  50     -45.528  54.375  86.990  1.00  0.00      A    H  
ATOM   2745 1HB  LYS B  50     -44.669  56.073  85.394  1.00  0.00      A    H  
ATOM   2746 2HB  LYS B  50     -46.053  57.099  85.741  1.00  0.00      A    H  
ATOM   2747 1HG  LYS B  50     -45.331  57.347  88.065  1.00  0.00      A    H  
ATOM   2748 2HG  LYS B  50     -43.975  56.247  87.778  1.00  0.00      A    H  
ATOM   2749 1HD  LYS B  50     -43.054  57.803  86.097  1.00  0.00      A    H  
ATOM   2750 2HD  LYS B  50     -44.422  58.896  86.350  1.00  0.00      A    H  
ATOM   2751 1HE  LYS B  50     -43.757  59.179  88.717  1.00  0.00      A    H  
ATOM   2752 2HE  LYS B  50     -42.392  58.089  88.467  1.00  0.00      A    H  
ATOM   2753 1HZ  LYS B  50     -41.734  60.376  88.315  1.00  0.00      A    H  
ATOM   2754 2HZ  LYS B  50     -41.524  59.640  86.854  1.00  0.00      A    H  
ATOM   2755 3HZ  LYS B  50     -42.800  60.658  87.088  1.00  0.00      A    H  
ATOM   2756  N   ILE B  51     -48.396  55.989  87.138  1.00  0.00      A    N  
ATOM   2757  CA  ILE B  51     -49.477  56.364  88.041  1.00  0.00      A    C  
ATOM   2758  C   ILE B  51     -49.973  55.128  88.780  1.00  0.00      A    C  
ATOM   2759  O   ILE B  51     -50.195  55.164  89.991  1.00  0.00      A    O  
ATOM   2760  CB  ILE B  51     -50.642  57.023  87.279  1.00  0.00      A    C  
ATOM   2761  CG1 ILE B  51     -50.214  58.385  86.725  1.00  0.00      A    C  
ATOM   2762  CG2 ILE B  51     -51.854  57.170  88.186  1.00  0.00      A    C  
ATOM   2763  CD1 ILE B  51     -51.194  58.976  85.737  1.00  0.00      A    C  
ATOM   2764  H   ILE B  51     -48.510  56.108  86.170  1.00  0.00      A    H  
ATOM   2765  HA  ILE B  51     -49.091  57.084  88.762  1.00  0.00      A    H  
ATOM   2766  HB  ILE B  51     -50.912  56.405  86.424  1.00  0.00      A    H  
ATOM   2767 1HG1 ILE B  51     -50.091  59.089  87.547  1.00  0.00      A    H  
ATOM   2768 2HG1 ILE B  51     -49.248  58.289  86.230  1.00  0.00      A    H  
ATOM   2769 1HG2 ILE B  51     -52.667  57.638  87.632  1.00  0.00      A    H  
ATOM   2770 2HG2 ILE B  51     -52.170  56.188  88.533  1.00  0.00      A    H  
ATOM   2771 3HG2 ILE B  51     -51.594  57.792  89.043  1.00  0.00      A    H  
ATOM   2772 1HD1 ILE B  51     -50.822  59.940  85.389  1.00  0.00      A    H  
ATOM   2773 2HD1 ILE B  51     -51.306  58.302  84.887  1.00  0.00      A    H  
ATOM   2774 3HD1 ILE B  51     -52.159  59.114  86.221  1.00  0.00      A    H  
ATOM   2775  N   GLN B  52     -50.134  54.027  88.049  1.00  0.00      A    N  
ATOM   2776  CA  GLN B  52     -50.592  52.788  88.664  1.00  0.00      A    C  
ATOM   2777  C   GLN B  52     -49.677  52.401  89.824  1.00  0.00      A    C  
ATOM   2778  O   GLN B  52     -50.152  52.023  90.896  1.00  0.00      A    O  
ATOM   2779  CB  GLN B  52     -50.644  51.659  87.631  1.00  0.00      A    C  
ATOM   2780  CG  GLN B  52     -51.750  51.809  86.601  1.00  0.00      A    C  
ATOM   2781  CD  GLN B  52     -51.714  50.716  85.549  1.00  0.00      A    C  
ATOM   2782  NE2 GLN B  52     -52.486  49.658  85.769  1.00  0.00      A    N  
ATOM   2783  OE1 GLN B  52     -50.998  50.822  84.549  1.00  0.00      A    O  
ATOM   2784  H   GLN B  52     -49.936  54.051  87.086  1.00  0.00      A    H  
ATOM   2785  HA  GLN B  52     -51.597  52.947  89.055  1.00  0.00      A    H  
ATOM   2786 1HB  GLN B  52     -49.694  51.608  87.099  1.00  0.00      A    H  
ATOM   2787 2HB  GLN B  52     -50.786  50.706  88.140  1.00  0.00      A    H  
ATOM   2788 1HG  GLN B  52     -52.714  51.763  87.108  1.00  0.00      A    H  
ATOM   2789 2HG  GLN B  52     -51.638  52.770  86.099  1.00  0.00      A    H  
ATOM   2790 1HE2 GLN B  52     -52.503  48.905  85.110  1.00  0.00      A    H  
ATOM   2791 2HE2 GLN B  52     -53.050  49.613  86.593  1.00  0.00      A    H  
ATOM   2792  N   GLU B  53     -48.368  52.499  89.610  1.00  0.00      A    N  
ATOM   2793  CA  GLU B  53     -47.415  52.151  90.668  1.00  0.00      A    C  
ATOM   2794  C   GLU B  53     -47.638  53.041  91.890  1.00  0.00      A    C  
ATOM   2795  O   GLU B  53     -47.693  52.561  93.033  1.00  0.00      A    O  
ATOM   2796  CB  GLU B  53     -45.975  52.294  90.170  1.00  0.00      A    C  
ATOM   2797  CG  GLU B  53     -44.915  51.913  91.193  1.00  0.00      A    C  
ATOM   2798  CD  GLU B  53     -43.515  52.033  90.657  1.00  0.00      A    C  
ATOM   2799  OE1 GLU B  53     -43.366  52.391  89.514  1.00  0.00      A    O  
ATOM   2800  OE2 GLU B  53     -42.594  51.766  91.393  1.00  0.00      A    O1-
ATOM   2801  H   GLU B  53     -48.036  52.807  88.733  1.00  0.00      A    H  
ATOM   2802  HA  GLU B  53     -47.580  51.112  90.955  1.00  0.00      A    H  
ATOM   2803 1HB  GLU B  53     -45.831  51.668  89.289  1.00  0.00      A    H  
ATOM   2804 2HB  GLU B  53     -45.795  53.327  89.870  1.00  0.00      A    H  
ATOM   2805 1HG  GLU B  53     -45.015  52.561  92.063  1.00  0.00      A    H  
ATOM   2806 2HG  GLU B  53     -45.089  50.887  91.515  1.00  0.00      A    H  
ATOM   2807  N   ARG B  54     -47.774  54.345  91.643  1.00  0.00      A    N  
ATOM   2808  CA  ARG B  54     -47.987  55.301  92.728  1.00  0.00      A    C  
ATOM   2809  C   ARG B  54     -49.275  54.976  93.475  1.00  0.00      A    C  
ATOM   2810  O   ARG B  54     -49.317  54.989  94.708  1.00  0.00      A    O  
ATOM   2811  CB  ARG B  54     -48.055  56.723  92.192  1.00  0.00      A    C  
ATOM   2812  CG  ARG B  54     -48.231  57.799  93.253  1.00  0.00      A    C  
ATOM   2813  CD  ARG B  54     -48.312  59.155  92.652  1.00  0.00      A    C  
ATOM   2814  NE  ARG B  54     -49.500  59.313  91.828  1.00  0.00      A    N  
ATOM   2815  CZ  ARG B  54     -49.684  60.303  90.933  1.00  0.00      A    C  
ATOM   2816  NH1 ARG B  54     -48.751  61.213  90.759  1.00  0.00      A    N1+
ATOM   2817  NH2 ARG B  54     -50.802  60.360  90.231  1.00  0.00      A    N  
ATOM   2818  H   ARG B  54     -47.726  54.670  90.715  1.00  0.00      A    H  
ATOM   2819  HA  ARG B  54     -47.147  55.233  93.419  1.00  0.00      A    H  
ATOM   2820 1HB  ARG B  54     -47.142  56.949  91.642  1.00  0.00      A    H  
ATOM   2821 2HB  ARG B  54     -48.888  56.810  91.494  1.00  0.00      A    H  
ATOM   2822 1HG  ARG B  54     -49.151  57.615  93.809  1.00  0.00      A    H  
ATOM   2823 2HG  ARG B  54     -47.382  57.777  93.937  1.00  0.00      A    H  
ATOM   2824 1HD  ARG B  54     -48.344  59.902  93.444  1.00  0.00      A    H  
ATOM   2825 2HD  ARG B  54     -47.437  59.328  92.025  1.00  0.00      A    H  
ATOM   2826  HE  ARG B  54     -50.240  58.632  91.934  1.00  0.00      A    H  
ATOM   2827 1HH1 ARG B  54     -47.896  61.170  91.295  1.00  0.00      A    H  
ATOM   2828 2HH1 ARG B  54     -48.889  61.955  90.088  1.00  0.00      A    H  
ATOM   2829 1HH2 ARG B  54     -51.519  59.660  90.366  1.00  0.00      A    H  
ATOM   2830 2HH2 ARG B  54     -50.940  61.102  89.561  1.00  0.00      A    H  
ATOM   2831  N   ASP B  55     -50.325  54.686  92.715  1.00  0.00      A    N  
ATOM   2832  CA  ASP B  55     -51.619  54.359  93.307  1.00  0.00      A    C  
ATOM   2833  C   ASP B  55     -51.503  53.114  94.177  1.00  0.00      A    C  
ATOM   2834  O   ASP B  55     -52.126  53.028  95.235  1.00  0.00      A    O  
ATOM   2835  CB  ASP B  55     -52.675  54.139  92.221  1.00  0.00      A    C  
ATOM   2836  CG  ASP B  55     -53.090  55.431  91.529  1.00  0.00      A    C  
ATOM   2837  OD1 ASP B  55     -52.787  56.481  92.043  1.00  0.00      A    O  
ATOM   2838  OD2 ASP B  55     -53.708  55.353  90.494  1.00  0.00      A    O1-
ATOM   2839  H   ASP B  55     -50.225  54.697  91.740  1.00  0.00      A    H  
ATOM   2840  HA  ASP B  55     -51.935  55.195  93.931  1.00  0.00      A    H  
ATOM   2841 1HB  ASP B  55     -52.286  53.450  91.470  1.00  0.00      A    H  
ATOM   2842 2HB  ASP B  55     -53.559  53.678  92.661  1.00  0.00      A    H  
ATOM   2843  N   GLU B  56     -50.695  52.153  93.734  1.00  0.00      A    N  
ATOM   2844  CA  GLU B  56     -50.508  50.928  94.501  1.00  0.00      A    C  
ATOM   2845  C   GLU B  56     -49.931  51.265  95.867  1.00  0.00      A    C  
ATOM   2846  O   GLU B  56     -50.398  50.765  96.896  1.00  0.00      A    O  
ATOM   2847  CB  GLU B  56     -49.585  49.957  93.762  1.00  0.00      A    C  
ATOM   2848  CG  GLU B  56     -49.372  48.628  94.472  1.00  0.00      A    C  
ATOM   2849  CD  GLU B  56     -48.497  47.683  93.695  1.00  0.00      A    C  
ATOM   2850  OE1 GLU B  56     -48.074  48.041  92.623  1.00  0.00      A    O  
ATOM   2851  OE2 GLU B  56     -48.252  46.601  94.176  1.00  0.00      A    O1-
ATOM   2852  H   GLU B  56     -50.214  52.275  92.887  1.00  0.00      A    H  
ATOM   2853  HA  GLU B  56     -51.479  50.450  94.631  1.00  0.00      A    H  
ATOM   2854 1HB  GLU B  56     -49.995  49.746  92.774  1.00  0.00      A    H  
ATOM   2855 2HB  GLU B  56     -48.609  50.420  93.619  1.00  0.00      A    H  
ATOM   2856 1HG  GLU B  56     -48.912  48.816  95.442  1.00  0.00      A    H  
ATOM   2857 2HG  GLU B  56     -50.340  48.161  94.645  1.00  0.00      A    H  
ATOM   2858  N   LEU B  57     -48.928  52.138  95.877  1.00  0.00      A    N  
ATOM   2859  CA  LEU B  57     -48.318  52.541  97.140  1.00  0.00      A    C  
ATOM   2860  C   LEU B  57     -49.355  53.217  98.033  1.00  0.00      A    C  
ATOM   2861  O   LEU B  57     -49.405  52.970  99.239  1.00  0.00      A    O  
ATOM   2862  CB  LEU B  57     -47.142  53.493  96.888  1.00  0.00      A    C  
ATOM   2863  CG  LEU B  57     -45.906  52.865  96.232  1.00  0.00      A    C  
ATOM   2864  CD1 LEU B  57     -44.907  53.958  95.879  1.00  0.00      A    C  
ATOM   2865  CD2 LEU B  57     -45.290  51.846  97.180  1.00  0.00      A    C  
ATOM   2866  H   LEU B  57     -48.600  52.518  95.026  1.00  0.00      A    H  
ATOM   2867  HA  LEU B  57     -47.943  51.650  97.643  1.00  0.00      A    H  
ATOM   2868 1HB  LEU B  57     -47.482  54.303  96.246  1.00  0.00      A    H  
ATOM   2869 2HB  LEU B  57     -46.830  53.920  97.842  1.00  0.00      A    H  
ATOM   2870  HG  LEU B  57     -46.198  52.369  95.306  1.00  0.00      A    H  
ATOM   2871 1HD1 LEU B  57     -44.028  53.511  95.413  1.00  0.00      A    H  
ATOM   2872 2HD1 LEU B  57     -45.367  54.661  95.185  1.00  0.00      A    H  
ATOM   2873 3HD1 LEU B  57     -44.608  54.484  96.785  1.00  0.00      A    H  
ATOM   2874 1HD2 LEU B  57     -44.412  51.399  96.713  1.00  0.00      A    H  
ATOM   2875 2HD2 LEU B  57     -44.997  52.341  98.106  1.00  0.00      A    H  
ATOM   2876 3HD2 LEU B  57     -46.020  51.067  97.401  1.00  0.00      A    H  
ATOM   2877  N   ALA B  58     -50.184  54.070  97.438  1.00  0.00      A    N  
ATOM   2878  CA  ALA B  58     -51.214  54.772  98.199  1.00  0.00      A    C  
ATOM   2879  C   ALA B  58     -52.194  53.785  98.832  1.00  0.00      A    C  
ATOM   2880  O   ALA B  58     -52.542  53.915 100.005  1.00  0.00      A    O  
ATOM   2881  CB  ALA B  58     -51.976  55.724  97.279  1.00  0.00      A    C  
ATOM   2882  H   ALA B  58     -50.099  54.235  96.473  1.00  0.00      A    H  
ATOM   2883  HA  ALA B  58     -50.725  55.323  99.003  1.00  0.00      A    H  
ATOM   2884 1HB  ALA B  58     -51.317  56.508  96.942  1.00  0.00      A    H  
ATOM   2885 2HB  ALA B  58     -52.806  56.158  97.818  1.00  0.00      A    H  
ATOM   2886 3HB  ALA B  58     -52.352  55.177  96.425  1.00  0.00      A    H  
ATOM   2887  N   TRP B  59     -52.639  52.801  98.050  1.00  0.00      A    N  
ATOM   2888  CA  TRP B  59     -53.583  51.806  98.554  1.00  0.00      A    C  
ATOM   2889  C   TRP B  59     -52.992  51.077  99.757  1.00  0.00      A    C  
ATOM   2890  O   TRP B  59     -53.674  50.863 100.764  1.00  0.00      A    O  
ATOM   2891  CB  TRP B  59     -53.941  50.798  97.460  1.00  0.00      A    C  
ATOM   2892  CG  TRP B  59     -54.909  49.746  97.910  1.00  0.00      A    C  
ATOM   2893  CD1 TRP B  59     -56.269  49.834  97.902  1.00  0.00      A    C  
ATOM   2894  CD2 TRP B  59     -54.595  48.435  98.438  1.00  0.00      A    C  
ATOM   2895  CE2 TRP B  59     -55.811  47.807  98.719  1.00  0.00      A    C  
ATOM   2896  CE3 TRP B  59     -53.397  47.755  98.691  1.00  0.00      A    C  
ATOM   2897  NE1 TRP B  59     -56.821  48.674  98.388  1.00  0.00      A    N  
ATOM   2898  CZ2 TRP B  59     -55.871  46.525  99.245  1.00  0.00      A    C  
ATOM   2899  CZ3 TRP B  59     -53.457  46.469  99.216  1.00  0.00      A    C  
ATOM   2900  CH2 TRP B  59     -54.662  45.871  99.485  1.00  0.00      A    C  
ATOM   2901  H   TRP B  59     -52.332  52.748  97.120  1.00  0.00      A    H  
ATOM   2902  HA  TRP B  59     -54.494  52.319  98.863  1.00  0.00      A    H  
ATOM   2903 1HB  TRP B  59     -54.375  51.323  96.610  1.00  0.00      A    H  
ATOM   2904 2HB  TRP B  59     -53.034  50.303  97.112  1.00  0.00      A    H  
ATOM   2905  HD1 TRP B  59     -56.836  50.698  97.560  1.00  0.00      A    H  
ATOM   2906  HE1 TRP B  59     -57.809  48.489  98.486  1.00  0.00      A    H  
ATOM   2907  HE3 TRP B  59     -52.438  48.224  98.477  1.00  0.00      A    H  
ATOM   2908  HZ2 TRP B  59     -56.818  46.032  99.464  1.00  0.00      A    H  
ATOM   2909  HZ3 TRP B  59     -52.519  45.947  99.410  1.00  0.00      A    H  
ATOM   2910  HH2 TRP B  59     -54.672  44.862  99.896  1.00  0.00      A    H  
ATOM   2911  N   LYS B  60     -51.717  50.705  99.657  1.00  0.00      A    N  
ATOM   2912  CA  LYS B  60     -51.052  50.014 100.759  1.00  0.00      A    C  
ATOM   2913  C   LYS B  60     -51.060  50.891 102.006  1.00  0.00      A    C  
ATOM   2914  O   LYS B  60     -51.374  50.430 103.105  1.00  0.00      A    O  
ATOM   2915  CB  LYS B  60     -49.618  49.638 100.382  1.00  0.00      A    C  
ATOM   2916  CG  LYS B  60     -49.510  48.523  99.351  1.00  0.00      A    C  
ATOM   2917  CD  LYS B  60     -48.058  48.224  99.010  1.00  0.00      A    C  
ATOM   2918  CE  LYS B  60     -47.949  47.122  97.967  1.00  0.00      A    C  
ATOM   2919  NZ  LYS B  60     -46.536  46.848  97.591  1.00  0.00      A    N1+
ATOM   2920  H   LYS B  60     -51.213  50.907  98.835  1.00  0.00      A    H  
ATOM   2921  HA  LYS B  60     -51.603  49.098 100.976  1.00  0.00      A    H  
ATOM   2922 1HB  LYS B  60     -49.106  50.514  99.983  1.00  0.00      A    H  
ATOM   2923 2HB  LYS B  60     -49.078  49.322 101.275  1.00  0.00      A    H  
ATOM   2924 1HG  LYS B  60     -49.977  47.619  99.743  1.00  0.00      A    H  
ATOM   2925 2HG  LYS B  60     -50.035  48.817  98.442  1.00  0.00      A    H  
ATOM   2926 1HD  LYS B  60     -47.581  49.126  98.624  1.00  0.00      A    H  
ATOM   2927 2HD  LYS B  60     -47.529  47.911  99.910  1.00  0.00      A    H  
ATOM   2928 1HE  LYS B  60     -48.392  46.206  98.357  1.00  0.00      A    H  
ATOM   2929 2HE  LYS B  60     -48.499  47.412  97.072  1.00  0.00      A    H  
ATOM   2930 1HZ  LYS B  60     -46.507  46.113  96.899  1.00  0.00      A    H  
ATOM   2931 2HZ  LYS B  60     -46.119  47.686  97.210  1.00  0.00      A    H  
ATOM   2932 3HZ  LYS B  60     -46.019  46.559  98.409  1.00  0.00      A    H  
ATOM   2933  N   LYS B  61     -50.703  52.160 101.826  1.00  0.00      A    N  
ATOM   2934  CA  LYS B  61     -50.660  53.102 102.939  1.00  0.00      A    C  
ATOM   2935  C   LYS B  61     -52.055  53.309 103.529  1.00  0.00      A    C  
ATOM   2936  O   LYS B  61     -52.210  53.409 104.745  1.00  0.00      A    O  
ATOM   2937  CB  LYS B  61     -50.071  54.440 102.488  1.00  0.00      A    C  
ATOM   2938  CG  LYS B  61     -49.965  55.484 103.591  1.00  0.00      A    C  
ATOM   2939  CD  LYS B  61     -49.004  55.039 104.683  1.00  0.00      A    C  
ATOM   2940  CE  LYS B  61     -48.662  56.187 105.622  1.00  0.00      A    C  
ATOM   2941  NZ  LYS B  61     -49.866  56.710 106.323  1.00  0.00      A    N1+
ATOM   2942  H   LYS B  61     -50.458  52.468 100.927  1.00  0.00      A    H  
ATOM   2943  HA  LYS B  61     -50.022  52.686 103.720  1.00  0.00      A    H  
ATOM   2944 1HB  LYS B  61     -49.072  54.279 102.082  1.00  0.00      A    H  
ATOM   2945 2HB  LYS B  61     -50.686  54.857 101.690  1.00  0.00      A    H  
ATOM   2946 1HG  LYS B  61     -49.611  56.425 103.168  1.00  0.00      A    H  
ATOM   2947 2HG  LYS B  61     -50.949  55.651 104.030  1.00  0.00      A    H  
ATOM   2948 1HD  LYS B  61     -49.457  54.231 105.259  1.00  0.00      A    H  
ATOM   2949 2HD  LYS B  61     -48.085  54.668 104.230  1.00  0.00      A    H  
ATOM   2950 1HE  LYS B  61     -47.943  55.846 106.366  1.00  0.00      A    H  
ATOM   2951 2HE  LYS B  61     -48.207  56.998 105.054  1.00  0.00      A    H  
ATOM   2952 1HZ  LYS B  61     -49.598  57.468 106.934  1.00  0.00      A    H  
ATOM   2953 2HZ  LYS B  61     -50.533  57.047 105.642  1.00  0.00      A    H  
ATOM   2954 3HZ  LYS B  61     -50.286  55.971 106.868  1.00  0.00      A    H  
ATOM   2955  N   LEU B  62     -53.070  53.379 102.671  1.00  0.00      A    N  
ATOM   2956  CA  LEU B  62     -54.431  53.580 103.156  1.00  0.00      A    C  
ATOM   2957  C   LEU B  62     -54.833  52.416 104.052  1.00  0.00      A    C  
ATOM   2958  O   LEU B  62     -55.410  52.614 105.122  1.00  0.00      A    O  
ATOM   2959  CB  LEU B  62     -55.411  53.707 101.984  1.00  0.00      A    C  
ATOM   2960  CG  LEU B  62     -55.285  54.986 101.146  1.00  0.00      A    C  
ATOM   2961  CD1 LEU B  62     -56.182  54.881  99.920  1.00  0.00      A    C  
ATOM   2962  CD2 LEU B  62     -55.661  56.190 101.997  1.00  0.00      A    C  
ATOM   2963  H   LEU B  62     -52.903  53.298 101.708  1.00  0.00      A    H  
ATOM   2964  HA  LEU B  62     -54.460  54.505 103.731  1.00  0.00      A    H  
ATOM   2965 1HB  LEU B  62     -55.266  52.858 101.316  1.00  0.00      A    H  
ATOM   2966 2HB  LEU B  62     -56.428  53.665 102.374  1.00  0.00      A    H  
ATOM   2967  HG  LEU B  62     -54.257  55.093 100.798  1.00  0.00      A    H  
ATOM   2968 1HD1 LEU B  62     -56.092  55.790  99.324  1.00  0.00      A    H  
ATOM   2969 2HD1 LEU B  62     -55.879  54.023  99.319  1.00  0.00      A    H  
ATOM   2970 3HD1 LEU B  62     -57.217  54.755 100.237  1.00  0.00      A    H  
ATOM   2971 1HD2 LEU B  62     -55.570  57.099 101.401  1.00  0.00      A    H  
ATOM   2972 2HD2 LEU B  62     -56.688  56.084 102.343  1.00  0.00      A    H  
ATOM   2973 3HD2 LEU B  62     -54.992  56.251 102.856  1.00  0.00      A    H  
ATOM   2974  N   LYS B  63     -54.503  51.203 103.628  1.00  0.00      A    N  
ATOM   2975  CA  LYS B  63     -54.815  50.023 104.422  1.00  0.00      A    C  
ATOM   2976  C   LYS B  63     -54.043  50.076 105.733  1.00  0.00      A    C  
ATOM   2977  O   LYS B  63     -54.548  49.676 106.783  1.00  0.00      A    O  
ATOM   2978  CB  LYS B  63     -54.483  48.742 103.654  1.00  0.00      A    C  
ATOM   2979  CG  LYS B  63     -54.866  47.458 104.377  1.00  0.00      A    C  
ATOM   2980  CD  LYS B  63     -54.603  46.236 103.510  1.00  0.00      A    C  
ATOM   2981  CE  LYS B  63     -54.972  44.951 104.237  1.00  0.00      A    C  
ATOM   2982  NZ  LYS B  63     -54.719  43.747 103.400  1.00  0.00      A    N1+
ATOM   2983  H   LYS B  63     -54.025  51.101 102.776  1.00  0.00      A    H  
ATOM   2984  HA  LYS B  63     -55.883  50.026 104.641  1.00  0.00      A    H  
ATOM   2985 1HB  LYS B  63     -54.997  48.751 102.693  1.00  0.00      A    H  
ATOM   2986 2HB  LYS B  63     -53.412  48.706 103.453  1.00  0.00      A    H  
ATOM   2987 1HG  LYS B  63     -54.287  47.372 105.298  1.00  0.00      A    H  
ATOM   2988 2HG  LYS B  63     -55.924  47.488 104.636  1.00  0.00      A    H  
ATOM   2989 1HD  LYS B  63     -55.189  46.307 102.593  1.00  0.00      A    H  
ATOM   2990 2HD  LYS B  63     -53.546  46.200 103.243  1.00  0.00      A    H  
ATOM   2991 1HE  LYS B  63     -54.388  44.871 105.153  1.00  0.00      A    H  
ATOM   2992 2HE  LYS B  63     -56.028  44.976 104.506  1.00  0.00      A    H  
ATOM   2993 1HZ  LYS B  63     -54.977  42.917 103.917  1.00  0.00      A    H  
ATOM   2994 2HZ  LYS B  63     -55.270  43.801 102.555  1.00  0.00      A    H  
ATOM   2995 3HZ  LYS B  63     -53.739  43.702 103.160  1.00  0.00      A    H  
ATOM   2996  N   LEU B  64     -52.811  50.576 105.664  1.00  0.00      A    N  
ATOM   2997  CA  LEU B  64     -51.973  50.682 106.853  1.00  0.00      A    C  
ATOM   2998  C   LEU B  64     -52.637  51.595 107.877  1.00  0.00      A    C  
ATOM   2999  O   LEU B  64     -52.698  51.273 109.063  1.00  0.00      A    O  
ATOM   3000  CB  LEU B  64     -50.585  51.223 106.487  1.00  0.00      A    C  
ATOM   3001  CG  LEU B  64     -49.608  51.394 107.657  1.00  0.00      A    C  
ATOM   3002  CD1 LEU B  64     -49.360  50.043 108.314  1.00  0.00      A    C  
ATOM   3003  CD2 LEU B  64     -48.309  52.001 107.149  1.00  0.00      A    C  
ATOM   3004  H   LEU B  64     -52.461  50.882 104.799  1.00  0.00      A    H  
ATOM   3005  HA  LEU B  64     -51.856  49.688 107.283  1.00  0.00      A    H  
ATOM   3006 1HB  LEU B  64     -50.126  50.545 105.769  1.00  0.00      A    H  
ATOM   3007 2HB  LEU B  64     -50.706  52.196 106.011  1.00  0.00      A    H  
ATOM   3008  HG  LEU B  64     -50.048  52.053 108.406  1.00  0.00      A    H  
ATOM   3009 1HD1 LEU B  64     -48.667  50.164 109.146  1.00  0.00      A    H  
ATOM   3010 2HD1 LEU B  64     -50.303  49.640 108.686  1.00  0.00      A    H  
ATOM   3011 3HD1 LEU B  64     -48.935  49.356 107.585  1.00  0.00      A    H  
ATOM   3012 1HD2 LEU B  64     -47.614  52.123 107.981  1.00  0.00      A    H  
ATOM   3013 2HD2 LEU B  64     -47.866  51.342 106.402  1.00  0.00      A    H  
ATOM   3014 3HD2 LEU B  64     -48.512  52.974 106.701  1.00  0.00      A    H  
ATOM   3015  N   ASP B  65     -53.146  52.725 107.404  1.00  0.00      A    N  
ATOM   3016  CA  ASP B  65     -53.823  53.672 108.284  1.00  0.00      A    C  
ATOM   3017  C   ASP B  65     -55.098  53.050 108.842  1.00  0.00      A    C  
ATOM   3018  O   ASP B  65     -55.461  53.277 109.996  1.00  0.00      A    O  
ATOM   3019  CB  ASP B  65     -54.155  54.966 107.537  1.00  0.00      A    C  
ATOM   3020  CG  ASP B  65     -52.923  55.807 107.232  1.00  0.00      A    C  
ATOM   3021  OD1 ASP B  65     -51.893  55.546 107.807  1.00  0.00      A    O  
ATOM   3022  OD2 ASP B  65     -53.023  56.702 106.427  1.00  0.00      A    O1-
ATOM   3023  H   ASP B  65     -53.078  52.919 106.448  1.00  0.00      A    H  
ATOM   3024  HA  ASP B  65     -53.156  53.912 109.112  1.00  0.00      A    H  
ATOM   3025 1HB  ASP B  65     -54.654  54.727 106.598  1.00  0.00      A    H  
ATOM   3026 2HB  ASP B  65     -54.846  55.563 108.133  1.00  0.00      A    H  
ATOM   3027  N   GLY B  66     -55.776  52.263 108.007  1.00  0.00      A    N  
ATOM   3028  CA  GLY B  66     -57.015  51.607 108.416  1.00  0.00      A    C  
ATOM   3029  C   GLY B  66     -58.234  52.370 107.904  1.00  0.00      A    C  
ATOM   3030  O   GLY B  66     -58.951  53.004 108.679  1.00  0.00      A    O  
ATOM   3031  H   GLY B  66     -55.436  52.122 107.098  1.00  0.00      A    H  
ATOM   3032 1HA  GLY B  66     -57.030  50.587 108.032  1.00  0.00      A    H  
ATOM   3033 2HA  GLY B  66     -57.050  51.542 109.503  1.00  0.00      A    H  
ATOM   3034  N   LEU B  67     -58.466  52.304 106.591  1.00  0.00      A    N  
ATOM   3035  CA  LEU B  67     -59.607  52.992 105.987  1.00  0.00      A    C  
ATOM   3036  C   LEU B  67     -60.375  52.056 105.058  1.00  0.00      A    C  
ATOM   3037  O   LEU B  67     -61.585  51.883 105.199  1.00  0.00      A    O  
ATOM   3038  CB  LEU B  67     -59.133  54.225 105.207  1.00  0.00      A    C  
ATOM   3039  CG  LEU B  67     -58.462  55.323 106.043  1.00  0.00      A    C  
ATOM   3040  CD1 LEU B  67     -57.956  56.425 105.121  1.00  0.00      A    C  
ATOM   3041  CD2 LEU B  67     -59.457  55.871 107.055  1.00  0.00      A    C  
ATOM   3042  H   LEU B  67     -57.861  51.782 106.022  1.00  0.00      A    H  
ATOM   3043  HA  LEU B  67     -60.275  53.318 106.783  1.00  0.00      A    H  
ATOM   3044 1HB  LEU B  67     -58.421  53.904 104.449  1.00  0.00      A    H  
ATOM   3045 2HB  LEU B  67     -59.992  54.669 104.705  1.00  0.00      A    H  
ATOM   3046  HG  LEU B  67     -57.602  54.906 106.568  1.00  0.00      A    H  
ATOM   3047 1HD1 LEU B  67     -57.479  57.205 105.715  1.00  0.00      A    H  
ATOM   3048 2HD1 LEU B  67     -57.231  56.009 104.421  1.00  0.00      A    H  
ATOM   3049 3HD1 LEU B  67     -58.793  56.850 104.569  1.00  0.00      A    H  
ATOM   3050 1HD2 LEU B  67     -58.980  56.651 107.649  1.00  0.00      A    H  
ATOM   3051 2HD2 LEU B  67     -60.317  56.289 106.531  1.00  0.00      A    H  
ATOM   3052 3HD2 LEU B  67     -59.788  55.066 107.711  1.00  0.00      A    H  
ATOM   3053  N   ASP B  68     -59.666  51.455 104.107  1.00  0.00      A    N  
ATOM   3054  CA  ASP B  68     -60.296  50.540 103.164  1.00  0.00      A    C  
ATOM   3055  C   ASP B  68     -60.963  49.384 103.904  1.00  0.00      A    C  
ATOM   3056  O   ASP B  68     -60.432  48.883 104.896  1.00  0.00      A    O  
ATOM   3057  CB  ASP B  68     -59.268  49.998 102.168  1.00  0.00      A    C  
ATOM   3058  CG  ASP B  68     -59.900  49.177 101.051  1.00  0.00      A    C  
ATOM   3059  OD1 ASP B  68     -60.339  49.760 100.087  1.00  0.00      A    O  
ATOM   3060  OD2 ASP B  68     -59.938  47.976 101.172  1.00  0.00      A    O1-
ATOM   3061  H   ASP B  68     -58.706  51.632 104.040  1.00  0.00      A    H  
ATOM   3062  HA  ASP B  68     -61.061  51.086 102.610  1.00  0.00      A    H  
ATOM   3063 1HB  ASP B  68     -58.719  50.828 101.723  1.00  0.00      A    H  
ATOM   3064 2HB  ASP B  68     -58.547  49.372 102.694  1.00  0.00      A    H  
ATOM   3065  N   GLU B  69     -62.130  48.969 103.419  1.00  0.00      A    N  
ATOM   3066  CA  GLU B  69     -62.864  47.873 104.044  1.00  0.00      A    C  
ATOM   3067  C   GLU B  69     -63.651  47.088 102.999  1.00  0.00      A    C  
ATOM   3068  O   GLU B  69     -63.579  45.860 102.944  1.00  0.00      A    O  
ATOM   3069  CB  GLU B  69     -63.812  48.406 105.121  1.00  0.00      A    C  
ATOM   3070  CG  GLU B  69     -64.568  47.327 105.883  1.00  0.00      A    C  
ATOM   3071  CD  GLU B  69     -65.430  47.883 106.983  1.00  0.00      A    C  
ATOM   3072  OE1 GLU B  69     -65.432  49.077 107.164  1.00  0.00      A    O  
ATOM   3073  OE2 GLU B  69     -66.087  47.113 107.643  1.00  0.00      A    O1-
ATOM   3074  H   GLU B  69     -62.506  49.407 102.628  1.00  0.00      A    H  
ATOM   3075  HA  GLU B  69     -62.146  47.200 104.514  1.00  0.00      A    H  
ATOM   3076 1HB  GLU B  69     -63.246  48.993 105.846  1.00  0.00      A    H  
ATOM   3077 2HB  GLU B  69     -64.546  49.070 104.663  1.00  0.00      A    H  
ATOM   3078 1HG  GLU B  69     -65.200  46.779 105.184  1.00  0.00      A    H  
ATOM   3079 2HG  GLU B  69     -63.851  46.627 106.308  1.00  0.00      A    H  
ATOM   3080  N   ASP B  70     -64.402  47.804 102.172  1.00  0.00      A    N  
ATOM   3081  CA  ASP B  70     -65.200  47.168 101.131  1.00  0.00      A    C  
ATOM   3082  C   ASP B  70     -64.298  46.499 100.098  1.00  0.00      A    C  
ATOM   3083  O   ASP B  70     -64.679  45.506  99.477  1.00  0.00      A    O  
ATOM   3084  CB  ASP B  70     -66.108  48.192 100.445  1.00  0.00      A    C  
ATOM   3085  CG  ASP B  70     -67.256  48.654 101.332  1.00  0.00      A    C  
ATOM   3086  OD1 ASP B  70     -67.504  48.017 102.329  1.00  0.00      A    O  
ATOM   3087  OD2 ASP B  70     -67.874  49.638 101.005  1.00  0.00      A    O1-
ATOM   3088  H   ASP B  70     -64.420  48.780 102.264  1.00  0.00      A    H  
ATOM   3089  HA  ASP B  70     -65.826  46.404 101.593  1.00  0.00      A    H  
ATOM   3090 1HB  ASP B  70     -65.520  49.063 100.154  1.00  0.00      A    H  
ATOM   3091 2HB  ASP B  70     -66.523  47.758  99.535  1.00  0.00      A    H  
ATOM   3092  N   GLY B  71     -63.100  47.051  99.917  1.00  0.00      A    N  
ATOM   3093  CA  GLY B  71     -62.151  46.499  98.955  1.00  0.00      A    C  
ATOM   3094  C   GLY B  71     -62.452  47.004  97.551  1.00  0.00      A    C  
ATOM   3095  O   GLY B  71     -61.911  46.498  96.563  1.00  0.00      A    O  
ATOM   3096  H   GLY B  71     -62.852  47.841 100.441  1.00  0.00      A    H  
ATOM   3097 1HA  GLY B  71     -61.137  46.779  99.242  1.00  0.00      A    H  
ATOM   3098 2HA  GLY B  71     -62.202  45.411  98.978  1.00  0.00      A    H  
ATOM   3099  N   GLU B  72     -63.318  48.006  97.471  1.00  0.00      A    N  
ATOM   3100  CA  GLU B  72     -63.688  48.577  96.183  1.00  0.00      A    C  
ATOM   3101  C   GLU B  72     -62.475  49.223  95.520  1.00  0.00      A    C  
ATOM   3102  O   GLU B  72     -62.342  49.199  94.299  1.00  0.00      A    O  
ATOM   3103  CB  GLU B  72     -64.806  49.608  96.353  1.00  0.00      A    C  
ATOM   3104  CG  GLU B  72     -65.341  50.177  95.046  1.00  0.00      A    C  
ATOM   3105  CD  GLU B  72     -66.510  51.101  95.245  1.00  0.00      A    C  
ATOM   3106  OE1 GLU B  72     -66.910  51.289  96.369  1.00  0.00      A    O  
ATOM   3107  OE2 GLU B  72     -67.003  51.620  94.272  1.00  0.00      A    O1-
ATOM   3108  H   GLU B  72     -63.716  48.367  98.289  1.00  0.00      A    H  
ATOM   3109  HA  GLU B  72     -64.050  47.774  95.540  1.00  0.00      A    H  
ATOM   3110 1HB  GLU B  72     -65.641  49.154  96.887  1.00  0.00      A    H  
ATOM   3111 2HB  GLU B  72     -64.445  50.440  96.957  1.00  0.00      A    H  
ATOM   3112 1HG  GLU B  72     -64.541  50.723  94.546  1.00  0.00      A    H  
ATOM   3113 2HG  GLU B  72     -65.640  49.354  94.399  1.00  0.00      A    H  
ATOM   3114  N   LYS B  73     -61.596  49.809  96.330  1.00  0.00      A    N  
ATOM   3115  CA  LYS B  73     -60.410  50.463  95.791  1.00  0.00      A    C  
ATOM   3116  C   LYS B  73     -59.575  49.456  95.004  1.00  0.00      A    C  
ATOM   3117  O   LYS B  73     -59.207  49.696  93.849  1.00  0.00      A    O  
ATOM   3118  CB  LYS B  73     -59.579  51.091  96.909  1.00  0.00      A    C  
ATOM   3119  CG  LYS B  73     -60.195  52.338  97.528  1.00  0.00      A    C  
ATOM   3120  CD  LYS B  73     -59.303  52.914  98.617  1.00  0.00      A    C  
ATOM   3121  CE  LYS B  73     -59.944  54.127  99.275  1.00  0.00      A    C  
ATOM   3122  NZ  LYS B  73     -60.095  55.262  98.324  1.00  0.00      A    N1+
ATOM   3123  H   LYS B  73     -61.750  49.805  97.298  1.00  0.00      A    H  
ATOM   3124  HA  LYS B  73     -60.730  51.255  95.113  1.00  0.00      A    H  
ATOM   3125 1HB  LYS B  73     -59.430  50.361  97.706  1.00  0.00      A    H  
ATOM   3126 2HB  LYS B  73     -58.595  51.360  96.525  1.00  0.00      A    H  
ATOM   3127 1HG  LYS B  73     -60.344  53.093  96.755  1.00  0.00      A    H  
ATOM   3128 2HG  LYS B  73     -61.166  52.089  97.959  1.00  0.00      A    H  
ATOM   3129 1HD  LYS B  73     -59.120  52.154  99.377  1.00  0.00      A    H  
ATOM   3130 2HD  LYS B  73     -58.347  53.210  98.186  1.00  0.00      A    H  
ATOM   3131 1HE  LYS B  73     -60.927  53.857  99.657  1.00  0.00      A    H  
ATOM   3132 2HE  LYS B  73     -59.329  54.454 100.114  1.00  0.00      A    H  
ATOM   3133 1HZ  LYS B  73     -60.522  56.045  98.797  1.00  0.00      A    H  
ATOM   3134 2HZ  LYS B  73     -59.186  55.534  97.975  1.00  0.00      A    H  
ATOM   3135 3HZ  LYS B  73     -60.679  54.978  97.550  1.00  0.00      A    H  
ATOM   3136  N   GLU B  74     -59.306  48.315  95.627  1.00  0.00      A    N  
ATOM   3137  CA  GLU B  74     -58.539  47.262  94.971  1.00  0.00      A    C  
ATOM   3138  C   GLU B  74     -59.274  46.774  93.722  1.00  0.00      A    C  
ATOM   3139  O   GLU B  74     -58.658  46.554  92.678  1.00  0.00      A    O  
ATOM   3140  CB  GLU B  74     -58.296  46.095  95.931  1.00  0.00      A    C  
ATOM   3141  CG  GLU B  74     -57.449  44.971  95.352  1.00  0.00      A    C  
ATOM   3142  CD  GLU B  74     -57.170  43.877  96.345  1.00  0.00      A    C  
ATOM   3143  OE1 GLU B  74     -57.611  43.990  97.463  1.00  0.00      A    O  
ATOM   3144  OE2 GLU B  74     -56.515  42.927  95.984  1.00  0.00      A    O1-
ATOM   3145  H   GLU B  74     -59.633  48.178  96.539  1.00  0.00      A    H  
ATOM   3146  HA  GLU B  74     -57.574  47.672  94.672  1.00  0.00      A    H  
ATOM   3147 1HB  GLU B  74     -57.799  46.460  96.829  1.00  0.00      A    H  
ATOM   3148 2HB  GLU B  74     -59.252  45.670  96.236  1.00  0.00      A    H  
ATOM   3149 1HG  GLU B  74     -57.967  44.544  94.494  1.00  0.00      A    H  
ATOM   3150 2HG  GLU B  74     -56.505  45.386  95.001  1.00  0.00      A    H  
ATOM   3151  N   ALA B  75     -60.594  46.615  93.829  1.00  0.00      A    N  
ATOM   3152  CA  ALA B  75     -61.391  46.160  92.691  1.00  0.00      A    C  
ATOM   3153  C   ALA B  75     -61.289  47.148  91.544  1.00  0.00      A    C  
ATOM   3154  O   ALA B  75     -61.194  46.753  90.381  1.00  0.00      A    O  
ATOM   3155  CB  ALA B  75     -62.856  45.999  93.110  1.00  0.00      A    C  
ATOM   3156  H   ALA B  75     -61.036  46.810  94.685  1.00  0.00      A    H  
ATOM   3157  HA  ALA B  75     -60.989  45.203  92.357  1.00  0.00      A    H  
ATOM   3158 1HB  ALA B  75     -63.250  46.956  93.418  1.00  0.00      A    H  
ATOM   3159 2HB  ALA B  75     -62.922  45.302  93.934  1.00  0.00      A    H  
ATOM   3160 3HB  ALA B  75     -63.431  45.624  92.276  1.00  0.00      A    H  
ATOM   3161  N   ARG B  76     -61.284  48.433  91.867  1.00  0.00      A    N  
ATOM   3162  CA  ARG B  76     -61.164  49.449  90.835  1.00  0.00      A    C  
ATOM   3163  C   ARG B  76     -59.824  49.299  90.124  1.00  0.00      A    C  
ATOM   3164  O   ARG B  76     -59.748  49.381  88.898  1.00  0.00      A    O  
ATOM   3165  CB  ARG B  76     -61.279  50.845  91.429  1.00  0.00      A    C  
ATOM   3166  CG  ARG B  76     -62.671  51.218  91.916  1.00  0.00      A    C  
ATOM   3167  CD  ARG B  76     -62.690  52.569  92.535  1.00  0.00      A    C  
ATOM   3168  NE  ARG B  76     -64.019  52.932  93.002  1.00  0.00      A    N  
ATOM   3169  CZ  ARG B  76     -64.302  54.031  93.726  1.00  0.00      A    C  
ATOM   3170  NH1 ARG B  76     -63.340  54.864  94.058  1.00  0.00      A    N1+
ATOM   3171  NH2 ARG B  76     -65.544  54.274  94.104  1.00  0.00      A    N  
ATOM   3172  H   ARG B  76     -61.346  48.698  92.809  1.00  0.00      A    H  
ATOM   3173  HA  ARG B  76     -61.974  49.311  90.118  1.00  0.00      A    H  
ATOM   3174 1HB  ARG B  76     -60.598  50.938  92.272  1.00  0.00      A    H  
ATOM   3175 2HB  ARG B  76     -60.981  51.583  90.684  1.00  0.00      A    H  
ATOM   3176 1HG  ARG B  76     -63.363  51.218  91.074  1.00  0.00      A    H  
ATOM   3177 2HG  ARG B  76     -63.003  50.495  92.660  1.00  0.00      A    H  
ATOM   3178 1HD  ARG B  76     -62.013  52.588  93.387  1.00  0.00      A    H  
ATOM   3179 2HD  ARG B  76     -62.374  53.310  91.802  1.00  0.00      A    H  
ATOM   3180  HE  ARG B  76     -64.785  52.315  92.766  1.00  0.00      A    H  
ATOM   3181 1HH1 ARG B  76     -62.389  54.679  93.770  1.00  0.00      A    H  
ATOM   3182 2HH1 ARG B  76     -63.551  55.689  94.601  1.00  0.00      A    H  
ATOM   3183 1HH2 ARG B  76     -66.284  53.632  93.849  1.00  0.00      A    H  
ATOM   3184 2HH2 ARG B  76     -65.756  55.098  94.647  1.00  0.00      A    H  
ATOM   3185  N   LEU B  77     -58.773  49.064  90.903  1.00  0.00      A    N  
ATOM   3186  CA  LEU B  77     -57.442  48.889  90.329  1.00  0.00      A    C  
ATOM   3187  C   LEU B  77     -57.405  47.655  89.429  1.00  0.00      A    C  
ATOM   3188  O   LEU B  77     -56.848  47.692  88.330  1.00  0.00      A    O  
ATOM   3189  CB  LEU B  77     -56.394  48.756  91.441  1.00  0.00      A    C  
ATOM   3190  CG  LEU B  77     -56.125  50.027  92.257  1.00  0.00      A    C  
ATOM   3191  CD1 LEU B  77     -55.214  49.695  93.431  1.00  0.00      A    C  
ATOM   3192  CD2 LEU B  77     -55.497  51.083  91.360  1.00  0.00      A    C  
ATOM   3193  H   LEU B  77     -58.897  48.997  91.877  1.00  0.00      A    H  
ATOM   3194  HA  LEU B  77     -57.206  49.768  89.730  1.00  0.00      A    H  
ATOM   3195 1HB  LEU B  77     -56.719  47.981  92.133  1.00  0.00      A    H  
ATOM   3196 2HB  LEU B  77     -55.451  48.443  90.994  1.00  0.00      A    H  
ATOM   3197  HG  LEU B  77     -57.064  50.406  92.661  1.00  0.00      A    H  
ATOM   3198 1HD1 LEU B  77     -55.023  50.598  94.011  1.00  0.00      A    H  
ATOM   3199 2HD1 LEU B  77     -55.696  48.952  94.066  1.00  0.00      A    H  
ATOM   3200 3HD1 LEU B  77     -54.271  49.297  93.058  1.00  0.00      A    H  
ATOM   3201 1HD2 LEU B  77     -55.307  51.987  91.939  1.00  0.00      A    H  
ATOM   3202 2HD2 LEU B  77     -54.557  50.706  90.956  1.00  0.00      A    H  
ATOM   3203 3HD2 LEU B  77     -56.177  51.315  90.539  1.00  0.00      A    H  
ATOM   3204  N   ILE B  78     -58.012  46.566  89.898  1.00  0.00      A    N  
ATOM   3205  CA  ILE B  78     -58.053  45.329  89.122  1.00  0.00      A    C  
ATOM   3206  C   ILE B  78     -58.846  45.547  87.839  1.00  0.00      A    C  
ATOM   3207  O   ILE B  78     -58.430  45.124  86.751  1.00  0.00      A    O  
ATOM   3208  CB  ILE B  78     -58.680  44.181  89.934  1.00  0.00      A    C  
ATOM   3209  CG1 ILE B  78     -57.770  43.794  91.102  1.00  0.00      A    C  
ATOM   3210  CG2 ILE B  78     -58.944  42.980  89.039  1.00  0.00      A    C  
ATOM   3211  CD1 ILE B  78     -58.424  42.873  92.106  1.00  0.00      A    C  
ATOM   3212  H   ILE B  78     -58.444  46.600  90.775  1.00  0.00      A    H  
ATOM   3213  HA  ILE B  78     -57.032  45.048  88.865  1.00  0.00      A    H  
ATOM   3214  HB  ILE B  78     -59.624  44.515  90.366  1.00  0.00      A    H  
ATOM   3215 1HG1 ILE B  78     -56.877  43.302  90.719  1.00  0.00      A    H  
ATOM   3216 2HG1 ILE B  78     -57.448  44.694  91.626  1.00  0.00      A    H  
ATOM   3217 1HG2 ILE B  78     -59.386  42.178  89.629  1.00  0.00      A    H  
ATOM   3218 2HG2 ILE B  78     -59.629  43.264  88.241  1.00  0.00      A    H  
ATOM   3219 3HG2 ILE B  78     -58.005  42.636  88.606  1.00  0.00      A    H  
ATOM   3220 1HD1 ILE B  78     -57.717  42.644  92.904  1.00  0.00      A    H  
ATOM   3221 2HD1 ILE B  78     -59.303  43.361  92.530  1.00  0.00      A    H  
ATOM   3222 3HD1 ILE B  78     -58.725  41.950  91.613  1.00  0.00      A    H  
ATOM   3223  N   ARG B  79     -59.985  46.217  87.972  1.00  0.00      A    N  
ATOM   3224  CA  ARG B  79     -60.827  46.495  86.815  1.00  0.00      A    C  
ATOM   3225  C   ARG B  79     -60.055  47.319  85.789  1.00  0.00      A    C  
ATOM   3226  O   ARG B  79     -60.141  47.070  84.588  1.00  0.00      A    O  
ATOM   3227  CB  ARG B  79     -62.086  47.242  87.229  1.00  0.00      A    C  
ATOM   3228  CG  ARG B  79     -63.095  46.413  88.008  1.00  0.00      A    C  
ATOM   3229  CD  ARG B  79     -64.266  47.225  88.427  1.00  0.00      A    C  
ATOM   3230  NE  ARG B  79     -65.234  46.437  89.173  1.00  0.00      A    N  
ATOM   3231  CZ  ARG B  79     -66.311  46.944  89.803  1.00  0.00      A    C  
ATOM   3232  NH1 ARG B  79     -66.545  48.237  89.768  1.00  0.00      A    N1+
ATOM   3233  NH2 ARG B  79     -67.133  46.142  90.456  1.00  0.00      A    N  
ATOM   3234  H   ARG B  79     -60.260  46.532  88.868  1.00  0.00      A    H  
ATOM   3235  HA  ARG B  79     -61.121  45.546  86.365  1.00  0.00      A    H  
ATOM   3236 1HB  ARG B  79     -61.815  48.098  87.846  1.00  0.00      A    H  
ATOM   3237 2HB  ARG B  79     -62.590  47.626  86.341  1.00  0.00      A    H  
ATOM   3238 1HG  ARG B  79     -63.452  45.593  87.384  1.00  0.00      A    H  
ATOM   3239 2HG  ARG B  79     -62.620  46.009  88.903  1.00  0.00      A    H  
ATOM   3240 1HD  ARG B  79     -63.932  48.045  89.062  1.00  0.00      A    H  
ATOM   3241 2HD  ARG B  79     -64.763  47.629  87.546  1.00  0.00      A    H  
ATOM   3242  HE  ARG B  79     -65.087  45.437  89.223  1.00  0.00      A    H  
ATOM   3243 1HH1 ARG B  79     -65.916  48.851  89.268  1.00  0.00      A    H  
ATOM   3244 2HH1 ARG B  79     -67.352  48.618  90.240  1.00  0.00      A    H  
ATOM   3245 1HH2 ARG B  79     -66.954  45.147  90.483  1.00  0.00      A    H  
ATOM   3246 2HH2 ARG B  79     -67.941  46.522  90.928  1.00  0.00      A    H  
ATOM   3247  N   ASN B  80     -59.290  48.290  86.272  1.00  0.00      A    N  
ATOM   3248  CA  ASN B  80     -58.495  49.135  85.389  1.00  0.00      A    C  
ATOM   3249  C   ASN B  80     -57.446  48.308  84.668  1.00  0.00      A    C  
ATOM   3250  O   ASN B  80     -57.175  48.527  83.490  1.00  0.00      A    O  
ATOM   3251  CB  ASN B  80     -57.847  50.269  86.162  1.00  0.00      A    C  
ATOM   3252  CG  ASN B  80     -58.834  51.328  86.570  1.00  0.00      A    C  
ATOM   3253  ND2 ASN B  80     -58.482  52.100  87.567  1.00  0.00      A    N  
ATOM   3254  OD1 ASN B  80     -59.916  51.446  85.982  1.00  0.00      A    O  
ATOM   3255  H   ASN B  80     -59.253  48.437  87.241  1.00  0.00      A    H  
ATOM   3256  HA  ASN B  80     -59.155  49.566  84.635  1.00  0.00      A    H  
ATOM   3257 1HB  ASN B  80     -57.368  49.872  87.058  1.00  0.00      A    H  
ATOM   3258 2HB  ASN B  80     -57.071  50.729  85.551  1.00  0.00      A    H  
ATOM   3259 1HD2 ASN B  80     -59.099  52.822  87.880  1.00  0.00      A    H  
ATOM   3260 2HD2 ASN B  80     -57.598  51.969  88.013  1.00  0.00      A    H  
ATOM   3261  N   LEU B  81     -56.851  47.361  85.377  1.00  0.00      A    N  
ATOM   3262  CA  LEU B  81     -55.827  46.527  84.768  1.00  0.00      A    C  
ATOM   3263  C   LEU B  81     -56.421  45.788  83.573  1.00  0.00      A    C  
ATOM   3264  O   LEU B  81     -55.857  45.799  82.476  1.00  0.00      A    O  
ATOM   3265  CB  LEU B  81     -55.268  45.526  85.787  1.00  0.00      A    C  
ATOM   3266  CG  LEU B  81     -54.221  44.543  85.248  1.00  0.00      A    C  
ATOM   3267  CD1 LEU B  81     -53.006  45.315  84.754  1.00  0.00      A    C  
ATOM   3268  CD2 LEU B  81     -53.836  43.561  86.344  1.00  0.00      A    C  
ATOM   3269  H   LEU B  81     -57.098  47.227  86.317  1.00  0.00      A    H  
ATOM   3270  HA  LEU B  81     -55.014  47.169  84.431  1.00  0.00      A    H  
ATOM   3271 1HB  LEU B  81     -54.811  46.081  86.605  1.00  0.00      A    H  
ATOM   3272 2HB  LEU B  81     -56.095  44.942  86.190  1.00  0.00      A    H  
ATOM   3273  HG  LEU B  81     -54.636  43.997  84.401  1.00  0.00      A    H  
ATOM   3274 1HD1 LEU B  81     -52.262  44.617  84.371  1.00  0.00      A    H  
ATOM   3275 2HD1 LEU B  81     -53.307  45.996  83.957  1.00  0.00      A    H  
ATOM   3276 3HD1 LEU B  81     -52.577  45.886  85.577  1.00  0.00      A    H  
ATOM   3277 1HD2 LEU B  81     -53.092  42.861  85.961  1.00  0.00      A    H  
ATOM   3278 2HD2 LEU B  81     -53.419  44.106  87.192  1.00  0.00      A    H  
ATOM   3279 3HD2 LEU B  81     -54.719  43.010  86.667  1.00  0.00      A    H  
ATOM   3280  N   ASN B  82     -57.571  45.164  83.789  1.00  0.00      A    N  
ATOM   3281  CA  ASN B  82     -58.234  44.438  82.711  1.00  0.00      A    C  
ATOM   3282  C   ASN B  82     -58.658  45.395  81.606  1.00  0.00      A    C  
ATOM   3283  O   ASN B  82     -58.564  45.068  80.424  1.00  0.00      A    O  
ATOM   3284  CB  ASN B  82     -59.427  43.661  83.237  1.00  0.00      A    C  
ATOM   3285  CG  ASN B  82     -59.023  42.454  84.036  1.00  0.00      A    C  
ATOM   3286  ND2 ASN B  82     -59.916  41.976  84.865  1.00  0.00      A    N  
ATOM   3287  OD1 ASN B  82     -57.900  41.953  83.904  1.00  0.00      A    O  
ATOM   3288  H   ASN B  82     -57.986  45.200  84.681  1.00  0.00      A    H  
ATOM   3289  HA  ASN B  82     -57.523  43.730  82.282  1.00  0.00      A    H  
ATOM   3290 1HB  ASN B  82     -60.036  44.311  83.866  1.00  0.00      A    H  
ATOM   3291 2HB  ASN B  82     -60.047  43.338  82.401  1.00  0.00      A    H  
ATOM   3292 1HD2 ASN B  82     -59.703  41.172  85.422  1.00  0.00      A    H  
ATOM   3293 2HD2 ASN B  82     -60.812  42.412  84.939  1.00  0.00      A    H  
ATOM   3294  N   VAL B  83     -59.130  46.574  81.996  1.00  0.00      A    N  
ATOM   3295  CA  VAL B  83     -59.569  47.568  81.026  1.00  0.00      A    C  
ATOM   3296  C   VAL B  83     -58.410  48.004  80.134  1.00  0.00      A    C  
ATOM   3297  O   VAL B  83     -58.557  48.085  78.913  1.00  0.00      A    O  
ATOM   3298  CB  VAL B  83     -60.131  48.791  81.760  1.00  0.00      A    C  
ATOM   3299  CG1 VAL B  83     -60.436  49.898  80.747  1.00  0.00      A    C  
ATOM   3300  CG2 VAL B  83     -61.416  48.405  82.513  1.00  0.00      A    C  
ATOM   3301  H   VAL B  83     -59.187  46.776  82.951  1.00  0.00      A    H  
ATOM   3302  HA  VAL B  83     -60.347  47.124  80.403  1.00  0.00      A    H  
ATOM   3303  HB  VAL B  83     -59.394  49.150  82.463  1.00  0.00      A    H  
ATOM   3304 1HG1 VAL B  83     -61.092  50.629  81.195  1.00  0.00      A    H  
ATOM   3305 2HG1 VAL B  83     -60.914  49.468  79.879  1.00  0.00      A    H  
ATOM   3306 3HG1 VAL B  83     -59.514  50.375  80.451  1.00  0.00      A    H  
ATOM   3307 1HG2 VAL B  83     -61.439  47.333  82.667  1.00  0.00      A    H  
ATOM   3308 2HG2 VAL B  83     -62.283  48.703  81.941  1.00  0.00      A    H  
ATOM   3309 3HG2 VAL B  83     -61.435  48.901  83.472  1.00  0.00      A    H  
ATOM   3310  N   ILE B  84     -57.260  48.290  80.744  1.00  0.00      A    N  
ATOM   3311  CA  ILE B  84     -56.097  48.719  79.964  1.00  0.00      A    C  
ATOM   3312  C   ILE B  84     -55.682  47.619  78.982  1.00  0.00      A    C  
ATOM   3313  O   ILE B  84     -55.479  47.879  77.792  1.00  0.00      A    O  
ATOM   3314  CB  ILE B  84     -54.912  49.072  80.882  1.00  0.00      A    C  
ATOM   3315  CG1 ILE B  84     -55.226  50.328  81.699  1.00  0.00      A    C  
ATOM   3316  CG2 ILE B  84     -53.645  49.268  80.063  1.00  0.00      A    C  
ATOM   3317  CD1 ILE B  84     -54.249  50.583  82.825  1.00  0.00      A    C  
ATOM   3318  H   ILE B  84     -57.197  48.221  81.724  1.00  0.00      A    H  
ATOM   3319  HA  ILE B  84     -56.369  49.610  79.399  1.00  0.00      A    H  
ATOM   3320  HB  ILE B  84     -54.751  48.264  81.595  1.00  0.00      A    H  
ATOM   3321 1HG1 ILE B  84     -55.226  51.198  81.044  1.00  0.00      A    H  
ATOM   3322 2HG1 ILE B  84     -56.224  50.243  82.128  1.00  0.00      A    H  
ATOM   3323 1HG2 ILE B  84     -52.818  49.517  80.727  1.00  0.00      A    H  
ATOM   3324 2HG2 ILE B  84     -53.414  48.350  79.525  1.00  0.00      A    H  
ATOM   3325 3HG2 ILE B  84     -53.795  50.079  79.350  1.00  0.00      A    H  
ATOM   3326 1HD1 ILE B  84     -54.538  51.489  83.358  1.00  0.00      A    H  
ATOM   3327 2HD1 ILE B  84     -54.259  49.738  83.514  1.00  0.00      A    H  
ATOM   3328 3HD1 ILE B  84     -53.247  50.707  82.416  1.00  0.00      A    H  
ATOM   3329  N   LEU B  85     -55.584  46.383  79.481  1.00  0.00      A    N  
ATOM   3330  CA  LEU B  85     -55.214  45.257  78.622  1.00  0.00      A    C  
ATOM   3331  C   LEU B  85     -56.293  45.004  77.568  1.00  0.00      A    C  
ATOM   3332  O   LEU B  85     -55.988  44.704  76.415  1.00  0.00      A    O  
ATOM   3333  CB  LEU B  85     -55.001  43.992  79.463  1.00  0.00      A    C  
ATOM   3334  CG  LEU B  85     -53.775  44.005  80.385  1.00  0.00      A    C  
ATOM   3335  CD1 LEU B  85     -53.795  42.769  81.274  1.00  0.00      A    C  
ATOM   3336  CD2 LEU B  85     -52.508  44.054  79.545  1.00  0.00      A    C  
ATOM   3337  H   LEU B  85     -55.779  46.223  80.433  1.00  0.00      A    H  
ATOM   3338  HA  LEU B  85     -54.281  45.501  78.115  1.00  0.00      A    H  
ATOM   3339 1HB  LEU B  85     -55.881  43.836  80.084  1.00  0.00      A    H  
ATOM   3340 2HB  LEU B  85     -54.900  43.140  78.790  1.00  0.00      A    H  
ATOM   3341  HG  LEU B  85     -53.815  44.882  81.032  1.00  0.00      A    H  
ATOM   3342 1HD1 LEU B  85     -52.924  42.779  81.930  1.00  0.00      A    H  
ATOM   3343 2HD1 LEU B  85     -54.702  42.770  81.878  1.00  0.00      A    H  
ATOM   3344 3HD1 LEU B  85     -53.771  41.874  80.654  1.00  0.00      A    H  
ATOM   3345 1HD2 LEU B  85     -51.636  44.064  80.200  1.00  0.00      A    H  
ATOM   3346 2HD2 LEU B  85     -52.465  43.177  78.898  1.00  0.00      A    H  
ATOM   3347 3HD2 LEU B  85     -52.511  44.956  78.932  1.00  0.00      A    H  
ATOM   3348  N   ALA B  86     -57.551  45.125  77.970  1.00  0.00      A    N  
ATOM   3349  CA  ALA B  86     -58.657  44.906  77.047  1.00  0.00      A    C  
ATOM   3350  C   ALA B  86     -58.588  45.889  75.886  1.00  0.00      A    C  
ATOM   3351  O   ALA B  86     -58.748  45.506  74.729  1.00  0.00      A    O  
ATOM   3352  CB  ALA B  86     -59.984  45.073  77.784  1.00  0.00      A    C  
ATOM   3353  H   ALA B  86     -57.739  45.362  78.899  1.00  0.00      A    H  
ATOM   3354  HA  ALA B  86     -58.568  43.897  76.645  1.00  0.00      A    H  
ATOM   3355 1HB  ALA B  86     -60.028  44.374  78.606  1.00  0.00      A    H  
ATOM   3356 2HB  ALA B  86     -60.800  44.884  77.105  1.00  0.00      A    H  
ATOM   3357 3HB  ALA B  86     -60.058  46.082  78.164  1.00  0.00      A    H  
ATOM   3358  N   LYS B  87     -58.347  47.160  76.199  1.00  0.00      A    N  
ATOM   3359  CA  LYS B  87     -58.255  48.176  75.157  1.00  0.00      A    C  
ATOM   3360  C   LYS B  87     -57.094  47.882  74.220  1.00  0.00      A    C  
ATOM   3361  O   LYS B  87     -57.232  47.968  72.998  1.00  0.00      A    O  
ATOM   3362  CB  LYS B  87     -58.071  49.555  75.781  1.00  0.00      A    C  
ATOM   3363  CG  LYS B  87     -59.384  50.016  76.421  1.00  0.00      A    C  
ATOM   3364  CD  LYS B  87     -59.185  51.389  77.072  1.00  0.00      A    C  
ATOM   3365  CE  LYS B  87     -60.520  51.889  77.632  1.00  0.00      A    C  
ATOM   3366  NZ  LYS B  87     -60.325  53.220  78.275  1.00  0.00      A    N1+
ATOM   3367  H   LYS B  87     -58.222  47.414  77.137  1.00  0.00      A    H  
ATOM   3368  HA  LYS B  87     -59.176  48.157  74.573  1.00  0.00      A    H  
ATOM   3369 1HB  LYS B  87     -57.300  49.506  76.537  1.00  0.00      A    H  
ATOM   3370 2HB  LYS B  87     -57.778  50.252  75.014  1.00  0.00      A    H  
ATOM   3371 1HG  LYS B  87     -60.149  50.086  75.660  1.00  0.00      A    H  
ATOM   3372 2HG  LYS B  87     -59.687  49.304  77.172  1.00  0.00      A    H  
ATOM   3373 1HD  LYS B  87     -58.465  51.304  77.875  1.00  0.00      A    H  
ATOM   3374 2HD  LYS B  87     -58.821  52.087  76.335  1.00  0.00      A    H  
ATOM   3375 1HE  LYS B  87     -61.234  51.980  76.827  1.00  0.00      A    H  
ATOM   3376 2HE  LYS B  87     -60.891  51.186  78.362  1.00  0.00      A    H  
ATOM   3377 1HZ  LYS B  87     -59.328  53.331  78.544  1.00  0.00      A    H  
ATOM   3378 2HZ  LYS B  87     -60.920  53.283  79.127  1.00  0.00      A    H  
ATOM   3379 3HZ  LYS B  87     -60.594  53.970  77.608  1.00  0.00      A    H  
ATOM   3380  N   TYR B  88     -55.953  47.528  74.793  1.00  0.00      A    N  
ATOM   3381  CA  TYR B  88     -54.782  47.214  73.987  1.00  0.00      A    C  
ATOM   3382  C   TYR B  88     -54.993  45.909  73.231  1.00  0.00      A    C  
ATOM   3383  O   TYR B  88     -54.396  45.684  72.177  1.00  0.00      A    O  
ATOM   3384  CB  TYR B  88     -53.529  47.131  74.862  1.00  0.00      A    C  
ATOM   3385  CG  TYR B  88     -53.049  48.473  75.370  1.00  0.00      A    C  
ATOM   3386  CD1 TYR B  88     -52.580  48.596  76.669  1.00  0.00      A    C  
ATOM   3387  CD2 TYR B  88     -53.079  49.581  74.536  1.00  0.00      A    C  
ATOM   3388  CE1 TYR B  88     -52.140  49.821  77.132  1.00  0.00      A    C  
ATOM   3389  CE2 TYR B  88     -52.641  50.806  74.999  1.00  0.00      A    C  
ATOM   3390  CZ  TYR B  88     -52.173  50.929  76.292  1.00  0.00      A    C  
ATOM   3391  OH  TYR B  88     -51.737  52.149  76.752  1.00  0.00      A    O  
ATOM   3392  H   TYR B  88     -55.901  47.469  75.772  1.00  0.00      A    H  
ATOM   3393  HA  TYR B  88     -54.641  48.011  73.256  1.00  0.00      A    H  
ATOM   3394 1HB  TYR B  88     -53.730  46.493  75.725  1.00  0.00      A    H  
ATOM   3395 2HB  TYR B  88     -52.719  46.672  74.297  1.00  0.00      A    H  
ATOM   3396  HD1 TYR B  88     -52.556  47.725  77.325  1.00  0.00      A    H  
ATOM   3397  HD2 TYR B  88     -53.450  49.484  73.515  1.00  0.00      A    H  
ATOM   3398  HE1 TYR B  88     -51.772  49.918  78.153  1.00  0.00      A    H  
ATOM   3399  HE2 TYR B  88     -52.665  51.677  74.344  1.00  0.00      A    H  
ATOM   3400  HH  TYR B  88     -51.446  52.061  77.663  1.00  0.00      A    H  
ATOM   3401  N   GLY B  89     -55.843  45.051  73.778  1.00  0.00      A    N  
ATOM   3402  CA  GLY B  89     -56.124  43.766  73.152  1.00  0.00      A    C  
ATOM   3403  C   GLY B  89     -54.927  42.826  73.266  1.00  0.00      A    C  
ATOM   3404  O   GLY B  89     -54.736  41.947  72.424  1.00  0.00      A    O  
ATOM   3405  H   GLY B  89     -56.291  45.291  74.620  1.00  0.00      A    H  
ATOM   3406 1HA  GLY B  89     -56.995  43.313  73.626  1.00  0.00      A    H  
ATOM   3407 2HA  GLY B  89     -56.373  43.919  72.103  1.00  0.00      A    H  
ATOM   3408  N   LEU B  90     -54.123  43.011  74.314  1.00  0.00      A    N  
ATOM   3409  CA  LEU B  90     -52.946  42.165  74.525  1.00  0.00      A    C  
ATOM   3410  C   LEU B  90     -53.260  41.035  75.500  1.00  0.00      A    C  
ATOM   3411  O   LEU B  90     -52.375  40.282  75.900  1.00  0.00      A    O  
ATOM   3412  CB  LEU B  90     -51.776  43.000  75.059  1.00  0.00      A    C  
ATOM   3413  CG  LEU B  90     -51.277  44.116  74.132  1.00  0.00      A    C  
ATOM   3414  CD1 LEU B  90     -50.173  44.900  74.829  1.00  0.00      A    C  
ATOM   3415  CD2 LEU B  90     -50.778  43.509  72.830  1.00  0.00      A    C  
ATOM   3416  H   LEU B  90     -54.324  43.725  74.961  1.00  0.00      A    H  
ATOM   3417  HA  LEU B  90     -52.657  41.731  73.569  1.00  0.00      A    H  
ATOM   3418 1HB  LEU B  90     -52.078  43.461  75.998  1.00  0.00      A    H  
ATOM   3419 2HB  LEU B  90     -50.936  42.335  75.258  1.00  0.00      A    H  
ATOM   3420  HG  LEU B  90     -52.094  44.806  73.921  1.00  0.00      A    H  
ATOM   3421 1HD1 LEU B  90     -49.819  45.693  74.170  1.00  0.00      A    H  
ATOM   3422 2HD1 LEU B  90     -50.563  45.340  75.747  1.00  0.00      A    H  
ATOM   3423 3HD1 LEU B  90     -49.347  44.232  75.068  1.00  0.00      A    H  
ATOM   3424 1HD2 LEU B  90     -50.424  44.302  72.170  1.00  0.00      A    H  
ATOM   3425 2HD2 LEU B  90     -49.959  42.819  73.039  1.00  0.00      A    H  
ATOM   3426 3HD2 LEU B  90     -51.591  42.969  72.344  1.00  0.00      A    H  
ATOM   3427  N   ASP B  91     -54.530  40.919  75.874  1.00  0.00      A    N  
ATOM   3428  CA  ASP B  91     -54.953  39.873  76.798  1.00  0.00      A    C  
ATOM   3429  C   ASP B  91     -54.951  38.515  76.097  1.00  0.00      A    C  
ATOM   3430  O   ASP B  91     -55.965  37.816  76.073  1.00  0.00      A    O  
ATOM   3431  CB  ASP B  91     -56.347  40.173  77.354  1.00  0.00      A    C  
ATOM   3432  CG  ASP B  91     -56.735  39.256  78.507  1.00  0.00      A    C  
ATOM   3433  OD1 ASP B  91     -55.855  38.696  79.117  1.00  0.00      A    O  
ATOM   3434  OD2 ASP B  91     -57.908  39.125  78.766  1.00  0.00      A    O1-
ATOM   3435  H   ASP B  91     -55.193  41.545  75.517  1.00  0.00      A    H  
ATOM   3436  HA  ASP B  91     -54.248  39.840  77.629  1.00  0.00      A    H  
ATOM   3437 1HB  ASP B  91     -56.385  41.206  77.702  1.00  0.00      A    H  
ATOM   3438 2HB  ASP B  91     -57.086  40.067  76.560  1.00  0.00      A    H  
ATOM   3439  N   GLY B  92     -53.809  38.154  75.514  1.00  0.00      A    N  
ATOM   3440  CA  GLY B  92     -53.690  36.884  74.802  1.00  0.00      A    C  
ATOM   3441  C   GLY B  92     -53.484  35.719  75.765  1.00  0.00      A    C  
ATOM   3442  O   GLY B  92     -52.760  35.835  76.755  1.00  0.00      A    O  
ATOM   3443  H   GLY B  92     -53.038  38.757  75.555  1.00  0.00      A    H  
ATOM   3444 1HA  GLY B  92     -54.589  36.713  74.210  1.00  0.00      A    H  
ATOM   3445 2HA  GLY B  92     -52.853  36.934  74.107  1.00  0.00      A    H  
ATOM   3446  N   LYS B  93     -54.122  34.592  75.461  1.00  0.00      A    N  
ATOM   3447  CA  LYS B  93     -54.005  33.398  76.298  1.00  0.00      A    C  
ATOM   3448  C   LYS B  93     -54.162  32.134  75.456  1.00  0.00      A    C  
ATOM   3449  O   LYS B  93     -54.846  32.143  74.430  1.00  0.00      A    O  
ATOM   3450  CB  LYS B  93     -55.044  33.420  77.420  1.00  0.00      A    C  
ATOM   3451  CG  LYS B  93     -56.489  33.385  76.939  1.00  0.00      A    C  
ATOM   3452  CD  LYS B  93     -57.460  33.372  78.110  1.00  0.00      A    C  
ATOM   3453  CE  LYS B  93     -57.521  34.730  78.795  1.00  0.00      A    C  
ATOM   3454  NZ  LYS B  93     -58.104  35.774  77.909  1.00  0.00      A    N1+
ATOM   3455  H   LYS B  93     -54.681  34.559  74.656  1.00  0.00      A    H  
ATOM   3456  HA  LYS B  93     -53.011  33.386  76.747  1.00  0.00      A    H  
ATOM   3457 1HB  LYS B  93     -54.889  32.563  78.076  1.00  0.00      A    H  
ATOM   3458 2HB  LYS B  93     -54.913  34.320  78.019  1.00  0.00      A    H  
ATOM   3459 1HG  LYS B  93     -56.689  34.261  76.322  1.00  0.00      A    H  
ATOM   3460 2HG  LYS B  93     -56.650  32.493  76.335  1.00  0.00      A    H  
ATOM   3461 1HD  LYS B  93     -58.457  33.109  77.753  1.00  0.00      A    H  
ATOM   3462 2HD  LYS B  93     -57.144  32.623  78.836  1.00  0.00      A    H  
ATOM   3463 1HE  LYS B  93     -58.127  34.656  79.697  1.00  0.00      A    H  
ATOM   3464 2HE  LYS B  93     -56.516  35.037  79.083  1.00  0.00      A    H  
ATOM   3465 1HZ  LYS B  93     -58.126  36.658  78.399  1.00  0.00      A    H  
ATOM   3466 2HZ  LYS B  93     -57.539  35.865  77.077  1.00  0.00      A    H  
ATOM   3467 3HZ  LYS B  93     -59.044  35.510  77.650  1.00  0.00      A    H  
ATOM   3468  N   LYS B  94     -53.536  31.044  75.895  1.00  0.00      A    N  
ATOM   3469  CA  LYS B  94     -53.627  29.778  75.173  1.00  0.00      A    C  
ATOM   3470  C   LYS B  94     -53.770  28.617  76.152  1.00  0.00      A    C  
ATOM   3471  O   LYS B  94     -53.216  28.652  77.252  1.00  0.00      A    O  
ATOM   3472  CB  LYS B  94     -52.400  29.573  74.281  1.00  0.00      A    C  
ATOM   3473  CG  LYS B  94     -52.252  30.600  73.167  1.00  0.00      A    C  
ATOM   3474  CD  LYS B  94     -51.045  30.298  72.293  1.00  0.00      A    C  
ATOM   3475  CE  LYS B  94     -50.890  31.329  71.186  1.00  0.00      A    C  
ATOM   3476  NZ  LYS B  94     -49.713  31.045  70.320  1.00  0.00      A    N1+
ATOM   3477  H   LYS B  94     -53.008  31.092  76.721  1.00  0.00      A    H  
ATOM   3478  HA  LYS B  94     -54.515  29.804  74.540  1.00  0.00      A    H  
ATOM   3479 1HB  LYS B  94     -51.498  29.609  74.892  1.00  0.00      A    H  
ATOM   3480 2HB  LYS B  94     -52.446  28.585  73.823  1.00  0.00      A    H  
ATOM   3481 1HG  LYS B  94     -53.149  30.596  72.547  1.00  0.00      A    H  
ATOM   3482 2HG  LYS B  94     -52.137  31.593  73.601  1.00  0.00      A    H  
ATOM   3483 1HD  LYS B  94     -50.142  30.297  72.906  1.00  0.00      A    H  
ATOM   3484 2HD  LYS B  94     -51.159  29.312  71.844  1.00  0.00      A    H  
ATOM   3485 1HE  LYS B  94     -51.786  31.337  70.568  1.00  0.00      A    H  
ATOM   3486 2HE  LYS B  94     -50.770  32.320  71.625  1.00  0.00      A    H  
ATOM   3487 1HZ  LYS B  94     -49.645  31.750  69.601  1.00  0.00      A    H  
ATOM   3488 2HZ  LYS B  94     -48.872  31.054  70.881  1.00  0.00      A    H  
ATOM   3489 3HZ  LYS B  94     -49.821  30.137  69.892  1.00  0.00      A    H  
ATOM   3490  N   ASP B  95     -54.505  27.589  75.750  1.00  0.00      A    N  
ATOM   3491  CA  ASP B  95     -54.698  26.426  76.608  1.00  0.00      A    C  
ATOM   3492  C   ASP B  95     -53.393  25.647  76.751  1.00  0.00      A    C  
ATOM   3493  O   ASP B  95     -52.633  25.514  75.792  1.00  0.00      A    O  
ATOM   3494  CB  ASP B  95     -55.791  25.514  76.046  1.00  0.00      A    C  
ATOM   3495  CG  ASP B  95     -57.186  26.112  76.175  1.00  0.00      A    C  
ATOM   3496  OD1 ASP B  95     -57.338  27.062  76.906  1.00  0.00      A    O  
ATOM   3497  OD2 ASP B  95     -58.085  25.614  75.541  1.00  0.00      A    O1-
ATOM   3498  H   ASP B  95     -54.920  27.610  74.862  1.00  0.00      A    H  
ATOM   3499  HA  ASP B  95     -55.008  26.772  77.595  1.00  0.00      A    H  
ATOM   3500 1HB  ASP B  95     -55.593  25.316  74.992  1.00  0.00      A    H  
ATOM   3501 2HB  ASP B  95     -55.772  24.558  76.568  1.00  0.00      A    H  
ATOM   3502  N   ALA B  96     -53.142  25.134  77.951  1.00  0.00      A    N  
ATOM   3503  CA  ALA B  96     -51.926  24.367  78.201  1.00  0.00      A    C  
ATOM   3504  C   ALA B  96     -52.047  23.574  79.499  1.00  0.00      A    C  
ATOM   3505  O   ALA B  96     -51.739  22.381  79.541  1.00  0.00      A    O  
ATOM   3506  CB  ALA B  96     -50.725  25.308  78.288  1.00  0.00      A    C  
ATOM   3507  H   ALA B  96     -53.785  25.271  78.677  1.00  0.00      A    H  
ATOM   3508  HA  ALA B  96     -51.797  23.660  77.381  1.00  0.00      A    H  
ATOM   3509 1HB  ALA B  96     -50.536  25.741  77.317  1.00  0.00      A    H  
ATOM   3510 2HB  ALA B  96     -49.854  24.752  78.609  1.00  0.00      A    H  
ATOM   3511 3HB  ALA B  96     -50.932  26.092  78.999  1.00  0.00      A    H  
ATOM   3512  N   ARG B  97     -52.495  24.242  80.551  1.00  0.00      A    N  
ATOM   3513  CA  ARG B  97     -52.657  23.595  81.848  1.00  0.00      A    C  
ATOM   3514  C   ARG B  97     -51.426  22.755  82.188  1.00  0.00      A    C  
ATOM   3515  O   ARG B  97     -51.307  21.609  81.758  1.00  0.00      A    O  
ATOM   3516  CB  ARG B  97     -53.895  22.711  81.857  1.00  0.00      A    C  
ATOM   3517  CG  ARG B  97     -55.216  23.459  81.759  1.00  0.00      A    C  
ATOM   3518  CD  ARG B  97     -56.375  22.531  81.776  1.00  0.00      A    C  
ATOM   3519  NE  ARG B  97     -57.640  23.241  81.673  1.00  0.00      A    N  
ATOM   3520  CZ  ARG B  97     -58.847  22.647  81.603  1.00  0.00      A    C  
ATOM   3521  NH1 ARG B  97     -58.937  21.335  81.627  1.00  0.00      A    N1+
ATOM   3522  NH2 ARG B  97     -59.941  23.382  81.511  1.00  0.00      A    N  
ATOM   3523  H   ARG B  97     -52.726  25.189  80.455  1.00  0.00      A    H  
ATOM   3524  HA  ARG B  97     -52.777  24.368  82.608  1.00  0.00      A    H  
ATOM   3525 1HB  ARG B  97     -53.849  22.012  81.023  1.00  0.00      A    H  
ATOM   3526 2HB  ARG B  97     -53.917  22.124  82.775  1.00  0.00      A    H  
ATOM   3527 1HG  ARG B  97     -55.311  24.142  82.603  1.00  0.00      A    H  
ATOM   3528 2HG  ARG B  97     -55.244  24.026  80.828  1.00  0.00      A    H  
ATOM   3529 1HD  ARG B  97     -56.302  21.841  80.936  1.00  0.00      A    H  
ATOM   3530 2HD  ARG B  97     -56.376  21.967  82.709  1.00  0.00      A    H  
ATOM   3531  HE  ARG B  97     -57.611  24.251  81.652  1.00  0.00      A    H  
ATOM   3532 1HH1 ARG B  97     -58.101  20.773  81.697  1.00  0.00      A    H  
ATOM   3533 2HH1 ARG B  97     -59.842  20.890  81.574  1.00  0.00      A    H  
ATOM   3534 1HH2 ARG B  97     -59.872  24.391  81.493  1.00  0.00      A    H  
ATOM   3535 2HH2 ARG B  97     -60.845  22.938  81.459  1.00  0.00      A    H  
ATOM   3536  N   GLN B  98     -50.513  23.340  82.958  1.00  0.00      A    N  
ATOM   3537  CA  GLN B  98     -49.292  22.638  83.347  1.00  0.00      A    C  
ATOM   3538  C   GLN B  98     -49.622  21.288  83.978  1.00  0.00      A    C  
ATOM   3539  O   GLN B  98     -50.766  21.028  84.348  1.00  0.00      A    O  
ATOM   3540  CB  GLN B  98     -48.469  23.486  84.321  1.00  0.00      A    C  
ATOM   3541  CG  GLN B  98     -47.957  24.789  83.732  1.00  0.00      A    C  
ATOM   3542  CD  GLN B  98     -46.951  24.566  82.619  1.00  0.00      A    C  
ATOM   3543  NE2 GLN B  98     -47.238  25.114  81.444  1.00  0.00      A    N  
ATOM   3544  OE1 GLN B  98     -45.926  23.906  82.813  1.00  0.00      A    O  
ATOM   3545  H   GLN B  98     -50.659  24.257  83.270  1.00  0.00      A    H  
ATOM   3546  HA  GLN B  98     -48.696  22.460  82.452  1.00  0.00      A    H  
ATOM   3547 1HB  GLN B  98     -49.075  23.727  85.195  1.00  0.00      A    H  
ATOM   3548 2HB  GLN B  98     -47.610  22.912  84.666  1.00  0.00      A    H  
ATOM   3549 1HG  GLN B  98     -48.800  25.348  83.324  1.00  0.00      A    H  
ATOM   3550 2HG  GLN B  98     -47.473  25.367  84.520  1.00  0.00      A    H  
ATOM   3551 1HE2 GLN B  98     -46.611  25.001  80.672  1.00  0.00      A    H  
ATOM   3552 2HE2 GLN B  98     -48.080  25.641  81.330  1.00  0.00      A    H  
ATOM   3553  N   VAL B  99     -48.610  20.435  84.096  1.00  0.00      A    N  
ATOM   3554  CA  VAL B  99     -48.803  19.112  84.680  1.00  0.00      A    C  
ATOM   3555  C   VAL B  99     -49.263  19.232  86.128  1.00  0.00      A    C  
ATOM   3556  O   VAL B  99     -50.191  18.541  86.554  1.00  0.00      A    O  
ATOM   3557  CB  VAL B  99     -47.494  18.302  84.619  1.00  0.00      A    C  
ATOM   3558  CG1 VAL B  99     -47.634  17.006  85.404  1.00  0.00      A    C  
ATOM   3559  CG2 VAL B  99     -47.127  18.018  83.171  1.00  0.00      A    C  
ATOM   3560  H   VAL B  99     -47.719  20.698  83.782  1.00  0.00      A    H  
ATOM   3561  HA  VAL B  99     -49.566  18.587  84.104  1.00  0.00      A    H  
ATOM   3562  HB  VAL B  99     -46.698  18.879  85.090  1.00  0.00      A    H  
ATOM   3563 1HG1 VAL B  99     -46.699  16.446  85.352  1.00  0.00      A    H  
ATOM   3564 2HG1 VAL B  99     -47.860  17.235  86.446  1.00  0.00      A    H  
ATOM   3565 3HG1 VAL B  99     -48.439  16.409  84.979  1.00  0.00      A    H  
ATOM   3566 1HG2 VAL B  99     -46.201  17.445  83.136  1.00  0.00      A    H  
ATOM   3567 2HG2 VAL B  99     -47.926  17.446  82.699  1.00  0.00      A    H  
ATOM   3568 3HG2 VAL B  99     -46.992  18.960  82.638  1.00  0.00      A    H  
ATOM   3569  N   THR B 100     -48.609  20.108  86.882  1.00  0.00      A    N  
ATOM   3570  CA  THR B 100     -48.959  20.307  88.284  1.00  0.00      A    C  
ATOM   3571  C   THR B 100     -50.170  21.227  88.408  1.00  0.00      A    C  
ATOM   3572  O   THR B 100     -50.494  21.971  87.482  1.00  0.00      A    O  
ATOM   3573  CB  THR B 100     -47.776  20.891  89.077  1.00  0.00      A    C  
ATOM   3574  CG2 THR B 100     -46.564  19.978  88.978  1.00  0.00      A    C  
ATOM   3575  OG1 THR B 100     -47.439  22.184  88.556  1.00  0.00      A    O  
ATOM   3576  H   THR B 100     -47.875  20.628  86.489  1.00  0.00      A    H  
ATOM   3577  HA  THR B 100     -49.216  19.340  88.717  1.00  0.00      A    H  
ATOM   3578  HB  THR B 100     -48.058  20.999  90.125  1.00  0.00      A    H  
ATOM   3579  HG1 THR B 100     -46.940  22.673  89.214  1.00  0.00      A    H  
ATOM   3580 1HG2 THR B 100     -45.738  20.407  89.545  1.00  0.00      A    H  
ATOM   3581 2HG2 THR B 100     -46.813  18.998  89.384  1.00  0.00      A    H  
ATOM   3582 3HG2 THR B 100     -46.271  19.874  87.934  1.00  0.00      A    H  
ATOM   3583  N   SER B 101     -50.837  21.168  89.558  1.00  0.00      A    N  
ATOM   3584  CA  SER B 101     -52.014  21.999  89.795  1.00  0.00      A    C  
ATOM   3585  C   SER B 101     -52.220  22.222  91.291  1.00  0.00      A    C  
ATOM   3586  O   SER B 101     -51.769  21.426  92.114  1.00  0.00      A    O  
ATOM   3587  CB  SER B 101     -53.246  21.351  89.193  1.00  0.00      A    C  
ATOM   3588  OG  SER B 101     -53.560  20.156  89.856  1.00  0.00      A    O  
ATOM   3589  H   SER B 101     -50.531  20.557  90.260  1.00  0.00      A    H  
ATOM   3590  HA  SER B 101     -51.857  22.966  89.316  1.00  0.00      A    H  
ATOM   3591 1HB  SER B 101     -54.088  22.038  89.259  1.00  0.00      A    H  
ATOM   3592 2HB  SER B 101     -53.071  21.148  88.137  1.00  0.00      A    H  
ATOM   3593  HG  SER B 101     -53.218  19.449  89.303  1.00  0.00      A    H  
ATOM   3594  N   ASN B 102     -52.901  23.312  91.634  1.00  0.00      A    N  
ATOM   3595  CA  ASN B 102     -53.157  23.632  93.035  1.00  0.00      A    C  
ATOM   3596  C   ASN B 102     -54.014  22.553  93.691  1.00  0.00      A    C  
ATOM   3597  O   ASN B 102     -53.767  22.160  94.831  1.00  0.00      A    O  
ATOM   3598  CB  ASN B 102     -53.817  24.993  93.162  1.00  0.00      A    C  
ATOM   3599  CG  ASN B 102     -52.864  26.125  92.897  1.00  0.00      A    C  
ATOM   3600  ND2 ASN B 102     -53.398  27.275  92.574  1.00  0.00      A    N  
ATOM   3601  OD1 ASN B 102     -51.642  25.957  92.985  1.00  0.00      A    O  
ATOM   3602  H   ASN B 102     -53.233  23.912  90.935  1.00  0.00      A    H  
ATOM   3603  HA  ASN B 102     -52.203  23.658  93.564  1.00  0.00      A    H  
ATOM   3604 1HB  ASN B 102     -54.649  25.061  92.459  1.00  0.00      A    H  
ATOM   3605 2HB  ASN B 102     -54.227  25.106  94.166  1.00  0.00      A    H  
ATOM   3606 1HD2 ASN B 102     -52.812  28.063  92.386  1.00  0.00      A    H  
ATOM   3607 2HD2 ASN B 102     -54.392  27.365  92.514  1.00  0.00      A    H  
ATOM   3608  N   SER B 103     -55.018  22.074  92.963  1.00  0.00      A    N  
ATOM   3609  CA  SER B 103     -55.900  21.034  93.483  1.00  0.00      A    C  
ATOM   3610  C   SER B 103     -56.324  21.361  94.916  1.00  0.00      A    C  
ATOM   3611  O   SER B 103     -56.728  20.478  95.675  1.00  0.00      A    O  
ATOM   3612  CB  SER B 103     -55.206  19.686  93.439  1.00  0.00      A    C  
ATOM   3613  OG  SER B 103     -54.858  19.343  92.126  1.00  0.00      A    O  
ATOM   3614  H   SER B 103     -55.164  22.418  92.057  1.00  0.00      A    H  
ATOM   3615  HA  SER B 103     -56.791  20.990  92.855  1.00  0.00      A    H  
ATOM   3616 1HB  SER B 103     -54.311  19.718  94.060  1.00  0.00      A    H  
ATOM   3617 2HB  SER B 103     -55.865  18.925  93.854  1.00  0.00      A    H  
ATOM   3618  HG  SER B 103     -54.267  20.035  91.820  1.00  0.00      A    H  
ATOM   3619  N   LEU B 104     -56.230  22.637  95.282  1.00  0.00      A    N  
ATOM   3620  CA  LEU B 104     -56.605  23.066  96.625  1.00  0.00      A    C  
ATOM   3621  C   LEU B 104     -58.126  23.145  96.765  1.00  0.00      A    C  
ATOM   3622  O   LEU B 104     -58.737  22.314  97.436  1.00  0.00      A    O  
ATOM   3623  CB  LEU B 104     -55.981  24.432  96.939  1.00  0.00      A    C  
ATOM   3624  CG  LEU B 104     -54.455  24.447  97.091  1.00  0.00      A    C  
ATOM   3625  CD1 LEU B 104     -53.972  25.886  97.224  1.00  0.00      A    C  
ATOM   3626  CD2 LEU B 104     -54.058  23.622  98.306  1.00  0.00      A    C  
ATOM   3627  H   LEU B 104     -55.902  23.299  94.639  1.00  0.00      A    H  
ATOM   3628  HA  LEU B 104     -56.228  22.335  97.339  1.00  0.00      A    H  
ATOM   3629 1HB  LEU B 104     -56.242  25.125  96.140  1.00  0.00      A    H  
ATOM   3630 2HB  LEU B 104     -56.411  24.805  97.869  1.00  0.00      A    H  
ATOM   3631  HG  LEU B 104     -53.996  24.022  96.199  1.00  0.00      A    H  
ATOM   3632 1HD1 LEU B 104     -52.887  25.896  97.332  1.00  0.00      A    H  
ATOM   3633 2HD1 LEU B 104     -54.253  26.447  96.334  1.00  0.00      A    H  
ATOM   3634 3HD1 LEU B 104     -54.428  26.343  98.101  1.00  0.00      A    H  
ATOM   3635 1HD2 LEU B 104     -52.972  23.633  98.413  1.00  0.00      A    H  
ATOM   3636 2HD2 LEU B 104     -54.515  24.047  99.201  1.00  0.00      A    H  
ATOM   3637 3HD2 LEU B 104     -54.399  22.596  98.177  1.00  0.00      A    H  
ATOM   3638  N   SER B 105     -58.726  24.145  96.132  1.00  0.00      A    N  
ATOM   3639  CA  SER B 105     -60.174  24.321  96.199  1.00  0.00      A    C  
ATOM   3640  C   SER B 105     -60.625  24.526  97.643  1.00  0.00      A    C  
ATOM   3641  O   SER B 105     -60.056  23.951  98.571  1.00  0.00      A    O  
ATOM   3642  CB  SER B 105     -60.877  23.118  95.601  1.00  0.00      A    C  
ATOM   3643  OG  SER B 105     -60.652  21.970  96.372  1.00  0.00      A    O  
ATOM   3644  H   SER B 105     -58.188  24.779  95.613  1.00  0.00      A    H  
ATOM   3645  HA  SER B 105     -60.442  25.207  95.621  1.00  0.00      A    H  
ATOM   3646 1HB  SER B 105     -61.948  23.315  95.543  1.00  0.00      A    H  
ATOM   3647 2HB  SER B 105     -60.519  22.954  94.586  1.00  0.00      A    H  
ATOM   3648  HG  SER B 105     -60.381  22.282  97.240  1.00  0.00      A    H  
ATOM   3649  N   GLY B 106     -61.655  25.349  97.826  1.00  0.00      A    N  
ATOM   3650  CA  GLY B 106     -62.174  25.622  99.161  1.00  0.00      A    C  
ATOM   3651  C   GLY B 106     -63.007  26.897  99.173  1.00  0.00      A    C  
ATOM   3652  O   GLY B 106     -62.629  27.891  99.795  1.00  0.00      A    O  
ATOM   3653  H   GLY B 106     -62.069  25.778  97.049  1.00  0.00      A    H  
ATOM   3654 1HA  GLY B 106     -62.782  24.781  99.494  1.00  0.00      A    H  
ATOM   3655 2HA  GLY B 106     -61.345  25.716  99.861  1.00  0.00      A    H  
ATOM   3656  N   THR B 107     -64.142  26.867  98.480  1.00  0.00      A    N  
ATOM   3657  CA  THR B 107     -65.022  28.030  98.419  1.00  0.00      A    C  
ATOM   3658  C   THR B 107     -66.484  27.599  98.500  1.00  0.00      A    C  
ATOM   3659  O   THR B 107     -66.786  26.435  98.759  1.00  0.00      A    O  
ATOM   3660  CB  THR B 107     -64.786  28.841  97.131  1.00  0.00      A    C  
ATOM   3661  CG2 THR B 107     -65.283  28.071  95.917  1.00  0.00      A    C  
ATOM   3662  OG1 THR B 107     -65.483  30.091  97.218  1.00  0.00      A    O  
ATOM   3663  H   THR B 107     -64.392  26.047  98.002  1.00  0.00      A    H  
ATOM   3664  HA  THR B 107     -64.805  28.673  99.272  1.00  0.00      A    H  
ATOM   3665  HB  THR B 107     -63.722  29.041  97.017  1.00  0.00      A    H  
ATOM   3666  HG1 THR B 107     -64.853  30.812  97.148  1.00  0.00      A    H  
ATOM   3667 1HG2 THR B 107     -65.109  28.659  95.017  1.00  0.00      A    H  
ATOM   3668 2HG2 THR B 107     -64.747  27.124  95.843  1.00  0.00      A    H  
ATOM   3669 3HG2 THR B 107     -66.350  27.876  96.021  1.00  0.00      A    H  
ATOM   3670  N   GLN B 108     -67.388  28.549  98.285  1.00  0.00      A    N  
ATOM   3671  CA  GLN B 108     -68.818  28.263  98.344  1.00  0.00      A    C  
ATOM   3672  C   GLN B 108     -69.215  27.255  97.268  1.00  0.00      A    C  
ATOM   3673  O   GLN B 108     -68.791  27.360  96.120  1.00  0.00      A    O  
ATOM   3674  CB  GLN B 108     -69.630  29.550  98.183  1.00  0.00      A    C  
ATOM   3675  CG  GLN B 108     -71.136  29.347  98.234  1.00  0.00      A    C  
ATOM   3676  CD  GLN B 108     -71.620  28.950  99.616  1.00  0.00      A    C  
ATOM   3677  NE2 GLN B 108     -72.377  27.862  99.686  1.00  0.00      A    N  
ATOM   3678  OE1 GLN B 108     -71.316  29.617 100.609  1.00  0.00      A    O  
ATOM   3679  H   GLN B 108     -67.089  29.461  98.089  1.00  0.00      A    H  
ATOM   3680  HA  GLN B 108     -69.044  27.828  99.317  1.00  0.00      A    H  
ATOM   3681 1HB  GLN B 108     -69.359  30.252  98.971  1.00  0.00      A    H  
ATOM   3682 2HB  GLN B 108     -69.387  30.018  97.229  1.00  0.00      A    H  
ATOM   3683 1HG  GLN B 108     -71.628  30.279  97.953  1.00  0.00      A    H  
ATOM   3684 2HG  GLN B 108     -71.409  28.555  97.535  1.00  0.00      A    H  
ATOM   3685 1HE2 GLN B 108     -72.726  27.552 100.572  1.00  0.00      A    H  
ATOM   3686 2HE2 GLN B 108     -72.599  27.352  98.856  1.00  0.00      A    H  
ATOM   3687  N   GLU B 109     -70.042  26.287  97.654  1.00  0.00      A    N  
ATOM   3688  CA  GLU B 109     -70.500  25.267  96.716  1.00  0.00      A    C  
ATOM   3689  C   GLU B 109     -71.727  25.764  95.953  1.00  0.00      A    C  
ATOM   3690  O   GLU B 109     -72.713  26.193  96.553  1.00  0.00      A    O  
ATOM   3691  CB  GLU B 109     -70.828  23.966  97.452  1.00  0.00      A    C  
ATOM   3692  CG  GLU B 109     -71.248  22.819  96.544  1.00  0.00      A    C  
ATOM   3693  CD  GLU B 109     -71.549  21.555  97.300  1.00  0.00      A    C  
ATOM   3694  OE1 GLU B 109     -71.422  21.558  98.501  1.00  0.00      A    O  
ATOM   3695  OE2 GLU B 109     -71.907  20.584  96.675  1.00  0.00      A    O1-
ATOM   3696  H   GLU B 109     -70.354  26.261  98.583  1.00  0.00      A    H  
ATOM   3697  HA  GLU B 109     -69.700  25.070  96.002  1.00  0.00      A    H  
ATOM   3698 1HB  GLU B 109     -69.958  23.640  98.022  1.00  0.00      A    H  
ATOM   3699 2HB  GLU B 109     -71.636  24.144  98.162  1.00  0.00      A    H  
ATOM   3700 1HG  GLU B 109     -72.137  23.116  95.988  1.00  0.00      A    H  
ATOM   3701 2HG  GLU B 109     -70.451  22.627  95.827  1.00  0.00      A    H  
ATOM   3702  N   ASP B 110     -71.655  25.706  94.626  1.00  0.00      A    N  
ATOM   3703  CA  ASP B 110     -72.763  26.157  93.790  1.00  0.00      A    C  
ATOM   3704  C   ASP B 110     -72.817  25.354  92.491  1.00  0.00      A    C  
ATOM   3705  O   ASP B 110     -71.830  24.744  92.085  1.00  0.00      A    O  
ATOM   3706  CB  ASP B 110     -72.629  27.649  93.475  1.00  0.00      A    C  
ATOM   3707  CG  ASP B 110     -73.944  28.283  93.042  1.00  0.00      A    C  
ATOM   3708  OD1 ASP B 110     -74.910  27.570  92.909  1.00  0.00      A    O  
ATOM   3709  OD2 ASP B 110     -73.970  29.475  92.849  1.00  0.00      A    O1-
ATOM   3710  H   ASP B 110     -70.842  25.361  94.202  1.00  0.00      A    H  
ATOM   3711  HA  ASP B 110     -73.694  25.999  94.335  1.00  0.00      A    H  
ATOM   3712 1HB  ASP B 110     -72.262  28.175  94.357  1.00  0.00      A    H  
ATOM   3713 2HB  ASP B 110     -71.896  27.789  92.681  1.00  0.00      A    H  
ATOM   3714  N   GLY B 111     -73.982  25.360  91.846  1.00  0.00      A    N  
ATOM   3715  CA  GLY B 111     -74.160  24.629  90.593  1.00  0.00      A    C  
ATOM   3716  C   GLY B 111     -75.498  24.974  89.955  1.00  0.00      A    C  
ATOM   3717  O   GLY B 111     -75.552  25.633  88.915  1.00  0.00      A    O  
ATOM   3718  H   GLY B 111     -74.735  25.863  92.219  1.00  0.00      A    H  
ATOM   3719 1HA  GLY B 111     -73.347  24.875  89.910  1.00  0.00      A    H  
ATOM   3720 2HA  GLY B 111     -74.105  23.558  90.786  1.00  0.00      A    H  
ATOM   3721  N   LEU B 112     -76.576  24.520  90.580  1.00  0.00      A    N  
ATOM   3722  CA  LEU B 112     -77.915  24.775  90.063  1.00  0.00      A    C  
ATOM   3723  C   LEU B 112     -78.712  25.623  91.054  1.00  0.00      A    C  
ATOM   3724  O   LEU B 112     -78.753  25.322  92.248  1.00  0.00      A    O  
ATOM   3725  CB  LEU B 112     -78.634  23.447  89.839  1.00  0.00      A    C  
ATOM   3726  CG  LEU B 112     -77.713  22.487  89.079  1.00  0.00      A    C  
ATOM   3727  CD1 LEU B 112     -78.388  21.119  88.947  1.00  0.00      A    C  
ATOM   3728  CD2 LEU B 112     -77.411  23.048  87.685  1.00  0.00      A    C  
ATOM   3729  H   LEU B 112     -76.471  23.996  91.404  1.00  0.00      A    H  
ATOM   3730  HA  LEU B 112     -77.825  25.320  89.124  1.00  0.00      A    H  
ATOM   3731 1HB  LEU B 112     -78.903  23.018  90.792  1.00  0.00      A    H  
ATOM   3732 2HB  LEU B 112     -79.524  23.622  89.256  1.00  0.00      A    H  
ATOM   3733  HG  LEU B 112     -76.789  22.374  89.627  1.00  0.00      A    H  
ATOM   3734 1HD1 LEU B 112     -79.114  21.150  88.147  1.00  0.00      A    H  
ATOM   3735 2HD1 LEU B 112     -78.886  20.871  89.873  1.00  0.00      A    H  
ATOM   3736 3HD1 LEU B 112     -77.643  20.369  88.728  1.00  0.00      A    H  
ATOM   3737 1HD2 LEU B 112     -77.054  22.254  87.047  1.00  0.00      A    H  
ATOM   3738 2HD2 LEU B 112     -76.655  23.815  87.764  1.00  0.00      A    H  
ATOM   3739 3HD2 LEU B 112     -78.311  23.472  87.264  1.00  0.00      A    H  
ATOM   3740  N   ASP B 113     -79.339  26.684  90.553  1.00  0.00      A    N  
ATOM   3741  CA  ASP B 113     -80.134  27.570  91.404  1.00  0.00      A    C  
ATOM   3742  C   ASP B 113     -81.569  27.650  90.906  1.00  0.00      A    C  
ATOM   3743  O   ASP B 113     -82.510  27.654  91.699  1.00  0.00      A    O  
ATOM   3744  CB  ASP B 113     -79.523  28.973  91.447  1.00  0.00      A    C  
ATOM   3745  CG  ASP B 113     -80.194  29.880  92.470  1.00  0.00      A    C  
ATOM   3746  OD1 ASP B 113     -80.253  29.507  93.617  1.00  0.00      A    O  
ATOM   3747  OD2 ASP B 113     -80.641  30.937  92.093  1.00  0.00      A    O1-
ATOM   3748  H   ASP B 113     -79.267  26.876  89.596  1.00  0.00      A    H  
ATOM   3749  HA  ASP B 113     -80.140  27.164  92.416  1.00  0.00      A    H  
ATOM   3750 1HB  ASP B 113     -78.462  28.901  91.687  1.00  0.00      A    H  
ATOM   3751 2HB  ASP B 113     -79.605  29.436  90.463  1.00  0.00      A    H  
ATOM   3752  N   ASP B 114     -81.738  27.713  89.590  1.00  0.00      A    N  
ATOM   3753  CA  ASP B 114     -83.072  27.797  89.010  1.00  0.00      A    C  
ATOM   3754  C   ASP B 114     -83.699  26.402  88.893  1.00  0.00      A    C  
ATOM   3755  O   ASP B 114     -83.110  25.505  88.287  1.00  0.00      A    O  
ATOM   3756  CB  ASP B 114     -83.017  28.464  87.634  1.00  0.00      A    C  
ATOM   3757  CG  ASP B 114     -84.397  28.689  87.029  1.00  0.00      A    C  
ATOM   3758  OD1 ASP B 114     -85.258  27.868  87.241  1.00  0.00      A    O  
ATOM   3759  OD2 ASP B 114     -84.576  29.678  86.360  1.00  0.00      A    O1-
ATOM   3760  H   ASP B 114     -80.954  27.709  89.000  1.00  0.00      A    H  
ATOM   3761  HA  ASP B 114     -83.697  28.403  89.666  1.00  0.00      A    H  
ATOM   3762 1HB  ASP B 114     -82.512  29.427  87.715  1.00  0.00      A    H  
ATOM   3763 2HB  ASP B 114     -82.434  27.845  86.952  1.00  0.00      A    H  
ATOM   3764  N   PRO B 115     -84.872  26.199  89.454  1.00  0.00      A    N  
ATOM   3765  CA  PRO B 115     -85.568  24.877  89.395  1.00  0.00      A    C  
ATOM   3766  C   PRO B 115     -85.673  24.337  87.970  1.00  0.00      A    C  
ATOM   3767  O   PRO B 115     -85.541  23.135  87.744  1.00  0.00      A    O  
ATOM   3768  CB  PRO B 115     -86.955  25.189  89.967  1.00  0.00      A    C  
ATOM   3769  CG  PRO B 115     -86.712  26.303  90.927  1.00  0.00      A    C  
ATOM   3770  CD  PRO B 115     -85.689  27.170  90.243  1.00  0.00      A    C  
ATOM   3771  HA  PRO B 115     -85.032  24.157  90.031  1.00  0.00      A    H  
ATOM   3772 1HB  PRO B 115     -87.643  25.468  89.155  1.00  0.00      A    H  
ATOM   3773 2HB  PRO B 115     -87.373  24.293  90.450  1.00  0.00      A    H  
ATOM   3774 1HG  PRO B 115     -87.651  26.837  91.134  1.00  0.00      A    H  
ATOM   3775 2HG  PRO B 115     -86.355  25.904  91.888  1.00  0.00      A    H  
ATOM   3776 1HD  PRO B 115     -86.199  27.889  89.585  1.00  0.00      A    H  
ATOM   3777 2HD  PRO B 115     -85.089  27.696  91.000  1.00  0.00      A    H  
ATOM   3778  N   ARG B 116     -85.918  25.228  87.020  1.00  0.00      A    N  
ATOM   3779  CA  ARG B 116     -86.047  24.828  85.623  1.00  0.00      A    C  
ATOM   3780  C   ARG B 116     -84.763  24.170  85.123  1.00  0.00      A    C  
ATOM   3781  O   ARG B 116     -84.804  23.154  84.431  1.00  0.00      A    O  
ATOM   3782  CB  ARG B 116     -86.375  26.030  84.750  1.00  0.00      A    C  
ATOM   3783  CG  ARG B 116     -87.785  26.575  84.914  1.00  0.00      A    C  
ATOM   3784  CD  ARG B 116     -88.050  27.700  83.982  1.00  0.00      A    C  
ATOM   3785  NE  ARG B 116     -87.304  28.893  84.344  1.00  0.00      A    N  
ATOM   3786  CZ  ARG B 116     -87.163  29.978  83.557  1.00  0.00      A    C  
ATOM   3787  NH1 ARG B 116     -87.723  30.002  82.367  1.00  0.00      A    N1+
ATOM   3788  NH2 ARG B 116     -86.463  31.015  83.979  1.00  0.00      A    N  
ATOM   3789  H   ARG B 116     -86.020  26.172  87.261  1.00  0.00      A    H  
ATOM   3790  HA  ARG B 116     -86.862  24.108  85.543  1.00  0.00      A    H  
ATOM   3791 1HB  ARG B 116     -85.681  26.840  84.970  1.00  0.00      A    H  
ATOM   3792 2HB  ARG B 116     -86.244  25.764  83.701  1.00  0.00      A    H  
ATOM   3793 1HG  ARG B 116     -88.506  25.783  84.711  1.00  0.00      A    H  
ATOM   3794 2HG  ARG B 116     -87.919  26.936  85.935  1.00  0.00      A    H  
ATOM   3795 1HD  ARG B 116     -87.762  27.412  82.972  1.00  0.00      A    H  
ATOM   3796 2HD  ARG B 116     -89.113  27.944  83.999  1.00  0.00      A    H  
ATOM   3797  HE  ARG B 116     -86.859  28.912  85.253  1.00  0.00      A    H  
ATOM   3798 1HH1 ARG B 116     -88.258  29.209  82.044  1.00  0.00      A    H  
ATOM   3799 2HH1 ARG B 116     -87.617  30.815  81.777  1.00  0.00      A    H  
ATOM   3800 1HH2 ARG B 116     -86.033  30.996  84.894  1.00  0.00      A    H  
ATOM   3801 2HH2 ARG B 116     -86.357  31.827  83.389  1.00  0.00      A    H  
ATOM   3802  N   LEU B 117     -83.625  24.748  85.485  1.00  0.00      A    N  
ATOM   3803  CA  LEU B 117     -82.336  24.205  85.076  1.00  0.00      A    C  
ATOM   3804  C   LEU B 117     -82.120  22.831  85.700  1.00  0.00      A    C  
ATOM   3805  O   LEU B 117     -81.598  21.917  85.059  1.00  0.00      A    O  
ATOM   3806  CB  LEU B 117     -81.202  25.151  85.488  1.00  0.00      A    C  
ATOM   3807  CG  LEU B 117     -79.791  24.724  85.064  1.00  0.00      A    C  
ATOM   3808  CD1 LEU B 117     -79.732  24.600  83.547  1.00  0.00      A    C  
ATOM   3809  CD2 LEU B 117     -78.778  25.740  85.570  1.00  0.00      A    C  
ATOM   3810  H   LEU B 117     -83.651  25.549  86.046  1.00  0.00      A    H  
ATOM   3811  HA  LEU B 117     -82.331  24.106  83.991  1.00  0.00      A    H  
ATOM   3812 1HB  LEU B 117     -81.394  26.132  85.056  1.00  0.00      A    H  
ATOM   3813 2HB  LEU B 117     -81.207  25.248  86.574  1.00  0.00      A    H  
ATOM   3814  HG  LEU B 117     -79.565  23.745  85.486  1.00  0.00      A    H  
ATOM   3815 1HD1 LEU B 117     -78.729  24.297  83.245  1.00  0.00      A    H  
ATOM   3816 2HD1 LEU B 117     -80.452  23.853  83.214  1.00  0.00      A    H  
ATOM   3817 3HD1 LEU B 117     -79.971  25.562  83.094  1.00  0.00      A    H  
ATOM   3818 1HD2 LEU B 117     -77.776  25.436  85.269  1.00  0.00      A    H  
ATOM   3819 2HD2 LEU B 117     -79.003  26.720  85.146  1.00  0.00      A    H  
ATOM   3820 3HD2 LEU B 117     -78.830  25.795  86.657  1.00  0.00      A    H  
ATOM   3821  N   GLU B 118     -82.527  22.692  86.959  1.00  0.00      A    N  
ATOM   3822  CA  GLU B 118     -82.380  21.429  87.670  1.00  0.00      A    C  
ATOM   3823  C   GLU B 118     -83.183  20.333  86.985  1.00  0.00      A    C  
ATOM   3824  O   GLU B 118     -82.815  19.161  87.030  1.00  0.00      A    O  
ATOM   3825  CB  GLU B 118     -82.830  21.574  89.126  1.00  0.00      A    C  
ATOM   3826  CG  GLU B 118     -81.919  22.444  89.981  1.00  0.00      A    C  
ATOM   3827  CD  GLU B 118     -82.412  22.594  91.394  1.00  0.00      A    C  
ATOM   3828  OE1 GLU B 118     -83.480  22.113  91.685  1.00  0.00      A    O  
ATOM   3829  OE2 GLU B 118     -81.718  23.193  92.182  1.00  0.00      A    O1-
ATOM   3830  H   GLU B 118     -82.934  23.455  87.419  1.00  0.00      A    H  
ATOM   3831  HA  GLU B 118     -81.327  21.146  87.658  1.00  0.00      A    H  
ATOM   3832 1HB  GLU B 118     -83.830  22.006  89.156  1.00  0.00      A    H  
ATOM   3833 2HB  GLU B 118     -82.885  20.589  89.590  1.00  0.00      A    H  
ATOM   3834 1HG  GLU B 118     -80.924  22.000  90.001  1.00  0.00      A    H  
ATOM   3835 2HG  GLU B 118     -81.838  23.428  89.522  1.00  0.00      A    H  
ATOM   3836  N   LYS B 119     -84.284  20.704  86.350  1.00  0.00      A    N  
ATOM   3837  CA  LYS B 119     -85.093  19.709  85.676  1.00  0.00      A    C  
ATOM   3838  C   LYS B 119     -84.307  19.048  84.546  1.00  0.00      A    C  
ATOM   3839  O   LYS B 119     -84.254  17.828  84.467  1.00  0.00      A    O  
ATOM   3840  CB  LYS B 119     -86.376  20.341  85.133  1.00  0.00      A    C  
ATOM   3841  CG  LYS B 119     -87.308  19.367  84.425  1.00  0.00      A    C  
ATOM   3842  CD  LYS B 119     -88.582  20.057  83.961  1.00  0.00      A    C  
ATOM   3843  CE  LYS B 119     -89.497  19.094  83.221  1.00  0.00      A    C  
ATOM   3844  NZ  LYS B 119     -90.748  19.756  82.763  1.00  0.00      A    N1+
ATOM   3845  H   LYS B 119     -84.551  21.647  86.338  1.00  0.00      A    H  
ATOM   3846  HA  LYS B 119     -85.362  18.936  86.396  1.00  0.00      A    H  
ATOM   3847 1HB  LYS B 119     -86.931  20.798  85.954  1.00  0.00      A    H  
ATOM   3848 2HB  LYS B 119     -86.122  21.133  84.429  1.00  0.00      A    H  
ATOM   3849 1HG  LYS B 119     -86.799  18.942  83.559  1.00  0.00      A    H  
ATOM   3850 2HG  LYS B 119     -87.570  18.556  85.103  1.00  0.00      A    H  
ATOM   3851 1HD  LYS B 119     -89.112  20.459  84.825  1.00  0.00      A    H  
ATOM   3852 2HD  LYS B 119     -88.327  20.883  83.298  1.00  0.00      A    H  
ATOM   3853 1HE  LYS B 119     -88.975  18.689  82.355  1.00  0.00      A    H  
ATOM   3854 2HE  LYS B 119     -89.760  18.265  83.878  1.00  0.00      A    H  
ATOM   3855 1HZ  LYS B 119     -91.326  19.084  82.278  1.00  0.00      A    H  
ATOM   3856 2HZ  LYS B 119     -91.251  20.119  83.560  1.00  0.00      A    H  
ATOM   3857 3HZ  LYS B 119     -90.517  20.514  82.137  1.00  0.00      A    H  
ATOM   3858  N   LEU B 120     -83.697  19.861  83.678  1.00  0.00      A    N  
ATOM   3859  CA  LEU B 120     -82.913  19.327  82.559  1.00  0.00      A    C  
ATOM   3860  C   LEU B 120     -81.642  18.622  83.023  1.00  0.00      A    C  
ATOM   3861  O   LEU B 120     -81.300  17.541  82.527  1.00  0.00      A    O  
ATOM   3862  CB  LEU B 120     -82.541  20.459  81.593  1.00  0.00      A    C  
ATOM   3863  CG  LEU B 120     -81.738  20.039  80.355  1.00  0.00      A    C  
ATOM   3864  CD1 LEU B 120     -82.538  19.025  79.549  1.00  0.00      A    C  
ATOM   3865  CD2 LEU B 120     -81.414  21.269  79.519  1.00  0.00      A    C  
ATOM   3866  H   LEU B 120     -83.775  20.831  83.791  1.00  0.00      A    H  
ATOM   3867  HA  LEU B 120     -83.522  18.596  82.028  1.00  0.00      A    H  
ATOM   3868 1HB  LEU B 120     -83.457  20.935  81.247  1.00  0.00      A    H  
ATOM   3869 2HB  LEU B 120     -81.953  21.199  82.134  1.00  0.00      A    H  
ATOM   3870  HG  LEU B 120     -80.810  19.560  80.669  1.00  0.00      A    H  
ATOM   3871 1HD1 LEU B 120     -81.967  18.727  78.670  1.00  0.00      A    H  
ATOM   3872 2HD1 LEU B 120     -82.738  18.148  80.165  1.00  0.00      A    H  
ATOM   3873 3HD1 LEU B 120     -83.480  19.472  79.235  1.00  0.00      A    H  
ATOM   3874 1HD2 LEU B 120     -80.842  20.971  78.640  1.00  0.00      A    H  
ATOM   3875 2HD2 LEU B 120     -82.341  21.749  79.204  1.00  0.00      A    H  
ATOM   3876 3HD2 LEU B 120     -80.827  21.969  80.114  1.00  0.00      A    H  
ATOM   3877  N   TRP B 121     -80.945  19.237  83.965  1.00  0.00      A    N  
ATOM   3878  CA  TRP B 121     -79.704  18.668  84.474  1.00  0.00      A    C  
ATOM   3879  C   TRP B 121     -79.946  17.292  85.103  1.00  0.00      A    C  
ATOM   3880  O   TRP B 121     -79.269  16.321  84.768  1.00  0.00      A    O  
ATOM   3881  CB  TRP B 121     -79.075  19.605  85.507  1.00  0.00      A    C  
ATOM   3882  CG  TRP B 121     -77.803  19.077  86.097  1.00  0.00      A    C  
ATOM   3883  CD1 TRP B 121     -77.677  18.031  86.961  1.00  0.00      A    C  
ATOM   3884  CD2 TRP B 121     -76.460  19.571  85.867  1.00  0.00      A    C  
ATOM   3885  CE2 TRP B 121     -75.598  18.773  86.624  1.00  0.00      A    C  
ATOM   3886  CE3 TRP B 121     -75.931  20.609  85.092  1.00  0.00      A    C  
ATOM   3887  NE1 TRP B 121     -76.357  17.841  87.286  1.00  0.00      A    N  
ATOM   3888  CZ2 TRP B 121     -74.228  18.978  86.633  1.00  0.00      A    C  
ATOM   3889  CZ3 TRP B 121     -74.556  20.814  85.100  1.00  0.00      A    C  
ATOM   3890  CH2 TRP B 121     -73.727  20.019  85.850  1.00  0.00      A    C  
ATOM   3891  H   TRP B 121     -81.263  20.096  84.317  1.00  0.00      A    H  
ATOM   3892  HA  TRP B 121     -79.011  18.548  83.641  1.00  0.00      A    H  
ATOM   3893 1HB  TRP B 121     -78.865  20.569  85.043  1.00  0.00      A    H  
ATOM   3894 2HB  TRP B 121     -79.783  19.780  86.318  1.00  0.00      A    H  
ATOM   3895  HD1 TRP B 121     -78.505  17.433  87.340  1.00  0.00      A    H  
ATOM   3896  HE1 TRP B 121     -76.001  17.131  87.909  1.00  0.00      A    H  
ATOM   3897  HE3 TRP B 121     -76.584  21.242  84.492  1.00  0.00      A    H  
ATOM   3898  HZ2 TRP B 121     -73.552  18.358  87.223  1.00  0.00      A    H  
ATOM   3899  HZ3 TRP B 121     -74.152  21.626  84.494  1.00  0.00      A    H  
ATOM   3900  HH2 TRP B 121     -72.653  20.208  85.833  1.00  0.00      A    H  
ATOM   3901  N   HIS B 122     -80.920  17.215  86.010  1.00  0.00      A    N  
ATOM   3902  CA  HIS B 122     -81.247  15.953  86.678  1.00  0.00      A    C  
ATOM   3903  C   HIS B 122     -81.899  14.978  85.712  1.00  0.00      A    C  
ATOM   3904  O   HIS B 122     -81.662  13.768  85.782  1.00  0.00      A    O  
ATOM   3905  CB  HIS B 122     -82.177  16.190  87.873  1.00  0.00      A    C  
ATOM   3906  CG  HIS B 122     -81.513  16.877  89.025  1.00  0.00      A    C  
ATOM   3907  CD2 HIS B 122     -81.013  16.391  90.184  1.00  0.00      A    C  
ATOM   3908  ND1 HIS B 122     -81.303  18.240  89.057  1.00  0.00      A    N  
ATOM   3909  CE1 HIS B 122     -80.701  18.561  90.189  1.00  0.00      A    C  
ATOM   3910  NE2 HIS B 122     -80.514  17.458  90.889  1.00  0.00      A    N  
ATOM   3911  H   HIS B 122     -81.429  18.022  86.232  1.00  0.00      A    H  
ATOM   3912  HA  HIS B 122     -80.333  15.492  87.051  1.00  0.00      A    H  
ATOM   3913 1HB  HIS B 122     -83.027  16.796  87.557  1.00  0.00      A    H  
ATOM   3914 2HB  HIS B 122     -82.569  15.235  88.224  1.00  0.00      A    H  
ATOM   3915  HD1 HIS B 122     -81.623  18.904  88.381  1.00  0.00      A    H  
ATOM   3916  HD2 HIS B 122     -80.951  15.385  90.601  1.00  0.00      A    H  
ATOM   3917  HE1 HIS B 122     -80.447  19.599  90.407  1.00  0.00      A    H  
ATOM   3918  N   LYS B 123     -82.733  15.503  84.821  1.00  0.00      A    N  
ATOM   3919  CA  LYS B 123     -83.423  14.649  83.869  1.00  0.00      A    C  
ATOM   3920  C   LYS B 123     -82.429  13.818  83.085  1.00  0.00      A    C  
ATOM   3921  O   LYS B 123     -82.575  12.610  82.987  1.00  0.00      A    O  
ATOM   3922  CB  LYS B 123     -84.283  15.482  82.917  1.00  0.00      A    C  
ATOM   3923  CG  LYS B 123     -85.046  14.667  81.882  1.00  0.00      A    C  
ATOM   3924  CD  LYS B 123     -85.899  15.560  80.994  1.00  0.00      A    C  
ATOM   3925  CE  LYS B 123     -86.529  14.771  79.855  1.00  0.00      A    C  
ATOM   3926  NZ  LYS B 123     -87.498  13.756  80.351  1.00  0.00      A    N1+
ATOM   3927  H   LYS B 123     -82.899  16.471  84.817  1.00  0.00      A    H  
ATOM   3928  HA  LYS B 123     -84.075  13.971  84.421  1.00  0.00      A    H  
ATOM   3929 1HB  LYS B 123     -85.010  16.057  83.492  1.00  0.00      A    H  
ATOM   3930 2HB  LYS B 123     -83.651  16.193  82.384  1.00  0.00      A    H  
ATOM   3931 1HG  LYS B 123     -84.340  14.117  81.259  1.00  0.00      A    H  
ATOM   3932 2HG  LYS B 123     -85.691  13.949  82.388  1.00  0.00      A    H  
ATOM   3933 1HD  LYS B 123     -86.690  16.017  81.590  1.00  0.00      A    H  
ATOM   3934 2HD  LYS B 123     -85.280  16.353  80.575  1.00  0.00      A    H  
ATOM   3935 1HE  LYS B 123     -87.048  15.454  79.184  1.00  0.00      A    H  
ATOM   3936 2HE  LYS B 123     -85.748  14.264  79.289  1.00  0.00      A    H  
ATOM   3937 1HZ  LYS B 123     -87.892  13.255  79.567  1.00  0.00      A    H  
ATOM   3938 2HZ  LYS B 123     -87.022  13.106  80.961  1.00  0.00      A    H  
ATOM   3939 3HZ  LYS B 123     -88.237  14.217  80.862  1.00  0.00      A    H  
ATOM   3940  N   ALA B 124     -81.423  14.461  82.519  1.00  0.00      A    N  
ATOM   3941  CA  ALA B 124     -80.443  13.713  81.745  1.00  0.00      A    C  
ATOM   3942  C   ALA B 124     -79.533  12.880  82.654  1.00  0.00      A    C  
ATOM   3943  O   ALA B 124     -79.306  11.681  82.400  1.00  0.00      A    O  
ATOM   3944  CB  ALA B 124     -79.612  14.688  80.905  1.00  0.00      A    C  
ATOM   3945  H   ALA B 124     -81.342  15.436  82.614  1.00  0.00      A    H  
ATOM   3946  HA  ALA B 124     -80.981  13.024  81.093  1.00  0.00      A    H  
ATOM   3947 1HB  ALA B 124     -79.478  14.283  79.914  1.00  0.00      A    H  
ATOM   3948 2HB  ALA B 124     -78.648  14.839  81.367  1.00  0.00      A    H  
ATOM   3949 3HB  ALA B 124     -80.132  15.633  80.838  1.00  0.00      A    H  
ATOM   3950  N   LYS B 125     -79.024  13.513  83.722  1.00  0.00      A    N  
ATOM   3951  CA  LYS B 125     -78.128  12.841  84.667  1.00  0.00      A    C  
ATOM   3952  C   LYS B 125     -78.669  11.477  85.074  1.00  0.00      A    C  
ATOM   3953  O   LYS B 125     -77.901  10.542  85.316  1.00  0.00      A    O  
ATOM   3954  CB  LYS B 125     -77.910  13.707  85.909  1.00  0.00      A    C  
ATOM   3955  CG  LYS B 125     -76.951  13.112  86.931  1.00  0.00      A    C  
ATOM   3956  CD  LYS B 125     -76.734  14.058  88.102  1.00  0.00      A    C  
ATOM   3957  CE  LYS B 125     -75.809  13.447  89.144  1.00  0.00      A    C  
ATOM   3958  NZ  LYS B 125     -75.587  14.362  90.297  1.00  0.00      A    N1+
ATOM   3959  H   LYS B 125     -79.231  14.467  83.862  1.00  0.00      A    H  
ATOM   3960  HA  LYS B 125     -77.165  12.684  84.179  1.00  0.00      A    H  
ATOM   3961 1HB  LYS B 125     -77.519  14.680  85.610  1.00  0.00      A    H  
ATOM   3962 2HB  LYS B 125     -78.865  13.877  86.406  1.00  0.00      A    H  
ATOM   3963 1HG  LYS B 125     -77.355  12.170  87.305  1.00  0.00      A    H  
ATOM   3964 2HG  LYS B 125     -75.991  12.911  86.455  1.00  0.00      A    H  
ATOM   3965 1HD  LYS B 125     -76.297  14.990  87.741  1.00  0.00      A    H  
ATOM   3966 2HD  LYS B 125     -77.692  14.283  88.569  1.00  0.00      A    H  
ATOM   3967 1HE  LYS B 125     -76.239  12.517  89.512  1.00  0.00      A    H  
ATOM   3968 2HE  LYS B 125     -74.845  13.220  88.687  1.00  0.00      A    H  
ATOM   3969 1HZ  LYS B 125     -74.970  13.921  90.963  1.00  0.00      A    H  
ATOM   3970 2HZ  LYS B 125     -75.171  15.222  89.969  1.00  0.00      A    H  
ATOM   3971 3HZ  LYS B 125     -76.472  14.564  90.741  1.00  0.00      A    H  
ATOM   3972  N   THR B 126     -79.982  11.368  85.160  1.00  0.00      A    N  
ATOM   3973  CA  THR B 126     -80.610  10.114  85.546  1.00  0.00      A    C  
ATOM   3974  C   THR B 126     -81.265   9.413  84.360  1.00  0.00      A    C  
ATOM   3975  O   THR B 126     -81.285   8.183  84.296  1.00  0.00      A    O  
ATOM   3976  CB  THR B 126     -81.659  10.345  86.650  1.00  0.00      A    C  
ATOM   3977  CG2 THR B 126     -81.006  10.933  87.891  1.00  0.00      A    C  
ATOM   3978  OG1 THR B 126     -82.667  11.246  86.173  1.00  0.00      A    O  
ATOM   3979  H   THR B 126     -80.539  12.143  84.963  1.00  0.00      A    H  
ATOM   3980  HA  THR B 126     -79.840   9.447  85.935  1.00  0.00      A    H  
ATOM   3981  HB  THR B 126     -82.130   9.397  86.908  1.00  0.00      A    H  
ATOM   3982  HG1 THR B 126     -82.261  12.084  85.937  1.00  0.00      A    H  
ATOM   3983 1HG2 THR B 126     -81.762  11.089  88.661  1.00  0.00      A    H  
ATOM   3984 2HG2 THR B 126     -80.246  10.245  88.263  1.00  0.00      A    H  
ATOM   3985 3HG2 THR B 126     -80.541  11.886  87.641  1.00  0.00      A    H  
ATOM   3986  N   SER B 127     -81.828  10.187  83.442  1.00  0.00      A    N  
ATOM   3987  CA  SER B 127     -82.505   9.601  82.294  1.00  0.00      A    C  
ATOM   3988  C   SER B 127     -81.609   8.579  81.619  1.00  0.00      A    C  
ATOM   3989  O   SER B 127     -82.091   7.663  80.952  1.00  0.00      A    O  
ATOM   3990  CB  SER B 127     -82.899  10.680  81.303  1.00  0.00      A    C  
ATOM   3991  OG  SER B 127     -83.866  11.534  81.851  1.00  0.00      A    O  
ATOM   3992  H   SER B 127     -81.804  11.158  83.549  1.00  0.00      A    H  
ATOM   3993  HA  SER B 127     -83.409   9.101  82.644  1.00  0.00      A    H  
ATOM   3994 1HB  SER B 127     -82.018  11.255  81.023  1.00  0.00      A    H  
ATOM   3995 2HB  SER B 127     -83.291  10.217  80.398  1.00  0.00      A    H  
ATOM   3996  HG  SER B 127     -83.609  11.673  82.766  1.00  0.00      A    H  
ATOM   3997  N   GLY B 128     -80.299   8.733  81.790  1.00  0.00      A    N  
ATOM   3998  CA  GLY B 128     -79.369   7.784  81.173  1.00  0.00      A    C  
ATOM   3999  C   GLY B 128     -78.053   7.697  81.939  1.00  0.00      A    C  
ATOM   4000  O   GLY B 128     -77.950   6.959  82.918  1.00  0.00      A    O  
ATOM   4001  H   GLY B 128     -79.960   9.483  82.340  1.00  0.00      A    H  
ATOM   4002 1HA  GLY B 128     -79.830   6.797  81.133  1.00  0.00      A    H  
ATOM   4003 2HA  GLY B 128     -79.169   8.086  80.146  1.00  0.00      A    H  
ATOM   4004  N   LYS B 129     -77.049   8.449  81.497  1.00  0.00      A    N  
ATOM   4005  CA  LYS B 129     -75.752   8.438  82.165  1.00  0.00      A    C  
ATOM   4006  C   LYS B 129     -75.064   9.777  81.992  1.00  0.00      A    C  
ATOM   4007  O   LYS B 129     -73.844   9.881  82.051  1.00  0.00      A    O  
ATOM   4008  CB  LYS B 129     -74.868   7.314  81.622  1.00  0.00      A    C  
ATOM   4009  CG  LYS B 129     -74.481   7.470  80.157  1.00  0.00      A    C  
ATOM   4010  CD  LYS B 129     -73.636   6.298  79.680  1.00  0.00      A    C  
ATOM   4011  CE  LYS B 129     -73.222   6.469  78.226  1.00  0.00      A    C  
ATOM   4012  NZ  LYS B 129     -72.409   5.321  77.741  1.00  0.00      A    N1+
ATOM   4013  H   LYS B 129     -77.181   9.022  80.716  1.00  0.00      A    H  
ATOM   4014  HA  LYS B 129     -75.913   8.266  83.230  1.00  0.00      A    H  
ATOM   4015 1HB  LYS B 129     -73.949   7.259  82.207  1.00  0.00      A    H  
ATOM   4016 2HB  LYS B 129     -75.383   6.359  81.732  1.00  0.00      A    H  
ATOM   4017 1HG  LYS B 129     -75.383   7.530  79.547  1.00  0.00      A    H  
ATOM   4018 2HG  LYS B 129     -73.914   8.392  80.027  1.00  0.00      A    H  
ATOM   4019 1HD  LYS B 129     -72.741   6.219  80.298  1.00  0.00      A    H  
ATOM   4020 2HD  LYS B 129     -74.207   5.375  79.779  1.00  0.00      A    H  
ATOM   4021 1HE  LYS B 129     -74.110   6.558  77.603  1.00  0.00      A    H  
ATOM   4022 2HE  LYS B 129     -72.637   7.383  78.119  1.00  0.00      A    H  
ATOM   4023 1HZ  LYS B 129     -72.154   5.472  76.776  1.00  0.00      A    H  
ATOM   4024 2HZ  LYS B 129     -71.571   5.240  78.301  1.00  0.00      A    H  
ATOM   4025 3HZ  LYS B 129     -72.948   4.470  77.817  1.00  0.00      A    H  
ATOM   4026  N   PHE B 130     -75.888  10.783  81.786  1.00  0.00      A    N  
ATOM   4027  CA  PHE B 130     -75.455  12.162  81.617  1.00  0.00      A    C  
ATOM   4028  C   PHE B 130     -74.491  12.576  82.729  1.00  0.00      A    C  
ATOM   4029  O   PHE B 130     -74.793  13.466  83.525  1.00  0.00      A    O  
ATOM   4030  CB  PHE B 130     -76.642  13.111  81.531  1.00  0.00      A    C  
ATOM   4031  CG  PHE B 130     -77.187  13.159  80.119  1.00  0.00      A    C  
ATOM   4032  CD1 PHE B 130     -77.917  12.077  79.608  1.00  0.00      A    C  
ATOM   4033  CD2 PHE B 130     -76.993  14.303  79.332  1.00  0.00      A    C  
ATOM   4034  CE1 PHE B 130     -78.448  12.139  78.314  1.00  0.00      A    C  
ATOM   4035  CE2 PHE B 130     -77.521  14.363  78.036  1.00  0.00      A    C  
ATOM   4036  CZ  PHE B 130     -78.252  13.282  77.527  1.00  0.00      A    C  
ATOM   4037  H   PHE B 130     -76.847  10.593  81.762  1.00  0.00      A    H  
ATOM   4038  HA  PHE B 130     -74.934  12.247  80.662  1.00  0.00      A    H  
ATOM   4039 1HB  PHE B 130     -77.403  12.761  82.189  1.00  0.00      A    H  
ATOM   4040 2HB  PHE B 130     -76.335  14.100  81.828  1.00  0.00      A    H  
ATOM   4041  HD1 PHE B 130     -78.067  11.197  80.211  1.00  0.00      A    H  
ATOM   4042  HD2 PHE B 130     -76.428  15.140  79.723  1.00  0.00      A    H  
ATOM   4043  HE1 PHE B 130     -79.009  11.304  77.919  1.00  0.00      A    H  
ATOM   4044  HE2 PHE B 130     -77.369  15.245  77.430  1.00  0.00      A    H  
ATOM   4045  HZ  PHE B 130     -78.663  13.330  76.530  1.00  0.00      A    H  
ATOM   4046  N   SER B 131     -73.366  11.877  82.806  1.00  0.00      A    N  
ATOM   4047  CA  SER B 131     -72.373  12.101  83.846  1.00  0.00      A    C  
ATOM   4048  C   SER B 131     -71.701  13.436  83.603  1.00  0.00      A    C  
ATOM   4049  O   SER B 131     -71.624  13.913  82.477  1.00  0.00      A    O  
ATOM   4050  CB  SER B 131     -71.345  10.987  83.860  1.00  0.00      A    C  
ATOM   4051  OG  SER B 131     -71.940   9.758  84.174  1.00  0.00      A    O  
ATOM   4052  H   SER B 131     -73.217  11.151  82.165  1.00  0.00      A    H  
ATOM   4053  HA  SER B 131     -72.880  12.113  84.812  1.00  0.00      A    H  
ATOM   4054 1HB  SER B 131     -70.865  10.924  82.883  1.00  0.00      A    H  
ATOM   4055 2HB  SER B 131     -70.570  11.217  84.590  1.00  0.00      A    H  
ATOM   4056  HG  SER B 131     -72.597   9.601  83.492  1.00  0.00      A    H  
ATOM   4057  N   GLY B 132     -71.340  14.095  84.700  1.00  0.00      A    N  
ATOM   4058  CA  GLY B 132     -70.807  15.442  84.632  1.00  0.00      A    C  
ATOM   4059  C   GLY B 132     -69.921  15.647  83.422  1.00  0.00      A    C  
ATOM   4060  O   GLY B 132     -69.727  16.783  82.990  1.00  0.00      A    O  
ATOM   4061  H   GLY B 132     -71.519  13.697  85.571  1.00  0.00      A    H  
ATOM   4062 1HA  GLY B 132     -71.629  16.157  84.599  1.00  0.00      A    H  
ATOM   4063 2HA  GLY B 132     -70.234  15.652  85.534  1.00  0.00      A    H  
ATOM   4064  N   GLU B 133     -69.440  14.573  82.822  1.00  0.00      A    N  
ATOM   4065  CA  GLU B 133     -68.647  14.736  81.620  1.00  0.00      A    C  
ATOM   4066  C   GLU B 133     -69.588  15.095  80.461  1.00  0.00      A    C  
ATOM   4067  O   GLU B 133     -69.357  16.057  79.708  1.00  0.00      A    O  
ATOM   4068  CB  GLU B 133     -67.861  13.460  81.308  1.00  0.00      A    C  
ATOM   4069  CG  GLU B 133     -66.758  13.141  82.307  1.00  0.00      A    C  
ATOM   4070  CD  GLU B 133     -66.050  11.850  82.003  1.00  0.00      A    C  
ATOM   4071  OE1 GLU B 133     -66.461  11.168  81.095  1.00  0.00      A    O  
ATOM   4072  OE2 GLU B 133     -65.097  11.545  82.681  1.00  0.00      A    O1-
ATOM   4073  H   GLU B 133     -69.658  13.678  83.162  1.00  0.00      A    H  
ATOM   4074  HA  GLU B 133     -67.937  15.548  81.781  1.00  0.00      A    H  
ATOM   4075 1HB  GLU B 133     -68.544  12.610  81.280  1.00  0.00      A    H  
ATOM   4076 2HB  GLU B 133     -67.405  13.546  80.322  1.00  0.00      A    H  
ATOM   4077 1HG  GLU B 133     -66.030  13.952  82.299  1.00  0.00      A    H  
ATOM   4078 2HG  GLU B 133     -67.190  13.087  83.305  1.00  0.00      A    H  
ATOM   4079  N   GLU B 134     -70.695  14.350  80.364  1.00  0.00      A    N  
ATOM   4080  CA  GLU B 134     -71.694  14.610  79.326  1.00  0.00      A    C  
ATOM   4081  C   GLU B 134     -72.504  15.845  79.703  1.00  0.00      A    C  
ATOM   4082  O   GLU B 134     -72.765  16.711  78.872  1.00  0.00      A    O  
ATOM   4083  CB  GLU B 134     -72.620  13.406  79.142  1.00  0.00      A    C  
ATOM   4084  CG  GLU B 134     -73.652  13.570  78.036  1.00  0.00      A    C  
ATOM   4085  CD  GLU B 134     -73.034  13.673  76.669  1.00  0.00      A    C  
ATOM   4086  OE1 GLU B 134     -71.901  13.282  76.519  1.00  0.00      A    O  
ATOM   4087  OE2 GLU B 134     -73.695  14.143  75.774  1.00  0.00      A    O1-
ATOM   4088  H   GLU B 134     -70.851  13.631  81.015  1.00  0.00      A    H  
ATOM   4089  HA  GLU B 134     -71.175  14.792  78.384  1.00  0.00      A    H  
ATOM   4090 1HB  GLU B 134     -72.025  12.521  78.916  1.00  0.00      A    H  
ATOM   4091 2HB  GLU B 134     -73.154  13.213  80.073  1.00  0.00      A    H  
ATOM   4092 1HG  GLU B 134     -74.327  12.715  78.053  1.00  0.00      A    H  
ATOM   4093 2HG  GLU B 134     -74.240  14.466  78.232  1.00  0.00      A    H  
ATOM   4094  N   LEU B 135     -72.865  15.933  80.978  1.00  0.00      A    N  
ATOM   4095  CA  LEU B 135     -73.610  17.082  81.469  1.00  0.00      A    C  
ATOM   4096  C   LEU B 135     -72.783  18.343  81.239  1.00  0.00      A    C  
ATOM   4097  O   LEU B 135     -73.323  19.394  80.898  1.00  0.00      A    O  
ATOM   4098  CB  LEU B 135     -73.938  16.902  82.962  1.00  0.00      A    C  
ATOM   4099  CG  LEU B 135     -75.460  16.771  83.175  1.00  0.00      A    C  
ATOM   4100  CD1 LEU B 135     -75.744  16.409  84.643  1.00  0.00      A    C  
ATOM   4101  CD2 LEU B 135     -76.139  18.104  82.808  1.00  0.00      A    C  
ATOM   4102  H   LEU B 135     -72.600  15.229  81.605  1.00  0.00      A    H  
ATOM   4103  HA  LEU B 135     -74.546  17.149  80.915  1.00  0.00      A    H  
ATOM   4104 1HB  LEU B 135     -73.459  16.004  83.318  1.00  0.00      A    H  
ATOM   4105 2HB  LEU B 135     -73.572  17.749  83.523  1.00  0.00      A    H  
ATOM   4106  HG  LEU B 135     -75.855  15.984  82.548  1.00  0.00      A    H  
ATOM   4107 1HD1 LEU B 135     -76.625  16.934  84.986  1.00  0.00      A    H  
ATOM   4108 2HD1 LEU B 135     -74.900  16.679  85.257  1.00  0.00      A    H  
ATOM   4109 3HD1 LEU B 135     -75.913  15.345  84.718  1.00  0.00      A    H  
ATOM   4110 1HD2 LEU B 135     -76.831  18.385  83.587  1.00  0.00      A    H  
ATOM   4111 2HD2 LEU B 135     -76.678  17.986  81.877  1.00  0.00      A    H  
ATOM   4112 3HD2 LEU B 135     -75.396  18.880  82.694  1.00  0.00      A    H  
ATOM   4113  N   ASP B 136     -71.469  18.232  81.415  1.00  0.00      A    N  
ATOM   4114  CA  ASP B 136     -70.603  19.383  81.204  1.00  0.00      A    C  
ATOM   4115  C   ASP B 136     -70.706  19.833  79.750  1.00  0.00      A    C  
ATOM   4116  O   ASP B 136     -70.819  21.027  79.469  1.00  0.00      A    O  
ATOM   4117  CB  ASP B 136     -69.151  19.047  81.554  1.00  0.00      A    C  
ATOM   4118  CG  ASP B 136     -68.229  20.257  81.480  1.00  0.00      A    C  
ATOM   4119  OD1 ASP B 136     -68.494  21.224  82.155  1.00  0.00      A    O  
ATOM   4120  OD2 ASP B 136     -67.269  20.203  80.750  1.00  0.00      A    O1-
ATOM   4121  H   ASP B 136     -71.078  17.366  81.675  1.00  0.00      A    H  
ATOM   4122  HA  ASP B 136     -70.936  20.191  81.856  1.00  0.00      A    H  
ATOM   4123 1HB  ASP B 136     -69.105  18.635  82.562  1.00  0.00      A    H  
ATOM   4124 2HB  ASP B 136     -68.779  18.284  80.869  1.00  0.00      A    H  
ATOM   4125  N   LYS B 137     -70.685  18.875  78.822  1.00  0.00      A    N  
ATOM   4126  CA  LYS B 137     -70.793  19.228  77.405  1.00  0.00      A    C  
ATOM   4127  C   LYS B 137     -72.106  19.981  77.154  1.00  0.00      A    C  
ATOM   4128  O   LYS B 137     -72.130  21.037  76.485  1.00  0.00      A    O  
ATOM   4129  CB  LYS B 137     -70.713  17.979  76.527  1.00  0.00      A    C  
ATOM   4130  CG  LYS B 137     -69.333  17.338  76.469  1.00  0.00      A    C  
ATOM   4131  CD  LYS B 137     -69.339  16.091  75.596  1.00  0.00      A    C  
ATOM   4132  CE  LYS B 137     -67.965  15.439  75.551  1.00  0.00      A    C  
ATOM   4133  NZ  LYS B 137     -67.967  14.194  74.737  1.00  0.00      A    N1+
ATOM   4134  H   LYS B 137     -70.595  17.928  79.092  1.00  0.00      A    H  
ATOM   4135  HA  LYS B 137     -69.961  19.884  77.147  1.00  0.00      A    H  
ATOM   4136 1HB  LYS B 137     -71.415  17.231  76.894  1.00  0.00      A    H  
ATOM   4137 2HB  LYS B 137     -71.007  18.233  75.507  1.00  0.00      A    H  
ATOM   4138 1HG  LYS B 137     -68.616  18.052  76.063  1.00  0.00      A    H  
ATOM   4139 2HG  LYS B 137     -69.017  17.065  77.475  1.00  0.00      A    H  
ATOM   4140 1HD  LYS B 137     -70.060  15.374  75.992  1.00  0.00      A    H  
ATOM   4141 2HD  LYS B 137     -69.637  16.358  74.582  1.00  0.00      A    H  
ATOM   4142 1HE  LYS B 137     -67.246  16.137  75.125  1.00  0.00      A    H  
ATOM   4143 2HE  LYS B 137     -67.646  15.194  76.564  1.00  0.00      A    H  
ATOM   4144 1HZ  LYS B 137     -67.039  13.793  74.732  1.00  0.00      A    H  
ATOM   4145 2HZ  LYS B 137     -68.618  13.531  75.133  1.00  0.00      A    H  
ATOM   4146 3HZ  LYS B 137     -68.243  14.411  73.789  1.00  0.00      A    H  
ATOM   4147  N   LEU B 138     -73.196  19.462  77.723  1.00  0.00      A    N  
ATOM   4148  CA  LEU B 138     -74.484  20.117  77.574  1.00  0.00      A    C  
ATOM   4149  C   LEU B 138     -74.379  21.509  78.184  1.00  0.00      A    C  
ATOM   4150  O   LEU B 138     -74.854  22.484  77.609  1.00  0.00      A    O  
ATOM   4151  CB  LEU B 138     -75.594  19.311  78.261  1.00  0.00      A    C  
ATOM   4152  CG  LEU B 138     -77.010  19.890  78.138  1.00  0.00      A    C  
ATOM   4153  CD1 LEU B 138     -77.397  19.980  76.669  1.00  0.00      A    C  
ATOM   4154  CD2 LEU B 138     -77.985  19.012  78.909  1.00  0.00      A    C  
ATOM   4155  H   LEU B 138     -73.123  18.647  78.267  1.00  0.00      A    H  
ATOM   4156  HA  LEU B 138     -74.716  20.186  76.512  1.00  0.00      A    H  
ATOM   4157 1HB  LEU B 138     -75.609  18.308  77.835  1.00  0.00      A    H  
ATOM   4158 2HB  LEU B 138     -75.359  19.230  79.322  1.00  0.00      A    H  
ATOM   4159  HG  LEU B 138     -77.026  20.899  78.550  1.00  0.00      A    H  
ATOM   4160 1HD1 LEU B 138     -78.402  20.392  76.582  1.00  0.00      A    H  
ATOM   4161 2HD1 LEU B 138     -76.694  20.629  76.146  1.00  0.00      A    H  
ATOM   4162 3HD1 LEU B 138     -77.373  18.985  76.225  1.00  0.00      A    H  
ATOM   4163 1HD2 LEU B 138     -78.991  19.424  78.822  1.00  0.00      A    H  
ATOM   4164 2HD2 LEU B 138     -77.970  18.003  78.496  1.00  0.00      A    H  
ATOM   4165 3HD2 LEU B 138     -77.695  18.979  79.959  1.00  0.00      A    H  
ATOM   4166  N   TRP B 139     -73.697  21.610  79.316  1.00  0.00      A    N  
ATOM   4167  CA  TRP B 139     -73.487  22.910  79.933  1.00  0.00      A    C  
ATOM   4168  C   TRP B 139     -72.629  23.838  79.090  1.00  0.00      A    C  
ATOM   4169  O   TRP B 139     -72.828  25.054  79.119  1.00  0.00      A    O  
ATOM   4170  CB  TRP B 139     -72.836  22.735  81.306  1.00  0.00      A    C  
ATOM   4171  CG  TRP B 139     -72.677  24.019  82.062  1.00  0.00      A    C  
ATOM   4172  CD1 TRP B 139     -73.610  24.620  82.854  1.00  0.00      A    C  
ATOM   4173  CD2 TRP B 139     -71.508  24.873  82.101  1.00  0.00      A    C  
ATOM   4174  CE2 TRP B 139     -71.820  25.953  82.931  1.00  0.00      A    C  
ATOM   4175  CE3 TRP B 139     -70.241  24.807  81.507  1.00  0.00      A    C  
ATOM   4176  NE1 TRP B 139     -73.105  25.783  83.380  1.00  0.00      A    N  
ATOM   4177  CZ2 TRP B 139     -70.911  26.968  83.186  1.00  0.00      A    C  
ATOM   4178  CZ3 TRP B 139     -69.330  25.825  81.764  1.00  0.00      A    C  
ATOM   4179  CH2 TRP B 139     -69.657  26.876  82.582  1.00  0.00      A    C  
ATOM   4180  H   TRP B 139     -73.291  20.812  79.715  1.00  0.00      A    H  
ATOM   4181  HA  TRP B 139     -74.456  23.393  80.060  1.00  0.00      A    H  
ATOM   4182 1HB  TRP B 139     -73.437  22.054  81.910  1.00  0.00      A    H  
ATOM   4183 2HB  TRP B 139     -71.851  22.283  81.187  1.00  0.00      A    H  
ATOM   4184  HD1 TRP B 139     -74.609  24.232  83.042  1.00  0.00      A    H  
ATOM   4185  HE1 TRP B 139     -73.598  26.413  83.996  1.00  0.00      A    H  
ATOM   4186  HE3 TRP B 139     -69.976  23.973  80.859  1.00  0.00      A    H  
ATOM   4187  HZ2 TRP B 139     -71.152  27.812  83.832  1.00  0.00      A    H  
ATOM   4188  HZ3 TRP B 139     -68.346  25.766  81.297  1.00  0.00      A    H  
ATOM   4189  HH2 TRP B 139     -68.918  27.657  82.762  1.00  0.00      A    H  
ATOM   4190  N   ARG B 140     -71.693  23.292  78.329  1.00  0.00      A    N  
ATOM   4191  CA  ARG B 140     -70.867  24.148  77.497  1.00  0.00      A    C  
ATOM   4192  C   ARG B 140     -71.778  24.944  76.574  1.00  0.00      A    C  
ATOM   4193  O   ARG B 140     -71.669  26.172  76.464  1.00  0.00      A    O  
ATOM   4194  CB  ARG B 140     -69.875  23.334  76.679  1.00  0.00      A    C  
ATOM   4195  CG  ARG B 140     -68.746  22.708  77.482  1.00  0.00      A    C  
ATOM   4196  CD  ARG B 140     -67.859  21.879  76.627  1.00  0.00      A    C  
ATOM   4197  NE  ARG B 140     -66.777  21.278  77.390  1.00  0.00      A    N  
ATOM   4198  CZ  ARG B 140     -65.917  20.360  76.906  1.00  0.00      A    C  
ATOM   4199  NH1 ARG B 140     -66.025  19.949  75.663  1.00  0.00      A    N1+
ATOM   4200  NH2 ARG B 140     -64.964  19.873  77.683  1.00  0.00      A    N  
ATOM   4201  H   ARG B 140     -71.570  22.318  78.319  1.00  0.00      A    H  
ATOM   4202  HA  ARG B 140     -70.304  24.821  78.145  1.00  0.00      A    H  
ATOM   4203 1HB  ARG B 140     -70.401  22.529  76.167  1.00  0.00      A    H  
ATOM   4204 2HB  ARG B 140     -69.425  23.969  75.916  1.00  0.00      A    H  
ATOM   4205 1HG  ARG B 140     -68.144  23.495  77.938  1.00  0.00      A    H  
ATOM   4206 2HG  ARG B 140     -69.163  22.071  78.262  1.00  0.00      A    H  
ATOM   4207 1HD  ARG B 140     -68.439  21.078  76.170  1.00  0.00      A    H  
ATOM   4208 2HD  ARG B 140     -67.421  22.500  75.846  1.00  0.00      A    H  
ATOM   4209  HE  ARG B 140     -66.661  21.569  78.352  1.00  0.00      A    H  
ATOM   4210 1HH1 ARG B 140     -66.753  20.321  75.069  1.00  0.00      A    H  
ATOM   4211 2HH1 ARG B 140     -65.381  19.261  75.300  1.00  0.00      A    H  
ATOM   4212 1HH2 ARG B 140     -64.881  20.190  78.639  1.00  0.00      A    H  
ATOM   4213 2HH2 ARG B 140     -64.320  19.186  77.321  1.00  0.00      A    H  
ATOM   4214  N   GLU B 141     -72.701  24.240  75.929  1.00  0.00      A    N  
ATOM   4215  CA  GLU B 141     -73.635  24.912  75.032  1.00  0.00      A    C  
ATOM   4216  C   GLU B 141     -74.664  25.756  75.803  1.00  0.00      A    C  
ATOM   4217  O   GLU B 141     -75.089  26.808  75.321  1.00  0.00      A    O  
ATOM   4218  CB  GLU B 141     -74.356  23.882  74.159  1.00  0.00      A    C  
ATOM   4219  CG  GLU B 141     -73.461  23.176  73.151  1.00  0.00      A    C  
ATOM   4220  CD  GLU B 141     -74.198  22.157  72.327  1.00  0.00      A    C  
ATOM   4221  OE1 GLU B 141     -75.355  21.934  72.589  1.00  0.00      A    O  
ATOM   4222  OE2 GLU B 141     -73.602  21.600  71.435  1.00  0.00      A    O1-
ATOM   4223  H   GLU B 141     -72.758  23.261  76.066  1.00  0.00      A    H  
ATOM   4224  HA  GLU B 141     -73.071  25.587  74.388  1.00  0.00      A    H  
ATOM   4225 1HB  GLU B 141     -74.809  23.121  74.794  1.00  0.00      A    H  
ATOM   4226 2HB  GLU B 141     -75.160  24.370  73.609  1.00  0.00      A    H  
ATOM   4227 1HG  GLU B 141     -73.026  23.920  72.483  1.00  0.00      A    H  
ATOM   4228 2HG  GLU B 141     -72.647  22.686  73.683  1.00  0.00      A    H  
ATOM   4229  N   PHE B 142     -75.070  25.297  76.990  1.00  0.00      A    N  
ATOM   4230  CA  PHE B 142     -76.063  26.036  77.783  1.00  0.00      A    C  
ATOM   4231  C   PHE B 142     -75.581  27.467  78.034  1.00  0.00      A    C  
ATOM   4232  O   PHE B 142     -76.240  28.445  77.643  1.00  0.00      A    O  
ATOM   4233  CB  PHE B 142     -76.324  25.334  79.117  1.00  0.00      A    C  
ATOM   4234  CG  PHE B 142     -77.277  26.072  80.014  1.00  0.00      A    C  
ATOM   4235  CD1 PHE B 142     -78.645  26.021  79.786  1.00  0.00      A    C  
ATOM   4236  CD2 PHE B 142     -76.810  26.818  81.085  1.00  0.00      A    C  
ATOM   4237  CE1 PHE B 142     -79.523  26.699  80.610  1.00  0.00      A    C  
ATOM   4238  CE2 PHE B 142     -77.685  27.496  81.911  1.00  0.00      A    C  
ATOM   4239  CZ  PHE B 142     -79.044  27.436  81.672  1.00  0.00      A    C  
ATOM   4240  H   PHE B 142     -74.706  24.457  77.333  1.00  0.00      A    H  
ATOM   4241  HA  PHE B 142     -76.998  26.071  77.222  1.00  0.00      A    H  
ATOM   4242 1HB  PHE B 142     -76.730  24.341  78.932  1.00  0.00      A    H  
ATOM   4243 2HB  PHE B 142     -75.383  25.209  79.652  1.00  0.00      A    H  
ATOM   4244  HD1 PHE B 142     -79.024  25.437  78.947  1.00  0.00      A    H  
ATOM   4245  HD2 PHE B 142     -75.736  26.865  81.272  1.00  0.00      A    H  
ATOM   4246  HE1 PHE B 142     -80.595  26.651  80.420  1.00  0.00      A    H  
ATOM   4247  HE2 PHE B 142     -77.305  28.078  82.749  1.00  0.00      A    H  
ATOM   4248  HZ  PHE B 142     -79.735  27.972  82.322  1.00  0.00      A    H  
ATOM   4249  N   LEU B 143     -74.422  27.596  78.669  1.00  0.00      A    N  
ATOM   4250  CA  LEU B 143     -73.877  28.920  78.937  1.00  0.00      A    C  
ATOM   4251  C   LEU B 143     -73.593  29.648  77.627  1.00  0.00      A    C  
ATOM   4252  O   LEU B 143     -73.810  30.858  77.530  1.00  0.00      A    O  
ATOM   4253  CB  LEU B 143     -72.592  28.812  79.767  1.00  0.00      A    C  
ATOM   4254  CG  LEU B 143     -71.956  30.144  80.185  1.00  0.00      A    C  
ATOM   4255  CD1 LEU B 143     -72.946  30.939  81.025  1.00  0.00      A    C  
ATOM   4256  CD2 LEU B 143     -70.674  29.875  80.959  1.00  0.00      A    C  
ATOM   4257  H   LEU B 143     -73.929  26.793  78.964  1.00  0.00      A    H  
ATOM   4258  HA  LEU B 143     -74.613  29.488  79.506  1.00  0.00      A    H  
ATOM   4259 1HB  LEU B 143     -72.810  28.251  80.674  1.00  0.00      A    H  
ATOM   4260 2HB  LEU B 143     -71.851  28.258  79.191  1.00  0.00      A    H  
ATOM   4261  HG  LEU B 143     -71.726  30.732  79.296  1.00  0.00      A    H  
ATOM   4262 1HD1 LEU B 143     -72.495  31.886  81.321  1.00  0.00      A    H  
ATOM   4263 2HD1 LEU B 143     -73.845  31.135  80.440  1.00  0.00      A    H  
ATOM   4264 3HD1 LEU B 143     -73.209  30.368  81.915  1.00  0.00      A    H  
ATOM   4265 1HD2 LEU B 143     -70.222  30.822  81.255  1.00  0.00      A    H  
ATOM   4266 2HD2 LEU B 143     -70.904  29.288  81.849  1.00  0.00      A    H  
ATOM   4267 3HD2 LEU B 143     -69.978  29.321  80.329  1.00  0.00      A    H  
ATOM   4268  N   HIS B 144     -73.119  28.920  76.612  1.00  0.00      A    N  
ATOM   4269  CA  HIS B 144     -72.841  29.562  75.329  1.00  0.00      A    C  
ATOM   4270  C   HIS B 144     -74.067  30.355  74.883  1.00  0.00      A    C  
ATOM   4271  O   HIS B 144     -73.949  31.491  74.425  1.00  0.00      A    O  
ATOM   4272  CB  HIS B 144     -72.464  28.528  74.263  1.00  0.00      A    C  
ATOM   4273  CG  HIS B 144     -72.159  29.128  72.925  1.00  0.00      A    C  
ATOM   4274  CD2 HIS B 144     -72.854  29.117  71.763  1.00  0.00      A    C  
ATOM   4275  ND1 HIS B 144     -71.008  29.846  72.677  1.00  0.00      A    N  
ATOM   4276  CE1 HIS B 144     -71.008  30.251  71.419  1.00  0.00      A    C  
ATOM   4277  NE2 HIS B 144     -72.118  29.822  70.844  1.00  0.00      A    N  
ATOM   4278  H   HIS B 144     -72.963  27.953  76.725  1.00  0.00      A    H  
ATOM   4279  HA  HIS B 144     -72.001  30.247  75.440  1.00  0.00      A    H  
ATOM   4280 1HB  HIS B 144     -71.589  27.967  74.592  1.00  0.00      A    H  
ATOM   4281 2HB  HIS B 144     -73.281  27.818  74.139  1.00  0.00      A    H  
ATOM   4282  HD1 HIS B 144     -70.245  29.976  73.310  1.00  0.00      A    H  
ATOM   4283  HD2 HIS B 144     -73.811  28.680  71.477  1.00  0.00      A    H  
ATOM   4284  HE1 HIS B 144     -70.179  30.837  71.024  1.00  0.00      A    H  
ATOM   4285  N   HIS B 145     -75.246  29.760  75.049  1.00  0.00      A    N  
ATOM   4286  CA  HIS B 145     -76.483  30.443  74.687  1.00  0.00      A    C  
ATOM   4287  C   HIS B 145     -76.706  31.652  75.587  1.00  0.00      A    C  
ATOM   4288  O   HIS B 145     -77.123  32.713  75.121  1.00  0.00      A    O  
ATOM   4289  CB  HIS B 145     -77.681  29.493  74.784  1.00  0.00      A    C  
ATOM   4290  CG  HIS B 145     -77.705  28.444  73.716  1.00  0.00      A    C  
ATOM   4291  CD2 HIS B 145     -78.408  28.363  72.562  1.00  0.00      A    C  
ATOM   4292  ND1 HIS B 145     -76.932  27.304  73.776  1.00  0.00      A    N  
ATOM   4293  CE1 HIS B 145     -77.159  26.565  72.703  1.00  0.00      A    C  
ATOM   4294  NE2 HIS B 145     -78.050  27.186  71.952  1.00  0.00      A    N  
ATOM   4295  H   HIS B 145     -75.284  28.860  75.440  1.00  0.00      A    H  
ATOM   4296  HA  HIS B 145     -76.417  30.795  73.658  1.00  0.00      A    H  
ATOM   4297 1HB  HIS B 145     -77.671  28.993  75.754  1.00  0.00      A    H  
ATOM   4298 2HB  HIS B 145     -78.606  30.066  74.721  1.00  0.00      A    H  
ATOM   4299  HD1 HIS B 145     -76.352  27.022  74.541  1.00  0.00      A    H  
ATOM   4300  HD2 HIS B 145     -79.138  29.022  72.092  1.00  0.00      A    H  
ATOM   4301  HE1 HIS B 145     -76.642  25.616  72.563  1.00  0.00      A    H  
ATOM   4302  N   LYS B 146     -76.436  31.487  76.874  1.00  0.00      A    N  
ATOM   4303  CA  LYS B 146     -76.628  32.586  77.816  1.00  0.00      A    C  
ATOM   4304  C   LYS B 146     -75.738  33.780  77.465  1.00  0.00      A    C  
ATOM   4305  O   LYS B 146     -76.187  34.928  77.496  1.00  0.00      A    O  
ATOM   4306  CB  LYS B 146     -76.345  32.120  79.245  1.00  0.00      A    C  
ATOM   4307  CG  LYS B 146     -77.368  31.138  79.800  1.00  0.00      A    C  
ATOM   4308  CD  LYS B 146     -78.722  31.803  79.995  1.00  0.00      A    C  
ATOM   4309  CE  LYS B 146     -79.726  30.844  80.619  1.00  0.00      A    C  
ATOM   4310  NZ  LYS B 146     -81.065  31.472  80.788  1.00  0.00      A    N1+
ATOM   4311  H   LYS B 146     -76.115  30.611  77.198  1.00  0.00      A    H  
ATOM   4312  HA  LYS B 146     -77.666  32.916  77.756  1.00  0.00      A    H  
ATOM   4313 1HB  LYS B 146     -75.366  31.640  79.283  1.00  0.00      A    H  
ATOM   4314 2HB  LYS B 146     -76.313  32.982  79.910  1.00  0.00      A    H  
ATOM   4315 1HG  LYS B 146     -77.480  30.300  79.111  1.00  0.00      A    H  
ATOM   4316 2HG  LYS B 146     -77.021  30.753  80.758  1.00  0.00      A    H  
ATOM   4317 1HD  LYS B 146     -78.611  32.672  80.645  1.00  0.00      A    H  
ATOM   4318 2HD  LYS B 146     -79.106  32.138  79.031  1.00  0.00      A    H  
ATOM   4319 1HE  LYS B 146     -79.828  29.964  79.988  1.00  0.00      A    H  
ATOM   4320 2HE  LYS B 146     -79.364  30.524  81.597  1.00  0.00      A    H  
ATOM   4321 1HZ  LYS B 146     -81.699  30.806  81.205  1.00  0.00      A    H  
ATOM   4322 2HZ  LYS B 146     -80.985  32.281  81.389  1.00  0.00      A    H  
ATOM   4323 3HZ  LYS B 146     -81.420  31.756  79.887  1.00  0.00      A    H  
ATOM   4324  N   GLU B 147     -74.477  33.513  77.141  1.00  0.00      A    N  
ATOM   4325  CA  GLU B 147     -73.540  34.584  76.804  1.00  0.00      A    C  
ATOM   4326  C   GLU B 147     -73.902  35.265  75.485  1.00  0.00      A    C  
ATOM   4327  O   GLU B 147     -73.955  36.493  75.406  1.00  0.00      A    O  
ATOM   4328  CB  GLU B 147     -72.114  34.032  76.725  1.00  0.00      A    C  
ATOM   4329  CG  GLU B 147     -71.529  33.609  78.065  1.00  0.00      A    C  
ATOM   4330  CD  GLU B 147     -70.169  32.982  77.937  1.00  0.00      A    C  
ATOM   4331  OE1 GLU B 147     -69.723  32.794  76.831  1.00  0.00      A    O  
ATOM   4332  OE2 GLU B 147     -69.573  32.692  78.947  1.00  0.00      A    O1-
ATOM   4333  H   GLU B 147     -74.164  32.582  77.140  1.00  0.00      A    H  
ATOM   4334  HA  GLU B 147     -73.581  35.340  77.589  1.00  0.00      A    H  
ATOM   4335 1HB  GLU B 147     -72.095  33.166  76.063  1.00  0.00      A    H  
ATOM   4336 2HB  GLU B 147     -71.456  34.786  76.295  1.00  0.00      A    H  
ATOM   4337 1HG  GLU B 147     -71.455  34.484  78.710  1.00  0.00      A    H  
ATOM   4338 2HG  GLU B 147     -72.207  32.900  78.538  1.00  0.00      A    H  
ATOM   4339  N   LYS B 148     -74.138  34.467  74.451  1.00  0.00      A    N  
ATOM   4340  CA  LYS B 148     -74.478  35.011  73.140  1.00  0.00      A    C  
ATOM   4341  C   LYS B 148     -75.772  35.814  73.213  1.00  0.00      A    C  
ATOM   4342  O   LYS B 148     -75.871  36.902  72.640  1.00  0.00      A    O  
ATOM   4343  CB  LYS B 148     -74.608  33.892  72.107  1.00  0.00      A    C  
ATOM   4344  CG  LYS B 148     -73.293  33.210  71.751  1.00  0.00      A    C  
ATOM   4345  CD  LYS B 148     -72.361  34.158  71.011  1.00  0.00      A    C  
ATOM   4346  CE  LYS B 148     -71.078  33.456  70.590  1.00  0.00      A    C  
ATOM   4347  NZ  LYS B 148     -70.142  34.380  69.893  1.00  0.00      A    N1+
ATOM   4348  H   LYS B 148     -74.075  33.495  74.569  1.00  0.00      A    H  
ATOM   4349  HA  LYS B 148     -73.678  35.682  72.826  1.00  0.00      A    H  
ATOM   4350 1HB  LYS B 148     -75.291  33.128  72.479  1.00  0.00      A    H  
ATOM   4351 2HB  LYS B 148     -75.035  34.293  71.188  1.00  0.00      A    H  
ATOM   4352 1HG  LYS B 148     -72.803  32.867  72.663  1.00  0.00      A    H  
ATOM   4353 2HG  LYS B 148     -73.492  32.344  71.119  1.00  0.00      A    H  
ATOM   4354 1HD  LYS B 148     -72.863  34.544  70.123  1.00  0.00      A    H  
ATOM   4355 2HD  LYS B 148     -72.108  34.997  71.659  1.00  0.00      A    H  
ATOM   4356 1HE  LYS B 148     -70.580  33.049  71.469  1.00  0.00      A    H  
ATOM   4357 2HE  LYS B 148     -71.318  32.630  69.921  1.00  0.00      A    H  
ATOM   4358 1HZ  LYS B 148     -69.306  33.878  69.630  1.00  0.00      A    H  
ATOM   4359 2HZ  LYS B 148     -70.587  34.750  69.065  1.00  0.00      A    H  
ATOM   4360 3HZ  LYS B 148     -69.896  35.140  70.510  1.00  0.00      A    H  
ATOM   4361  N   VAL B 149     -76.758  35.282  73.924  1.00  0.00      A    N  
ATOM   4362  CA  VAL B 149     -78.034  35.973  74.061  1.00  0.00      A    C  
ATOM   4363  C   VAL B 149     -77.848  37.301  74.783  1.00  0.00      A    C  
ATOM   4364  O   VAL B 149     -78.380  38.322  74.355  1.00  0.00      A    O  
ATOM   4365  CB  VAL B 149     -79.044  35.095  74.811  1.00  0.00      A    C  
ATOM   4366  CG1 VAL B 149     -80.220  35.952  75.297  1.00  0.00      A    C  
ATOM   4367  CG2 VAL B 149     -79.574  34.016  73.864  1.00  0.00      A    C  
ATOM   4368  H   VAL B 149     -76.624  34.418  74.368  1.00  0.00      A    H  
ATOM   4369  HA  VAL B 149     -78.434  36.162  73.064  1.00  0.00      A    H  
ATOM   4370  HB  VAL B 149     -78.563  34.627  75.654  1.00  0.00      A    H  
ATOM   4371 1HG1 VAL B 149     -81.048  35.308  75.558  1.00  0.00      A    H  
ATOM   4372 2HG1 VAL B 149     -80.524  36.626  74.512  1.00  0.00      A    H  
ATOM   4373 3HG1 VAL B 149     -79.918  36.522  76.163  1.00  0.00      A    H  
ATOM   4374 1HG2 VAL B 149     -80.071  33.247  74.437  1.00  0.00      A    H  
ATOM   4375 2HG2 VAL B 149     -78.750  33.583  73.316  1.00  0.00      A    H  
ATOM   4376 3HG2 VAL B 149     -80.271  34.459  73.173  1.00  0.00      A    H  
ATOM   4377  N   HIS B 150     -77.083  37.298  75.873  1.00  0.00      A    N  
ATOM   4378  CA  HIS B 150     -76.861  38.535  76.604  1.00  0.00      A    C  
ATOM   4379  C   HIS B 150     -76.171  39.556  75.716  1.00  0.00      A    C  
ATOM   4380  O   HIS B 150     -76.448  40.736  75.810  1.00  0.00      A    O  
ATOM   4381  CB  HIS B 150     -76.020  38.284  77.860  1.00  0.00      A    C  
ATOM   4382  CG  HIS B 150     -76.752  37.542  78.935  1.00  0.00      A    C  
ATOM   4383  CD2 HIS B 150     -78.067  37.252  79.082  1.00  0.00      A    C  
ATOM   4384  ND1 HIS B 150     -76.114  36.999  80.031  1.00  0.00      A    N  
ATOM   4385  CE1 HIS B 150     -77.006  36.407  80.806  1.00  0.00      A    C  
ATOM   4386  NE2 HIS B 150     -78.197  36.546  80.253  1.00  0.00      A    N  
ATOM   4387  H   HIS B 150     -76.669  36.463  76.178  1.00  0.00      A    H  
ATOM   4388  HA  HIS B 150     -77.819  38.949  76.917  1.00  0.00      A    H  
ATOM   4389 1HB  HIS B 150     -75.131  37.711  77.595  1.00  0.00      A    H  
ATOM   4390 2HB  HIS B 150     -75.686  39.236  78.271  1.00  0.00      A    H  
ATOM   4391  HD1 HIS B 150     -75.147  37.101  80.262  1.00  0.00      A    H  
ATOM   4392  HD2 HIS B 150     -78.945  37.470  78.475  1.00  0.00      A    H  
ATOM   4393  HE1 HIS B 150     -76.700  35.916  81.730  1.00  0.00      A    H  
ATOM   4394  N   GLU B 151     -75.277  39.111  74.852  1.00  0.00      A    N  
ATOM   4395  CA  GLU B 151     -74.603  40.050  73.969  1.00  0.00      A    C  
ATOM   4396  C   GLU B 151     -75.607  40.682  73.008  1.00  0.00      A    C  
ATOM   4397  O   GLU B 151     -75.617  41.897  72.827  1.00  0.00      A    O  
ATOM   4398  CB  GLU B 151     -73.491  39.349  73.186  1.00  0.00      A    C  
ATOM   4399  CG  GLU B 151     -72.692  40.266  72.271  1.00  0.00      A    C  
ATOM   4400  CD  GLU B 151     -71.574  39.555  71.561  1.00  0.00      A    C  
ATOM   4401  OE1 GLU B 151     -71.408  38.379  71.782  1.00  0.00      A    O  
ATOM   4402  OE2 GLU B 151     -70.884  40.189  70.797  1.00  0.00      A    O1-
ATOM   4403  H   GLU B 151     -75.071  38.153  74.800  1.00  0.00      A    H  
ATOM   4404  HA  GLU B 151     -74.157  40.838  74.577  1.00  0.00      A    H  
ATOM   4405 1HB  GLU B 151     -72.794  38.882  73.882  1.00  0.00      A    H  
ATOM   4406 2HB  GLU B 151     -73.921  38.557  72.573  1.00  0.00      A    H  
ATOM   4407 1HG  GLU B 151     -73.364  40.695  71.527  1.00  0.00      A    H  
ATOM   4408 2HG  GLU B 151     -72.280  41.083  72.862  1.00  0.00      A    H  
ATOM   4409  N   TYR B 152     -76.457  39.858  72.401  1.00  0.00      A    N  
ATOM   4410  CA  TYR B 152     -77.458  40.375  71.476  1.00  0.00      A    C  
ATOM   4411  C   TYR B 152     -78.473  41.255  72.209  1.00  0.00      A    C  
ATOM   4412  O   TYR B 152     -78.839  42.330  71.732  1.00  0.00      A    O  
ATOM   4413  CB  TYR B 152     -78.162  39.214  70.772  1.00  0.00      A    C  
ATOM   4414  CG  TYR B 152     -77.227  38.628  69.735  1.00  0.00      A    C  
ATOM   4415  CD1 TYR B 152     -76.785  39.420  68.666  1.00  0.00      A    C  
ATOM   4416  CD2 TYR B 152     -76.800  37.299  69.844  1.00  0.00      A    C  
ATOM   4417  CE1 TYR B 152     -75.923  38.883  67.709  1.00  0.00      A    C  
ATOM   4418  CE2 TYR B 152     -75.937  36.764  68.882  1.00  0.00      A    C  
ATOM   4419  CZ  TYR B 152     -75.498  37.555  67.815  1.00  0.00      A    C  
ATOM   4420  OH  TYR B 152     -74.648  37.022  66.867  1.00  0.00      A    O  
ATOM   4421  H   TYR B 152     -76.417  38.894  72.582  1.00  0.00      A    H  
ATOM   4422  HA  TYR B 152     -76.955  40.994  70.733  1.00  0.00      A    H  
ATOM   4423 1HB  TYR B 152     -78.419  38.454  71.497  1.00  0.00      A    H  
ATOM   4424 2HB  TYR B 152     -79.059  39.571  70.286  1.00  0.00      A    H  
ATOM   4425  HD1 TYR B 152     -77.112  40.444  68.581  1.00  0.00      A    H  
ATOM   4426  HD2 TYR B 152     -77.138  36.688  70.668  1.00  0.00      A    H  
ATOM   4427  HE1 TYR B 152     -75.586  39.494  66.881  1.00  0.00      A    H  
ATOM   4428  HE2 TYR B 152     -75.607  35.739  68.965  1.00  0.00      A    H  
ATOM   4429  HH  TYR B 152     -73.778  37.404  66.995  1.00  0.00      A    H  
ATOM   4430  N   ASN B 153     -78.924  40.785  73.372  1.00  0.00      A    N  
ATOM   4431  CA  ASN B 153     -79.893  41.528  74.177  1.00  0.00      A    C  
ATOM   4432  C   ASN B 153     -79.274  42.775  74.798  1.00  0.00      A    C  
ATOM   4433  O   ASN B 153     -79.870  43.852  74.778  1.00  0.00      A    O  
ATOM   4434  CB  ASN B 153     -80.483  40.637  75.256  1.00  0.00      A    C  
ATOM   4435  CG  ASN B 153     -81.441  39.619  74.704  1.00  0.00      A    C  
ATOM   4436  ND2 ASN B 153     -82.023  38.833  75.574  1.00  0.00      A    N  
ATOM   4437  OD1 ASN B 153     -81.656  39.544  73.489  1.00  0.00      A    O  
ATOM   4438  H   ASN B 153     -78.596  39.925  73.693  1.00  0.00      A    H  
ATOM   4439  HA  ASN B 153     -80.699  41.865  73.524  1.00  0.00      A    H  
ATOM   4440 1HB  ASN B 153     -79.679  40.117  75.778  1.00  0.00      A    H  
ATOM   4441 2HB  ASN B 153     -81.006  41.251  75.990  1.00  0.00      A    H  
ATOM   4442 1HD2 ASN B 153     -82.671  38.136  75.263  1.00  0.00      A    H  
ATOM   4443 2HD2 ASN B 153     -81.820  38.929  76.548  1.00  0.00      A    H  
ATOM   4444  N   VAL B 154     -78.080  42.622  75.356  1.00  0.00      A    N  
ATOM   4445  CA  VAL B 154     -77.394  43.738  75.988  1.00  0.00      A    C  
ATOM   4446  C   VAL B 154     -77.088  44.812  74.952  1.00  0.00      A    C  
ATOM   4447  O   VAL B 154     -77.327  45.997  75.179  1.00  0.00      A    O  
ATOM   4448  CB  VAL B 154     -76.095  43.244  76.643  1.00  0.00      A    C  
ATOM   4449  CG1 VAL B 154     -75.287  44.437  77.152  1.00  0.00      A    C  
ATOM   4450  CG2 VAL B 154     -76.423  42.300  77.820  1.00  0.00      A    C  
ATOM   4451  H   VAL B 154     -77.655  41.741  75.347  1.00  0.00      A    H  
ATOM   4452  HA  VAL B 154     -78.044  44.152  76.760  1.00  0.00      A    H  
ATOM   4453  HB  VAL B 154     -75.508  42.714  75.908  1.00  0.00      A    H  
ATOM   4454 1HG1 VAL B 154     -75.943  45.123  77.665  1.00  0.00      A    H  
ATOM   4455 2HG1 VAL B 154     -74.824  44.936  76.316  1.00  0.00      A    H  
ATOM   4456 3HG1 VAL B 154     -74.523  44.088  77.835  1.00  0.00      A    H  
ATOM   4457 1HG2 VAL B 154     -76.442  42.859  78.745  1.00  0.00      A    H  
ATOM   4458 2HG2 VAL B 154     -75.668  41.532  77.884  1.00  0.00      A    H  
ATOM   4459 3HG2 VAL B 154     -77.388  41.839  77.661  1.00  0.00      A    H  
ATOM   4460  N   LEU B 155     -76.572  44.380  73.809  1.00  0.00      A    N  
ATOM   4461  CA  LEU B 155     -76.253  45.310  72.731  1.00  0.00      A    C  
ATOM   4462  C   LEU B 155     -77.523  45.985  72.218  1.00  0.00      A    C  
ATOM   4463  O   LEU B 155     -77.549  47.200  71.997  1.00  0.00      A    O  
ATOM   4464  CB  LEU B 155     -75.549  44.577  71.584  1.00  0.00      A    C  
ATOM   4465  CG  LEU B 155     -75.149  45.447  70.385  1.00  0.00      A    C  
ATOM   4466  CD1 LEU B 155     -74.187  46.534  70.844  1.00  0.00      A    C  
ATOM   4467  CD2 LEU B 155     -74.515  44.573  69.313  1.00  0.00      A    C  
ATOM   4468  H   LEU B 155     -76.412  43.424  73.683  1.00  0.00      A    H  
ATOM   4469  HA  LEU B 155     -75.581  46.074  73.121  1.00  0.00      A    H  
ATOM   4470 1HB  LEU B 155     -74.644  44.112  71.972  1.00  0.00      A    H  
ATOM   4471 2HB  LEU B 155     -76.208  43.790  71.217  1.00  0.00      A    H  
ATOM   4472  HG  LEU B 155     -76.035  45.935  69.979  1.00  0.00      A    H  
ATOM   4473 1HD1 LEU B 155     -73.903  47.152  69.992  1.00  0.00      A    H  
ATOM   4474 2HD1 LEU B 155     -74.673  47.155  71.597  1.00  0.00      A    H  
ATOM   4475 3HD1 LEU B 155     -73.296  46.075  71.271  1.00  0.00      A    H  
ATOM   4476 1HD2 LEU B 155     -74.232  45.191  68.460  1.00  0.00      A    H  
ATOM   4477 2HD2 LEU B 155     -73.628  44.085  69.718  1.00  0.00      A    H  
ATOM   4478 3HD2 LEU B 155     -75.230  43.816  68.990  1.00  0.00      A    H  
ATOM   4479  N   LEU B 156     -78.583  45.200  72.036  1.00  0.00      A    N  
ATOM   4480  CA  LEU B 156     -79.846  45.754  71.558  1.00  0.00      A    C  
ATOM   4481  C   LEU B 156     -80.403  46.753  72.558  1.00  0.00      A    C  
ATOM   4482  O   LEU B 156     -80.862  47.829  72.180  1.00  0.00      A    O  
ATOM   4483  CB  LEU B 156     -80.867  44.634  71.319  1.00  0.00      A    C  
ATOM   4484  CG  LEU B 156     -82.240  45.085  70.804  1.00  0.00      A    C  
ATOM   4485  CD1 LEU B 156     -82.074  45.794  69.467  1.00  0.00      A    C  
ATOM   4486  CD2 LEU B 156     -83.154  43.876  70.672  1.00  0.00      A    C  
ATOM   4487  H   LEU B 156     -78.516  44.240  72.233  1.00  0.00      A    H  
ATOM   4488  HA  LEU B 156     -79.664  46.266  70.614  1.00  0.00      A    H  
ATOM   4489 1HB  LEU B 156     -80.453  43.937  70.592  1.00  0.00      A    H  
ATOM   4490 2HB  LEU B 156     -81.023  44.100  72.256  1.00  0.00      A    H  
ATOM   4491  HG  LEU B 156     -82.677  45.795  71.507  1.00  0.00      A    H  
ATOM   4492 1HD1 LEU B 156     -83.050  46.115  69.102  1.00  0.00      A    H  
ATOM   4493 2HD1 LEU B 156     -81.431  46.666  69.595  1.00  0.00      A    H  
ATOM   4494 3HD1 LEU B 156     -81.623  45.113  68.747  1.00  0.00      A    H  
ATOM   4495 1HD2 LEU B 156     -84.130  44.196  70.307  1.00  0.00      A    H  
ATOM   4496 2HD2 LEU B 156     -82.719  43.166  69.968  1.00  0.00      A    H  
ATOM   4497 3HD2 LEU B 156     -83.269  43.398  71.645  1.00  0.00      A    H  
ATOM   4498  N   GLU B 157     -80.349  46.401  73.833  1.00  0.00      A    N  
ATOM   4499  CA  GLU B 157     -80.847  47.288  74.874  1.00  0.00      A    C  
ATOM   4500  C   GLU B 157     -79.963  48.526  74.970  1.00  0.00      A    C  
ATOM   4501  O   GLU B 157     -80.417  49.599  75.368  1.00  0.00      A    O  
ATOM   4502  CB  GLU B 157     -80.894  46.566  76.223  1.00  0.00      A    C  
ATOM   4503  CG  GLU B 157     -81.930  45.454  76.304  1.00  0.00      A    C  
ATOM   4504  CD  GLU B 157     -81.940  44.760  77.638  1.00  0.00      A    C  
ATOM   4505  OE1 GLU B 157     -81.107  45.073  78.455  1.00  0.00      A    O  
ATOM   4506  OE2 GLU B 157     -82.781  43.917  77.841  1.00  0.00      A    O1-
ATOM   4507  H   GLU B 157     -79.966  45.534  74.080  1.00  0.00      A    H  
ATOM   4508  HA  GLU B 157     -81.859  47.597  74.610  1.00  0.00      A    H  
ATOM   4509 1HB  GLU B 157     -79.918  46.131  76.437  1.00  0.00      A    H  
ATOM   4510 2HB  GLU B 157     -81.113  47.285  77.013  1.00  0.00      A    H  
ATOM   4511 1HG  GLU B 157     -82.917  45.876  76.120  1.00  0.00      A    H  
ATOM   4512 2HG  GLU B 157     -81.726  44.724  75.522  1.00  0.00      A    H  
ATOM   4513  N   THR B 158     -78.693  48.365  74.610  1.00  0.00      A    N  
ATOM   4514  CA  THR B 158     -77.747  49.474  74.666  1.00  0.00      A    C  
ATOM   4515  C   THR B 158     -78.092  50.536  73.630  1.00  0.00      A    C  
ATOM   4516  O   THR B 158     -78.167  51.725  73.941  1.00  0.00      A    O  
ATOM   4517  CB  THR B 158     -76.303  48.986  74.447  1.00  0.00      A    C  
ATOM   4518  CG2 THR B 158     -75.335  50.158  74.465  1.00  0.00      A    C  
ATOM   4519  OG1 THR B 158     -75.947  48.060  75.483  1.00  0.00      A    O  
ATOM   4520  H   THR B 158     -78.391  47.486  74.298  1.00  0.00      A    H  
ATOM   4521  HA  THR B 158     -77.808  49.931  75.654  1.00  0.00      A    H  
ATOM   4522  HB  THR B 158     -76.232  48.478  73.485  1.00  0.00      A    H  
ATOM   4523  HG1 THR B 158     -76.545  47.309  75.460  1.00  0.00      A    H  
ATOM   4524 1HG2 THR B 158     -74.320  49.794  74.309  1.00  0.00      A    H  
ATOM   4525 2HG2 THR B 158     -75.596  50.858  73.672  1.00  0.00      A    H  
ATOM   4526 3HG2 THR B 158     -75.394  50.664  75.428  1.00  0.00      A    H  
ATOM   4527  N   LEU B 159     -78.301  50.095  72.392  1.00  0.00      A    N  
ATOM   4528  CA  LEU B 159     -78.637  51.011  71.308  1.00  0.00      A    C  
ATOM   4529  C   LEU B 159     -80.111  51.393  71.362  1.00  0.00      A    C  
ATOM   4530  O   LEU B 159     -80.516  52.415  70.806  1.00  0.00      A    O  
ATOM   4531  CB  LEU B 159     -78.315  50.371  69.952  1.00  0.00      A    C  
ATOM   4532  CG  LEU B 159     -76.831  50.094  69.683  1.00  0.00      A    C  
ATOM   4533  CD1 LEU B 159     -76.683  49.352  68.361  1.00  0.00      A    C  
ATOM   4534  CD2 LEU B 159     -76.064  51.408  69.660  1.00  0.00      A    C  
ATOM   4535  H   LEU B 159     -78.225  49.134  72.205  1.00  0.00      A    H  
ATOM   4536  HA  LEU B 159     -78.038  51.914  71.421  1.00  0.00      A    H  
ATOM   4537 1HB  LEU B 159     -78.847  49.425  69.879  1.00  0.00      A    H  
ATOM   4538 2HB  LEU B 159     -78.677  51.031  69.162  1.00  0.00      A    H  
ATOM   4539  HG  LEU B 159     -76.431  49.454  70.470  1.00  0.00      A    H  
ATOM   4540 1HD1 LEU B 159     -75.628  49.154  68.171  1.00  0.00      A    H  
ATOM   4541 2HD1 LEU B 159     -77.225  48.407  68.412  1.00  0.00      A    H  
ATOM   4542 3HD1 LEU B 159     -77.089  49.961  67.555  1.00  0.00      A    H  
ATOM   4543 1HD2 LEU B 159     -75.009  51.210  69.471  1.00  0.00      A    H  
ATOM   4544 2HD2 LEU B 159     -76.461  52.048  68.873  1.00  0.00      A    H  
ATOM   4545 3HD2 LEU B 159     -76.172  51.908  70.624  1.00  0.00      A    H  
ATOM   4546  N   SER B 160     -80.909  50.571  72.034  1.00  0.00      A    N  
ATOM   4547  CA  SER B 160     -82.336  50.840  72.146  1.00  0.00      A    C  
ATOM   4548  C   SER B 160     -82.574  52.178  72.843  1.00  0.00      A    C  
ATOM   4549  O   SER B 160     -83.529  52.891  72.529  1.00  0.00      A    O  
ATOM   4550  CB  SER B 160     -83.024  49.725  72.911  1.00  0.00      A    C  
ATOM   4551  OG  SER B 160     -82.973  48.521  72.196  1.00  0.00      A    O  
ATOM   4552  H   SER B 160     -80.533  49.772  72.457  1.00  0.00      A    H  
ATOM   4553  HA  SER B 160     -82.759  50.888  71.142  1.00  0.00      A    H  
ATOM   4554 1HB  SER B 160     -82.540  49.597  73.879  1.00  0.00      A    H  
ATOM   4555 2HB  SER B 160     -84.062  49.997  73.096  1.00  0.00      A    H  
ATOM   4556  HG  SER B 160     -82.097  48.482  71.805  1.00  0.00      A    H  
ATOM   4557  N   ARG B 161     -81.708  52.505  73.799  1.00  0.00      A    N  
ATOM   4558  CA  ARG B 161     -81.843  53.756  74.543  1.00  0.00      A    C  
ATOM   4559  C   ARG B 161     -81.680  54.961  73.623  1.00  0.00      A    C  
ATOM   4560  O   ARG B 161     -82.399  55.951  73.750  1.00  0.00      A    O  
ATOM   4561  CB  ARG B 161     -80.811  53.831  75.659  1.00  0.00      A    C  
ATOM   4562  CG  ARG B 161     -81.052  52.876  76.817  1.00  0.00      A    C  
ATOM   4563  CD  ARG B 161     -79.975  52.965  77.836  1.00  0.00      A    C  
ATOM   4564  NE  ARG B 161     -80.202  52.054  78.946  1.00  0.00      A    N  
ATOM   4565  CZ  ARG B 161     -79.320  51.824  79.939  1.00  0.00      A    C  
ATOM   4566  NH1 ARG B 161     -78.162  52.445  79.947  1.00  0.00      A    N1+
ATOM   4567  NH2 ARG B 161     -79.621  50.974  80.906  1.00  0.00      A    N  
ATOM   4568  H   ARG B 161     -80.971  51.889  74.013  1.00  0.00      A    H  
ATOM   4569  HA  ARG B 161     -82.838  53.789  74.987  1.00  0.00      A    H  
ATOM   4570 1HB  ARG B 161     -79.823  53.616  75.255  1.00  0.00      A    H  
ATOM   4571 2HB  ARG B 161     -80.787  54.841  76.065  1.00  0.00      A    H  
ATOM   4572 1HG  ARG B 161     -82.000  53.118  77.298  1.00  0.00      A    H  
ATOM   4573 2HG  ARG B 161     -81.087  51.851  76.444  1.00  0.00      A    H  
ATOM   4574 1HD  ARG B 161     -79.019  52.713  77.378  1.00  0.00      A    H  
ATOM   4575 2HD  ARG B 161     -79.932  53.979  78.232  1.00  0.00      A    H  
ATOM   4576  HE  ARG B 161     -81.082  51.556  78.974  1.00  0.00      A    H  
ATOM   4577 1HH1 ARG B 161     -77.933  53.095  79.209  1.00  0.00      A    H  
ATOM   4578 2HH1 ARG B 161     -77.502  52.274  80.692  1.00  0.00      A    H  
ATOM   4579 1HH2 ARG B 161     -80.511  50.496  80.900  1.00  0.00      A    H  
ATOM   4580 2HH2 ARG B 161     -78.961  50.802  81.650  1.00  0.00      A    H  
ATOM   4581  N   THR B 162     -80.726  54.872  72.704  1.00  0.00      A    N  
ATOM   4582  CA  THR B 162     -80.470  55.962  71.770  1.00  0.00      A    C  
ATOM   4583  C   THR B 162     -81.545  56.006  70.688  1.00  0.00      A    C  
ATOM   4584  O   THR B 162     -81.250  56.249  69.517  1.00  0.00      A    O  
ATOM   4585  CB  THR B 162     -79.081  55.825  71.120  1.00  0.00      A    C  
ATOM   4586  CG2 THR B 162     -77.990  55.870  72.179  1.00  0.00      A    C  
ATOM   4587  OG1 THR B 162     -79.002  54.581  70.411  1.00  0.00      A    O  
ATOM   4588  H   THR B 162     -80.182  54.061  72.655  1.00  0.00      A    H  
ATOM   4589  HA  THR B 162     -80.499  56.903  72.320  1.00  0.00      A    H  
ATOM   4590  HB  THR B 162     -78.927  56.640  70.414  1.00  0.00      A    H  
ATOM   4591  HG1 THR B 162     -79.678  53.983  70.741  1.00  0.00      A    H  
ATOM   4592 1HG2 THR B 162     -77.015  55.772  71.701  1.00  0.00      A    H  
ATOM   4593 2HG2 THR B 162     -78.039  56.819  72.712  1.00  0.00      A    H  
ATOM   4594 3HG2 THR B 162     -78.132  55.051  72.883  1.00  0.00      A    H  
ATOM   4595  N   GLU B 163     -82.789  55.769  71.089  1.00  0.00      A    N  
ATOM   4596  CA  GLU B 163     -83.905  55.786  70.150  1.00  0.00      A    C  
ATOM   4597  C   GLU B 163     -84.996  56.720  70.652  1.00  0.00      A    C  
ATOM   4598  O   GLU B 163     -85.616  57.445  69.872  1.00  0.00      A    O  
ATOM   4599  CB  GLU B 163     -84.471  54.377  69.953  1.00  0.00      A    C  
ATOM   4600  CG  GLU B 163     -85.597  54.289  68.934  1.00  0.00      A    C  
ATOM   4601  CD  GLU B 163     -86.048  52.877  68.681  1.00  0.00      A    C  
ATOM   4602  OE1 GLU B 163     -85.490  51.981  69.268  1.00  0.00      A    O  
ATOM   4603  OE2 GLU B 163     -86.949  52.693  67.898  1.00  0.00      A    O1-
ATOM   4604  H   GLU B 163     -82.961  55.587  72.034  1.00  0.00      A    H  
ATOM   4605  HA  GLU B 163     -83.543  56.152  69.189  1.00  0.00      A    H  
ATOM   4606 1HB  GLU B 163     -83.674  53.708  69.629  1.00  0.00      A    H  
ATOM   4607 2HB  GLU B 163     -84.849  54.000  70.903  1.00  0.00      A    H  
ATOM   4608 1HG  GLU B 163     -86.447  54.868  69.295  1.00  0.00      A    H  
ATOM   4609 2HG  GLU B 163     -85.263  54.732  67.997  1.00  0.00      A    H  
ATOM   4610  N   GLU B 164     -85.227  56.702  71.961  1.00  0.00      A    N  
ATOM   4611  CA  GLU B 164     -86.246  57.556  72.551  1.00  0.00      A    C  
ATOM   4612  C   GLU B 164     -85.644  58.898  72.952  1.00  0.00      A    C  
ATOM   4613  O   GLU B 164     -86.164  59.594  73.821  1.00  0.00      A    O  
ATOM   4614  CB  GLU B 164     -86.878  56.877  73.768  1.00  0.00      A    C  
ATOM   4615  CG  GLU B 164     -87.638  55.597  73.450  1.00  0.00      A    C  
ATOM   4616  CD  GLU B 164     -88.258  54.967  74.666  1.00  0.00      A    C  
ATOM   4617  OE1 GLU B 164     -88.043  55.465  75.745  1.00  0.00      A    O  
ATOM   4618  OE2 GLU B 164     -88.948  53.986  74.516  1.00  0.00      A    O1-
ATOM   4619  H   GLU B 164     -84.701  56.105  72.535  1.00  0.00      A    H  
ATOM   4620  HA  GLU B 164     -87.024  57.731  71.807  1.00  0.00      A    H  
ATOM   4621 1HB  GLU B 164     -86.102  56.634  74.493  1.00  0.00      A    H  
ATOM   4622 2HB  GLU B 164     -87.572  57.567  74.250  1.00  0.00      A    H  
ATOM   4623 1HG  GLU B 164     -88.425  55.823  72.731  1.00  0.00      A    H  
ATOM   4624 2HG  GLU B 164     -86.954  54.887  72.987  1.00  0.00      A    H  
ATOM   4625  N   ILE B 165     -84.542  59.250  72.303  1.00  0.00      A    N  
ATOM   4626  CA  ILE B 165     -83.866  60.511  72.584  1.00  0.00      A    C  
ATOM   4627  C   ILE B 165     -84.812  61.692  72.402  1.00  0.00      A    C  
ATOM   4628  O   ILE B 165     -85.309  61.941  71.303  1.00  0.00      A    O  
ATOM   4629  CB  ILE B 165     -82.637  60.689  71.674  1.00  0.00      A    C  
ATOM   4630  CG1 ILE B 165     -81.598  59.601  71.959  1.00  0.00      A    C  
ATOM   4631  CG2 ILE B 165     -82.031  62.071  71.864  1.00  0.00      A    C  
ATOM   4632  CD1 ILE B 165     -80.467  59.558  70.956  1.00  0.00      A    C  
ATOM   4633  H   ILE B 165     -84.180  58.652  71.617  1.00  0.00      A    H  
ATOM   4634  HA  ILE B 165     -83.529  60.499  73.620  1.00  0.00      A    H  
ATOM   4635  HB  ILE B 165     -82.936  60.574  70.632  1.00  0.00      A    H  
ATOM   4636 1HG1 ILE B 165     -81.171  59.756  72.948  1.00  0.00      A    H  
ATOM   4637 2HG1 ILE B 165     -82.086  58.626  71.963  1.00  0.00      A    H  
ATOM   4638 1HG2 ILE B 165     -81.163  62.180  71.214  1.00  0.00      A    H  
ATOM   4639 2HG2 ILE B 165     -82.770  62.830  71.612  1.00  0.00      A    H  
ATOM   4640 3HG2 ILE B 165     -81.723  62.193  72.903  1.00  0.00      A    H  
ATOM   4641 1HD1 ILE B 165     -79.773  58.762  71.224  1.00  0.00      A    H  
ATOM   4642 2HD1 ILE B 165     -80.871  59.368  69.960  1.00  0.00      A    H  
ATOM   4643 3HD1 ILE B 165     -79.943  60.513  70.959  1.00  0.00      A    H  
ATOM   4644  N   HIS B 166     -85.064  62.418  73.481  1.00  0.00      A    N  
ATOM   4645  CA  HIS B 166     -85.950  63.565  73.424  1.00  0.00      A    C  
ATOM   4646  C   HIS B 166     -87.285  63.145  72.836  1.00  0.00      A    C  
ATOM   4647  O   HIS B 166     -88.044  63.964  72.320  1.00  0.00      A    O  
ATOM   4648  CB  HIS B 166     -85.339  64.695  72.590  1.00  0.00      A    C  
ATOM   4649  CG  HIS B 166     -84.024  65.185  73.113  1.00  0.00      A    C  
ATOM   4650  CD2 HIS B 166     -82.849  65.426  72.486  1.00  0.00      A    C  
ATOM   4651  ND1 HIS B 166     -83.819  65.488  74.443  1.00  0.00      A    N  
ATOM   4652  CE1 HIS B 166     -82.572  65.894  74.611  1.00  0.00      A    C  
ATOM   4653  NE2 HIS B 166     -81.964  65.865  73.439  1.00  0.00      A    N  
ATOM   4654  H   HIS B 166     -84.661  62.175  74.332  1.00  0.00      A    H  
ATOM   4655  HA  HIS B 166     -86.117  63.946  74.431  1.00  0.00      A    H  
ATOM   4656 1HB  HIS B 166     -85.192  64.353  71.565  1.00  0.00      A    H  
ATOM   4657 2HB  HIS B 166     -86.028  65.538  72.558  1.00  0.00      A    H  
ATOM   4658  HD2 HIS B 166     -82.644  65.297  71.423  1.00  0.00      A    H  
ATOM   4659  HE1 HIS B 166     -82.123  66.199  75.556  1.00  0.00      A    H  
ATOM   4660  HE2 HIS B 166     -81.002  66.123  73.266  1.00  0.00      A    H  
ATOM   4661  N   GLU B 167     -87.568  61.856  72.954  1.00  0.00      A    N  
ATOM   4662  CA  GLU B 167     -88.826  61.315  72.462  1.00  0.00      A    C  
ATOM   4663  C   GLU B 167     -89.133  61.845  71.064  1.00  0.00      A    C  
ATOM   4664  O   GLU B 167     -89.900  62.795  70.905  1.00  0.00      A    O  
ATOM   4665  CB  GLU B 167     -89.968  61.665  73.418  1.00  0.00      A    C  
ATOM   4666  CG  GLU B 167     -89.816  61.087  74.818  1.00  0.00      A    C  
ATOM   4667  CD  GLU B 167     -90.994  61.381  75.704  1.00  0.00      A    C  
ATOM   4668  OE1 GLU B 167     -91.870  62.095  75.278  1.00  0.00      A    O  
ATOM   4669  OE2 GLU B 167     -91.018  60.892  76.809  1.00  0.00      A    O1-
ATOM   4670  H   GLU B 167     -86.924  61.262  73.392  1.00  0.00      A    H  
ATOM   4671  HA  GLU B 167     -88.738  60.230  72.406  1.00  0.00      A    H  
ATOM   4672 1HB  GLU B 167     -90.047  62.748  73.510  1.00  0.00      A    H  
ATOM   4673 2HB  GLU B 167     -90.911  61.301  73.008  1.00  0.00      A    H  
ATOM   4674 1HG  GLU B 167     -89.693  60.007  74.743  1.00  0.00      A    H  
ATOM   4675 2HG  GLU B 167     -88.914  61.497  75.272  1.00  0.00      A    H  
ATOM   4676  N   ASN B 168     -88.530  61.221  70.059  1.00  0.00      A    N  
ATOM   4677  CA  ASN B 168     -88.749  61.630  68.676  1.00  0.00      A    C  
ATOM   4678  C   ASN B 168     -88.394  60.488  67.730  1.00  0.00      A    C  
ATOM   4679  O   ASN B 168     -87.229  60.110  67.614  1.00  0.00      A    O  
ATOM   4680  CB  ASN B 168     -87.945  62.874  68.344  1.00  0.00      A    C  
ATOM   4681  CG  ASN B 168     -88.245  63.406  66.971  1.00  0.00      A    C  
ATOM   4682  ND2 ASN B 168     -88.074  64.692  66.793  1.00  0.00      A    N  
ATOM   4683  OD1 ASN B 168     -88.630  62.654  66.069  1.00  0.00      A    O  
ATOM   4684  H   ASN B 168     -87.933  60.470  70.251  1.00  0.00      A    H  
ATOM   4685  HA  ASN B 168     -89.808  61.857  68.546  1.00  0.00      A    H  
ATOM   4686 1HB  ASN B 168     -88.160  63.652  69.079  1.00  0.00      A    H  
ATOM   4687 2HB  ASN B 168     -86.880  62.648  68.410  1.00  0.00      A    H  
ATOM   4688 1HD2 ASN B 168     -88.257  65.102  65.899  1.00  0.00      A    H  
ATOM   4689 2HD2 ASN B 168     -87.760  65.264  67.550  1.00  0.00      A    H  
ATOM   4690  N   VAL B 169     -89.401  59.937  67.061  1.00  0.00      A    N  
ATOM   4691  CA  VAL B 169     -89.172  58.835  66.133  1.00  0.00      A    C  
ATOM   4692  C   VAL B 169     -90.260  58.784  65.065  1.00  0.00      A    C  
ATOM   4693  O   VAL B 169     -91.140  57.924  65.104  1.00  0.00      A    O  
ATOM   4694  CB  VAL B 169     -89.136  57.495  66.892  1.00  0.00      A    C  
ATOM   4695  CG1 VAL B 169     -90.467  57.238  67.582  1.00  0.00      A    C  
ATOM   4696  CG2 VAL B 169     -88.799  56.365  65.931  1.00  0.00      A    C  
ATOM   4697  H   VAL B 169     -90.312  60.273  67.194  1.00  0.00      A    H  
ATOM   4698  HA  VAL B 169     -88.208  58.987  65.646  1.00  0.00      A    H  
ATOM   4699  HB  VAL B 169     -88.376  57.550  67.671  1.00  0.00      A    H  
ATOM   4700 1HG1 VAL B 169     -90.424  56.287  68.113  1.00  0.00      A    H  
ATOM   4701 2HG1 VAL B 169     -90.671  58.040  68.291  1.00  0.00      A    H  
ATOM   4702 3HG1 VAL B 169     -91.262  57.200  66.837  1.00  0.00      A    H  
ATOM   4703 1HG2 VAL B 169     -88.775  55.421  66.474  1.00  0.00      A    H  
ATOM   4704 2HG2 VAL B 169     -89.556  56.314  65.149  1.00  0.00      A    H  
ATOM   4705 3HG2 VAL B 169     -87.824  56.549  65.480  1.00  0.00      A    H  
ATOM   4706  N   ILE B 170     -90.189  59.701  64.111  1.00  0.00      A    N  
ATOM   4707  CA  ILE B 170     -91.173  59.740  63.035  1.00  0.00      A    C  
ATOM   4708  C   ILE B 170     -90.766  60.756  61.975  1.00  0.00      A    C  
ATOM   4709  O   ILE B 170     -90.363  61.872  62.298  1.00  0.00      A    O  
ATOM   4710  CB  ILE B 170     -92.571  60.089  63.577  1.00  0.00      A    C  
ATOM   4711  CG1 ILE B 170     -93.621  59.950  62.472  1.00  0.00      A    C  
ATOM   4712  CG2 ILE B 170     -92.583  61.496  64.153  1.00  0.00      A    C  
ATOM   4713  CD1 ILE B 170     -95.046  59.961  62.978  1.00  0.00      A    C  
ATOM   4714  H   ILE B 170     -89.462  60.357  64.122  1.00  0.00      A    H  
ATOM   4715  HA  ILE B 170     -91.219  58.755  62.573  1.00  0.00      A    H  
ATOM   4716  HB  ILE B 170     -92.844  59.384  64.361  1.00  0.00      A    H  
ATOM   4717 1HG1 ILE B 170     -93.507  60.764  61.757  1.00  0.00      A    H  
ATOM   4718 2HG1 ILE B 170     -93.460  59.017  61.932  1.00  0.00      A    H  
ATOM   4719 1HG2 ILE B 170     -93.579  61.727  64.531  1.00  0.00      A    H  
ATOM   4720 2HG2 ILE B 170     -91.862  61.563  64.967  1.00  0.00      A    H  
ATOM   4721 3HG2 ILE B 170     -92.316  62.211  63.373  1.00  0.00      A    H  
ATOM   4722 1HD1 ILE B 170     -95.732  59.858  62.137  1.00  0.00      A    H  
ATOM   4723 2HD1 ILE B 170     -95.192  59.131  63.670  1.00  0.00      A    H  
ATOM   4724 3HD1 ILE B 170     -95.242  60.901  63.493  1.00  0.00      A    H  
ATOM   4725  N   SER B 171     -90.880  60.371  60.708  1.00  0.00      A    N  
ATOM   4726  CA  SER B 171     -90.525  61.276  59.623  1.00  0.00      A    C  
ATOM   4727  C   SER B 171     -91.186  60.836  58.315  1.00  0.00      A    C  
ATOM   4728  O   SER B 171     -91.510  59.660  58.148  1.00  0.00      A    O  
ATOM   4729  CB  SER B 171     -89.019  61.325  59.454  1.00  0.00      A    C  
ATOM   4730  OG  SER B 171     -88.522  60.094  59.007  1.00  0.00      A    O  
ATOM   4731  H   SER B 171     -91.212  59.472  60.499  1.00  0.00      A    H  
ATOM   4732  HA  SER B 171     -90.883  62.275  59.874  1.00  0.00      A    H  
ATOM   4733 1HB  SER B 171     -88.757  62.107  58.740  1.00  0.00      A    H  
ATOM   4734 2HB  SER B 171     -88.554  61.583  60.406  1.00  0.00      A    H  
ATOM   4735  HG  SER B 171     -88.093  60.271  58.166  1.00  0.00      A    H  
ATOM   4736  N   PRO B 172     -91.387  61.746  57.390  1.00  0.00      A    N  
ATOM   4737  CA  PRO B 172     -92.018  61.428  56.072  1.00  0.00      A    C  
ATOM   4738  C   PRO B 172     -91.263  60.329  55.318  1.00  0.00      A    C  
ATOM   4739  O   PRO B 172     -90.700  60.571  54.248  1.00  0.00      A    O  
ATOM   4740  CB  PRO B 172     -91.947  62.761  55.321  1.00  0.00      A    C  
ATOM   4741  CG  PRO B 172     -91.898  63.786  56.401  1.00  0.00      A    C  
ATOM   4742  CD  PRO B 172     -91.070  63.150  57.486  1.00  0.00      A    C  
ATOM   4743  HA  PRO B 172     -93.063  61.125  56.235  1.00  0.00      A    H  
ATOM   4744 1HB  PRO B 172     -91.058  62.781  54.673  1.00  0.00      A    H  
ATOM   4745 2HB  PRO B 172     -92.825  62.871  54.667  1.00  0.00      A    H  
ATOM   4746 1HG  PRO B 172     -91.453  64.718  56.022  1.00  0.00      A    H  
ATOM   4747 2HG  PRO B 172     -92.915  64.035  56.736  1.00  0.00      A    H  
ATOM   4748 1HD  PRO B 172     -90.003  63.341  57.292  1.00  0.00      A    H  
ATOM   4749 2HD  PRO B 172     -91.366  63.558  58.463  1.00  0.00      A    H  
ATOM   4750  N   SER B 173     -91.255  59.121  55.875  1.00  0.00      A    N  
ATOM   4751  CA  SER B 173     -90.567  57.998  55.240  1.00  0.00      A    C  
ATOM   4752  C   SER B 173     -91.320  56.695  55.487  1.00  0.00      A    C  
ATOM   4753  O   SER B 173     -91.562  56.317  56.634  1.00  0.00      A    O  
ATOM   4754  CB  SER B 173     -89.149  57.884  55.765  1.00  0.00      A    C  
ATOM   4755  OG  SER B 173     -88.487  56.790  55.190  1.00  0.00      A    O  
ATOM   4756  H   SER B 173     -91.720  58.980  56.727  1.00  0.00      A    H  
ATOM   4757  HA  SER B 173     -90.528  58.179  54.165  1.00  0.00      A    H  
ATOM   4758 1HB  SER B 173     -88.604  58.801  55.541  1.00  0.00      A    H  
ATOM   4759 2HB  SER B 173     -89.171  57.772  56.848  1.00  0.00      A    H  
ATOM   4760  HG  SER B 173     -87.726  57.154  54.731  1.00  0.00      A    H  
ATOM   4761  N   ASP B 174     -91.677  56.010  54.408  1.00  0.00      A    N  
ATOM   4762  CA  ASP B 174     -92.393  54.747  54.527  1.00  0.00      A    C  
ATOM   4763  C   ASP B 174     -91.512  53.697  55.196  1.00  0.00      A    C  
ATOM   4764  O   ASP B 174     -91.989  52.877  55.979  1.00  0.00      A    O  
ATOM   4765  CB  ASP B 174     -92.845  54.250  53.152  1.00  0.00      A    C  
ATOM   4766  CG  ASP B 174     -93.979  55.081  52.565  1.00  0.00      A    C  
ATOM   4767  OD1 ASP B 174     -94.578  55.833  53.296  1.00  0.00      A    O  
ATOM   4768  OD2 ASP B 174     -94.235  54.954  51.391  1.00  0.00      A    O1-
ATOM   4769  H   ASP B 174     -91.451  56.356  53.519  1.00  0.00      A    H  
ATOM   4770  HA  ASP B 174     -93.277  54.907  55.146  1.00  0.00      A    H  
ATOM   4771 1HB  ASP B 174     -92.002  54.273  52.461  1.00  0.00      A    H  
ATOM   4772 2HB  ASP B 174     -93.176  53.214  53.230  1.00  0.00      A    H  
ATOM   4773  N   LEU B 175     -90.219  53.724  54.879  1.00  0.00      A    N  
ATOM   4774  CA  LEU B 175     -89.277  52.770  55.455  1.00  0.00      A    C  
ATOM   4775  C   LEU B 175     -87.940  53.457  55.728  1.00  0.00      A    C  
ATOM   4776  O   LEU B 175     -86.876  52.930  55.399  1.00  0.00      A    O  
ATOM   4777  CB  LEU B 175     -89.073  51.579  54.511  1.00  0.00      A    C  
ATOM   4778  CG  LEU B 175     -90.318  50.724  54.240  1.00  0.00      A    C  
ATOM   4779  CD1 LEU B 175     -90.021  49.732  53.124  1.00  0.00      A    C  
ATOM   4780  CD2 LEU B 175     -90.728  50.005  55.516  1.00  0.00      A    C  
ATOM   4781  H   LEU B 175     -89.891  54.400  54.246  1.00  0.00      A    H  
ATOM   4782  HA  LEU B 175     -89.688  52.403  56.395  1.00  0.00      A    H  
ATOM   4783 1HB  LEU B 175     -88.713  51.952  53.553  1.00  0.00      A    H  
ATOM   4784 2HB  LEU B 175     -88.309  50.926  54.933  1.00  0.00      A    H  
ATOM   4785  HG  LEU B 175     -91.135  51.366  53.906  1.00  0.00      A    H  
ATOM   4786 1HD1 LEU B 175     -90.905  49.125  52.931  1.00  0.00      A    H  
ATOM   4787 2HD1 LEU B 175     -89.749  50.274  52.218  1.00  0.00      A    H  
ATOM   4788 3HD1 LEU B 175     -89.196  49.086  53.422  1.00  0.00      A    H  
ATOM   4789 1HD2 LEU B 175     -91.614  49.398  55.324  1.00  0.00      A    H  
ATOM   4790 2HD2 LEU B 175     -89.913  49.362  55.849  1.00  0.00      A    H  
ATOM   4791 3HD2 LEU B 175     -90.952  50.738  56.291  1.00  0.00      A    H  
ATOM   4792  N   SER B 176     -88.011  54.642  56.323  1.00  0.00      A    N  
ATOM   4793  CA  SER B 176     -86.812  55.414  56.631  1.00  0.00      A    C  
ATOM   4794  C   SER B 176     -86.012  55.677  55.359  1.00  0.00      A    C  
ATOM   4795  O   SER B 176     -86.180  56.713  54.718  1.00  0.00      A    O  
ATOM   4796  CB  SER B 176     -85.955  54.678  57.642  1.00  0.00      A    C  
ATOM   4797  OG  SER B 176     -86.621  54.554  58.869  1.00  0.00      A    O  
ATOM   4798  H   SER B 176     -88.888  55.011  56.552  1.00  0.00      A    H  
ATOM   4799  HA  SER B 176     -87.116  56.370  57.060  1.00  0.00      A    H  
ATOM   4800 1HB  SER B 176     -85.708  53.689  57.258  1.00  0.00      A    H  
ATOM   4801 2HB  SER B 176     -85.019  55.216  57.786  1.00  0.00      A    H  
ATOM   4802  HG  SER B 176     -86.517  55.398  59.313  1.00  0.00      A    H  
ATOM   4803  N   ASP B 177     -85.155  54.729  54.993  1.00  0.00      A    N  
ATOM   4804  CA  ASP B 177     -84.342  54.865  53.788  1.00  0.00      A    C  
ATOM   4805  C   ASP B 177     -83.353  53.707  53.671  1.00  0.00      A    C  
ATOM   4806  O   ASP B 177     -82.546  53.479  54.571  1.00  0.00      A    O  
ATOM   4807  CB  ASP B 177     -83.586  56.196  53.795  1.00  0.00      A    C  
ATOM   4808  CG  ASP B 177     -82.882  56.485  52.476  1.00  0.00      A    C  
ATOM   4809  OD1 ASP B 177     -82.874  55.624  51.628  1.00  0.00      A    O  
ATOM   4810  OD2 ASP B 177     -82.358  57.563  52.329  1.00  0.00      A    O1-
ATOM   4811  H   ASP B 177     -85.071  53.920  55.540  1.00  0.00      A    H  
ATOM   4812  HA  ASP B 177     -85.003  54.845  52.921  1.00  0.00      A    H  
ATOM   4813 1HB  ASP B 177     -84.282  57.009  54.004  1.00  0.00      A    H  
ATOM   4814 2HB  ASP B 177     -82.842  56.188  54.592  1.00  0.00      A    H  
ATOM   4815  N   ILE B 178     -83.417  52.986  52.555  1.00  0.00      A    N  
ATOM   4816  CA  ILE B 178     -82.519  51.858  52.326  1.00  0.00      A    C  
ATOM   4817  C   ILE B 178     -81.803  52.002  50.985  1.00  0.00      A    C  
ATOM   4818  O   ILE B 178     -82.438  52.212  49.949  1.00  0.00      A    O  
ATOM   4819  CB  ILE B 178     -83.287  50.524  52.362  1.00  0.00      A    C  
ATOM   4820  CG1 ILE B 178     -83.958  50.331  53.725  1.00  0.00      A    C  
ATOM   4821  CG2 ILE B 178     -82.353  49.364  52.056  1.00  0.00      A    C  
ATOM   4822  CD1 ILE B 178     -84.906  49.155  53.778  1.00  0.00      A    C  
ATOM   4823  H   ILE B 178     -84.080  53.213  51.871  1.00  0.00      A    H  
ATOM   4824  HA  ILE B 178     -81.771  51.845  53.118  1.00  0.00      A    H  
ATOM   4825  HB  ILE B 178     -84.084  50.543  51.619  1.00  0.00      A    H  
ATOM   4826 1HG1 ILE B 178     -83.194  50.189  54.489  1.00  0.00      A    H  
ATOM   4827 2HG1 ILE B 178     -84.517  51.230  53.986  1.00  0.00      A    H  
ATOM   4828 1HG2 ILE B 178     -82.912  48.429  52.086  1.00  0.00      A    H  
ATOM   4829 2HG2 ILE B 178     -81.922  49.496  51.065  1.00  0.00      A    H  
ATOM   4830 3HG2 ILE B 178     -81.555  49.334  52.798  1.00  0.00      A    H  
ATOM   4831 1HD1 ILE B 178     -85.342  49.083  54.775  1.00  0.00      A    H  
ATOM   4832 2HD1 ILE B 178     -85.700  49.294  53.044  1.00  0.00      A    H  
ATOM   4833 3HD1 ILE B 178     -84.361  48.239  53.555  1.00  0.00      A    H  
ATOM   4834  N   LYS B 179     -80.476  51.886  51.012  1.00  0.00      A    N  
ATOM   4835  CA  LYS B 179     -79.667  51.995  49.797  1.00  0.00      A    C  
ATOM   4836  C   LYS B 179     -78.796  50.755  49.613  1.00  0.00      A    C  
ATOM   4837  O   LYS B 179     -77.974  50.694  48.699  1.00  0.00      A    O  
ATOM   4838  CB  LYS B 179     -78.795  53.251  49.840  1.00  0.00      A    C  
ATOM   4839  CG  LYS B 179     -79.575  54.559  49.847  1.00  0.00      A    C  
ATOM   4840  CD  LYS B 179     -78.642  55.758  49.920  1.00  0.00      A    C  
ATOM   4841  CE  LYS B 179     -79.409  57.066  49.793  1.00  0.00      A    C  
ATOM   4842  NZ  LYS B 179     -80.319  57.292  50.948  1.00  0.00      A    N1+
ATOM   4843  H   LYS B 179     -80.029  51.714  51.866  1.00  0.00      A    H  
ATOM   4844  HA  LYS B 179     -80.338  52.068  48.940  1.00  0.00      A    H  
ATOM   4845 1HB  LYS B 179     -78.170  53.229  50.734  1.00  0.00      A    H  
ATOM   4846 2HB  LYS B 179     -78.130  53.262  48.976  1.00  0.00      A    H  
ATOM   4847 1HG  LYS B 179     -80.173  54.630  48.938  1.00  0.00      A    H  
ATOM   4848 2HG  LYS B 179     -80.246  54.578  50.705  1.00  0.00      A    H  
ATOM   4849 1HD  LYS B 179     -78.111  55.749  50.873  1.00  0.00      A    H  
ATOM   4850 2HD  LYS B 179     -77.909  55.699  49.116  1.00  0.00      A    H  
ATOM   4851 1HE  LYS B 179     -78.706  57.895  49.732  1.00  0.00      A    H  
ATOM   4852 2HE  LYS B 179     -80.001  57.053  48.878  1.00  0.00      A    H  
ATOM   4853 1HZ  LYS B 179     -80.809  58.167  50.826  1.00  0.00      A    H  
ATOM   4854 2HZ  LYS B 179     -80.989  56.537  51.003  1.00  0.00      A    H  
ATOM   4855 3HZ  LYS B 179     -79.779  57.325  51.801  1.00  0.00      A    H  
ATOM   4856  N   GLY B 180     -78.983  49.767  50.481  1.00  0.00      A    N  
ATOM   4857  CA  GLY B 180     -78.209  48.528  50.400  1.00  0.00      A    C  
ATOM   4858  C   GLY B 180     -77.211  48.429  51.548  1.00  0.00      A    C  
ATOM   4859  O   GLY B 180     -76.414  49.340  51.773  1.00  0.00      A    O  
ATOM   4860  H   GLY B 180     -79.657  49.867  51.186  1.00  0.00      A    H  
ATOM   4861 1HA  GLY B 180     -78.886  47.674  50.425  1.00  0.00      A    H  
ATOM   4862 2HA  GLY B 180     -77.681  48.491  49.448  1.00  0.00      A    H  
ATOM   4863  N   SER B 181     -77.264  47.315  52.268  1.00  0.00      A    N  
ATOM   4864  CA  SER B 181     -76.368  47.095  53.392  1.00  0.00      A    C  
ATOM   4865  C   SER B 181     -76.503  48.229  54.402  1.00  0.00      A    C  
ATOM   4866  O   SER B 181     -75.524  48.895  54.739  1.00  0.00      A    O  
ATOM   4867  CB  SER B 181     -74.934  46.992  52.911  1.00  0.00      A    C  
ATOM   4868  OG  SER B 181     -74.776  45.914  52.030  1.00  0.00      A    O  
ATOM   4869  H   SER B 181     -77.924  46.627  52.037  1.00  0.00      A    H  
ATOM   4870  HA  SER B 181     -76.643  46.157  53.876  1.00  0.00      A    H  
ATOM   4871 1HB  SER B 181     -74.650  47.918  52.411  1.00  0.00      A    H  
ATOM   4872 2HB  SER B 181     -74.272  46.865  53.766  1.00  0.00      A    H  
ATOM   4873  HG  SER B 181     -73.837  45.714  52.021  1.00  0.00      A    H  
ATOM   4874  N   VAL B 182     -77.726  48.452  54.882  1.00  0.00      A    N  
ATOM   4875  CA  VAL B 182     -77.970  49.514  55.855  1.00  0.00      A    C  
ATOM   4876  C   VAL B 182     -78.941  49.047  56.940  1.00  0.00      A    C  
ATOM   4877  O   VAL B 182     -78.521  48.603  58.007  1.00  0.00      A    O  
ATOM   4878  CB  VAL B 182     -78.543  50.760  55.155  1.00  0.00      A    C  
ATOM   4879  CG1 VAL B 182     -78.886  51.835  56.176  1.00  0.00      A    C  
ATOM   4880  CG2 VAL B 182     -77.546  51.285  54.134  1.00  0.00      A    C  
ATOM   4881  H   VAL B 182     -78.471  47.893  54.579  1.00  0.00      A    H  
ATOM   4882  HA  VAL B 182     -77.021  49.780  56.322  1.00  0.00      A    H  
ATOM   4883  HB  VAL B 182     -79.471  50.488  54.651  1.00  0.00      A    H  
ATOM   4884 1HG1 VAL B 182     -79.290  52.708  55.664  1.00  0.00      A    H  
ATOM   4885 2HG1 VAL B 182     -79.628  51.449  56.875  1.00  0.00      A    H  
ATOM   4886 3HG1 VAL B 182     -77.986  52.119  56.721  1.00  0.00      A    H  
ATOM   4887 1HG2 VAL B 182     -77.958  52.166  53.642  1.00  0.00      A    H  
ATOM   4888 2HG2 VAL B 182     -76.616  51.552  54.637  1.00  0.00      A    H  
ATOM   4889 3HG2 VAL B 182     -77.347  50.514  53.389  1.00  0.00      A    H  
ATOM   4890  N   LEU B 183     -80.238  49.161  56.663  1.00  0.00      A    N  
ATOM   4891  CA  LEU B 183     -81.259  48.759  57.628  1.00  0.00      A    C  
ATOM   4892  C   LEU B 183     -81.697  47.313  57.398  1.00  0.00      A    C  
ATOM   4893  O   LEU B 183     -81.775  46.515  58.340  1.00  0.00      A    O  
ATOM   4894  CB  LEU B 183     -82.474  49.690  57.532  1.00  0.00      A    C  
ATOM   4895  CG  LEU B 183     -82.210  51.164  57.864  1.00  0.00      A    C  
ATOM   4896  CD1 LEU B 183     -83.478  51.974  57.625  1.00  0.00      A    C  
ATOM   4897  CD2 LEU B 183     -81.749  51.285  59.309  1.00  0.00      A    C  
ATOM   4898  H   LEU B 183     -80.517  49.528  55.799  1.00  0.00      A    H  
ATOM   4899  HA  LEU B 183     -80.837  48.835  58.630  1.00  0.00      A    H  
ATOM   4900 1HB  LEU B 183     -82.868  49.644  56.518  1.00  0.00      A    H  
ATOM   4901 2HB  LEU B 183     -83.243  49.329  58.215  1.00  0.00      A    H  
ATOM   4902  HG  LEU B 183     -81.436  51.554  57.202  1.00  0.00      A    H  
ATOM   4903 1HD1 LEU B 183     -83.290  53.021  57.861  1.00  0.00      A    H  
ATOM   4904 2HD1 LEU B 183     -83.774  51.885  56.580  1.00  0.00      A    H  
ATOM   4905 3HD1 LEU B 183     -84.276  51.596  58.263  1.00  0.00      A    H  
ATOM   4906 1HD2 LEU B 183     -81.561  52.333  59.544  1.00  0.00      A    H  
ATOM   4907 2HD2 LEU B 183     -82.523  50.897  59.972  1.00  0.00      A    H  
ATOM   4908 3HD2 LEU B 183     -80.832  50.712  59.447  1.00  0.00      A    H  
ATOM   4909  N   HIS B 184     -81.994  46.990  56.144  1.00  0.00      A    N  
ATOM   4910  CA  HIS B 184     -82.438  45.645  55.800  1.00  0.00      A    C  
ATOM   4911  C   HIS B 184     -81.445  44.613  56.321  1.00  0.00      A    C  
ATOM   4912  O   HIS B 184     -81.834  43.549  56.805  1.00  0.00      A    O  
ATOM   4913  CB  HIS B 184     -82.605  45.494  54.285  1.00  0.00      A    C  
ATOM   4914  CG  HIS B 184     -83.093  44.142  53.866  1.00  0.00      A    C  
ATOM   4915  CD2 HIS B 184     -82.462  43.121  53.240  1.00  0.00      A    C  
ATOM   4916  ND1 HIS B 184     -84.386  43.716  54.088  1.00  0.00      A    N  
ATOM   4917  CE1 HIS B 184     -84.530  42.490  53.614  1.00  0.00      A    C  
ATOM   4918  NE2 HIS B 184     -83.377  42.107  53.095  1.00  0.00      A    N  
ATOM   4919  H   HIS B 184     -81.921  47.668  55.440  1.00  0.00      A    H  
ATOM   4920  HA  HIS B 184     -83.405  45.452  56.263  1.00  0.00      A    H  
ATOM   4921 1HB  HIS B 184     -83.312  46.239  53.920  1.00  0.00      A    H  
ATOM   4922 2HB  HIS B 184     -81.650  45.679  53.794  1.00  0.00      A    H  
ATOM   4923  HD2 HIS B 184     -81.423  43.105  52.911  1.00  0.00      A    H  
ATOM   4924  HE1 HIS B 184     -85.443  41.897  53.647  1.00  0.00      A    H  
ATOM   4925  HE2 HIS B 184     -83.192  41.214  52.661  1.00  0.00      A    H  
ATOM   4926  N   SER B 185     -80.160  44.936  56.213  1.00  0.00      A    N  
ATOM   4927  CA  SER B 185     -79.117  44.032  56.677  1.00  0.00      A    C  
ATOM   4928  C   SER B 185     -79.262  43.766  58.175  1.00  0.00      A    C  
ATOM   4929  O   SER B 185     -79.145  42.626  58.621  1.00  0.00      A    O  
ATOM   4930  CB  SER B 185     -77.749  44.616  56.382  1.00  0.00      A    C  
ATOM   4931  OG  SER B 185     -76.732  43.760  56.826  1.00  0.00      A    O  
ATOM   4932  H   SER B 185     -79.911  45.798  55.820  1.00  0.00      A    H  
ATOM   4933  HA  SER B 185     -79.217  43.085  56.144  1.00  0.00      A    H  
ATOM   4934 1HB  SER B 185     -77.647  44.781  55.310  1.00  0.00      A    H  
ATOM   4935 2HB  SER B 185     -77.653  45.584  56.872  1.00  0.00      A    H  
ATOM   4936  HG  SER B 185     -76.653  43.911  57.771  1.00  0.00      A    H  
ATOM   4937  N   ARG B 186     -79.516  44.821  58.948  1.00  0.00      A    N  
ATOM   4938  CA  ARG B 186     -79.667  44.670  60.395  1.00  0.00      A    C
[truncated: 185,502 more chars]
