# Supplementary material for: Molecular chaperone RAP interacts with LRP1 in a dynamic bivalent mode and enhances folding of ligand-binding regions of other LDLR family receptors
Source: J Biol Chem. 2021 May 29;297(1):100842. doi: 10.1016/j.jbc.2021.100842 (PMC8239462; doi:10.1016/j.jbc.2021.100842)
Supplement: Supplementary file 5 [file mmc5.zip › jbc_100842_mmc5.pdb]

ATOM      1  N   GLY A   1     -88.253 -24.187  59.563  1.00  0.00           N  
ATOM      2  CA  GLY A   1     -87.105 -24.386  60.446  1.00  0.00           C  
ATOM      3  C   GLY A   1     -87.483 -24.729  61.886  1.00  0.00           C  
ATOM      4  O   GLY A   1     -86.627 -24.727  62.765  1.00  0.00           O  
ATOM      5 1H   GLY A   1     -87.931 -23.968  58.643  1.00  0.00           H  
ATOM      6 2H   GLY A   1     -88.800 -25.023  59.534  1.00  0.00           H  
ATOM      7 3H   GLY A   1     -88.812 -23.434  59.909  1.00  0.00           H  
ATOM      8 1HA  GLY A   1     -86.481 -25.191  60.055  1.00  0.00           H  
ATOM      9 2HA  GLY A   1     -86.494 -23.484  60.458  1.00  0.00           H  
ATOM     10  N   GLY A   2     -88.773 -24.952  62.155  1.00  0.00           N  
ATOM     11  CA  GLY A   2     -89.325 -25.245  63.487  1.00  0.00           C  
ATOM     12  C   GLY A   2     -89.344 -24.059  64.458  1.00  0.00           C  
ATOM     13  O   GLY A   2     -90.104 -24.078  65.425  1.00  0.00           O  
ATOM     14  H   GLY A   2     -89.407 -24.886  61.370  1.00  0.00           H  
ATOM     15 1HA  GLY A   2     -90.349 -25.606  63.385  1.00  0.00           H  
ATOM     16 2HA  GLY A   2     -88.748 -26.043  63.952  1.00  0.00           H  
ATOM     17  N   GLY A   3     -88.568 -23.005  64.184  1.00  0.00           N  
ATOM     18  CA  GLY A   3     -88.754 -21.675  64.757  1.00  0.00           C  
ATOM     19  C   GLY A   3     -90.218 -21.253  64.691  1.00  0.00           C  
ATOM     20  O   GLY A   3     -90.775 -21.148  63.601  1.00  0.00           O  
ATOM     21  H   GLY A   3     -87.904 -23.113  63.431  1.00  0.00           H  
ATOM     22 1HA  GLY A   3     -88.416 -21.675  65.794  1.00  0.00           H  
ATOM     23 2HA  GLY A   3     -88.137 -20.956  64.218  1.00  0.00           H  
ATOM     24  N   ALA A   4     -90.833 -21.058  65.857  1.00  0.00           N  
ATOM     25  CA  ALA A   4     -92.271 -20.859  66.033  1.00  0.00           C  
ATOM     26  C   ALA A   4     -92.776 -19.495  65.524  1.00  0.00           C  
ATOM     27  O   ALA A   4     -93.227 -18.654  66.301  1.00  0.00           O  
ATOM     28  CB  ALA A   4     -92.607 -21.112  67.510  1.00  0.00           C  
ATOM     29  H   ALA A   4     -90.300 -21.217  66.693  1.00  0.00           H  
ATOM     30  HA  ALA A   4     -92.792 -21.615  65.444  1.00  0.00           H  
ATOM     31 1HB  ALA A   4     -93.685 -21.034  67.659  1.00  0.00           H  
ATOM     32 2HB  ALA A   4     -92.285 -22.114  67.798  1.00  0.00           H  
ATOM     33 3HB  ALA A   4     -92.109 -20.374  68.142  1.00  0.00           H  
ATOM     34  N   TYR A   5     -92.706 -19.270  64.210  1.00  0.00           N  
ATOM     35  CA  TYR A   5     -93.490 -18.227  63.557  1.00  0.00           C  
ATOM     36  C   TYR A   5     -94.975 -18.428  63.900  1.00  0.00           C  
ATOM     37  O   TYR A   5     -95.515 -19.502  63.612  1.00  0.00           O  
ATOM     38  CB  TYR A   5     -93.269 -18.246  62.042  1.00  0.00           C  
ATOM     39  CG  TYR A   5     -94.030 -17.170  61.301  1.00  0.00           C  
ATOM     40  CD1 TYR A   5     -93.571 -15.861  61.315  1.00  0.00           C  
ATOM     41  CD2 TYR A   5     -95.188 -17.491  60.608  1.00  0.00           C  
ATOM     42  CE1 TYR A   5     -94.266 -14.877  60.638  1.00  0.00           C  
ATOM     43  CE2 TYR A   5     -95.883 -16.508  59.931  1.00  0.00           C  
ATOM     44  CZ  TYR A   5     -95.426 -15.206  59.945  1.00  0.00           C  
ATOM     45  OH  TYR A   5     -96.119 -14.226  59.270  1.00  0.00           O  
ATOM     46  H   TYR A   5     -92.262 -19.975  63.632  1.00  0.00           H  
ATOM     47  HA  TYR A   5     -93.167 -17.259  63.940  1.00  0.00           H  
ATOM     48 1HB  TYR A   5     -92.206 -18.121  61.828  1.00  0.00           H  
ATOM     49 2HB  TYR A   5     -93.572 -19.213  61.642  1.00  0.00           H  
ATOM     50  HD1 TYR A   5     -92.661 -15.608  61.860  1.00  0.00           H  
ATOM     51  HD2 TYR A   5     -95.549 -18.519  60.598  1.00  0.00           H  
ATOM     52  HE1 TYR A   5     -93.905 -13.849  60.649  1.00  0.00           H  
ATOM     53  HE2 TYR A   5     -96.794 -16.760  59.387  1.00  0.00           H  
ATOM     54  HH  TYR A   5     -96.889 -14.614  58.848  1.00  0.00           H  
ATOM     55  N   PRO A   6     -95.652 -17.443  64.514  1.00  0.00           N  
ATOM     56  CA  PRO A   6     -97.050 -17.593  64.881  1.00  0.00           C  
ATOM     57  C   PRO A   6     -97.910 -17.628  63.617  1.00  0.00           C  
ATOM     58  O   PRO A   6     -98.042 -16.633  62.902  1.00  0.00           O  
ATOM     59  CB  PRO A   6     -97.326 -16.349  65.731  1.00  0.00           C  
ATOM     60  CG  PRO A   6     -96.327 -15.350  65.253  1.00  0.00           C  
ATOM     61  CD  PRO A   6     -95.135 -16.176  64.850  1.00  0.00           C  
ATOM     62  HA  PRO A   6     -97.171 -18.509  65.477  1.00  0.00           H  
ATOM     63 1HB  PRO A   6     -98.364 -16.017  65.586  1.00  0.00           H  
ATOM     64 2HB  PRO A   6     -97.211 -16.589  66.798  1.00  0.00           H  
ATOM     65 1HG  PRO A   6     -96.743 -14.769  64.416  1.00  0.00           H  
ATOM     66 2HG  PRO A   6     -96.095 -14.632  66.053  1.00  0.00           H  
ATOM     67 1HD  PRO A   6     -94.657 -15.725  63.969  1.00  0.00           H  
ATOM     68 2HD  PRO A   6     -94.427 -16.232  65.690  1.00  0.00           H  
ATOM     69  N   THR A   7     -98.492 -18.791  63.332  1.00  0.00           N  
ATOM     70  CA  THR A   7     -99.448 -18.974  62.234  1.00  0.00           C  
ATOM     71  C   THR A   7    -100.543 -17.919  62.285  1.00  0.00           C  
ATOM     72  O   THR A   7    -101.102 -17.667  63.354  1.00  0.00           O  
ATOM     73  CB  THR A   7    -100.083 -20.376  62.271  1.00  0.00           C  
ATOM     74  CG2 THR A   7    -101.062 -20.549  61.119  1.00  0.00           C  
ATOM     75  OG1 THR A   7     -99.056 -21.371  62.174  1.00  0.00           O  
ATOM     76  H   THR A   7     -98.310 -19.583  63.933  1.00  0.00           H  
ATOM     77  HA  THR A   7     -98.914 -18.865  61.289  1.00  0.00           H  
ATOM     78  HB  THR A   7    -100.613 -20.510  63.214  1.00  0.00           H  
ATOM     79  HG1 THR A   7     -98.263 -20.978  61.802  1.00  0.00           H  
ATOM     80 1HG2 THR A   7    -101.501 -21.545  61.162  1.00  0.00           H  
ATOM     81 2HG2 THR A   7    -101.850 -19.801  61.197  1.00  0.00           H  
ATOM     82 3HG2 THR A   7    -100.536 -20.424  60.173  1.00  0.00           H  
ATOM     83  N   CYS A   8    -100.858 -17.327  61.131  1.00  0.00           N  
ATOM     84  CA  CYS A   8    -101.944 -16.361  61.038  1.00  0.00           C  
ATOM     85  C   CYS A   8    -103.252 -16.954  61.582  1.00  0.00           C  
ATOM     86  O   CYS A   8    -103.509 -18.153  61.469  1.00  0.00           O  
ATOM     87  CB  CYS A   8    -102.103 -15.871  59.595  1.00  0.00           C  
ATOM     88  SG  CYS A   8    -103.333 -14.558  59.320  1.00  0.00           S  
ATOM     89  H   CYS A   8    -100.374 -17.594  60.292  1.00  0.00           H  
ATOM     90  HA  CYS A   8    -101.682 -15.488  61.635  1.00  0.00           H  
ATOM     91 1HB  CYS A   8    -101.140 -15.507  59.237  1.00  0.00           H  
ATOM     92 2HB  CYS A   8    -102.400 -16.704  58.958  1.00  0.00           H  
ATOM     93  N   PHE A   9    -104.023 -16.096  62.242  1.00  0.00           N  
ATOM     94  CA  PHE A   9    -105.078 -16.502  63.160  1.00  0.00           C  
ATOM     95  C   PHE A   9    -106.230 -17.246  62.459  1.00  0.00           C  
ATOM     96  O   PHE A   9    -106.370 -17.145  61.234  1.00  0.00           O  
ATOM     97  CB  PHE A   9    -105.535 -15.242  63.919  1.00  0.00           C  
ATOM     98  CG  PHE A   9    -104.430 -14.437  64.596  1.00  0.00           C  
ATOM     99  CD1 PHE A   9    -104.641 -13.065  64.826  1.00  0.00           C  
ATOM    100  CD2 PHE A   9    -103.206 -15.018  64.995  1.00  0.00           C  
ATOM    101  CE1 PHE A   9    -103.647 -12.282  65.441  1.00  0.00           C  
ATOM    102  CE2 PHE A   9    -102.203 -14.228  65.587  1.00  0.00           C  
ATOM    103  CZ  PHE A   9    -102.425 -12.861  65.813  1.00  0.00           C  
ATOM    104  H   PHE A   9    -103.751 -15.129  62.254  1.00  0.00           H  
ATOM    105  HA  PHE A   9    -104.653 -17.188  63.894  1.00  0.00           H  
ATOM    106 1HB  PHE A   9    -106.054 -14.593  63.211  1.00  0.00           H  
ATOM    107 2HB  PHE A   9    -106.239 -15.525  64.701  1.00  0.00           H  
ATOM    108  HD1 PHE A   9    -105.572 -12.610  64.533  1.00  0.00           H  
ATOM    109  HD2 PHE A   9    -103.003 -16.069  64.843  1.00  0.00           H  
ATOM    110  HE1 PHE A   9    -103.818 -11.229  65.619  1.00  0.00           H  
ATOM    111  HE2 PHE A   9    -101.261 -14.674  65.870  1.00  0.00           H  
ATOM    112  HZ  PHE A   9    -101.658 -12.257  66.280  1.00  0.00           H  
ATOM    113  N   PRO A  10    -107.019 -18.033  63.222  1.00  0.00           N  
ATOM    114  CA  PRO A  10    -107.923 -19.035  62.674  1.00  0.00           C  
ATOM    115  C   PRO A  10    -108.869 -18.591  61.563  1.00  0.00           C  
ATOM    116  O   PRO A  10    -109.227 -17.429  61.498  1.00  0.00           O  
ATOM    117  CB  PRO A  10    -108.721 -19.572  63.866  1.00  0.00           C  
ATOM    118  CG  PRO A  10    -107.738 -19.440  65.022  1.00  0.00           C  
ATOM    119  CD  PRO A  10    -107.003 -18.146  64.680  1.00  0.00           C  
ATOM    120  HA  PRO A  10    -107.335 -19.874  62.275  1.00  0.00           H  
ATOM    121 1HB  PRO A  10    -109.029 -20.607  63.715  1.00  0.00           H  
ATOM    122 2HB  PRO A  10    -108.094 -19.568  64.770  1.00  0.00           H  
ATOM    123 1HG  PRO A  10    -107.036 -20.276  65.007  1.00  0.00           H  
ATOM    124 2HG  PRO A  10    -107.144 -18.521  64.912  1.00  0.00           H  
ATOM    125 1HD  PRO A  10    -105.993 -18.188  65.086  1.00  0.00           H  
ATOM    126 2HD  PRO A  10    -106.980 -18.014  63.588  1.00  0.00           H  
ATOM    127  N   LEU A  11    -109.329 -19.536  60.735  1.00  0.00           N  
ATOM    128  CA  LEU A  11    -110.047 -19.259  59.480  1.00  0.00           C  
ATOM    129  C   LEU A  11    -111.214 -18.256  59.585  1.00  0.00           C  
ATOM    130  O   LEU A  11    -111.438 -17.474  58.666  1.00  0.00           O  
ATOM    131  CB  LEU A  11    -110.585 -20.580  58.914  1.00  0.00           C  
ATOM    132  CG  LEU A  11    -109.527 -21.562  58.397  1.00  0.00           C  
ATOM    133  CD1 LEU A  11    -110.195 -22.876  58.016  1.00  0.00           C  
ATOM    134  CD2 LEU A  11    -108.805 -20.950  57.205  1.00  0.00           C  
ATOM    135  H   LEU A  11    -109.025 -20.483  60.896  1.00  0.00           H  
ATOM    136  HA  LEU A  11    -109.347 -18.820  58.771  1.00  0.00           H  
ATOM    137 1HB  LEU A  11    -111.153 -21.085  59.693  1.00  0.00           H  
ATOM    138 2HB  LEU A  11    -111.260 -20.355  58.088  1.00  0.00           H  
ATOM    139  HG  LEU A  11    -108.807 -21.772  59.188  1.00  0.00           H  
ATOM    140 1HD1 LEU A  11    -109.444 -23.574  57.649  1.00  0.00           H  
ATOM    141 2HD1 LEU A  11    -110.687 -23.301  58.891  1.00  0.00           H  
ATOM    142 3HD1 LEU A  11    -110.934 -22.695  57.236  1.00  0.00           H  
ATOM    143 1HD2 LEU A  11    -108.052 -21.648  56.838  1.00  0.00           H  
ATOM    144 2HD2 LEU A  11    -109.523 -20.741  56.412  1.00  0.00           H  
ATOM    145 3HD2 LEU A  11    -108.322 -20.022  57.510  1.00  0.00           H  
ATOM    146  N   THR A  12    -111.899 -18.201  60.726  1.00  0.00           N  
ATOM    147  CA  THR A  12    -112.792 -17.101  61.134  1.00  0.00           C  
ATOM    148  C   THR A  12    -112.024 -15.845  61.580  1.00  0.00           C  
ATOM    149  O   THR A  12    -112.247 -15.329  62.677  1.00  0.00           O  
ATOM    150  CB  THR A  12    -113.727 -17.552  62.271  1.00  0.00           C  
ATOM    151  CG2 THR A  12    -114.636 -18.677  61.800  1.00  0.00           C  
ATOM    152  OG1 THR A  12    -112.947 -18.008  63.383  1.00  0.00           O  
ATOM    153  H   THR A  12    -111.649 -18.850  61.456  1.00  0.00           H  
ATOM    154  HA  THR A  12    -113.402 -16.814  60.276  1.00  0.00           H  
ATOM    155  HB  THR A  12    -114.339 -16.710  62.595  1.00  0.00           H  
ATOM    156  HG1 THR A  12    -112.186 -17.433  63.497  1.00  0.00           H  
ATOM    157 1HG2 THR A  12    -115.290 -18.982  62.616  1.00  0.00           H  
ATOM    158 2HG2 THR A  12    -115.239 -18.329  60.961  1.00  0.00           H  
ATOM    159 3HG2 THR A  12    -114.030 -19.525  61.483  1.00  0.00           H  
ATOM    160  N   GLN A  13    -111.066 -15.381  60.778  1.00  0.00           N  
ATOM    161  CA  GLN A  13    -110.251 -14.211  61.114  1.00  0.00           C  
ATOM    162  C   GLN A  13    -110.915 -12.900  60.675  1.00  0.00           C  
ATOM    163  O   GLN A  13    -111.985 -12.888  60.064  1.00  0.00           O  
ATOM    164  CB  GLN A  13    -108.810 -14.338  60.581  1.00  0.00           C  
ATOM    165  CG  GLN A  13    -108.676 -14.368  59.057  1.00  0.00           C  
ATOM    166  CD  GLN A  13    -107.207 -14.332  58.662  1.00  0.00           C  
ATOM    167  NE2 GLN A  13    -106.489 -15.427  58.788  1.00  0.00           N  
ATOM    168  OE1 GLN A  13    -106.654 -13.313  58.271  1.00  0.00           O  
ATOM    169  H   GLN A  13    -110.922 -15.842  59.888  1.00  0.00           H  
ATOM    170  HA  GLN A  13    -110.136 -14.170  62.198  1.00  0.00           H  
ATOM    171 1HB  GLN A  13    -108.221 -13.500  60.953  1.00  0.00           H  
ATOM    172 2HB  GLN A  13    -108.361 -15.255  60.963  1.00  0.00           H  
ATOM    173 1HG  GLN A  13    -109.133 -15.276  58.664  1.00  0.00           H  
ATOM    174 2HG  GLN A  13    -109.180 -13.495  58.642  1.00  0.00           H  
ATOM    175 1HE2 GLN A  13    -106.835 -16.202  59.341  1.00  0.00           H  
ATOM    176 2HE2 GLN A  13    -105.516 -15.341  58.560  1.00  0.00           H  
ATOM    177  N   PHE A  14    -110.212 -11.797  60.919  1.00  0.00           N  
ATOM    178  CA  PHE A  14    -110.295 -10.616  60.065  1.00  0.00           C  
ATOM    179  C   PHE A  14    -108.863 -10.187  59.716  1.00  0.00           C  
ATOM    180  O   PHE A  14    -107.917 -10.494  60.446  1.00  0.00           O  
ATOM    181  CB  PHE A  14    -111.112  -9.524  60.766  1.00  0.00           C  
ATOM    182  CG  PHE A  14    -111.586  -8.430  59.833  1.00  0.00           C  
ATOM    183  CD1 PHE A  14    -112.753  -8.612  59.066  1.00  0.00           C  
ATOM    184  CD2 PHE A  14    -110.860  -7.231  59.723  1.00  0.00           C  
ATOM    185  CE1 PHE A  14    -113.195  -7.592  58.202  1.00  0.00           C  
ATOM    186  CE2 PHE A  14    -111.305  -6.209  58.871  1.00  0.00           C  
ATOM    187  CZ  PHE A  14    -112.471  -6.390  58.106  1.00  0.00           C  
ATOM    188  H   PHE A  14    -109.342 -11.889  61.437  1.00  0.00           H  
ATOM    189  HA  PHE A  14    -110.843 -10.880  59.160  1.00  0.00           H  
ATOM    190 1HB  PHE A  14    -111.990  -9.977  61.226  1.00  0.00           H  
ATOM    191 2HB  PHE A  14    -110.516  -9.076  61.560  1.00  0.00           H  
ATOM    192  HD1 PHE A  14    -113.308  -9.536  59.141  1.00  0.00           H  
ATOM    193  HD2 PHE A  14    -109.964  -7.082  60.314  1.00  0.00           H  
ATOM    194  HE1 PHE A  14    -114.089  -7.730  57.613  1.00  0.00           H  
ATOM    195  HE2 PHE A  14    -110.744  -5.286  58.818  1.00  0.00           H  
ATOM    196  HZ  PHE A  14    -112.811  -5.600  57.450  1.00  0.00           H  
ATOM    197  N   THR A  15    -108.677  -9.512  58.588  1.00  0.00           N  
ATOM    198  CA  THR A  15    -107.341  -9.285  58.028  1.00  0.00           C  
ATOM    199  C   THR A  15    -107.094  -7.802  57.830  1.00  0.00           C  
ATOM    200  O   THR A  15    -107.627  -7.227  56.881  1.00  0.00           O  
ATOM    201  CB  THR A  15    -107.156 -10.022  56.689  1.00  0.00           C  
ATOM    202  CG2 THR A  15    -105.754  -9.797  56.145  1.00  0.00           C  
ATOM    203  OG1 THR A  15    -107.371 -11.427  56.880  1.00  0.00           O  
ATOM    204  H   THR A  15    -109.479  -9.257  58.032  1.00  0.00           H  
ATOM    205  HA  THR A  15    -106.602  -9.668  58.731  1.00  0.00           H  
ATOM    206  HB  THR A  15    -107.884  -9.652  55.967  1.00  0.00           H  
ATOM    207  HG1 THR A  15    -106.979 -11.699  57.713  1.00  0.00           H  
ATOM    208 1HG2 THR A  15    -105.641 -10.325  55.198  1.00  0.00           H  
ATOM    209 2HG2 THR A  15    -105.591  -8.731  55.988  1.00  0.00           H  
ATOM    210 3HG2 THR A  15    -105.022 -10.174  56.860  1.00  0.00           H  
ATOM    211  N   CYS A  16    -106.301  -7.177  58.711  1.00  0.00           N  
ATOM    212  CA  CYS A  16    -106.045  -5.746  58.571  1.00  0.00           C  
ATOM    213  C   CYS A  16    -105.348  -5.439  57.237  1.00  0.00           C  
ATOM    214  O   CYS A  16    -104.540  -6.235  56.748  1.00  0.00           O  
ATOM    215  CB  CYS A  16    -105.214  -5.205  59.735  1.00  0.00           C  
ATOM    216  SG  CYS A  16    -105.044  -3.405  59.651  1.00  0.00           S  
ATOM    217  H   CYS A  16    -105.865  -7.673  59.475  1.00  0.00           H  
ATOM    218  HA  CYS A  16    -106.999  -5.220  58.594  1.00  0.00           H  
ATOM    219 1HB  CYS A  16    -105.699  -5.463  60.674  1.00  0.00           H  
ATOM    220 2HB  CYS A  16    -104.232  -5.678  59.731  1.00  0.00           H  
ATOM    221  N   ASN A  17    -105.570  -4.249  56.670  1.00  0.00           N  
ATOM    222  CA  ASN A  17    -104.835  -3.802  55.484  1.00  0.00           C  
ATOM    223  C   ASN A  17    -103.304  -3.899  55.629  1.00  0.00           C  
ATOM    224  O   ASN A  17    -102.615  -4.276  54.687  1.00  0.00           O  
ATOM    225  CB  ASN A  17    -105.237  -2.381  55.139  1.00  0.00           C  
ATOM    226  CG  ASN A  17    -106.618  -2.298  54.549  1.00  0.00           C  
ATOM    227  ND2 ASN A  17    -107.204  -1.128  54.597  1.00  0.00           N  
ATOM    228  OD1 ASN A  17    -107.154  -3.293  54.051  1.00  0.00           O  
ATOM    229  H   ASN A  17    -106.169  -3.596  57.156  1.00  0.00           H  
ATOM    230  HA  ASN A  17    -105.092  -4.457  54.650  1.00  0.00           H  
ATOM    231 1HB  ASN A  17    -105.201  -1.763  56.037  1.00  0.00           H  
ATOM    232 2HB  ASN A  17    -104.525  -1.964  54.426  1.00  0.00           H  
ATOM    233 1HD2 ASN A  17    -108.123  -1.013  54.220  1.00  0.00           H  
ATOM    234 2HD2 ASN A  17    -106.733  -0.349  55.009  1.00  0.00           H  
ATOM    235  N   ASN A  18    -102.796  -3.613  56.828  1.00  0.00           N  
ATOM    236  CA  ASN A  18    -101.391  -3.666  57.223  1.00  0.00           C  
ATOM    237  C   ASN A  18    -100.813  -5.101  57.246  1.00  0.00           C  
ATOM    238  O   ASN A  18     -99.756  -5.344  57.820  1.00  0.00           O  
ATOM    239  CB  ASN A  18    -101.303  -2.955  58.589  1.00  0.00           C  
ATOM    240  CG  ASN A  18     -99.991  -2.237  58.804  1.00  0.00           C  
ATOM    241  ND2 ASN A  18     -99.855  -1.053  58.259  1.00  0.00           N  
ATOM    242  OD1 ASN A  18     -99.092  -2.713  59.479  1.00  0.00           O  
ATOM    243  H   ASN A  18    -103.446  -3.204  57.493  1.00  0.00           H  
ATOM    244  HA  ASN A  18    -100.802  -3.122  56.482  1.00  0.00           H  
ATOM    245 1HB  ASN A  18    -102.086  -2.199  58.663  1.00  0.00           H  
ATOM    246 2HB  ASN A  18    -101.471  -3.678  59.388  1.00  0.00           H  
ATOM    247 1HD2 ASN A  18    -100.667  -0.586  57.844  1.00  0.00           H  
ATOM    248 2HD2 ASN A  18     -98.998  -0.562  58.431  1.00  0.00           H  
ATOM    249  N   GLY A  19    -101.542  -6.097  56.727  1.00  0.00           N  
ATOM    250  CA  GLY A  19    -101.170  -7.513  56.677  1.00  0.00           C  
ATOM    251  C   GLY A  19    -101.279  -8.262  58.005  1.00  0.00           C  
ATOM    252  O   GLY A  19    -101.436  -9.481  58.032  1.00  0.00           O  
ATOM    253  H   GLY A  19    -102.443  -5.858  56.331  1.00  0.00           H  
ATOM    254 1HA  GLY A  19    -101.802  -8.030  55.955  1.00  0.00           H  
ATOM    255 2HA  GLY A  19    -100.142  -7.608  56.329  1.00  0.00           H  
ATOM    256  N   ARG A  20    -101.230  -7.515  59.105  1.00  0.00           N  
ATOM    257  CA  ARG A  20    -101.513  -7.933  60.472  1.00  0.00           C  
ATOM    258  C   ARG A  20    -102.855  -8.665  60.574  1.00  0.00           C  
ATOM    259  O   ARG A  20    -103.919  -8.077  60.390  1.00  0.00           O  
ATOM    260  CB  ARG A  20    -101.524  -6.728  61.401  1.00  0.00           C  
ATOM    261  CG  ARG A  20    -102.042  -7.007  62.803  1.00  0.00           C  
ATOM    262  CD  ARG A  20    -101.062  -7.781  63.608  1.00  0.00           C  
ATOM    263  NE  ARG A  20    -101.530  -7.999  64.967  1.00  0.00           N  
ATOM    264  CZ  ARG A  20    -100.856  -8.694  65.906  1.00  0.00           C  
ATOM    265  NH1 ARG A  20     -99.690  -9.228  65.617  1.00  0.00           N1+
ATOM    266  NH2 ARG A  20    -101.367  -8.836  67.116  1.00  0.00           N  
ATOM    267  H   ARG A  20    -100.974  -6.545  58.949  1.00  0.00           H  
ATOM    268  HA  ARG A  20    -100.728  -8.618  60.794  1.00  0.00           H  
ATOM    269 1HB  ARG A  20    -100.512  -6.334  61.496  1.00  0.00           H  
ATOM    270 2HB  ARG A  20    -102.142  -5.942  60.970  1.00  0.00           H  
ATOM    271 1HG  ARG A  20    -102.237  -6.064  63.314  1.00  0.00           H  
ATOM    272 2HG  ARG A  20    -102.966  -7.584  62.741  1.00  0.00           H  
ATOM    273 1HD  ARG A  20    -100.896  -8.753  63.144  1.00  0.00           H  
ATOM    274 2HD  ARG A  20    -100.120  -7.235  63.655  1.00  0.00           H  
ATOM    275  HE  ARG A  20    -102.422  -7.602  65.228  1.00  0.00           H  
ATOM    276 1HH1 ARG A  20     -99.299  -9.119  64.692  1.00  0.00           H  
ATOM    277 2HH1 ARG A  20     -99.186  -9.749  66.320  1.00  0.00           H  
ATOM    278 1HH2 ARG A  20    -102.263  -8.424  67.338  1.00  0.00           H  
ATOM    279 2HH2 ARG A  20    -100.863  -9.356  67.819  1.00  0.00           H  
ATOM    280  N   CYS A  21    -102.795  -9.951  60.908  1.00  0.00           N  
ATOM    281  CA  CYS A  21    -103.987 -10.714  61.265  1.00  0.00           C  
ATOM    282  C   CYS A  21    -104.591 -10.186  62.572  1.00  0.00           C  
ATOM    283  O   CYS A  21    -103.862  -9.796  63.488  1.00  0.00           O  
ATOM    284  CB  CYS A  21    -103.621 -12.213  61.362  1.00  0.00           C  
ATOM    285  SG  CYS A  21    -102.525 -12.820  60.033  1.00  0.00           S  
ATOM    286  H   CYS A  21    -101.897 -10.404  60.936  1.00  0.00           H  
ATOM    287  HA  CYS A  21    -104.720 -10.605  60.465  1.00  0.00           H  
ATOM    288 1HB  CYS A  21    -103.134 -12.397  62.320  1.00  0.00           H  
ATOM    289 2HB  CYS A  21    -104.531 -12.812  61.331  1.00  0.00           H  
ATOM    290  N   ILE A  22    -105.919 -10.224  62.632  1.00  0.00           N  
ATOM    291  CA  ILE A  22    -106.803  -9.905  63.754  1.00  0.00           C  
ATOM    292  C   ILE A  22    -107.706 -11.142  63.932  1.00  0.00           C  
ATOM    293  O   ILE A  22    -107.988 -11.888  62.989  1.00  0.00           O  
ATOM    294  CB  ILE A  22    -107.613  -8.615  63.399  1.00  0.00           C  
ATOM    295  CG1 ILE A  22    -106.958  -7.310  63.893  1.00  0.00           C  
ATOM    296  CG2 ILE A  22    -109.032  -8.609  63.981  1.00  0.00           C  
ATOM    297  CD1 ILE A  22    -105.624  -6.942  63.241  1.00  0.00           C  
ATOM    298  H   ILE A  22    -106.416 -10.524  61.796  1.00  0.00           H  
ATOM    299  HA  ILE A  22    -106.191  -9.724  64.636  1.00  0.00           H  
ATOM    300  HB  ILE A  22    -107.726  -8.552  62.315  1.00  0.00           H  
ATOM    301 1HG1 ILE A  22    -106.831  -7.372  64.972  1.00  0.00           H  
ATOM    302 2HG1 ILE A  22    -107.636  -6.482  63.702  1.00  0.00           H  
ATOM    303 1HG2 ILE A  22    -109.550  -7.709  63.653  1.00  0.00           H  
ATOM    304 2HG2 ILE A  22    -109.617  -9.445  63.609  1.00  0.00           H  
ATOM    305 3HG2 ILE A  22    -109.005  -8.600  65.070  1.00  0.00           H  
ATOM    306 1HD1 ILE A  22    -105.257  -6.007  63.665  1.00  0.00           H  
ATOM    307 2HD1 ILE A  22    -104.898  -7.734  63.424  1.00  0.00           H  
ATOM    308 3HD1 ILE A  22    -105.766  -6.820  62.168  1.00  0.00           H  
ATOM    309  N   ASN A  23    -108.205 -11.369  65.146  1.00  0.00           N  
ATOM    310  CA  ASN A  23    -109.334 -12.282  65.322  1.00  0.00           C  
ATOM    311  C   ASN A  23    -110.625 -11.465  65.321  1.00  0.00           C  
ATOM    312  O   ASN A  23    -110.647 -10.407  65.947  1.00  0.00           O  
ATOM    313  CB  ASN A  23    -109.196 -13.094  66.597  1.00  0.00           C  
ATOM    314  CG  ASN A  23    -108.038 -14.050  66.551  1.00  0.00           C  
ATOM    315  ND2 ASN A  23    -106.971 -13.710  67.229  1.00  0.00           N  
ATOM    316  OD1 ASN A  23    -108.109 -15.099  65.899  1.00  0.00           O  
ATOM    317  H   ASN A  23    -108.053 -10.665  65.855  1.00  0.00           H  
ATOM    318  HA  ASN A  23    -109.354 -12.973  64.478  1.00  0.00           H  
ATOM    319 1HB  ASN A  23    -109.062 -12.420  67.444  1.00  0.00           H  
ATOM    320 2HB  ASN A  23    -110.112 -13.658  66.769  1.00  0.00           H  
ATOM    321 1HD2 ASN A  23    -106.170 -14.309  67.234  1.00  0.00           H  
ATOM    322 2HD2 ASN A  23    -106.958 -12.852  67.741  1.00  0.00           H  
ATOM    323  N   ILE A  24    -111.687 -11.979  64.693  1.00  0.00           N  
ATOM    324  CA  ILE A  24    -112.986 -11.323  64.433  1.00  0.00           C  
ATOM    325  C   ILE A  24    -113.791 -10.933  65.701  1.00  0.00           C  
ATOM    326  O   ILE A  24    -115.002 -10.714  65.663  1.00  0.00           O  
ATOM    327  CB  ILE A  24    -113.778 -12.206  63.430  1.00  0.00           C  
ATOM    328  CG1 ILE A  24    -114.820 -11.388  62.635  1.00  0.00           C  
ATOM    329  CG2 ILE A  24    -114.384 -13.448  64.110  1.00  0.00           C  
ATOM    330  CD1 ILE A  24    -115.404 -12.143  61.434  1.00  0.00           C  
ATOM    331  H   ILE A  24    -111.580 -12.916  64.321  1.00  0.00           H  
ATOM    332  HA  ILE A  24    -112.802 -10.390  63.900  1.00  0.00           H  
ATOM    333  HB  ILE A  24    -113.055 -12.565  62.695  1.00  0.00           H  
ATOM    334 1HG1 ILE A  24    -114.343 -10.483  62.257  1.00  0.00           H  
ATOM    335 2HG1 ILE A  24    -115.645 -11.093  63.283  1.00  0.00           H  
ATOM    336 1HG2 ILE A  24    -114.734 -14.148  63.351  1.00  0.00           H  
ATOM    337 2HG2 ILE A  24    -113.625 -13.957  64.705  1.00  0.00           H  
ATOM    338 3HG2 ILE A  24    -115.222 -13.170  64.748  1.00  0.00           H  
ATOM    339 1HD1 ILE A  24    -116.128 -11.508  60.922  1.00  0.00           H  
ATOM    340 2HD1 ILE A  24    -114.601 -12.406  60.744  1.00  0.00           H  
ATOM    341 3HD1 ILE A  24    -115.899 -13.050  61.779  1.00  0.00           H  
ATOM    342  N   ASN A  25    -113.121 -10.822  66.850  1.00  0.00           N  
ATOM    343  CA  ASN A  25    -113.608 -10.056  67.977  1.00  0.00           C  
ATOM    344  C   ASN A  25    -113.097  -8.614  68.060  1.00  0.00           C  
ATOM    345  O   ASN A  25    -113.885  -7.755  68.416  1.00  0.00           O  
ATOM    346  CB  ASN A  25    -113.274 -10.797  69.259  1.00  0.00           C  
ATOM    347  CG  ASN A  25    -114.033 -12.087  69.396  1.00  0.00           C  
ATOM    348  ND2 ASN A  25    -113.498 -12.999  70.167  1.00  0.00           N  
ATOM    349  OD1 ASN A  25    -115.103 -12.257  68.802  1.00  0.00           O  
ATOM    350  H   ASN A  25    -112.124 -10.972  66.798  1.00  0.00           H  
ATOM    351  HA  ASN A  25    -114.691  -9.959  67.887  1.00  0.00           H  
ATOM    352 1HB  ASN A  25    -112.205 -11.012  69.287  1.00  0.00           H  
ATOM    353 2HB  ASN A  25    -113.502 -10.161  70.115  1.00  0.00           H  
ATOM    354 1HD2 ASN A  25    -113.959 -13.878  70.296  1.00  0.00           H  
ATOM    355 2HD2 ASN A  25    -112.631 -12.818  70.629  1.00  0.00           H  
ATOM    356  N   TRP A  26    -111.846  -8.310  67.723  1.00  0.00           N  
ATOM    357  CA  TRP A  26    -111.411  -6.913  67.608  1.00  0.00           C  
ATOM    358  C   TRP A  26    -111.799  -6.384  66.233  1.00  0.00           C  
ATOM    359  O   TRP A  26    -111.021  -6.456  65.294  1.00  0.00           O  
ATOM    360  CB  TRP A  26    -109.899  -6.787  67.811  1.00  0.00           C  
ATOM    361  CG  TRP A  26    -109.455  -7.094  69.209  1.00  0.00           C  
ATOM    362  CD1 TRP A  26    -109.450  -6.237  70.269  1.00  0.00           C  
ATOM    363  CD2 TRP A  26    -108.948  -8.355  69.709  1.00  0.00           C  
ATOM    364  CE2 TRP A  26    -108.664  -8.170  71.066  1.00  0.00           C  
ATOM    365  CE3 TRP A  26    -108.716  -9.605  69.125  1.00  0.00           C  
ATOM    366  NE1 TRP A  26    -108.974  -6.873  71.388  1.00  0.00           N  
ATOM    367  CZ2 TRP A  26    -108.155  -9.189  71.854  1.00  0.00           C  
ATOM    368  CZ3 TRP A  26    -108.206 -10.629  69.916  1.00  0.00           C  
ATOM    369  CH2 TRP A  26    -107.935 -10.425  71.245  1.00  0.00           C  
ATOM    370  H   TRP A  26    -111.248  -9.014  67.309  1.00  0.00           H  
ATOM    371  HA  TRP A  26    -111.909  -6.331  68.383  1.00  0.00           H  
ATOM    372 1HB  TRP A  26    -109.384  -7.466  67.131  1.00  0.00           H  
ATOM    373 2HB  TRP A  26    -109.582  -5.775  67.564  1.00  0.00           H  
ATOM    374  HD1 TRP A  26    -109.774  -5.199  70.232  1.00  0.00           H  
ATOM    375  HE1 TRP A  26    -108.869  -6.455  72.302  1.00  0.00           H  
ATOM    376  HE3 TRP A  26    -108.932  -9.773  68.070  1.00  0.00           H  
ATOM    377  HZ2 TRP A  26    -107.932  -9.047  72.912  1.00  0.00           H  
ATOM    378  HZ3 TRP A  26    -108.028 -11.599  69.453  1.00  0.00           H  
ATOM    379  HH2 TRP A  26    -107.536 -11.250  71.837  1.00  0.00           H  
ATOM    380  N   ARG A  27    -113.061  -5.956  66.100  1.00  0.00           N  
ATOM    381  CA  ARG A  27    -113.649  -5.539  64.815  1.00  0.00           C  
ATOM    382  C   ARG A  27    -114.668  -4.406  64.970  1.00  0.00           C  
ATOM    383  O   ARG A  27    -115.775  -4.593  65.466  1.00  0.00           O  
ATOM    384  CB  ARG A  27    -114.326  -6.720  64.136  1.00  0.00           C  
ATOM    385  CG  ARG A  27    -114.923  -6.418  62.772  1.00  0.00           C  
ATOM    386  CD  ARG A  27    -115.533  -7.626  62.159  1.00  0.00           C  
ATOM    387  NE  ARG A  27    -116.075  -7.348  60.839  1.00  0.00           N  
ATOM    388  CZ  ARG A  27    -117.327  -6.910  60.603  1.00  0.00           C  
ATOM    389  NH1 ARG A  27    -118.152  -6.704  61.607  1.00  0.00           N1+
ATOM    390  NH2 ARG A  27    -117.727  -6.687  59.363  1.00  0.00           N  
ATOM    391  H   ARG A  27    -113.652  -5.925  66.934  1.00  0.00           H  
ATOM    392  HA  ARG A  27    -112.848  -5.176  64.170  1.00  0.00           H  
ATOM    393 1HB  ARG A  27    -113.607  -7.529  64.011  1.00  0.00           H  
ATOM    394 2HB  ARG A  27    -115.129  -7.093  64.772  1.00  0.00           H  
ATOM    395 1HG  ARG A  27    -115.697  -5.657  62.873  1.00  0.00           H  
ATOM    396 2HG  ARG A  27    -114.140  -6.053  62.105  1.00  0.00           H  
ATOM    397 1HD  ARG A  27    -114.777  -8.404  62.060  1.00  0.00           H  
ATOM    398 2HD  ARG A  27    -116.343  -7.985  62.792  1.00  0.00           H  
ATOM    399  HE  ARG A  27    -115.471  -7.496  60.041  1.00  0.00           H  
ATOM    400 1HH1 ARG A  27    -117.845  -6.874  62.554  1.00  0.00           H  
ATOM    401 2HH1 ARG A  27    -119.090  -6.375  61.430  1.00  0.00           H  
ATOM    402 1HH2 ARG A  27    -117.094  -6.846  58.592  1.00  0.00           H  
ATOM    403 2HH2 ARG A  27    -118.665  -6.358  59.187  1.00  0.00           H  
ATOM    404  N   CYS A  28    -114.301  -3.215  64.520  1.00  0.00           N  
ATOM    405  CA  CYS A  28    -115.032  -1.960  64.730  1.00  0.00           C  
ATOM    406  C   CYS A  28    -115.377  -1.547  66.174  1.00  0.00           C  
ATOM    407  O   CYS A  28    -115.851  -0.434  66.399  1.00  0.00           O  
ATOM    408  CB  CYS A  28    -116.283  -1.791  63.839  1.00  0.00           C  
ATOM    409  SG  CYS A  28    -116.864  -3.113  62.733  1.00  0.00           S  
ATOM    410  H   CYS A  28    -113.401  -3.154  64.064  1.00  0.00           H  
ATOM    411  HA  CYS A  28    -114.421  -1.138  64.357  1.00  0.00           H  
ATOM    412 1HB  CYS A  28    -117.123  -1.541  64.487  1.00  0.00           H  
ATOM    413 2HB  CYS A  28    -116.127  -0.963  63.148  1.00  0.00           H  
ATOM    414  N   ASP A  29    -115.090  -2.370  67.172  1.00  0.00           N  
ATOM    415  CA  ASP A  29    -114.667  -1.891  68.483  1.00  0.00           C  
ATOM    416  C   ASP A  29    -113.627  -0.780  68.299  1.00  0.00           C  
ATOM    417  O   ASP A  29    -112.810  -0.854  67.380  1.00  0.00           O  
ATOM    418  CB  ASP A  29    -114.087  -3.032  69.323  1.00  0.00           C  
ATOM    419  CG  ASP A  29    -115.142  -4.033  69.773  1.00  0.00           C  
ATOM    420  OD1 ASP A  29    -116.306  -3.734  69.651  1.00  0.00           O  
ATOM    421  OD2 ASP A  29    -114.773  -5.087  70.235  1.00  0.00           O1-
ATOM    422  H   ASP A  29    -114.891  -3.342  66.956  1.00  0.00           H  
ATOM    423  HA  ASP A  29    -115.538  -1.490  69.003  1.00  0.00           H  
ATOM    424 1HB  ASP A  29    -113.328  -3.560  68.744  1.00  0.00           H  
ATOM    425 2HB  ASP A  29    -113.597  -2.620  70.206  1.00  0.00           H  
ATOM    426  N   ASN A  30    -113.607   0.253  69.143  1.00  0.00           N  
ATOM    427  CA  ASN A  30    -112.503   1.213  69.081  1.00  0.00           C  
ATOM    428  C   ASN A  30    -111.250   0.639  69.774  1.00  0.00           C  
ATOM    429  O   ASN A  30    -110.741   1.245  70.715  1.00  0.00           O  
ATOM    430  CB  ASN A  30    -112.934   2.607  69.572  1.00  0.00           C  
ATOM    431  CG  ASN A  30    -111.990   3.725  69.117  1.00  0.00           C  
ATOM    432  ND2 ASN A  30    -110.764   3.755  69.579  1.00  0.00           N  
ATOM    433  OD1 ASN A  30    -112.360   4.642  68.400  1.00  0.00           O  
ATOM    434  H   ASN A  30    -114.247   0.277  69.918  1.00  0.00           H  
ATOM    435  HA  ASN A  30    -112.251   1.384  68.033  1.00  0.00           H  
ATOM    436 1HB  ASN A  30    -113.915   2.824  69.163  1.00  0.00           H  
ATOM    437 2HB  ASN A  30    -113.015   2.601  70.659  1.00  0.00           H  
ATOM    438 1HD2 ASN A  30    -110.448   2.997  70.183  1.00  0.00           H  
ATOM    439 2HD2 ASN A  30    -110.130   4.419  69.173  1.00  0.00           H  
ATOM    440  N   ASP A  31    -110.761  -0.512  69.316  1.00  0.00           N  
ATOM    441  CA  ASP A  31    -109.377  -0.883  69.554  1.00  0.00           C  
ATOM    442  C   ASP A  31    -108.583  -0.619  68.278  1.00  0.00           C  
ATOM    443  O   ASP A  31    -108.850  -1.170  67.209  1.00  0.00           O  
ATOM    444  CB  ASP A  31    -109.261  -2.353  69.965  1.00  0.00           C  
ATOM    445  CG  ASP A  31    -107.834  -2.761  70.309  1.00  0.00           C  
ATOM    446  OD1 ASP A  31    -106.944  -1.969  70.103  1.00  0.00           O  
ATOM    447  OD2 ASP A  31    -107.647  -3.859  70.775  1.00  0.00           O1-
ATOM    448  H   ASP A  31    -111.213  -0.933  68.504  1.00  0.00           H  
ATOM    449  HA  ASP A  31    -108.990  -0.268  70.367  1.00  0.00           H  
ATOM    450 1HB  ASP A  31    -109.895  -2.540  70.831  1.00  0.00           H  
ATOM    451 2HB  ASP A  31    -109.618  -2.987  69.154  1.00  0.00           H  
ATOM    452  N   ASN A  32    -107.605   0.271  68.387  1.00  0.00           N  
ATOM    453  CA  ASN A  32    -106.626   0.509  67.338  1.00  0.00           C  
ATOM    454  C   ASN A  32    -105.605  -0.648  67.267  1.00  0.00           C  
ATOM    455  O   ASN A  32    -104.391  -0.427  67.328  1.00  0.00           O  
ATOM    456  CB  ASN A  32    -105.928   1.838  67.560  1.00  0.00           C  
ATOM    457  CG  ASN A  32    -106.848   3.012  67.368  1.00  0.00           C  
ATOM    458  ND2 ASN A  32    -106.826   3.930  68.301  1.00  0.00           N  
ATOM    459  OD1 ASN A  32    -107.580   3.088  66.374  1.00  0.00           O  
ATOM    460  H   ASN A  32    -107.389   0.595  69.319  1.00  0.00           H  
ATOM    461  HA  ASN A  32    -107.145   0.542  66.379  1.00  0.00           H  
ATOM    462 1HB  ASN A  32    -105.522   1.872  68.572  1.00  0.00           H  
ATOM    463 2HB  ASN A  32    -105.091   1.931  66.867  1.00  0.00           H  
ATOM    464 1HD2 ASN A  32    -107.417   4.734  68.226  1.00  0.00           H  
ATOM    465 2HD2 ASN A  32    -106.219   3.828  69.088  1.00  0.00           H  
ATOM    466  N   ASP A  33    -106.099  -1.888  67.188  1.00  0.00           N  
ATOM    467  CA  ASP A  33    -105.269  -3.089  67.183  1.00  0.00           C  
ATOM    468  C   ASP A  33    -104.302  -3.079  66.003  1.00  0.00           C  
ATOM    469  O   ASP A  33    -103.123  -3.416  66.128  1.00  0.00           O  
ATOM    470  CB  ASP A  33    -106.141  -4.346  67.127  1.00  0.00           C  
ATOM    471  CG  ASP A  33    -105.392  -5.605  67.541  1.00  0.00           C  
ATOM    472  OD1 ASP A  33    -105.204  -5.802  68.718  1.00  0.00           O  
ATOM    473  OD2 ASP A  33    -105.013  -6.358  66.675  1.00  0.00           O1-
ATOM    474  H   ASP A  33    -107.107  -1.995  67.245  1.00  0.00           H  
ATOM    475  HA  ASP A  33    -104.686  -3.110  68.104  1.00  0.00           H  
ATOM    476 1HB  ASP A  33    -107.001  -4.221  67.784  1.00  0.00           H  
ATOM    477 2HB  ASP A  33    -106.519  -4.481  66.113  1.00  0.00           H  
ATOM    478  N   CYS A  34    -104.781  -2.580  64.868  1.00  0.00           N  
ATOM    479  CA  CYS A  34    -103.945  -2.325  63.720  1.00  0.00           C  
ATOM    480  C   CYS A  34    -103.236  -0.964  63.799  1.00  0.00           C  
ATOM    481  O   CYS A  34    -103.819   0.060  64.157  1.00  0.00           O  
ATOM    482  CB  CYS A  34    -104.757  -2.596  62.468  1.00  0.00           C  
ATOM    483  SG  CYS A  34    -103.691  -2.931  61.062  1.00  0.00           S  
ATOM    484  H   CYS A  34    -105.728  -2.234  64.869  1.00  0.00           H  
ATOM    485  HA  CYS A  34    -103.175  -3.095  63.675  1.00  0.00           H  
ATOM    486 1HB  CYS A  34    -105.372  -3.483  62.629  1.00  0.00           H  
ATOM    487 2HB  CYS A  34    -105.427  -1.758  62.279  1.00  0.00           H  
ATOM    488  N   GLY A  35    -101.934  -0.966  63.488  1.00  0.00           N  
ATOM    489  CA  GLY A  35    -101.013   0.163  63.684  1.00  0.00           C  
ATOM    490  C   GLY A  35    -101.090   1.230  62.594  1.00  0.00           C  
ATOM    491  O   GLY A  35    -100.082   1.622  62.017  1.00  0.00           O  
ATOM    492  H   GLY A  35    -101.543  -1.816  63.117  1.00  0.00           H  
ATOM    493 1HA  GLY A  35    -101.221   0.640  64.642  1.00  0.00           H  
ATOM    494 2HA  GLY A  35     -99.989  -0.206  63.725  1.00  0.00           H  
ATOM    495  N   ASP A  36    -102.324   1.607  62.299  1.00  0.00           N  
ATOM    496  CA  ASP A  36    -102.940   1.737  60.978  1.00  0.00           C  
ATOM    497  C   ASP A  36    -104.389   1.357  61.263  1.00  0.00           C  
ATOM    498  O   ASP A  36    -104.752   0.193  61.137  1.00  0.00           O  
ATOM    499  CB  ASP A  36    -102.253   0.852  59.915  1.00  0.00           C  
ATOM    500  CG  ASP A  36    -102.854   0.966  58.515  1.00  0.00           C  
ATOM    501  OD1 ASP A  36    -103.955   1.543  58.361  1.00  0.00           O  
ATOM    502  OD2 ASP A  36    -102.187   0.477  57.571  1.00  0.00           O1-
ATOM    503  H   ASP A  36    -102.990   1.287  62.998  1.00  0.00           H  
ATOM    504  HA  ASP A  36    -102.812   2.765  60.636  1.00  0.00           H  
ATOM    505 1HB  ASP A  36    -101.207   1.147  59.830  1.00  0.00           H  
ATOM    506 2HB  ASP A  36    -102.278  -0.190  60.237  1.00  0.00           H  
ATOM    507  N   ASN A  37    -105.157   2.308  61.817  1.00  0.00           N  
ATOM    508  CA  ASN A  37    -106.506   2.137  62.402  1.00  0.00           C  
ATOM    509  C   ASN A  37    -107.553   1.443  61.504  1.00  0.00           C  
ATOM    510  O   ASN A  37    -108.726   1.328  61.846  1.00  0.00           O  
ATOM    511  CB  ASN A  37    -107.037   3.490  62.837  1.00  0.00           C  
ATOM    512  CG  ASN A  37    -107.253   4.426  61.681  1.00  0.00           C  
ATOM    513  ND2 ASN A  37    -107.484   5.679  61.978  1.00  0.00           N  
ATOM    514  OD1 ASN A  37    -107.210   4.013  60.516  1.00  0.00           O  
ATOM    515  H   ASN A  37    -104.718   3.201  61.986  1.00  0.00           H  
ATOM    516  HA  ASN A  37    -106.425   1.484  63.273  1.00  0.00           H  
ATOM    517 1HB  ASN A  37    -107.983   3.359  63.365  1.00  0.00           H  
ATOM    518 2HB  ASN A  37    -106.335   3.949  63.535  1.00  0.00           H  
ATOM    519 1HD2 ASN A  37    -107.635   6.346  61.249  1.00  0.00           H  
ATOM    520 2HD2 ASN A  37    -107.510   5.969  62.934  1.00  0.00           H  
ATOM    521  N   SER A  38    -107.150   1.000  60.324  1.00  0.00           N  
ATOM    522  CA  SER A  38    -107.936   0.366  59.289  1.00  0.00           C  
ATOM    523  C   SER A  38    -108.847  -0.790  59.688  1.00  0.00           C  
ATOM    524  O   SER A  38    -109.829  -1.018  58.983  1.00  0.00           O  
ATOM    525  CB  SER A  38    -106.980  -0.068  58.193  1.00  0.00           C  
ATOM    526  OG  SER A  38    -106.396   1.076  57.592  1.00  0.00           O  
ATOM    527  H   SER A  38    -106.156   1.059  60.132  1.00  0.00           H  
ATOM    528  HA  SER A  38    -108.618   1.107  58.869  1.00  0.00           H  
ATOM    529 1HB  SER A  38    -106.217  -0.690  58.656  1.00  0.00           H  
ATOM    530 2HB  SER A  38    -107.516  -0.668  57.459  1.00  0.00           H  
ATOM    531  HG  SER A  38    -105.443   1.146  57.865  1.00  0.00           H  
ATOM    532  N   ASP A  39    -108.591  -1.480  60.801  1.00  0.00           N  
ATOM    533  CA  ASP A  39    -109.487  -2.537  61.300  1.00  0.00           C  
ATOM    534  C   ASP A  39    -110.845  -2.052  61.826  1.00  0.00           C  
ATOM    535  O   ASP A  39    -111.818  -2.805  61.882  1.00  0.00           O  
ATOM    536  CB  ASP A  39    -108.782  -3.318  62.413  1.00  0.00           C  
ATOM    537  CG  ASP A  39    -108.393  -2.442  63.595  1.00  0.00           C  
ATOM    538  OD1 ASP A  39    -107.654  -1.506  63.400  1.00  0.00           O  
ATOM    539  OD2 ASP A  39    -108.839  -2.716  64.684  1.00  0.00           O1-
ATOM    540  H   ASP A  39    -107.752  -1.271  61.319  1.00  0.00           H  
ATOM    541  HA  ASP A  39    -109.715  -3.214  60.476  1.00  0.00           H  
ATOM    542 1HB  ASP A  39    -109.436  -4.115  62.767  1.00  0.00           H  
ATOM    543 2HB  ASP A  39    -107.882  -3.785  62.014  1.00  0.00           H  
ATOM    544  N   GLU A  40    -110.971  -0.758  62.126  1.00  0.00           N  
ATOM    545  CA  GLU A  40    -112.284  -0.129  62.268  1.00  0.00           C  
ATOM    546  C   GLU A  40    -112.736   0.600  60.986  1.00  0.00           C  
ATOM    547  O   GLU A  40    -113.926   0.845  60.799  1.00  0.00           O  
ATOM    548  CB  GLU A  40    -112.337   0.813  63.494  1.00  0.00           C  
ATOM    549  CG  GLU A  40    -111.273   1.921  63.461  1.00  0.00           C  
ATOM    550  CD  GLU A  40    -111.487   3.108  64.410  1.00  0.00           C  
ATOM    551  OE1 GLU A  40    -112.625   3.359  64.870  1.00  0.00           O  
ATOM    552  OE2 GLU A  40    -110.488   3.850  64.584  1.00  0.00           O1-
ATOM    553  H   GLU A  40    -110.145  -0.167  62.106  1.00  0.00           H  
ATOM    554  HA  GLU A  40    -113.021  -0.907  62.472  1.00  0.00           H  
ATOM    555 1HB  GLU A  40    -113.329   1.255  63.528  1.00  0.00           H  
ATOM    556 2HB  GLU A  40    -112.187   0.234  64.405  1.00  0.00           H  
ATOM    557 1HG  GLU A  40    -110.319   1.459  63.719  1.00  0.00           H  
ATOM    558 2HG  GLU A  40    -111.208   2.317  62.449  1.00  0.00           H  
ATOM    559  N   ALA A  41    -111.831   0.932  60.063  1.00  0.00           N  
ATOM    560  CA  ALA A  41    -112.102   1.970  59.073  1.00  0.00           C  
ATOM    561  C   ALA A  41    -113.054   1.606  57.933  1.00  0.00           C  
ATOM    562  O   ALA A  41    -113.838   2.450  57.506  1.00  0.00           O  
ATOM    563  CB  ALA A  41    -110.784   2.502  58.509  1.00  0.00           C  
ATOM    564  H   ALA A  41    -110.883   0.606  60.179  1.00  0.00           H  
ATOM    565  HA  ALA A  41    -112.592   2.802  59.580  1.00  0.00           H  
ATOM    566 1HB  ALA A  41    -110.981   3.395  57.910  1.00  0.00           H  
ATOM    567 2HB  ALA A  41    -110.111   2.769  59.324  1.00  0.00           H  
ATOM    568 3HB  ALA A  41    -110.329   1.748  57.868  1.00  0.00           H  
ATOM    569  N   GLY A  42    -113.024   0.360  57.461  1.00  0.00           N  
ATOM    570  CA  GLY A  42    -114.022  -0.153  56.510  1.00  0.00           C  
ATOM    571  C   GLY A  42    -115.181  -0.844  57.207  1.00  0.00           C  
ATOM    572  O   GLY A  42    -115.897  -1.625  56.578  1.00  0.00           O  
ATOM    573  H   GLY A  42    -112.364  -0.287  57.874  1.00  0.00           H  
ATOM    574 1HA  GLY A  42    -114.407   0.670  55.907  1.00  0.00           H  
ATOM    575 2HA  GLY A  42    -113.545  -0.855  55.826  1.00  0.00           H  
ATOM    576  N   CYS A  43    -115.289  -0.678  58.526  1.00  0.00           N  
ATOM    577  CA  CYS A  43    -115.934  -1.688  59.327  1.00  0.00           C  
ATOM    578  C   CYS A  43    -117.446  -1.515  59.360  1.00  0.00           C  
ATOM    579  O   CYS A  43    -117.985  -0.429  59.549  1.00  0.00           O  
ATOM    580  CB  CYS A  43    -115.207  -1.799  60.654  1.00  0.00           C  
ATOM    581  SG  CYS A  43    -115.323  -3.400  61.472  1.00  0.00           S  
ATOM    582  H   CYS A  43    -114.774   0.052  59.005  1.00  0.00           H  
ATOM    583  HA  CYS A  43    -115.717  -2.665  58.893  1.00  0.00           H  
ATOM    584 1HB  CYS A  43    -114.143  -1.662  60.455  1.00  0.00           H  
ATOM    585 2HB  CYS A  43    -115.540  -1.003  61.319  1.00  0.00           H  
ATOM    586  N   SER A  44    -118.146  -2.619  59.106  1.00  0.00           N  
ATOM    587  CA  SER A  44    -119.596  -2.648  58.916  1.00  0.00           C  
ATOM    588  C   SER A  44    -120.401  -2.470  60.218  1.00  0.00           C  
ATOM    589  O   SER A  44    -121.514  -2.979  60.342  1.00  0.00           O  
ATOM    590  CB  SER A  44    -119.986  -3.957  58.259  1.00  0.00           C  
ATOM    591  OG  SER A  44    -119.714  -5.043  59.102  1.00  0.00           O  
ATOM    592  H   SER A  44    -117.637  -3.469  58.905  1.00  0.00           H  
ATOM    593  HA  SER A  44    -119.876  -1.820  58.264  1.00  0.00           H  
ATOM    594 1HB  SER A  44    -121.047  -3.940  58.014  1.00  0.00           H  
ATOM    595 2HB  SER A  44    -119.437  -4.073  57.325  1.00  0.00           H  
ATOM    596  HG  SER A  44    -119.959  -4.759  59.986  1.00  0.00           H  
ATOM    597  N   HIS A  45    -119.822  -1.789  61.208  1.00  0.00           N  
ATOM    598  CA  HIS A  45    -120.394  -1.474  62.511  1.00  0.00           C  
ATOM    599  C   HIS A  45    -119.701  -0.252  63.114  1.00  0.00           C  
ATOM    600  O   HIS A  45    -118.622   0.141  62.686  1.00  0.00           O  
ATOM    601  CB  HIS A  45    -120.273  -2.668  63.464  1.00  0.00           C  
ATOM    602  CG  HIS A  45    -121.063  -2.513  64.726  1.00  0.00           C  
ATOM    603  CD2 HIS A  45    -120.670  -2.298  66.003  1.00  0.00           C  
ATOM    604  ND1 HIS A  45    -122.441  -2.574  64.754  1.00  0.00           N  
ATOM    605  CE1 HIS A  45    -122.861  -2.405  65.995  1.00  0.00           C  
ATOM    606  NE2 HIS A  45    -121.806  -2.235  66.772  1.00  0.00           N  
ATOM    607  H   HIS A  45    -118.961  -1.303  60.979  1.00  0.00           H  
ATOM    608  HA  HIS A  45    -121.453  -1.241  62.398  1.00  0.00           H  
ATOM    609 1HB  HIS A  45    -120.612  -3.573  62.958  1.00  0.00           H  
ATOM    610 2HB  HIS A  45    -119.227  -2.814  63.731  1.00  0.00           H  
ATOM    611  HD1 HIS A  45    -123.039  -2.796  63.982  1.00  0.00           H  
ATOM    612  HD2 HIS A  45    -119.690  -2.180  66.467  1.00  0.00           H  
ATOM    613  HE1 HIS A  45    -123.925  -2.421  66.229  1.00  0.00           H  
ATOM    614  N   SER A  46    -120.356   0.381  64.083  1.00  0.00           N  
ATOM    615  CA  SER A  46    -119.919   1.620  64.711  1.00  0.00           C  
ATOM    616  C   SER A  46    -118.543   1.537  65.392  1.00  0.00           C  
ATOM    617  O   SER A  46    -118.478   1.333  66.608  1.00  0.00           O  
ATOM    618  CB  SER A  46    -120.957   2.048  65.730  1.00  0.00           C  
ATOM    619  OG  SER A  46    -120.541   3.195  66.419  1.00  0.00           O  
ATOM    620  H   SER A  46    -121.117  -0.130  64.520  1.00  0.00           H  
ATOM    621  HA  SER A  46    -119.831   2.386  63.940  1.00  0.00           H  
ATOM    622 1HB  SER A  46    -121.902   2.247  65.224  1.00  0.00           H  
ATOM    623 2HB  SER A  46    -121.129   1.238  66.437  1.00  0.00           H  
ATOM    624  HG  SER A  46    -119.680   3.422  66.060  1.00  0.00           H  
ATOM    625  N   CYS A  47    -117.491   1.902  64.653  1.00  0.00           N  
ATOM    626  CA  CYS A  47    -116.335   2.653  65.169  1.00  0.00           C  
ATOM    627  C   CYS A  47    -116.788   3.667  66.222  1.00  0.00           C  
ATOM    628  O   CYS A  47    -117.780   4.371  66.024  1.00  0.00           O  
ATOM    629  CB  CYS A  47    -115.608   3.322  63.989  1.00  0.00           C  
ATOM    630  SG  CYS A  47    -116.621   4.154  62.730  1.00  0.00           S  
ATOM    631  H   CYS A  47    -117.600   1.870  63.649  1.00  0.00           H  
ATOM    632  HA  CYS A  47    -115.641   1.948  65.625  1.00  0.00           H  
ATOM    633 1HB  CYS A  47    -114.882   4.038  64.374  1.00  0.00           H  
ATOM    634 2HB  CYS A  47    -115.060   2.568  63.425  1.00  0.00           H  
ATOM    635  N   SER A  48    -116.201   3.640  67.423  1.00  0.00           N  
ATOM    636  CA  SER A  48    -116.852   4.272  68.580  1.00  0.00           C  
ATOM    637  C   SER A  48    -115.937   4.669  69.730  1.00  0.00           C  
ATOM    638  O   SER A  48    -116.264   4.409  70.889  1.00  0.00           O  
ATOM    639  CB  SER A  48    -117.918   3.337  69.117  1.00  0.00           C  
ATOM    640  OG  SER A  48    -117.368   2.094  69.463  1.00  0.00           O  
ATOM    641  H   SER A  48    -115.400   3.036  67.553  1.00  0.00           H  
ATOM    642  HA  SER A  48    -117.320   5.200  68.250  1.00  0.00           H  
ATOM    643 1HB  SER A  48    -118.388   3.785  69.992  1.00  0.00           H  
ATOM    644 2HB  SER A  48    -118.692   3.197  68.364  1.00  0.00           H  
ATOM    645  HG  SER A  48    -117.566   1.505  68.731  1.00  0.00           H  
ATOM    646  N   SER A  49    -114.852   5.393  69.457  1.00  0.00           N  
ATOM    647  CA  SER A  49    -114.338   6.324  70.466  1.00  0.00           C  
ATOM    648  C   SER A  49    -113.746   7.625  69.940  1.00  0.00           C  
ATOM    649  O   SER A  49    -114.357   8.670  70.150  1.00  0.00           O  
ATOM    650  CB  SER A  49    -113.365   5.699  71.481  1.00  0.00           C  
ATOM    651  OG  SER A  49    -113.949   4.615  72.172  1.00  0.00           O  
ATOM    652  H   SER A  49    -114.541   5.506  68.497  1.00  0.00           H  
ATOM    653  HA  SER A  49    -115.164   6.624  71.113  1.00  0.00           H  
ATOM    654 1HB  SER A  49    -112.452   5.378  70.989  1.00  0.00           H  
ATOM    655 2HB  SER A  49    -113.080   6.447  72.220  1.00  0.00           H  
ATOM    656  HG  SER A  49    -114.867   4.518  71.859  1.00  0.00           H  
ATOM    657  N   THR A  50    -112.575   7.568  69.299  1.00  0.00           N  
ATOM    658  CA  THR A  50    -112.033   8.723  68.564  1.00  0.00           C  
ATOM    659  C   THR A  50    -112.862   8.874  67.306  1.00  0.00           C  
ATOM    660  O   THR A  50    -113.603   9.841  67.197  1.00  0.00           O  
ATOM    661  CB  THR A  50    -110.545   8.554  68.207  1.00  0.00           C  
ATOM    662  CG2 THR A  50    -110.046   9.753  67.416  1.00  0.00           C  
ATOM    663  OG1 THR A  50    -109.775   8.426  69.410  1.00  0.00           O  
ATOM    664  H   THR A  50    -112.176   6.657  69.109  1.00  0.00           H  
ATOM    665  HA  THR A  50    -112.122   9.608  69.195  1.00  0.00           H  
ATOM    666  HB  THR A  50    -110.414   7.652  67.611  1.00  0.00           H  
ATOM    667  HG1 THR A  50    -110.276   8.777  70.149  1.00  0.00           H  
ATOM    668 1HG2 THR A  50    -108.993   9.615  67.173  1.00  0.00           H  
ATOM    669 2HG2 THR A  50    -110.622   9.847  66.495  1.00  0.00           H  
ATOM    670 3HG2 THR A  50    -110.166  10.657  68.011  1.00  0.00           H  
ATOM    671  N   GLN A  51    -112.851   7.895  66.400  1.00  0.00           N  
ATOM    672  CA  GLN A  51    -113.549   8.076  65.136  1.00  0.00           C  
ATOM    673  C   GLN A  51    -115.077   8.128  65.290  1.00  0.00           C  
ATOM    674  O   GLN A  51    -115.688   7.345  66.031  1.00  0.00           O  
ATOM    675  CB  GLN A  51    -113.131   7.020  64.102  1.00  0.00           C  
ATOM    676  CG  GLN A  51    -111.636   7.125  63.753  1.00  0.00           C  
ATOM    677  CD  GLN A  51    -111.327   6.543  62.379  1.00  0.00           C  
ATOM    678  NE2 GLN A  51    -110.671   5.410  62.301  1.00  0.00           N  
ATOM    679  OE1 GLN A  51    -111.667   7.104  61.349  1.00  0.00           O  
ATOM    680  H   GLN A  51    -112.245   7.094  66.524  1.00  0.00           H  
ATOM    681  HA  GLN A  51    -113.246   9.032  64.708  1.00  0.00           H  
ATOM    682 1HB  GLN A  51    -113.356   6.019  64.470  1.00  0.00           H  
ATOM    683 2HB  GLN A  51    -113.705   7.161  63.187  1.00  0.00           H  
ATOM    684 1HG  GLN A  51    -111.335   8.172  63.738  1.00  0.00           H  
ATOM    685 2HG  GLN A  51    -111.060   6.588  64.507  1.00  0.00           H  
ATOM    686 1HE2 GLN A  51    -110.519   4.885  63.167  1.00  0.00           H  
ATOM    687 2HE2 GLN A  51    -110.566   5.006  61.390  1.00  0.00           H  
ATOM    688  N   PHE A  52    -115.690   9.049  64.542  1.00  0.00           N  
ATOM    689  CA  PHE A  52    -117.134   9.220  64.411  1.00  0.00           C  
ATOM    690  C   PHE A  52    -117.671   8.747  63.050  1.00  0.00           C  
ATOM    691  O   PHE A  52    -116.912   8.264  62.214  1.00  0.00           O  
ATOM    692  CB  PHE A  52    -117.502  10.689  64.621  1.00  0.00           C  
ATOM    693  CG  PHE A  52    -117.191  11.201  66.000  1.00  0.00           C  
ATOM    694  CD1 PHE A  52    -117.176  10.342  67.087  1.00  0.00           C  
ATOM    695  CD2 PHE A  52    -116.913  12.543  66.211  1.00  0.00           C  
ATOM    696  CE1 PHE A  52    -116.891  10.811  68.356  1.00  0.00           C  
ATOM    697  CE2 PHE A  52    -116.625  13.016  67.477  1.00  0.00           C  
ATOM    698  CZ  PHE A  52    -116.615  12.148  68.550  1.00  0.00           C  
ATOM    699  H   PHE A  52    -115.102   9.617  63.938  1.00  0.00           H  
ATOM    700  HA  PHE A  52    -117.624   8.618  65.178  1.00  0.00           H  
ATOM    701 1HB  PHE A  52    -116.965  11.306  63.901  1.00  0.00           H  
ATOM    702 2HB  PHE A  52    -118.567  10.827  64.441  1.00  0.00           H  
ATOM    703  HD1 PHE A  52    -117.394   9.283  66.933  1.00  0.00           H  
ATOM    704  HD2 PHE A  52    -116.922  13.228  65.362  1.00  0.00           H  
ATOM    705  HE1 PHE A  52    -116.884  10.124  69.201  1.00  0.00           H  
ATOM    706  HE2 PHE A  52    -116.408  14.073  67.629  1.00  0.00           H  
ATOM    707  HZ  PHE A  52    -116.391  12.518  69.550  1.00  0.00           H  
ATOM    708  N   LYS A  53    -119.008   8.700  62.916  1.00  0.00           N  
ATOM    709  CA  LYS A  53    -119.702   7.541  62.315  1.00  0.00           C  
ATOM    710  C   LYS A  53    -120.651   7.925  61.173  1.00  0.00           C  
ATOM    711  O   LYS A  53    -121.865   7.754  61.288  1.00  0.00           O  
ATOM    712  CB  LYS A  53    -120.482   6.783  63.390  1.00  0.00           C  
ATOM    713  CG  LYS A  53    -121.626   7.572  64.012  1.00  0.00           C  
ATOM    714  CD  LYS A  53    -122.327   6.769  65.096  1.00  0.00           C  
ATOM    715  CE  LYS A  53    -123.491   7.544  65.697  1.00  0.00           C  
ATOM    716  NZ  LYS A  53    -124.179   6.774  66.769  1.00  0.00           N1+
ATOM    717  H   LYS A  53    -119.545   9.280  63.541  1.00  0.00           H  
ATOM    718  HA  LYS A  53    -118.954   6.873  61.887  1.00  0.00           H  
ATOM    719 1HB  LYS A  53    -120.899   5.870  62.963  1.00  0.00           H  
ATOM    720 2HB  LYS A  53    -119.804   6.489  64.192  1.00  0.00           H  
ATOM    721 1HG  LYS A  53    -121.238   8.494  64.448  1.00  0.00           H  
ATOM    722 2HG  LYS A  53    -122.349   7.833  63.240  1.00  0.00           H  
ATOM    723 1HD  LYS A  53    -122.702   5.836  64.673  1.00  0.00           H  
ATOM    724 2HD  LYS A  53    -121.617   6.528  65.888  1.00  0.00           H  
ATOM    725 1HE  LYS A  53    -123.125   8.480  66.116  1.00  0.00           H  
ATOM    726 2HE  LYS A  53    -124.213   7.779  64.915  1.00  0.00           H  
ATOM    727 1HZ  LYS A  53    -124.943   7.322  67.139  1.00  0.00           H  
ATOM    728 2HZ  LYS A  53    -124.538   5.910  66.386  1.00  0.00           H  
ATOM    729 3HZ  LYS A  53    -123.523   6.566  67.508  1.00  0.00           H  
ATOM    730  N   CYS A  54    -120.129   8.484  60.088  1.00  0.00           N  
ATOM    731  CA  CYS A  54    -120.937   8.841  58.924  1.00  0.00           C  
ATOM    732  C   CYS A  54    -121.706   7.602  58.409  1.00  0.00           C  
ATOM    733  O   CYS A  54    -121.096   6.566  58.100  1.00  0.00           O  
ATOM    734  CB  CYS A  54    -120.042   9.410  57.806  1.00  0.00           C  
ATOM    735  SG  CYS A  54    -118.525  10.270  58.300  1.00  0.00           S  
ATOM    736  H   CYS A  54    -119.122   8.558  60.007  1.00  0.00           H  
ATOM    737  HA  CYS A  54    -121.652   9.608  59.222  1.00  0.00           H  
ATOM    738 1HB  CYS A  54    -119.732   8.580  57.185  1.00  0.00           H  
ATOM    739 2HB  CYS A  54    -120.620  10.102  57.194  1.00  0.00           H  
ATOM    740  N   ASN A  55    -123.048   7.695  58.374  1.00  0.00           N  
ATOM    741  CA  ASN A  55    -123.951   6.527  58.435  1.00  0.00           C  
ATOM    742  C   ASN A  55    -123.690   5.459  57.354  1.00  0.00           C  
ATOM    743  O   ASN A  55    -123.910   4.272  57.583  1.00  0.00           O  
ATOM    744  CB  ASN A  55    -125.393   6.993  58.359  1.00  0.00           C  
ATOM    745  CG  ASN A  55    -125.855   7.653  59.628  1.00  0.00           C  
ATOM    746  ND2 ASN A  55    -126.899   8.436  59.533  1.00  0.00           N  
ATOM    747  OD1 ASN A  55    -125.265   7.453  60.697  1.00  0.00           O  
ATOM    748  H   ASN A  55    -123.446   8.587  58.634  1.00  0.00           H  
ATOM    749  HA  ASN A  55    -123.791   6.017  59.386  1.00  0.00           H  
ATOM    750 1HB  ASN A  55    -125.504   7.699  57.535  1.00  0.00           H  
ATOM    751 2HB  ASN A  55    -126.040   6.141  58.150  1.00  0.00           H  
ATOM    752 1HD2 ASN A  55    -127.251   8.902  60.346  1.00  0.00           H  
ATOM    753 2HD2 ASN A  55    -127.344   8.570  58.648  1.00  0.00           H  
ATOM    754  N   SER A  56    -123.199   5.859  56.183  1.00  0.00           N  
ATOM    755  CA  SER A  56    -122.952   4.999  55.017  1.00  0.00           C  
ATOM    756  C   SER A  56    -121.642   4.210  55.080  1.00  0.00           C  
ATOM    757  O   SER A  56    -120.917   4.129  54.088  1.00  0.00           O  
ATOM    758  CB  SER A  56    -122.958   5.845  53.759  1.00  0.00           C  
ATOM    759  OG  SER A  56    -124.215   6.426  53.550  1.00  0.00           O  
ATOM    760  H   SER A  56    -123.035   6.849  56.064  1.00  0.00           H  
ATOM    761  HA  SER A  56    -123.753   4.260  54.955  1.00  0.00           H  
ATOM    762 1HB  SER A  56    -122.203   6.627  53.843  1.00  0.00           H  
ATOM    763 2HB  SER A  56    -122.692   5.226  52.902  1.00  0.00           H  
ATOM    764  HG  SER A  56    -124.072   7.375  53.554  1.00  0.00           H  
ATOM    765  N   GLY A  57    -121.311   3.664  56.251  1.00  0.00           N  
ATOM    766  CA  GLY A  57    -120.117   2.847  56.443  1.00  0.00           C  
ATOM    767  C   GLY A  57    -118.816   3.635  56.431  1.00  0.00           C  
ATOM    768  O   GLY A  57    -117.824   3.112  55.933  1.00  0.00           O  
ATOM    769  H   GLY A  57    -121.970   3.751  57.015  1.00  0.00           H  
ATOM    770 1HA  GLY A  57    -120.186   2.319  57.394  1.00  0.00           H  
ATOM    771 2HA  GLY A  57    -120.063   2.092  55.659  1.00  0.00           H  
ATOM    772  N   ARG A  58    -118.798   4.882  56.932  1.00  0.00           N  
ATOM    773  CA  ARG A  58    -117.601   5.728  56.825  1.00  0.00           C  
ATOM    774  C   ARG A  58    -117.208   6.335  58.162  1.00  0.00           C  
ATOM    775  O   ARG A  58    -117.814   7.289  58.625  1.00  0.00           O  
ATOM    776  CB  ARG A  58    -117.827   6.850  55.823  1.00  0.00           C  
ATOM    777  CG  ARG A  58    -118.058   6.392  54.391  1.00  0.00           C  
ATOM    778  CD  ARG A  58    -118.251   7.542  53.471  1.00  0.00           C  
ATOM    779  NE  ARG A  58    -118.487   7.108  52.103  1.00  0.00           N  
ATOM    780  CZ  ARG A  58    -118.689   7.938  51.062  1.00  0.00           C  
ATOM    781  NH1 ARG A  58    -118.681   9.240  51.247  1.00  0.00           N1+
ATOM    782  NH2 ARG A  58    -118.896   7.444  49.854  1.00  0.00           N  
ATOM    783  H   ARG A  58    -119.652   5.289  57.306  1.00  0.00           H  
ATOM    784  HA  ARG A  58    -116.772   5.112  56.476  1.00  0.00           H  
ATOM    785 1HB  ARG A  58    -118.692   7.439  56.124  1.00  0.00           H  
ATOM    786 2HB  ARG A  58    -116.963   7.516  55.820  1.00  0.00           H  
ATOM    787 1HG  ARG A  58    -117.196   5.819  54.049  1.00  0.00           H  
ATOM    788 2HG  ARG A  58    -118.950   5.765  54.349  1.00  0.00           H  
ATOM    789 1HD  ARG A  58    -119.111   8.127  53.796  1.00  0.00           H  
ATOM    790 2HD  ARG A  58    -117.360   8.169  53.480  1.00  0.00           H  
ATOM    791  HE  ARG A  58    -118.501   6.113  51.921  1.00  0.00           H  
ATOM    792 1HH1 ARG A  58    -118.523   9.617  52.171  1.00  0.00           H  
ATOM    793 2HH1 ARG A  58    -118.832   9.862  50.466  1.00  0.00           H  
ATOM    794 1HH2 ARG A  58    -118.902   6.443  49.711  1.00  0.00           H  
ATOM    795 2HH2 ARG A  58    -119.047   8.066  49.073  1.00  0.00           H  
ATOM    796  N   CYS A  59    -116.189   5.755  58.786  1.00  0.00           N  
ATOM    797  CA  CYS A  59    -115.528   6.390  59.921  1.00  0.00           C  
ATOM    798  C   CYS A  59    -114.702   7.605  59.483  1.00  0.00           C  
ATOM    799  O   CYS A  59    -114.222   7.667  58.347  1.00  0.00           O  
ATOM    800  CB  CYS A  59    -114.669   5.327  60.625  1.00  0.00           C  
ATOM    801  SG  CYS A  59    -115.567   3.794  61.016  1.00  0.00           S  
ATOM    802  H   CYS A  59    -115.783   4.914  58.407  1.00  0.00           H  
ATOM    803  HA  CYS A  59    -116.291   6.728  60.622  1.00  0.00           H  
ATOM    804 1HB  CYS A  59    -113.834   5.073  59.971  1.00  0.00           H  
ATOM    805 2HB  CYS A  59    -114.262   5.740  61.548  1.00  0.00           H  
ATOM    806  N   ILE A  60    -114.547   8.557  60.398  1.00  0.00           N  
ATOM    807  CA  ILE A  60    -113.735   9.757  60.216  1.00  0.00           C  
ATOM    808  C   ILE A  60    -113.106  10.171  61.554  1.00  0.00           C  
ATOM    809  O   ILE A  60    -113.762  10.077  62.594  1.00  0.00           O  
ATOM    810  CB  ILE A  60    -114.577  10.916  59.651  1.00  0.00           C  
ATOM    811  CG1 ILE A  60    -113.684  12.116  59.327  1.00  0.00           C  
ATOM    812  CG2 ILE A  60    -115.668  11.310  60.635  1.00  0.00           C  
ATOM    813  CD1 ILE A  60    -114.360  13.170  58.480  1.00  0.00           C  
ATOM    814  H   ILE A  60    -115.051   8.471  61.273  1.00  0.00           H  
ATOM    815  HA  ILE A  60    -112.941   9.533  59.506  1.00  0.00           H  
ATOM    816  HB  ILE A  60    -115.040  10.606  58.715  1.00  0.00           H  
ATOM    817 1HG1 ILE A  60    -113.353  12.584  60.254  1.00  0.00           H  
ATOM    818 2HG1 ILE A  60    -112.793  11.776  58.798  1.00  0.00           H  
ATOM    819 1HG2 ILE A  60    -116.253  12.131  60.221  1.00  0.00           H  
ATOM    820 2HG2 ILE A  60    -116.319  10.457  60.818  1.00  0.00           H  
ATOM    821 3HG2 ILE A  60    -115.213  11.627  61.574  1.00  0.00           H  
ATOM    822 1HD1 ILE A  60    -113.664  13.987  58.292  1.00  0.00           H  
ATOM    823 2HD1 ILE A  60    -114.669  12.731  57.531  1.00  0.00           H  
ATOM    824 3HD1 ILE A  60    -115.235  13.552  59.004  1.00  0.00           H  
ATOM    825  N   PRO A  61    -111.841  10.618  61.577  1.00  0.00           N  
ATOM    826  CA  PRO A  61    -111.249  11.208  62.771  1.00  0.00           C  
ATOM    827  C   PRO A  61    -111.992  12.445  63.283  1.00  0.00           C  
ATOM    828  O   PRO A  61    -112.299  13.355  62.510  1.00  0.00           O  
ATOM    829  CB  PRO A  61    -109.839  11.566  62.288  1.00  0.00           C  
ATOM    830  CG  PRO A  61    -109.587  10.623  61.162  1.00  0.00           C  
ATOM    831  CD  PRO A  61    -110.923  10.489  60.480  1.00  0.00           C  
ATOM    832  HA  PRO A  61    -111.220  10.453  63.571  1.00  0.00           H  
ATOM    833 1HB  PRO A  61    -109.805  12.621  61.978  1.00  0.00           H  
ATOM    834 2HB  PRO A  61    -109.120  11.450  63.112  1.00  0.00           H  
ATOM    835 1HG  PRO A  61    -108.811  11.027  60.496  1.00  0.00           H  
ATOM    836 2HG  PRO A  61    -109.210   9.664  61.546  1.00  0.00           H  
ATOM    837 1HD  PRO A  61    -111.043  11.299  59.746  1.00  0.00           H  
ATOM    838 2HD  PRO A  61    -110.988   9.507  59.988  1.00  0.00           H  
ATOM    839  N   GLU A  62    -112.205  12.545  64.595  1.00  0.00           N  
ATOM    840  CA  GLU A  62    -112.962  13.619  65.255  1.00  0.00           C  
ATOM    841  C   GLU A  62    -112.277  14.996  65.258  1.00  0.00           C  
ATOM    842  O   GLU A  62    -112.675  15.910  65.977  1.00  0.00           O  
ATOM    843  CB  GLU A  62    -113.261  13.211  66.699  1.00  0.00           C  
ATOM    844  CG  GLU A  62    -112.034  13.136  67.598  1.00  0.00           C  
ATOM    845  CD  GLU A  62    -112.357  12.669  68.989  1.00  0.00           C  
ATOM    846  OE1 GLU A  62    -113.511  12.446  69.269  1.00  0.00           O  
ATOM    847  OE2 GLU A  62    -111.449  12.535  69.775  1.00  0.00           O1-
ATOM    848  H   GLU A  62    -111.828  11.827  65.213  1.00  0.00           H  
ATOM    849  HA  GLU A  62    -113.901  13.760  64.719  1.00  0.00           H  
ATOM    850 1HB  GLU A  62    -113.957  13.925  67.141  1.00  0.00           H  
ATOM    851 2HB  GLU A  62    -113.743  12.234  66.708  1.00  0.00           H  
ATOM    852 1HG  GLU A  62    -111.314  12.450  67.155  1.00  0.00           H  
ATOM    853 2HG  GLU A  62    -111.573  14.122  67.648  1.00  0.00           H  
ATOM    854  N   HIS A  63    -111.239  15.170  64.442  1.00  0.00           N  
ATOM    855  CA  HIS A  63    -110.594  16.461  64.202  1.00  0.00           C  
ATOM    856  C   HIS A  63    -111.323  17.306  63.156  1.00  0.00           C  
ATOM    857  O   HIS A  63    -111.268  18.535  63.148  1.00  0.00           O  
ATOM    858  CB  HIS A  63    -109.142  16.252  63.762  1.00  0.00           C  
ATOM    859  CG  HIS A  63    -108.264  15.681  64.831  1.00  0.00           C  
ATOM    860  CD2 HIS A  63    -107.687  14.463  64.956  1.00  0.00           C  
ATOM    861  ND1 HIS A  63    -107.890  16.398  65.948  1.00  0.00           N  
ATOM    862  CE1 HIS A  63    -107.120  15.645  66.714  1.00  0.00           C  
ATOM    863  NE2 HIS A  63    -106.982  14.466  66.133  1.00  0.00           N  
ATOM    864  H   HIS A  63    -110.885  14.353  63.963  1.00  0.00           H  
ATOM    865  HA  HIS A  63    -110.591  17.043  65.123  1.00  0.00           H  
ATOM    866 1HB  HIS A  63    -109.115  15.580  62.903  1.00  0.00           H  
ATOM    867 2HB  HIS A  63    -108.717  17.205  63.445  1.00  0.00           H  
ATOM    868  HD2 HIS A  63    -107.767  13.634  64.252  1.00  0.00           H  
ATOM    869  HE1 HIS A  63    -106.675  15.944  67.662  1.00  0.00           H  
ATOM    870  HE2 HIS A  63    -106.446  13.690  66.494  1.00  0.00           H  
ATOM    871  N   TRP A  64    -112.040  16.640  62.267  1.00  0.00           N  
ATOM    872  CA  TRP A  64    -112.803  17.211  61.167  1.00  0.00           C  
ATOM    873  C   TRP A  64    -114.207  17.542  61.697  1.00  0.00           C  
ATOM    874  O   TRP A  64    -115.202  16.922  61.341  1.00  0.00           O  
ATOM    875  CB  TRP A  64    -112.884  16.240  59.987  1.00  0.00           C  
ATOM    876  CG  TRP A  64    -111.565  16.005  59.315  1.00  0.00           C  
ATOM    877  CD1 TRP A  64    -110.350  15.888  59.922  1.00  0.00           C  
ATOM    878  CD2 TRP A  64    -111.321  15.854  57.896  1.00  0.00           C  
ATOM    879  CE2 TRP A  64    -109.946  15.653  57.738  1.00  0.00           C  
ATOM    880  CE3 TRP A  64    -112.146  15.873  56.764  1.00  0.00           C  
ATOM    881  NE1 TRP A  64    -109.371  15.678  58.982  1.00  0.00           N  
ATOM    882  CZ2 TRP A  64    -109.370  15.472  56.490  1.00  0.00           C  
ATOM    883  CZ3 TRP A  64    -111.567  15.691  55.513  1.00  0.00           C  
ATOM    884  CH2 TRP A  64    -110.216  15.496  55.380  1.00  0.00           C  
ATOM    885  H   TRP A  64    -112.090  15.632  62.362  1.00  0.00           H  
ATOM    886  HA  TRP A  64    -112.299  18.117  60.832  1.00  0.00           H  
ATOM    887 1HB  TRP A  64    -113.269  15.281  60.331  1.00  0.00           H  
ATOM    888 2HB  TRP A  64    -113.582  16.627  59.246  1.00  0.00           H  
ATOM    889  HD1 TRP A  64    -110.181  15.953  60.995  1.00  0.00           H  
ATOM    890  HE1 TRP A  64    -108.386  15.561  59.175  1.00  0.00           H  
ATOM    891  HE3 TRP A  64    -113.219  16.027  56.865  1.00  0.00           H  
ATOM    892  HZ2 TRP A  64    -108.300  15.315  56.364  1.00  0.00           H  
ATOM    893  HZ3 TRP A  64    -112.217  15.708  54.637  1.00  0.00           H  
ATOM    894  HH2 TRP A  64    -109.796  15.355  54.384  1.00  0.00           H  
ATOM    895  N   THR A  65    -114.262  18.459  62.656  1.00  0.00           N  
ATOM    896  CA  THR A  65    -115.418  18.697  63.552  1.00  0.00           C  
ATOM    897  C   THR A  65    -115.536  20.187  63.846  1.00  0.00           C  
ATOM    898  O   THR A  65    -115.734  20.610  64.979  1.00  0.00           O  
ATOM    899  CB  THR A  65    -115.291  17.916  64.873  1.00  0.00           C  
ATOM    900  CG2 THR A  65    -115.280  16.419  64.607  1.00  0.00           C  
ATOM    901  OG1 THR A  65    -114.076  18.288  65.537  1.00  0.00           O  
ATOM    902  H   THR A  65    -113.373  18.802  63.003  1.00  0.00           H  
ATOM    903  HA  THR A  65    -116.323  18.358  63.047  1.00  0.00           H  
ATOM    904  HB  THR A  65    -116.132  18.158  65.521  1.00  0.00           H  
ATOM    905  HG1 THR A  65    -113.522  17.513  65.647  1.00  0.00           H  
ATOM    906 1HG2 THR A  65    -115.191  15.882  65.553  1.00  0.00           H  
ATOM    907 2HG2 THR A  65    -116.208  16.130  64.113  1.00  0.00           H  
ATOM    908 3HG2 THR A  65    -114.436  16.168  63.968  1.00  0.00           H  
ATOM    909  N   CYS A  66    -115.227  21.018  62.851  1.00  0.00           N  
ATOM    910  CA  CYS A  66    -114.914  22.423  63.091  1.00  0.00           C  
ATOM    911  C   CYS A  66    -116.122  23.305  63.450  1.00  0.00           C  
ATOM    912  O   CYS A  66    -115.960  24.403  63.978  1.00  0.00           O  
ATOM    913  CB  CYS A  66    -114.236  23.008  61.852  1.00  0.00           C  
ATOM    914  SG  CYS A  66    -115.321  23.150  60.413  1.00  0.00           S  
ATOM    915  H   CYS A  66    -115.131  20.632  61.926  1.00  0.00           H  
ATOM    916  HA  CYS A  66    -114.231  22.485  63.938  1.00  0.00           H  
ATOM    917 1HB  CYS A  66    -113.851  24.002  62.084  1.00  0.00           H  
ATOM    918 2HB  CYS A  66    -113.386  22.385  61.574  1.00  0.00           H  
ATOM    919  HG  CYS A  66    -115.601  21.853  60.322  1.00  0.00           H  
ATOM    920  N   ASP A  67    -117.317  22.824  63.135  1.00  0.00           N  
ATOM    921  CA  ASP A  67    -118.604  23.328  63.599  1.00  0.00           C  
ATOM    922  C   ASP A  67    -118.932  22.928  65.048  1.00  0.00           C  
ATOM    923  O   ASP A  67    -119.647  23.645  65.744  1.00  0.00           O  
ATOM    924  CB  ASP A  67    -119.715  22.833  62.671  1.00  0.00           C  
ATOM    925  CG  ASP A  67    -119.647  23.451  61.281  1.00  0.00           C  
ATOM    926  OD1 ASP A  67    -118.964  24.436  61.123  1.00  0.00           O  
ATOM    927  OD2 ASP A  67    -120.277  22.933  60.391  1.00  0.00           O1-
ATOM    928  H   ASP A  67    -117.378  21.910  62.679  1.00  0.00           H  
ATOM    929  HA  ASP A  67    -118.578  24.418  63.573  1.00  0.00           H  
ATOM    930 1HB  ASP A  67    -119.653  21.748  62.574  1.00  0.00           H  
ATOM    931 2HB  ASP A  67    -120.687  23.066  63.109  1.00  0.00           H  
ATOM    932  N   GLY A  68    -118.380  21.803  65.499  1.00  0.00           N  
ATOM    933  CA  GLY A  68    -118.571  21.198  66.811  1.00  0.00           C  
ATOM    934  C   GLY A  68    -119.379  19.908  66.766  1.00  0.00           C  
ATOM    935  O   GLY A  68    -119.260  19.098  67.685  1.00  0.00           O  
ATOM    936  H   GLY A  68    -117.776  21.293  64.868  1.00  0.00           H  
ATOM    937 1HA  GLY A  68    -117.600  20.985  67.258  1.00  0.00           H  
ATOM    938 2HA  GLY A  68    -119.078  21.905  67.467  1.00  0.00           H  
ATOM    939  N   ASP A  69    -120.156  19.695  65.702  1.00  0.00           N  
ATOM    940  CA  ASP A  69    -120.637  18.373  65.330  1.00  0.00           C  
ATOM    941  C   ASP A  69    -119.641  17.707  64.369  1.00  0.00           C  
ATOM    942  O   ASP A  69    -118.441  18.001  64.354  1.00  0.00           O  
ATOM    943  CB  ASP A  69    -122.117  18.442  64.876  1.00  0.00           C  
ATOM    944  CG  ASP A  69    -122.910  17.186  65.284  1.00  0.00           C  
ATOM    945  OD1 ASP A  69    -122.570  16.106  64.747  1.00  0.00           O  
ATOM    946  OD2 ASP A  69    -123.821  17.297  66.137  1.00  0.00           O1-
ATOM    947  H   ASP A  69    -120.221  20.392  64.966  1.00  0.00           H  
ATOM    948  HA  ASP A  69    -120.716  17.767  66.232  1.00  0.00           H  
ATOM    949 1HB  ASP A  69    -122.592  19.308  65.338  1.00  0.00           H  
ATOM    950 2HB  ASP A  69    -122.160  18.577  63.796  1.00  0.00           H  
ATOM    951  N   ASN A  70    -120.108  16.704  63.646  1.00  0.00           N  
ATOM    952  CA  ASN A  70    -119.318  15.915  62.730  1.00  0.00           C  
ATOM    953  C   ASN A  70    -120.236  15.362  61.631  1.00  0.00           C  
ATOM    954  O   ASN A  70    -120.078  14.201  61.249  1.00  0.00           O  
ATOM    955  CB  ASN A  70    -118.591  14.801  63.463  1.00  0.00           C  
ATOM    956  CG  ASN A  70    -119.533  13.809  64.086  1.00  0.00           C  
ATOM    957  ND2 ASN A  70    -120.142  14.189  65.180  1.00  0.00           N  
ATOM    958  OD1 ASN A  70    -119.710  12.697  63.575  1.00  0.00           O  
ATOM    959  H   ASN A  70    -121.080  16.433  63.796  1.00  0.00           H  
ATOM    960  HA  ASN A  70    -118.575  16.564  62.266  1.00  0.00           H  
ATOM    961 1HB  ASN A  70    -117.936  14.276  62.768  1.00  0.00           H  
ATOM    962 2HB  ASN A  70    -117.964  15.229  64.245  1.00  0.00           H  
ATOM    963 1HD2 ASN A  70    -120.781  13.570  65.638  1.00  0.00           H  
ATOM    964 2HD2 ASN A  70    -119.969  15.099  65.558  1.00  0.00           H  
ATOM    965  N   ASP A  71    -121.241  16.126  61.175  1.00  0.00           N  
ATOM    966  CA  ASP A  71    -122.103  15.627  60.100  1.00  0.00           C  
ATOM    967  C   ASP A  71    -121.431  15.608  58.726  1.00  0.00           C  
ATOM    968  O   ASP A  71    -121.662  16.418  57.832  1.00  0.00           O  
ATOM    969  CB  ASP A  71    -123.376  16.475  60.021  1.00  0.00           C  
ATOM    970  CG  ASP A  71    -124.405  15.909  59.053  1.00  0.00           C  
ATOM    971  OD1 ASP A  71    -124.323  14.743  58.743  1.00  0.00           O  
ATOM    972  OD2 ASP A  71    -125.265  16.646  58.633  1.00  0.00           O1-
ATOM    973  H   ASP A  71    -121.372  17.063  61.531  1.00  0.00           H  
ATOM    974  HA  ASP A  71    -122.377  14.597  60.327  1.00  0.00           H  
ATOM    975 1HB  ASP A  71    -123.829  16.544  61.010  1.00  0.00           H  
ATOM    976 2HB  ASP A  71    -123.120  17.486  59.706  1.00  0.00           H  
ATOM    977  N   CYS A  72    -120.555  14.627  58.584  1.00  0.00           N  
ATOM    978  CA  CYS A  72    -120.020  14.191  57.323  1.00  0.00           C  
ATOM    979  C   CYS A  72    -121.096  13.687  56.356  1.00  0.00           C  
ATOM    980  O   CYS A  72    -121.064  14.069  55.191  1.00  0.00           O  
ATOM    981  CB  CYS A  72    -118.924  13.154  57.584  1.00  0.00           C  
ATOM    982  SG  CYS A  72    -119.208  12.035  58.983  1.00  0.00           S  
ATOM    983  H   CYS A  72    -120.328  14.091  59.414  1.00  0.00           H  
ATOM    984  HA  CYS A  72    -119.529  15.039  56.844  1.00  0.00           H  
ATOM    985 1HB  CYS A  72    -118.770  12.573  56.678  1.00  0.00           H  
ATOM    986 2HB  CYS A  72    -117.989  13.663  57.817  1.00  0.00           H  
ATOM    987  N   GLY A  73    -122.040  12.849  56.799  1.00  0.00           N  
ATOM    988  CA  GLY A  73    -122.916  12.011  55.963  1.00  0.00           C  
ATOM    989  C   GLY A  73    -122.234  11.277  54.783  1.00  0.00           C  
ATOM    990  O   GLY A  73    -122.073  10.054  54.838  1.00  0.00           O  
ATOM    991  H   GLY A  73    -122.256  12.906  57.790  1.00  0.00           H  
ATOM    992 1HA  GLY A  73    -123.390  11.249  56.582  1.00  0.00           H  
ATOM    993 2HA  GLY A  73    -123.712  12.624  55.542  1.00  0.00           H  
ATOM    994  N   ASP A  74    -121.821  12.020  53.744  1.00  0.00           N  
ATOM    995  CA  ASP A  74    -120.720  11.652  52.848  1.00  0.00           C  
ATOM    996  C   ASP A  74    -119.348  12.039  53.448  1.00  0.00           C  
ATOM    997  O   ASP A  74    -118.940  11.487  54.467  1.00  0.00           O  
ATOM    998  CB  ASP A  74    -120.899  12.326  51.485  1.00  0.00           C  
ATOM    999  CG  ASP A  74    -119.891  11.845  50.450  1.00  0.00           C  
ATOM   1000  OD1 ASP A  74    -120.100  10.796  49.889  1.00  0.00           O  
ATOM   1001  OD2 ASP A  74    -118.922  12.533  50.230  1.00  0.00           O1-
ATOM   1002  H   ASP A  74    -121.953  13.018  53.867  1.00  0.00           H  
ATOM   1003  HA  ASP A  74    -120.732  10.571  52.710  1.00  0.00           H  
ATOM   1004 1HB  ASP A  74    -121.904  12.129  51.112  1.00  0.00           H  
ATOM   1005 2HB  ASP A  74    -120.797  13.406  51.597  1.00  0.00           H  
ATOM   1006  N   TYR A  75    -118.624  12.968  52.828  1.00  0.00           N  
ATOM   1007  CA  TYR A  75    -117.659  13.861  53.474  1.00  0.00           C  
ATOM   1008  C   TYR A  75    -118.122  15.273  53.072  1.00  0.00           C  
ATOM   1009  O   TYR A  75    -117.603  15.859  52.123  1.00  0.00           O  
ATOM   1010  CB  TYR A  75    -116.221  13.579  53.034  1.00  0.00           C  
ATOM   1011  CG  TYR A  75    -115.757  12.170  53.332  1.00  0.00           C  
ATOM   1012  CD1 TYR A  75    -115.474  11.299  52.291  1.00  0.00           C  
ATOM   1013  CD2 TYR A  75    -115.615  11.750  54.646  1.00  0.00           C  
ATOM   1014  CE1 TYR A  75    -115.049  10.013  52.562  1.00  0.00           C  
ATOM   1015  CE2 TYR A  75    -115.191  10.463  54.918  1.00  0.00           C  
ATOM   1016  CZ  TYR A  75    -114.909   9.597  53.882  1.00  0.00           C  
ATOM   1017  OH  TYR A  75    -114.486   8.315  54.153  1.00  0.00           O  
ATOM   1018  H   TYR A  75    -118.930  13.249  51.904  1.00  0.00           H  
ATOM   1019  HA  TYR A  75    -117.713  13.708  54.552  1.00  0.00           H  
ATOM   1020 1HB  TYR A  75    -116.129  13.749  51.961  1.00  0.00           H  
ATOM   1021 2HB  TYR A  75    -115.545  14.272  53.534  1.00  0.00           H  
ATOM   1022  HD1 TYR A  75    -115.585  11.630  51.258  1.00  0.00           H  
ATOM   1023  HD2 TYR A  75    -115.838  12.435  55.464  1.00  0.00           H  
ATOM   1024  HE1 TYR A  75    -114.827   9.328  51.744  1.00  0.00           H  
ATOM   1025  HE2 TYR A  75    -115.080  10.133  55.951  1.00  0.00           H  
ATOM   1026  HH  TYR A  75    -114.442   8.189  55.103  1.00  0.00           H  
ATOM   1027  N   SER A  76    -119.223  15.735  53.655  1.00  0.00           N  
ATOM   1028  CA  SER A  76    -119.901  16.975  53.287  1.00  0.00           C  
ATOM   1029  C   SER A  76    -119.346  18.155  54.095  1.00  0.00           C  
ATOM   1030  O   SER A  76    -118.550  18.949  53.586  1.00  0.00           O  
ATOM   1031  CB  SER A  76    -121.412  16.818  53.518  1.00  0.00           C  
ATOM   1032  OG  SER A  76    -122.117  17.984  53.144  1.00  0.00           O  
ATOM   1033  H   SER A  76    -119.621  15.198  54.418  1.00  0.00           H  
ATOM   1034  HA  SER A  76    -119.723  17.166  52.228  1.00  0.00           H  
ATOM   1035 1HB  SER A  76    -121.774  15.985  52.914  1.00  0.00           H  
ATOM   1036 2HB  SER A  76    -121.597  16.577  54.564  1.00  0.00           H  
ATOM   1037  HG  SER A  76    -122.277  18.525  53.967  1.00  0.00           H  
ATOM   1038  N   ASP A  77    -119.707  18.266  55.374  1.00  0.00           N  
ATOM   1039  CA  ASP A  77    -119.618  19.552  56.065  1.00  0.00           C  
ATOM   1040  C   ASP A  77    -118.267  19.843  56.728  1.00  0.00           C  
ATOM   1041  O   ASP A  77    -117.968  20.972  57.131  1.00  0.00           O  
ATOM   1042  CB  ASP A  77    -120.716  19.631  57.128  1.00  0.00           C  
ATOM   1043  CG  ASP A  77    -122.115  19.691  56.531  1.00  0.00           C  
ATOM   1044  OD1 ASP A  77    -122.232  20.000  55.369  1.00  0.00           O  
ATOM   1045  OD2 ASP A  77    -123.055  19.426  57.243  1.00  0.00           O1-
ATOM   1046  H   ASP A  77    -120.363  17.597  55.757  1.00  0.00           H  
ATOM   1047  HA  ASP A  77    -119.766  20.348  55.335  1.00  0.00           H  
ATOM   1048 1HB  ASP A  77    -120.653  18.762  57.783  1.00  0.00           H  
ATOM   1049 2HB  ASP A  77    -120.562  20.517  57.746  1.00  0.00           H  
ATOM   1050  N   GLU A  78    -117.390  18.851  56.711  1.00  0.00           N  
ATOM   1051  CA  GLU A  78    -116.045  18.894  57.278  1.00  0.00           C  
ATOM   1052  C   GLU A  78    -114.942  18.543  56.289  1.00  0.00           C  
ATOM   1053  O   GLU A  78    -113.778  18.484  56.690  1.00  0.00           O  
ATOM   1054  CB  GLU A  78    -115.962  17.945  58.477  1.00  0.00           C  
ATOM   1055  CG  GLU A  78    -116.917  18.284  59.613  1.00  0.00           C  
ATOM   1056  CD  GLU A  78    -116.599  19.596  60.272  1.00  0.00           C  
ATOM   1057  OE1 GLU A  78    -115.482  20.041  60.161  1.00  0.00           O  
ATOM   1058  OE2 GLU A  78    -117.475  20.156  60.889  1.00  0.00           O1-
ATOM   1059  H   GLU A  78    -117.748  17.944  56.419  1.00  0.00           H  
ATOM   1060  HA  GLU A  78    -115.843  19.911  57.614  1.00  0.00           H  
ATOM   1061 1HB  GLU A  78    -116.176  16.928  58.151  1.00  0.00           H  
ATOM   1062 2HB  GLU A  78    -114.948  17.954  58.877  1.00  0.00           H  
ATOM   1063 1HG  GLU A  78    -117.932  18.323  59.221  1.00  0.00           H  
ATOM   1064 2HG  GLU A  78    -116.874  17.489  60.357  1.00  0.00           H  
ATOM   1065  N   THR A  79    -115.320  18.355  55.020  1.00  0.00           N  
ATOM   1066  CA  THR A  79    -114.570  17.758  53.891  1.00  0.00           C  
ATOM   1067  C   THR A  79    -113.140  18.285  53.632  1.00  0.00           C  
ATOM   1068  O   THR A  79    -112.433  17.870  52.709  1.00  0.00           O  
ATOM   1069  CB  THR A  79    -115.412  17.965  52.610  1.00  0.00           C  
ATOM   1070  CG2 THR A  79    -115.193  19.280  51.859  1.00  0.00           C  
ATOM   1071  OG1 THR A  79    -115.229  16.927  51.685  1.00  0.00           O  
ATOM   1072  H   THR A  79    -116.318  18.454  54.868  1.00  0.00           H  
ATOM   1073  HA  THR A  79    -114.430  16.695  54.092  1.00  0.00           H  
ATOM   1074  HB  THR A  79    -116.457  17.931  52.902  1.00  0.00           H  
ATOM   1075  HG1 THR A  79    -116.085  16.452  51.705  1.00  0.00           H  
ATOM   1076 1HG2 THR A  79    -114.190  19.339  51.443  1.00  0.00           H  
ATOM   1077 2HG2 THR A  79    -115.902  19.354  51.041  1.00  0.00           H  
ATOM   1078 3HG2 THR A  79    -115.366  20.112  52.533  1.00  0.00           H  
ATOM   1079  N   HIS A  80    -112.738  19.291  54.401  1.00  0.00           N  
ATOM   1080  CA  HIS A  80    -111.835  20.361  54.037  1.00  0.00           C  
ATOM   1081  C   HIS A  80    -110.676  20.620  54.995  1.00  0.00           C  
ATOM   1082  O   HIS A  80    -109.647  21.139  54.561  1.00  0.00           O  
ATOM   1083  CB  HIS A  80    -112.637  21.657  53.875  1.00  0.00           C  
ATOM   1084  CG  HIS A  80    -113.327  22.098  55.128  1.00  0.00           C  
ATOM   1085  CD2 HIS A  80    -114.630  22.052  55.492  1.00  0.00           C  
ATOM   1086  ND1 HIS A  80    -112.652  22.669  56.187  1.00  0.00           N  
ATOM   1087  CE1 HIS A  80    -113.512  22.955  57.149  1.00  0.00           C  
ATOM   1088  NE2 HIS A  80    -114.717  22.590  56.753  1.00  0.00           N  
ATOM   1089  H   HIS A  80    -113.316  19.463  55.214  1.00  0.00           H  
ATOM   1090  HA  HIS A  80    -111.353  20.124  53.088  1.00  0.00           H  
ATOM   1091 1HB  HIS A  80    -111.971  22.459  53.551  1.00  0.00           H  
ATOM   1092 2HB  HIS A  80    -113.390  21.524  53.099  1.00  0.00           H  
ATOM   1093  HD1 HIS A  80    -111.683  22.913  56.208  1.00  0.00           H  
ATOM   1094  HD2 HIS A  80    -115.527  21.689  54.990  1.00  0.00           H  
ATOM   1095  HE1 HIS A  80    -113.173  23.416  58.077  1.00  0.00           H  
ATOM   1096  N   ALA A  81    -110.806  20.165  56.240  1.00  0.00           N  
ATOM   1097  CA  ALA A  81    -109.711  19.815  57.132  1.00  0.00           C  
ATOM   1098  C   ALA A  81    -109.177  20.940  58.025  1.00  0.00           C  
ATOM   1099  O   ALA A  81    -109.760  22.013  58.198  1.00  0.00           O  
ATOM   1100  CB  ALA A  81    -108.596  19.066  56.362  1.00  0.00           C  
ATOM   1101  H   ALA A  81    -111.728  19.835  56.496  1.00  0.00           H  
ATOM   1102  HA  ALA A  81    -110.070  19.058  57.828  1.00  0.00           H  
ATOM   1103 1HB  ALA A  81    -108.004  18.457  57.046  1.00  0.00           H  
ATOM   1104 2HB  ALA A  81    -109.040  18.404  55.619  1.00  0.00           H  
ATOM   1105 3HB  ALA A  81    -107.937  19.774  55.857  1.00  0.00           H  
ATOM   1106  N   ASN A  82    -108.047  20.634  58.663  1.00  0.00           N  
ATOM   1107  CA  ASN A  82    -107.190  21.576  59.383  1.00  0.00           C  
ATOM   1108  C   ASN A  82    -107.858  22.406  60.496  1.00  0.00           C  
ATOM   1109  O   ASN A  82    -107.387  23.491  60.862  1.00  0.00           O  
ATOM   1110  CB  ASN A  82    -106.499  22.491  58.337  1.00  0.00           C  
ATOM   1111  CG  ASN A  82    -105.883  21.740  57.166  1.00  0.00           C  
ATOM   1112  ND2 ASN A  82    -105.824  22.324  55.995  1.00  0.00           N  
ATOM   1113  OD1 ASN A  82    -105.467  20.598  57.283  1.00  0.00           O  
ATOM   1114  H   ASN A  82    -107.624  19.746  58.424  1.00  0.00           H  
ATOM   1115  HA  ASN A  82    -106.418  21.010  59.907  1.00  0.00           H  
ATOM   1116 1HB  ASN A  82    -107.234  23.189  57.936  1.00  0.00           H  
ATOM   1117 2HB  ASN A  82    -105.719  23.074  58.825  1.00  0.00           H  
ATOM   1118 1HD2 ASN A  82    -106.163  23.272  55.847  1.00  0.00           H  
ATOM   1119 2HD2 ASN A  82    -105.520  21.755  55.229  1.00  0.00           H  
ATOM   1120  N   CYS A  83    -108.999  21.897  60.960  1.00  0.00           N  
ATOM   1121  CA  CYS A  83    -109.991  22.572  61.782  1.00  0.00           C  
ATOM   1122  C   CYS A  83    -110.185  24.048  61.366  1.00  0.00           C  
ATOM   1123  O   CYS A  83    -110.016  24.957  62.175  1.00  0.00           O  
ATOM   1124  CB  CYS A  83    -109.579  22.509  63.254  1.00  0.00           C  
ATOM   1125  SG  CYS A  83    -110.779  23.248  64.389  1.00  0.00           S  
ATOM   1126  H   CYS A  83    -109.256  20.990  60.608  1.00  0.00           H  
ATOM   1127  HA  CYS A  83    -110.946  22.062  61.661  1.00  0.00           H  
ATOM   1128 1HB  CYS A  83    -109.435  21.468  63.547  1.00  0.00           H  
ATOM   1129 2HB  CYS A  83    -108.628  23.021  63.387  1.00  0.00           H  
ATOM   1130  HG  CYS A  83    -111.787  22.444  64.067  1.00  0.00           H  
ATOM   1131  N   THR A  84    -110.453  24.284  60.075  1.00  0.00           N  
ATOM   1132  CA  THR A  84    -110.552  25.608  59.428  1.00  0.00           C  
ATOM   1133  C   THR A  84    -109.316  26.509  59.469  1.00  0.00           C  
ATOM   1134  O   THR A  84    -109.440  27.730  59.380  1.00  0.00           O  
ATOM   1135  CB  THR A  84    -111.726  26.392  60.042  1.00  0.00           C  
ATOM   1136  CG2 THR A  84    -112.058  27.609  59.191  1.00  0.00           C  
ATOM   1137  OG1 THR A  84    -112.880  25.544  60.125  1.00  0.00           O  
ATOM   1138  H   THR A  84    -110.503  23.477  59.457  1.00  0.00           H  
ATOM   1139  HA  THR A  84    -110.738  25.461  58.364  1.00  0.00           H  
ATOM   1140  HB  THR A  84    -111.459  26.720  61.047  1.00  0.00           H  
ATOM   1141  HG1 THR A  84    -113.663  26.047  59.891  1.00  0.00           H  
ATOM   1142 1HG2 THR A  84    -112.889  28.152  59.640  1.00  0.00           H  
ATOM   1143 2HG2 THR A  84    -111.186  28.262  59.135  1.00  0.00           H  
ATOM   1144 3HG2 THR A  84    -112.334  27.287  58.188  1.00  0.00           H  
ATOM   1145  N   ASN A  85    -108.120  25.912  59.503  1.00  0.00           N  
ATOM   1146  CA  ASN A  85    -106.800  26.548  59.364  1.00  0.00           C  
ATOM   1147  C   ASN A  85    -106.220  27.031  60.703  1.00  0.00           C  
ATOM   1148  O   ASN A  85    -105.613  28.094  60.814  1.00  0.00           O  
ATOM   1149  CB  ASN A  85    -106.730  27.557  58.184  1.00  0.00           C  
ATOM   1150  CG  ASN A  85    -106.555  29.049  58.437  1.00  0.00           C  
ATOM   1151  ND2 ASN A  85    -107.494  29.698  59.079  1.00  0.00           N  
ATOM   1152  OD1 ASN A  85    -105.613  29.666  57.972  1.00  0.00           O  
ATOM   1153  H   ASN A  85    -108.113  24.909  59.635  1.00  0.00           H  
ATOM   1154  HA  ASN A  85    -106.097  25.806  58.981  1.00  0.00           H  
ATOM   1155 1HB  ASN A  85    -105.900  27.266  57.552  1.00  0.00           H  
ATOM   1156 2HB  ASN A  85    -107.646  27.495  57.597  1.00  0.00           H  
ATOM   1157 1HD2 ASN A  85    -108.283  29.172  59.435  1.00  0.00           H  
ATOM   1158 2HD2 ASN A  85    -107.316  30.660  59.300  1.00  0.00           H  
ATOM   1159  N   GLN A  86    -106.383  26.243  61.767  1.00  0.00           N  
ATOM   1160  CA  GLN A  86    -105.817  26.622  63.073  1.00  0.00           C  
ATOM   1161  C   GLN A  86    -104.274  26.648  63.130  1.00  0.00           C  
ATOM   1162  O   GLN A  86    -103.695  27.163  64.084  1.00  0.00           O  
ATOM   1163  CB  GLN A  86    -106.343  25.669  64.150  1.00  0.00           C  
ATOM   1164  CG  GLN A  86    -107.842  25.754  64.378  1.00  0.00           C  
ATOM   1165  CD  GLN A  86    -108.270  27.111  64.906  1.00  0.00           C  
ATOM   1166  NE2 GLN A  86    -109.196  27.753  64.203  1.00  0.00           N  
ATOM   1167  OE1 GLN A  86    -107.774  27.577  65.935  1.00  0.00           O  
ATOM   1168  H   GLN A  86    -106.884  25.367  61.670  1.00  0.00           H  
ATOM   1169  HA  GLN A  86    -106.136  27.637  63.306  1.00  0.00           H  
ATOM   1170 1HB  GLN A  86    -106.103  24.641  63.875  1.00  0.00           H  
ATOM   1171 2HB  GLN A  86    -105.845  25.879  65.096  1.00  0.00           H  
ATOM   1172 1HG  GLN A  86    -108.354  25.578  63.432  1.00  0.00           H  
ATOM   1173 2HG  GLN A  86    -108.131  24.998  65.107  1.00  0.00           H  
ATOM   1174 1HE2 GLN A  86    -109.518  28.652  64.502  1.00  0.00           H  
ATOM   1175 2HE2 GLN A  86    -109.571  27.338  63.373  1.00  0.00           H  
ATOM   1176  N   ALA A  87    -103.621  26.224  62.046  1.00  0.00           N  
ATOM   1177  CA  ALA A  87    -102.455  26.925  61.519  1.00  0.00           C  
ATOM   1178  C   ALA A  87    -102.710  27.260  60.053  1.00  0.00           C  
ATOM   1179  O   ALA A  87    -103.452  26.540  59.398  1.00  0.00           O  
ATOM   1180  CB  ALA A  87    -101.208  26.053  61.721  1.00  0.00           C  
ATOM   1181  H   ALA A  87    -104.185  25.782  61.335  1.00  0.00           H  
ATOM   1182  HA  ALA A  87    -102.329  27.847  62.086  1.00  0.00           H  
ATOM   1183 1HB  ALA A  87    -100.328  26.564  61.334  1.00  0.00           H  
ATOM   1184 2HB  ALA A  87    -101.068  25.863  62.787  1.00  0.00           H  
ATOM   1185 3HB  ALA A  87    -101.333  25.101  61.202  1.00  0.00           H  
ATOM   1186  N   THR A  88    -102.052  28.296  59.522  1.00  0.00           N  
ATOM   1187  CA  THR A  88    -102.268  28.824  58.158  1.00  0.00           C  
ATOM   1188  C   THR A  88    -102.037  27.836  56.995  1.00  0.00           C  
ATOM   1189  O   THR A  88    -102.158  28.223  55.831  1.00  0.00           O  
ATOM   1190  CB  THR A  88    -101.370  30.054  57.932  1.00  0.00           C  
ATOM   1191  CG2 THR A  88    -101.709  31.152  58.928  1.00  0.00           C  
ATOM   1192  OG1 THR A  88     -99.995  29.680  58.089  1.00  0.00           O  
ATOM   1193  H   THR A  88    -101.474  28.843  60.141  1.00  0.00           H  
ATOM   1194  HA  THR A  88    -103.313  29.123  58.064  1.00  0.00           H  
ATOM   1195  HB  THR A  88    -101.517  30.431  56.920  1.00  0.00           H  
ATOM   1196  HG1 THR A  88     -99.773  29.001  57.447  1.00  0.00           H  
ATOM   1197 1HG2 THR A  88    -101.066  32.014  58.753  1.00  0.00           H  
ATOM   1198 2HG2 THR A  88    -102.752  31.447  58.804  1.00  0.00           H  
ATOM   1199 3HG2 THR A  88    -101.555  30.784  59.942  1.00  0.00           H  
ATOM   1200  N   ARG A  89    -101.736  26.555  57.264  1.00  0.00           N  
ATOM   1201  CA  ARG A  89    -102.106  25.477  56.340  1.00  0.00           C  
ATOM   1202  C   ARG A  89    -103.587  25.624  55.994  1.00  0.00           C  
ATOM   1203  O   ARG A  89    -104.400  25.453  56.898  1.00  0.00           O  
ATOM   1204  CB  ARG A  89    -101.850  24.107  56.951  1.00  0.00           C  
ATOM   1205  CG  ARG A  89    -102.122  22.933  56.026  1.00  0.00           C  
ATOM   1206  CD  ARG A  89    -101.791  21.636  56.672  1.00  0.00           C  
ATOM   1207  NE  ARG A  89    -102.064  20.509  55.795  1.00  0.00           N  
ATOM   1208  CZ  ARG A  89    -101.827  19.220  56.110  1.00  0.00           C  
ATOM   1209  NH1 ARG A  89    -101.315  18.913  57.281  1.00  0.00           N1+
ATOM   1210  NH2 ARG A  89    -102.111  18.265  55.242  1.00  0.00           N  
ATOM   1211  H   ARG A  89    -101.754  26.316  58.245  1.00  0.00           H  
ATOM   1212  HA  ARG A  89    -101.497  25.567  55.441  1.00  0.00           H  
ATOM   1213 1HB  ARG A  89    -100.811  24.041  57.271  1.00  0.00           H  
ATOM   1214 2HB  ARG A  89    -102.474  23.982  57.837  1.00  0.00           H  
ATOM   1215 1HG  ARG A  89    -103.179  22.920  55.755  1.00  0.00           H  
ATOM   1216 2HG  ARG A  89    -101.518  23.031  55.124  1.00  0.00           H  
ATOM   1217 1HD  ARG A  89    -100.733  21.619  56.929  1.00  0.00           H  
ATOM   1218 2HD  ARG A  89    -102.386  21.517  57.576  1.00  0.00           H  
ATOM   1219  HE  ARG A  89    -102.459  20.705  54.885  1.00  0.00           H  
ATOM   1220 1HH1 ARG A  89    -101.098  19.644  57.945  1.00  0.00           H  
ATOM   1221 2HH1 ARG A  89    -101.138  17.947  57.517  1.00  0.00           H  
ATOM   1222 1HH2 ARG A  89    -102.505  18.500  54.341  1.00  0.00           H  
ATOM   1223 2HH2 ARG A  89    -101.934  17.300  55.478  1.00  0.00           H  
ATOM   1224  N   PRO A  90    -103.922  26.041  54.758  1.00  0.00           N  
ATOM   1225  CA  PRO A  90    -105.065  26.903  54.507  1.00  0.00           C  
ATOM   1226  C   PRO A  90    -106.366  26.246  54.938  1.00  0.00           C  
ATOM   1227  O   PRO A  90    -106.427  25.018  55.057  1.00  0.00           O  
ATOM   1228  CB  PRO A  90    -105.023  27.239  53.009  1.00  0.00           C  
ATOM   1229  CG  PRO A  90    -104.173  26.126  52.403  1.00  0.00           C  
ATOM   1230  CD  PRO A  90    -103.192  25.811  53.527  1.00  0.00           C  
ATOM   1231  HA  PRO A  90    -104.923  27.855  55.039  1.00  0.00           H  
ATOM   1232 1HB  PRO A  90    -104.517  28.196  52.871  1.00  0.00           H  
ATOM   1233 2HB  PRO A  90    -104.442  26.478  52.469  1.00  0.00           H  
ATOM   1234 1HG  PRO A  90    -103.660  26.447  51.495  1.00  0.00           H  
ATOM   1235 2HG  PRO A  90    -103.380  25.829  53.104  1.00  0.00           H  
ATOM   1236 1HD  PRO A  90    -102.331  26.478  53.472  1.00  0.00           H  
ATOM   1237 2HD  PRO A  90    -103.699  25.921  54.498  1.00  0.00           H  
ATOM   1238  N   PRO A  91    -107.438  27.034  55.133  1.00  0.00           N  
ATOM   1239  CA  PRO A  91    -108.723  26.450  55.481  1.00  0.00           C  
ATOM   1240  C   PRO A  91    -109.147  25.400  54.469  1.00  0.00           C  
ATOM   1241  O   PRO A  91    -109.831  24.451  54.829  1.00  0.00           O  
ATOM   1242  CB  PRO A  91    -109.665  27.657  55.467  1.00  0.00           C  
ATOM   1243  CG  PRO A  91    -108.783  28.813  55.798  1.00  0.00           C  
ATOM   1244  CD  PRO A  91    -107.489  28.509  55.092  1.00  0.00           C  
ATOM   1245  HA  PRO A  91    -108.661  26.010  56.488  1.00  0.00           H  
ATOM   1246 1HB  PRO A  91    -110.142  27.753  54.480  1.00  0.00           H  
ATOM   1247 2HB  PRO A  91    -110.472  27.513  56.200  1.00  0.00           H  
ATOM   1248 1HG  PRO A  91    -109.242  29.752  55.454  1.00  0.00           H  
ATOM   1249 2HG  PRO A  91    -108.662  28.899  56.887  1.00  0.00           H  
ATOM   1250 1HD  PRO A  91    -107.535  28.887  54.061  1.00  0.00           H  
ATOM   1251 2HD  PRO A  91    -106.655  28.974  55.639  1.00  0.00           H  
ATOM   1252  N   GLY A  92    -108.736  25.646  53.216  1.00  0.00           N  
ATOM   1253  CA  GLY A  92    -109.098  24.962  51.992  1.00  0.00           C  
ATOM   1254  C   GLY A  92    -110.536  25.263  51.598  1.00  0.00           C  
ATOM   1255  O   GLY A  92    -110.789  25.752  50.503  1.00  0.00           O  
ATOM   1256  H   GLY A  92    -108.145  26.450  53.100  1.00  0.00           H  
ATOM   1257 1HA  GLY A  92    -108.425  25.269  51.192  1.00  0.00           H  
ATOM   1258 2HA  GLY A  92    -108.970  23.888  52.125  1.00  0.00           H  
ATOM   1259  N   GLY A  93    -111.453  25.034  52.542  1.00  0.00           N  
ATOM   1260  CA  GLY A  93    -112.888  25.269  52.463  1.00  0.00           C  
ATOM   1261  C   GLY A  93    -113.511  24.667  51.208  1.00  0.00           C  
ATOM   1262  O   GLY A  93    -114.406  25.253  50.604  1.00  0.00           O  
ATOM   1263  H   GLY A  93    -111.101  24.650  53.415  1.00  0.00           H  
ATOM   1264 1HA  GLY A  93    -113.375  24.842  53.341  1.00  0.00           H  
ATOM   1265 2HA  GLY A  93    -113.083  26.340  52.478  1.00  0.00           H  
ATOM   1266  N   CYS A  94    -112.936  23.556  50.751  1.00  0.00           N  
ATOM   1267  CA  CYS A  94    -113.122  23.094  49.387  1.00  0.00           C  
ATOM   1268  C   CYS A  94    -114.578  22.706  49.108  1.00  0.00           C  
ATOM   1269  O   CYS A  94    -115.243  22.124  49.965  1.00  0.00           O  
ATOM   1270  CB  CYS A  94    -112.150  21.937  49.111  1.00  0.00           C  
ATOM   1271  SG  CYS A  94    -112.002  21.535  47.353  1.00  0.00           S  
ATOM   1272  H   CYS A  94    -112.209  23.144  51.312  1.00  0.00           H  
ATOM   1273  HA  CYS A  94    -112.852  23.903  48.708  1.00  0.00           H  
ATOM   1274 1HB  CYS A  94    -111.159  22.217  49.468  1.00  0.00           H  
ATOM   1275 2HB  CYS A  94    -112.467  21.055  49.666  1.00  0.00           H  
ATOM   1276  N   HIS A  95    -115.051  23.046  47.905  1.00  0.00           N  
ATOM   1277  CA  HIS A  95    -116.470  23.120  47.548  1.00  0.00           C  
ATOM   1278  C   HIS A  95    -117.300  21.878  47.916  1.00  0.00           C  
ATOM   1279  O   HIS A  95    -118.430  22.045  48.358  1.00  0.00           O  
ATOM   1280  CB  HIS A  95    -116.606  23.378  46.043  1.00  0.00           C  
ATOM   1281  CG  HIS A  95    -116.205  24.760  45.632  1.00  0.00           C  
ATOM   1282  CD2 HIS A  95    -115.956  25.872  46.362  1.00  0.00           C  
ATOM   1283  ND1 HIS A  95    -116.015  25.117  44.313  1.00  0.00           N  
ATOM   1284  CE1 HIS A  95    -115.668  26.390  44.251  1.00  0.00           C  
ATOM   1285  NE2 HIS A  95    -115.625  26.870  45.481  1.00  0.00           N  
ATOM   1286  H   HIS A  95    -114.399  23.463  47.257  1.00  0.00           H  
ATOM   1287  HA  HIS A  95    -116.938  23.944  48.085  1.00  0.00           H  
ATOM   1288 1HB  HIS A  95    -115.989  22.665  45.496  1.00  0.00           H  
ATOM   1289 2HB  HIS A  95    -117.640  23.218  45.739  1.00  0.00           H  
ATOM   1290  HD1 HIS A  95    -116.191  24.543  43.513  1.00  0.00           H  
ATOM   1291  HD2 HIS A  95    -115.975  26.073  47.434  1.00  0.00           H  
ATOM   1292  HE1 HIS A  95    -115.473  26.867  43.290  1.00  0.00           H  
ATOM   1293  N   THR A  96    -116.711  20.684  47.780  1.00  0.00           N  
ATOM   1294  CA  THR A  96    -117.147  19.308  48.149  1.00  0.00           C  
ATOM   1295  C   THR A  96    -117.131  18.421  46.908  1.00  0.00           C  
ATOM   1296  O   THR A  96    -116.495  17.373  46.939  1.00  0.00           O  
ATOM   1297  CB  THR A  96    -118.527  19.117  48.818  1.00  0.00           C  
ATOM   1298  CG2 THR A  96    -118.599  19.582  50.272  1.00  0.00           C  
ATOM   1299  OG1 THR A  96    -119.545  19.731  48.074  1.00  0.00           O  
ATOM   1300  H   THR A  96    -115.770  20.728  47.425  1.00  0.00           H  
ATOM   1301  HA  THR A  96    -116.449  18.910  48.886  1.00  0.00           H  
ATOM   1302  HB  THR A  96    -118.743  18.046  48.827  1.00  0.00           H  
ATOM   1303  HG1 THR A  96    -119.381  20.688  48.163  1.00  0.00           H  
ATOM   1304 1HG2 THR A  96    -118.099  18.851  50.904  1.00  0.00           H  
ATOM   1305 2HG2 THR A  96    -118.131  20.556  50.405  1.00  0.00           H  
ATOM   1306 3HG2 THR A  96    -119.641  19.635  50.588  1.00  0.00           H  
ATOM   1307  N   ASP A  97    -117.726  18.881  45.798  1.00  0.00           N  
ATOM   1308  CA  ASP A  97    -117.549  18.242  44.490  1.00  0.00           C  
ATOM   1309  C   ASP A  97    -116.079  18.279  44.027  1.00  0.00           C  
ATOM   1310  O   ASP A  97    -115.567  17.320  43.448  1.00  0.00           O  
ATOM   1311  CB  ASP A  97    -118.437  18.924  43.446  1.00  0.00           C  
ATOM   1312  CG  ASP A  97    -119.916  18.615  43.634  1.00  0.00           C  
ATOM   1313  OD1 ASP A  97    -120.224  17.701  44.362  1.00  0.00           O  
ATOM   1314  OD2 ASP A  97    -120.722  19.296  43.047  1.00  0.00           O1-
ATOM   1315  H   ASP A  97    -118.382  19.644  45.889  1.00  0.00           H  
ATOM   1316  HA  ASP A  97    -117.844  17.196  44.574  1.00  0.00           H  
ATOM   1317 1HB  ASP A  97    -118.296  20.004  43.497  1.00  0.00           H  
ATOM   1318 2HB  ASP A  97    -118.137  18.602  42.448  1.00  0.00           H  
ATOM   1319  N   GLU A  98    -115.385  19.393  44.290  1.00  0.00           N  
ATOM   1320  CA  GLU A  98    -113.980  19.559  43.924  1.00  0.00           C  
ATOM   1321  C   GLU A  98    -113.066  18.576  44.663  1.00  0.00           C  
ATOM   1322  O   GLU A  98    -113.033  18.508  45.897  1.00  0.00           O  
ATOM   1323  CB  GLU A  98    -113.531  20.995  44.210  1.00  0.00           C  
ATOM   1324  CG  GLU A  98    -114.166  22.044  43.308  1.00  0.00           C  
ATOM   1325  CD  GLU A  98    -113.673  21.969  41.889  1.00  0.00           C  
ATOM   1326  OE1 GLU A  98    -112.482  21.946  41.694  1.00  0.00           O  
ATOM   1327  OE2 GLU A  98    -114.491  21.934  40.999  1.00  0.00           O1-
ATOM   1328  H   GLU A  98    -115.839  20.126  44.803  1.00  0.00           H  
ATOM   1329  HA  GLU A  98    -113.875  19.363  42.856  1.00  0.00           H  
ATOM   1330 1HB  GLU A  98    -113.770  21.252  45.242  1.00  0.00           H  
ATOM   1331 2HB  GLU A  98    -112.449  21.066  44.097  1.00  0.00           H  
ATOM   1332 1HG  GLU A  98    -115.247  21.906  43.313  1.00  0.00           H  
ATOM   1333 2HG  GLU A  98    -113.950  23.032  43.711  1.00  0.00           H  
ATOM   1334  N   PHE A  99    -112.288  17.822  43.882  1.00  0.00           N  
ATOM   1335  CA  PHE A  99    -111.356  16.831  44.394  1.00  0.00           C  
ATOM   1336  C   PHE A  99    -110.346  17.473  45.331  1.00  0.00           C  
ATOM   1337  O   PHE A  99    -109.627  18.396  44.940  1.00  0.00           O  
ATOM   1338  CB  PHE A  99    -110.679  16.054  43.263  1.00  0.00           C  
ATOM   1339  CG  PHE A  99    -109.769  14.967  43.804  1.00  0.00           C  
ATOM   1340  CD1 PHE A  99    -110.323  13.802  44.367  1.00  0.00           C  
ATOM   1341  CD2 PHE A  99    -108.373  15.145  43.790  1.00  0.00           C  
ATOM   1342  CE1 PHE A  99    -109.480  12.804  44.893  1.00  0.00           C  
ATOM   1343  CE2 PHE A  99    -107.534  14.149  44.319  1.00  0.00           C  
ATOM   1344  CZ  PHE A  99    -108.086  12.978  44.867  1.00  0.00           C  
ATOM   1345  H   PHE A  99    -112.200  18.091  42.912  1.00  0.00           H  
ATOM   1346  HA  PHE A  99    -111.920  16.081  44.951  1.00  0.00           H  
ATOM   1347 1HB  PHE A  99    -111.443  15.596  42.636  1.00  0.00           H  
ATOM   1348 2HB  PHE A  99    -110.110  16.742  42.639  1.00  0.00           H  
ATOM   1349  HD1 PHE A  99    -111.394  13.672  44.395  1.00  0.00           H  
ATOM   1350  HD2 PHE A  99    -107.939  16.038  43.362  1.00  0.00           H  
ATOM   1351  HE1 PHE A  99    -109.897  11.894  45.295  1.00  0.00           H  
ATOM   1352  HE2 PHE A  99    -106.462  14.261  44.265  1.00  0.00           H  
ATOM   1353  HZ  PHE A  99    -107.426  12.191  45.211  1.00  0.00           H  
ATOM   1354  N   GLN A 100    -110.296  16.994  46.577  1.00  0.00           N  
ATOM   1355  CA  GLN A 100    -109.347  17.549  47.529  1.00  0.00           C  
ATOM   1356  C   GLN A 100    -107.954  16.940  47.370  1.00  0.00           C  
ATOM   1357  O   GLN A 100    -107.754  15.736  47.514  1.00  0.00           O  
ATOM   1358  CB  GLN A 100    -109.851  17.336  48.959  1.00  0.00           C  
ATOM   1359  CG  GLN A 100    -108.962  17.946  50.029  1.00  0.00           C  
ATOM   1360  CD  GLN A 100    -109.532  17.772  51.424  1.00  0.00           C  
ATOM   1361  NE2 GLN A 100    -109.434  18.817  52.238  1.00  0.00           N  
ATOM   1362  OE1 GLN A 100    -110.056  16.709  51.767  1.00  0.00           O  
ATOM   1363  H   GLN A 100    -110.928  16.259  46.863  1.00  0.00           H  
ATOM   1364  HA  GLN A 100    -109.258  18.620  47.344  1.00  0.00           H  
ATOM   1365 1HB  GLN A 100    -110.846  17.767  49.063  1.00  0.00           H  
ATOM   1366 2HB  GLN A 100    -109.934  16.268  49.160  1.00  0.00           H  
ATOM   1367 1HG  GLN A 100    -107.986  17.462  49.995  1.00  0.00           H  
ATOM   1368 2HG  GLN A 100    -108.857  19.013  49.834  1.00  0.00           H  
ATOM   1369 1HE2 GLN A 100    -109.793  18.761  53.170  1.00  0.00           H  
ATOM   1370 2HE2 GLN A 100    -109.001  19.661  51.918  1.00  0.00           H  
ATOM   1371  N   CYS A 101    -106.970  17.797  47.151  1.00  0.00           N  
ATOM   1372  CA  CYS A 101    -105.569  17.466  47.271  1.00  0.00           C  
ATOM   1373  C   CYS A 101    -105.181  17.192  48.732  1.00  0.00           C  
ATOM   1374  O   CYS A 101    -105.436  17.999  49.626  1.00  0.00           O  
ATOM   1375  CB  CYS A 101    -104.797  18.643  46.708  1.00  0.00           C  
ATOM   1376  SG  CYS A 101    -103.029  18.401  46.581  1.00  0.00           S  
ATOM   1377  H   CYS A 101    -107.205  18.766  46.960  1.00  0.00           H  
ATOM   1378  HA  CYS A 101    -105.375  16.564  46.691  1.00  0.00           H  
ATOM   1379 1HB  CYS A 101    -105.175  18.845  45.703  1.00  0.00           H  
ATOM   1380 2HB  CYS A 101    -104.978  19.524  47.323  1.00  0.00           H  
ATOM   1381  N   ARG A 102    -104.587  16.023  48.985  1.00  0.00           N  
ATOM   1382  CA  ARG A 102    -104.516  15.419  50.330  1.00  0.00           C  
ATOM   1383  C   ARG A 102    -103.570  16.073  51.324  1.00  0.00           C  
ATOM   1384  O   ARG A 102    -103.823  15.970  52.521  1.00  0.00           O  
ATOM   1385  CB  ARG A 102    -104.114  13.957  50.207  1.00  0.00           C  
ATOM   1386  CG  ARG A 102    -105.163  13.056  49.574  1.00  0.00           C  
ATOM   1387  CD  ARG A 102    -104.719  11.639  49.532  1.00  0.00           C  
ATOM   1388  NE  ARG A 102    -105.717  10.776  48.925  1.00  0.00           N  
ATOM   1389  CZ  ARG A 102    -105.799  10.510  47.606  1.00  0.00           C  
ATOM   1390  NH1 ARG A 102    -104.937  11.047  46.773  1.00  0.00           N1+
ATOM   1391  NH2 ARG A 102    -106.747   9.709  47.151  1.00  0.00           N  
ATOM   1392  H   ARG A 102    -104.364  15.442  48.186  1.00  0.00           H  
ATOM   1393  HA  ARG A 102    -105.502  15.481  50.790  1.00  0.00           H  
ATOM   1394 1HB  ARG A 102    -103.208  13.878  49.608  1.00  0.00           H  
ATOM   1395 2HB  ARG A 102    -103.889  13.556  51.195  1.00  0.00           H  
ATOM   1396 1HG  ARG A 102    -106.085  13.109  50.152  1.00  0.00           H  
ATOM   1397 2HG  ARG A 102    -105.357  13.386  48.552  1.00  0.00           H  
ATOM   1398 1HD  ARG A 102    -103.801  11.563  48.949  1.00  0.00           H  
ATOM   1399 2HD  ARG A 102    -104.534  11.287  50.546  1.00  0.00           H  
ATOM   1400  HE  ARG A 102    -106.399  10.343  49.534  1.00  0.00           H  
ATOM   1401 1HH1 ARG A 102    -104.213  11.660  47.120  1.00  0.00           H  
ATOM   1402 2HH1 ARG A 102    -104.998  10.848  45.785  1.00  0.00           H  
ATOM   1403 1HH2 ARG A 102    -107.411   9.295  47.793  1.00  0.00           H  
ATOM   1404 2HH2 ARG A 102    -106.808   9.509  46.164  1.00  0.00           H  
ATOM   1405  N   LEU A 103    -102.503  16.709  50.844  1.00  0.00           N  
ATOM   1406  CA  LEU A 103    -101.529  17.408  51.687  1.00  0.00           C  
ATOM   1407  C   LEU A 103    -101.735  18.919  51.632  1.00  0.00           C  
ATOM   1408  O   LEU A 103    -101.641  19.591  52.660  1.00  0.00           O  
ATOM   1409  CB  LEU A 103    -100.101  17.064  51.246  1.00  0.00           C  
ATOM   1410  CG  LEU A 103     -99.709  15.585  51.349  1.00  0.00           C  
ATOM   1411  CD1 LEU A 103     -98.303  15.391  50.798  1.00  0.00           C  
ATOM   1412  CD2 LEU A 103     -99.793  15.138  52.802  1.00  0.00           C  
ATOM   1413  H   LEU A 103    -102.349  16.688  49.850  1.00  0.00           H  
ATOM   1414  HA  LEU A 103    -101.665  17.079  52.718  1.00  0.00           H  
ATOM   1415 1HB  LEU A 103     -99.975  17.368  50.207  1.00  0.00           H  
ATOM   1416 2HB  LEU A 103     -99.401  17.636  51.856  1.00  0.00           H  
ATOM   1417  HG  LEU A 103    -100.390  14.985  50.745  1.00  0.00           H  
ATOM   1418 1HD1 LEU A 103     -98.026  14.340  50.872  1.00  0.00           H  
ATOM   1419 2HD1 LEU A 103     -98.276  15.701  49.753  1.00  0.00           H  
ATOM   1420 3HD1 LEU A 103     -97.600  15.993  51.374  1.00  0.00           H  
ATOM   1421 1HD2 LEU A 103     -99.517  14.086  52.875  1.00  0.00           H  
ATOM   1422 2HD2 LEU A 103     -99.112  15.736  53.406  1.00  0.00           H  
ATOM   1423 3HD2 LEU A 103    -100.813  15.271  53.164  1.00  0.00           H  
ATOM   1424  N   ASP A 104    -102.041  19.459  50.448  1.00  0.00           N  
ATOM   1425  CA  ASP A 104    -102.187  20.907  50.322  1.00  0.00           C  
ATOM   1426  C   ASP A 104    -103.541  21.432  50.835  1.00  0.00           C  
ATOM   1427  O   ASP A 104    -103.649  22.593  51.223  1.00  0.00           O  
ATOM   1428  CB  ASP A 104    -102.004  21.319  48.859  1.00  0.00           C  
ATOM   1429  CG  ASP A 104    -100.582  21.110  48.358  1.00  0.00           C  
ATOM   1430  OD1 ASP A 104     -99.713  21.841  48.773  1.00  0.00           O  
ATOM   1431  OD2 ASP A 104    -100.377  20.222  47.565  1.00  0.00           O1-
ATOM   1432  H   ASP A 104    -102.030  18.893  49.614  1.00  0.00           H  
ATOM   1433  HA  ASP A 104    -101.415  21.387  50.925  1.00  0.00           H  
ATOM   1434 1HB  ASP A 104    -102.684  20.743  48.231  1.00  0.00           H  
ATOM   1435 2HB  ASP A 104    -102.264  22.372  48.742  1.00  0.00           H  
ATOM   1436  N   GLY A 105    -104.574  20.584  50.861  1.00  0.00           N  
ATOM   1437  CA  GLY A 105    -105.963  21.001  51.067  1.00  0.00           C  
ATOM   1438  C   GLY A 105    -106.562  21.778  49.888  1.00  0.00           C  
ATOM   1439  O   GLY A 105    -107.681  22.285  49.967  1.00  0.00           O  
ATOM   1440  H   GLY A 105    -104.426  19.625  50.576  1.00  0.00           H  
ATOM   1441 1HA  GLY A 105    -106.584  20.123  51.247  1.00  0.00           H  
ATOM   1442 2HA  GLY A 105    -106.028  21.627  51.956  1.00  0.00           H  
ATOM   1443  N   LEU A 106    -105.816  21.866  48.788  1.00  0.00           N  
ATOM   1444  CA  LEU A 106    -106.188  22.560  47.562  1.00  0.00           C  
ATOM   1445  C   LEU A 106    -107.229  21.798  46.735  1.00  0.00           C  
ATOM   1446  O   LEU A 106    -107.048  20.625  46.429  1.00  0.00           O  
ATOM   1447  CB  LEU A 106    -104.937  22.801  46.708  1.00  0.00           C  
ATOM   1448  CG  LEU A 106    -105.161  23.575  45.402  1.00  0.00           C  
ATOM   1449  CD1 LEU A 106    -105.604  24.996  45.723  1.00  0.00           C  
ATOM   1450  CD2 LEU A 106    -103.880  23.571  44.583  1.00  0.00           C  
ATOM   1451  H   LEU A 106    -104.898  21.458  48.825  1.00  0.00           H  
ATOM   1452  HA  LEU A 106    -106.629  23.520  47.828  1.00  0.00           H  
ATOM   1453 1HB  LEU A 106    -104.214  23.357  47.301  1.00  0.00           H  
ATOM   1454 2HB  LEU A 106    -104.501  21.836  46.451  1.00  0.00           H  
ATOM   1455  HG  LEU A 106    -105.959  23.098  44.830  1.00  0.00           H  
ATOM   1456 1HD1 LEU A 106    -105.763  25.546  44.795  1.00  0.00           H  
ATOM   1457 2HD1 LEU A 106    -106.532  24.969  46.292  1.00  0.00           H  
ATOM   1458 3HD1 LEU A 106    -104.832  25.493  46.310  1.00  0.00           H  
ATOM   1459 1HD2 LEU A 106    -104.039  24.121  43.655  1.00  0.00           H  
ATOM   1460 2HD2 LEU A 106    -103.082  24.049  45.154  1.00  0.00           H  
ATOM   1461 3HD2 LEU A 106    -103.597  22.544  44.353  1.00  0.00           H  
ATOM   1462  N   CYS A 107    -108.297  22.475  46.325  1.00  0.00           N  
ATOM   1463  CA  CYS A 107    -109.219  21.948  45.321  1.00  0.00           C  
ATOM   1464  C   CYS A 107    -108.561  21.830  43.946  1.00  0.00           C  
ATOM   1465  O   CYS A 107    -107.924  22.781  43.494  1.00  0.00           O  
ATOM   1466  CB  CYS A 107    -110.383  22.933  45.137  1.00  0.00           C  
ATOM   1467  SG  CYS A 107    -111.430  23.320  46.558  1.00  0.00           S  
ATOM   1468  H   CYS A 107    -108.385  23.440  46.592  1.00  0.00           H  
ATOM   1469  HA  CYS A 107    -109.536  20.952  45.632  1.00  0.00           H  
ATOM   1470 1HB  CYS A 107    -109.979  23.873  44.763  1.00  0.00           H  
ATOM   1471 2HB  CYS A 107    -111.076  22.541  44.392  1.00  0.00           H  
ATOM   1472  N   ILE A 108    -108.875  20.751  43.231  1.00  0.00           N  
ATOM   1473  CA  ILE A 108    -108.775  20.709  41.772  1.00  0.00           C  
ATOM   1474  C   ILE A 108    -109.988  19.995  41.191  1.00  0.00           C  
ATOM   1475  O   ILE A 108    -110.590  19.174  41.889  1.00  0.00           O  
ATOM   1476  CB  ILE A 108    -107.459  20.022  41.315  1.00  0.00           C  
ATOM   1477  CG1 ILE A 108    -107.341  18.566  41.832  1.00  0.00           C  
ATOM   1478  CG2 ILE A 108    -106.232  20.871  41.694  1.00  0.00           C  
ATOM   1479  CD1 ILE A 108    -106.082  17.843  41.344  1.00  0.00           C  
ATOM   1480  H   ILE A 108    -109.378  19.987  43.672  1.00  0.00           H  
ATOM   1481  HA  ILE A 108    -108.750  21.732  41.397  1.00  0.00           H  
ATOM   1482  HB  ILE A 108    -107.479  19.977  40.225  1.00  0.00           H  
ATOM   1483 1HG1 ILE A 108    -108.201  17.994  41.484  1.00  0.00           H  
ATOM   1484 2HG1 ILE A 108    -107.344  18.556  42.922  1.00  0.00           H  
ATOM   1485 1HG2 ILE A 108    -105.348  20.507  41.169  1.00  0.00           H  
ATOM   1486 2HG2 ILE A 108    -106.391  21.907  41.397  1.00  0.00           H  
ATOM   1487 3HG2 ILE A 108    -106.055  20.831  42.770  1.00  0.00           H  
ATOM   1488 1HD1 ILE A 108    -106.066  16.829  41.746  1.00  0.00           H  
ATOM   1489 2HD1 ILE A 108    -106.086  17.802  40.254  1.00  0.00           H  
ATOM   1490 3HD1 ILE A 108    -105.199  18.381  41.684  1.00  0.00           H  
ATOM   1491  N   PRO A 109    -110.339  20.238  39.917  1.00  0.00           N  
ATOM   1492  CA  PRO A 109    -111.471  19.563  39.320  1.00  0.00           C  
ATOM   1493  C   PRO A 109    -111.375  18.049  39.388  1.00  0.00           C  
ATOM   1494  O   PRO A 109    -110.325  17.453  39.141  1.00  0.00           O  
ATOM   1495  CB  PRO A 109    -111.420  20.060  37.871  1.00  0.00           C  
ATOM   1496  CG  PRO A 109    -110.742  21.383  37.962  1.00  0.00           C  
ATOM   1497  CD  PRO A 109    -109.699  21.198  39.032  1.00  0.00           C  
ATOM   1498  HA  PRO A 109    -112.394  19.891  39.821  1.00  0.00           H  
ATOM   1499 1HB  PRO A 109    -110.869  19.341  37.246  1.00  0.00           H  
ATOM   1500 2HB  PRO A 109    -112.438  20.129  37.460  1.00  0.00           H  
ATOM   1501 1HG  PRO A 109    -110.306  21.655  36.989  1.00  0.00           H  
ATOM   1502 2HG  PRO A 109    -111.471  22.168  38.214  1.00  0.00           H  
ATOM   1503 1HD  PRO A 109    -108.780  20.791  38.583  1.00  0.00           H  
ATOM   1504 2HD  PRO A 109    -109.498  22.163  39.520  1.00  0.00           H  
ATOM   1505  N   LEU A 110    -112.544  17.447  39.641  1.00  0.00           N  
ATOM   1506  CA  LEU A 110    -112.863  16.015  39.614  1.00  0.00           C  
ATOM   1507  C   LEU A 110    -111.975  15.211  38.657  1.00  0.00           C  
ATOM   1508  O   LEU A 110    -111.569  14.092  38.970  1.00  0.00           O  
ATOM   1509  CB  LEU A 110    -114.333  15.823  39.219  1.00  0.00           C  
ATOM   1510  CG  LEU A 110    -114.820  14.370  39.153  1.00  0.00           C  
ATOM   1511  CD1 LEU A 110    -114.696  13.729  40.529  1.00  0.00           C  
ATOM   1512  CD2 LEU A 110    -116.260  14.339  38.664  1.00  0.00           C  
ATOM   1513  H   LEU A 110    -113.294  18.075  39.914  1.00  0.00           H  
ATOM   1514  HA  LEU A 110    -112.707  15.607  40.612  1.00  0.00           H  
ATOM   1515 1HB  LEU A 110    -114.958  16.349  39.940  1.00  0.00           H  
ATOM   1516 2HB  LEU A 110    -114.491  16.270  38.238  1.00  0.00           H  
ATOM   1517  HG  LEU A 110    -114.190  13.806  38.465  1.00  0.00           H  
ATOM   1518 1HD1 LEU A 110    -115.042  12.697  40.483  1.00  0.00           H  
ATOM   1519 2HD1 LEU A 110    -113.652  13.748  40.846  1.00  0.00           H  
ATOM   1520 3HD1 LEU A 110    -115.303  14.283  41.245  1.00  0.00           H  
ATOM   1521 1HD2 LEU A 110    -116.606  13.305  38.616  1.00  0.00           H  
ATOM   1522 2HD2 LEU A 110    -116.891  14.901  39.353  1.00  0.00           H  
ATOM   1523 3HD2 LEU A 110    -116.317  14.787  37.672  1.00  0.00           H  
ATOM   1524  N   ARG A 111    -111.737  15.790  37.469  1.00  0.00           N  
ATOM   1525  CA  ARG A 111    -110.973  15.219  36.370  1.00  0.00           C  
ATOM   1526  C   ARG A 111    -109.654  14.595  36.767  1.00  0.00           C  
ATOM   1527  O   ARG A 111    -109.408  13.469  36.383  1.00  0.00           O  
ATOM   1528  CB  ARG A 111    -110.699  16.291  35.325  1.00  0.00           C  
ATOM   1529  CG  ARG A 111    -109.927  15.813  34.105  1.00  0.00           C  
ATOM   1530  CD  ARG A 111    -109.718  16.908  33.124  1.00  0.00           C  
ATOM   1531  NE  ARG A 111    -108.940  16.467  31.978  1.00  0.00           N  
ATOM   1532  CZ  ARG A 111    -108.583  17.257  30.946  1.00  0.00           C  
ATOM   1533  NH1 ARG A 111    -108.942  18.522  30.931  1.00  0.00           N1+
ATOM   1534  NH2 ARG A 111    -107.873  16.760  29.948  1.00  0.00           N  
ATOM   1535  H   ARG A 111    -112.060  16.740  37.371  1.00  0.00           H  
ATOM   1536  HA  ARG A 111    -111.563  14.423  35.915  1.00  0.00           H  
ATOM   1537 1HB  ARG A 111    -111.642  16.709  34.976  1.00  0.00           H  
ATOM   1538 2HB  ARG A 111    -110.130  17.104  35.778  1.00  0.00           H  
ATOM   1539 1HG  ARG A 111    -108.950  15.439  34.416  1.00  0.00           H  
ATOM   1540 2HG  ARG A 111    -110.482  15.013  33.614  1.00  0.00           H  
ATOM   1541 1HD  ARG A 111    -110.683  17.264  32.765  1.00  0.00           H  
ATOM   1542 2HD  ARG A 111    -109.184  17.728  33.603  1.00  0.00           H  
ATOM   1543  HE  ARG A 111    -108.646  15.499  31.953  1.00  0.00           H  
ATOM   1544 1HH1 ARG A 111    -109.484  18.901  31.694  1.00  0.00           H  
ATOM   1545 2HH1 ARG A 111    -108.674  19.113  30.157  1.00  0.00           H  
ATOM   1546 1HH2 ARG A 111    -107.598  15.787  29.958  1.00  0.00           H  
ATOM   1547 2HH2 ARG A 111    -107.607  17.351  29.175  1.00  0.00           H  
ATOM   1548  N   TRP A 112    -108.822  15.317  37.496  1.00  0.00           N  
ATOM   1549  CA  TRP A 112    -107.460  14.905  37.833  1.00  0.00           C  
ATOM   1550  C   TRP A 112    -107.423  13.960  39.051  1.00  0.00           C  
ATOM   1551  O   TRP A 112    -106.367  13.743  39.629  1.00  0.00           O  
ATOM   1552  CB  TRP A 112    -106.712  16.198  38.183  1.00  0.00           C  
ATOM   1553  CG  TRP A 112    -106.277  17.083  37.060  1.00  0.00           C  
ATOM   1554  CD1 TRP A 112    -105.050  17.014  36.510  1.00  0.00           C  
ATOM   1555  CD2 TRP A 112    -106.922  18.242  36.440  1.00  0.00           C  
ATOM   1556  CE2 TRP A 112    -105.976  18.859  35.565  1.00  0.00           C  
ATOM   1557  CE3 TRP A 112    -108.195  18.849  36.529  1.00  0.00           C  
ATOM   1558  NE1 TRP A 112    -104.833  18.109  35.703  1.00  0.00           N  
ATOM   1559  CZ2 TRP A 112    -106.268  20.012  34.823  1.00  0.00           C  
ATOM   1560  CZ3 TRP A 112    -108.514  19.976  35.744  1.00  0.00           C  
ATOM   1561  CH2 TRP A 112    -107.554  20.564  34.902  1.00  0.00           C  
ATOM   1562  H   TRP A 112    -109.145  16.205  37.860  1.00  0.00           H  
ATOM   1563  HA  TRP A 112    -107.041  14.366  36.983  1.00  0.00           H  
ATOM   1564 1HB  TRP A 112    -107.328  16.787  38.863  1.00  0.00           H  
ATOM   1565 2HB  TRP A 112    -105.784  15.953  38.701  1.00  0.00           H  
ATOM   1566  HD1 TRP A 112    -104.293  16.288  36.795  1.00  0.00           H  
ATOM   1567  HE1 TRP A 112    -103.882  18.476  35.552  1.00  0.00           H  
ATOM   1568  HE3 TRP A 112    -108.916  18.448  37.222  1.00  0.00           H  
ATOM   1569  HZ2 TRP A 112    -105.493  20.466  34.219  1.00  0.00           H  
ATOM   1570  HZ3 TRP A 112    -109.493  20.423  35.802  1.00  0.00           H  
ATOM   1571  HH2 TRP A 112    -107.793  21.453  34.336  1.00  0.00           H  
ATOM   1572  N   ARG A 113    -108.571  13.442  39.506  1.00  0.00           N  
ATOM   1573  CA  ARG A 113    -108.708  12.728  40.790  1.00  0.00           C  
ATOM   1574  C   ARG A 113    -107.661  11.684  41.176  1.00  0.00           C  
ATOM   1575  O   ARG A 113    -107.474  11.492  42.365  1.00  0.00           O  
ATOM   1576  CB  ARG A 113    -110.062  12.035  40.816  1.00  0.00           C  
ATOM   1577  CG  ARG A 113    -110.224  10.909  39.807  1.00  0.00           C  
ATOM   1578  CD  ARG A 113    -111.614  10.386  39.787  1.00  0.00           C  
ATOM   1579  NE  ARG A 113    -111.765   9.285  38.848  1.00  0.00           N  
ATOM   1580  CZ  ARG A 113    -111.990   9.431  37.528  1.00  0.00           C  
ATOM   1581  NH1 ARG A 113    -112.086  10.635  37.007  1.00  0.00           N1+
ATOM   1582  NH2 ARG A 113    -112.113   8.367  36.757  1.00  0.00           N  
ATOM   1583  H   ARG A 113    -109.405  13.603  38.958  1.00  0.00           H  
ATOM   1584  HA  ARG A 113    -108.654  13.457  41.599  1.00  0.00           H  
ATOM   1585 1HB  ARG A 113    -110.238  11.618  41.806  1.00  0.00           H  
ATOM   1586 2HB  ARG A 113    -110.849  12.765  40.624  1.00  0.00           H  
ATOM   1587 1HG  ARG A 113    -109.981  11.276  38.810  1.00  0.00           H  
ATOM   1588 2HG  ARG A 113    -109.552  10.089  40.066  1.00  0.00           H  
ATOM   1589 1HD  ARG A 113    -111.881  10.025  40.780  1.00  0.00           H  
ATOM   1590 2HD  ARG A 113    -112.297  11.181  39.493  1.00  0.00           H  
ATOM   1591  HE  ARG A 113    -111.697   8.344  39.212  1.00  0.00           H  
ATOM   1592 1HH1 ARG A 113    -111.991  11.450  37.597  1.00  0.00           H  
ATOM   1593 2HH1 ARG A 113    -112.255  10.745  36.017  1.00  0.00           H  
ATOM   1594 1HH2 ARG A 113    -112.040   7.441  37.157  1.00  0.00           H  
ATOM   1595 2HH2 ARG A 113    -112.281   8.476  35.768  1.00  0.00           H  
ATOM   1596  N   CYS A 114    -107.118  10.939  40.220  1.00  0.00           N  
ATOM   1597  CA  CYS A 114    -106.253   9.779  40.456  1.00  0.00           C  
ATOM   1598  C   CYS A 114    -105.646   9.271  39.138  1.00  0.00           C  
ATOM   1599  O   CYS A 114    -105.383   8.074  39.005  1.00  0.00           O  
ATOM   1600  CB  CYS A 114    -107.096   8.629  41.094  1.00  0.00           C  
ATOM   1601  SG  CYS A 114    -107.224   8.474  42.898  1.00  0.00           S  
ATOM   1602  H   CYS A 114    -107.339  11.168  39.260  1.00  0.00           H  
ATOM   1603  HA  CYS A 114    -105.444  10.081  41.122  1.00  0.00           H  
ATOM   1604 1HB  CYS A 114    -108.098   8.663  40.675  1.00  0.00           H  
ATOM   1605 2HB  CYS A 114    -106.656   7.667  40.833  1.00  0.00           H  
ATOM   1606  N   ASP A 115    -105.577  10.114  38.107  1.00  0.00           N  
ATOM   1607  CA  ASP A 115    -105.484   9.640  36.723  1.00  0.00           C  
ATOM   1608  C   ASP A 115    -104.151   8.930  36.396  1.00  0.00           C  
ATOM   1609  O   ASP A 115    -104.005   8.367  35.312  1.00  0.00           O  
ATOM   1610  CB  ASP A 115    -105.861  10.777  35.767  1.00  0.00           C  
ATOM   1611  CG  ASP A 115    -107.373  11.064  35.755  1.00  0.00           C  
ATOM   1612  OD1 ASP A 115    -107.994  11.003  36.845  1.00  0.00           O  
ATOM   1613  OD2 ASP A 115    -107.874  11.388  34.645  1.00  0.00           O1-
ATOM   1614  H   ASP A 115    -105.751  11.094  38.260  1.00  0.00           H  
ATOM   1615  HA  ASP A 115    -106.274   8.909  36.554  1.00  0.00           H  
ATOM   1616 1HB  ASP A 115    -105.340  11.690  36.053  1.00  0.00           H  
ATOM   1617 2HB  ASP A 115    -105.540  10.523  34.756  1.00  0.00           H  
ATOM   1618  N   GLY A 116    -103.212   8.911  37.347  1.00  0.00           N  
ATOM   1619  CA  GLY A 116    -101.854   8.421  37.199  1.00  0.00           C  
ATOM   1620  C   GLY A 116    -100.992   9.504  36.541  1.00  0.00           C  
ATOM   1621  O   GLY A 116    -100.318   9.253  35.545  1.00  0.00           O  
ATOM   1622  H   GLY A 116    -103.409   9.410  38.212  1.00  0.00           H  
ATOM   1623 1HA  GLY A 116    -101.454   8.154  38.177  1.00  0.00           H  
ATOM   1624 2HA  GLY A 116    -101.858   7.514  36.595  1.00  0.00           H  
ATOM   1625  N   ASP A 117    -101.126  10.730  37.041  1.00  0.00           N  
ATOM   1626  CA  ASP A 117    -101.111  11.977  36.284  1.00  0.00           C  
ATOM   1627  C   ASP A 117    -100.441  13.147  37.030  1.00  0.00           C  
ATOM   1628  O   ASP A 117     -99.863  14.016  36.383  1.00  0.00           O  
ATOM   1629  CB  ASP A 117    -102.544  12.367  35.911  1.00  0.00           C  
ATOM   1630  CG  ASP A 117    -102.605  13.529  34.929  1.00  0.00           C  
ATOM   1631  OD1 ASP A 117    -101.655  13.723  34.209  1.00  0.00           O  
ATOM   1632  OD2 ASP A 117    -103.601  14.212  34.909  1.00  0.00           O1-
ATOM   1633  H   ASP A 117    -101.567  10.775  37.961  1.00  0.00           H  
ATOM   1634  HA  ASP A 117    -100.536  11.820  35.371  1.00  0.00           H  
ATOM   1635 1HB  ASP A 117    -103.051  11.510  35.469  1.00  0.00           H  
ATOM   1636 2HB  ASP A 117    -103.092  12.643  36.813  1.00  0.00           H  
ATOM   1637  N   THR A 118    -100.406  13.102  38.370  1.00  0.00           N  
ATOM   1638  CA  THR A 118     -99.577  13.953  39.247  1.00  0.00           C  
ATOM   1639  C   THR A 118     -99.761  15.463  39.016  1.00  0.00           C  
ATOM   1640  O   THR A 118     -98.815  16.178  38.678  1.00  0.00           O  
ATOM   1641  CB  THR A 118     -98.087  13.603  39.078  1.00  0.00           C  
ATOM   1642  CG2 THR A 118     -97.854  12.123  39.341  1.00  0.00           C  
ATOM   1643  OG1 THR A 118     -97.668  13.921  37.745  1.00  0.00           O  
ATOM   1644  H   THR A 118    -100.817  12.283  38.813  1.00  0.00           H  
ATOM   1645  HA  THR A 118     -99.865  13.768  40.282  1.00  0.00           H  
ATOM   1646  HB  THR A 118     -97.494  14.189  39.780  1.00  0.00           H  
ATOM   1647  HG1 THR A 118     -98.409  14.281  37.253  1.00  0.00           H  
ATOM   1648 1HG2 THR A 118     -96.796  11.894  39.217  1.00  0.00           H  
ATOM   1649 2HG2 THR A 118     -98.161  11.882  40.358  1.00  0.00           H  
ATOM   1650 3HG2 THR A 118     -98.437  11.533  38.636  1.00  0.00           H  
ATOM   1651  N   ASP A 119    -100.989  15.974  39.193  1.00  0.00           N  
ATOM   1652  CA  ASP A 119    -101.309  17.402  38.991  1.00  0.00           C  
ATOM   1653  C   ASP A 119    -102.305  18.032  39.986  1.00  0.00           C  
ATOM   1654  O   ASP A 119    -103.338  18.591  39.615  1.00  0.00           O  
ATOM   1655  CB  ASP A 119    -101.596  17.706  37.501  1.00  0.00           C  
ATOM   1656  CG  ASP A 119    -101.713  19.201  37.117  1.00  0.00           C  
ATOM   1657  OD1 ASP A 119    -101.076  20.054  37.783  1.00  0.00           O  
ATOM   1658  OD2 ASP A 119    -102.402  19.472  36.095  1.00  0.00           O1-
ATOM   1659  H   ASP A 119    -101.735  15.334  39.413  1.00  0.00           H  
ATOM   1660  HA  ASP A 119    -100.392  17.982  39.107  1.00  0.00           H  
ATOM   1661 1HB  ASP A 119    -100.791  17.278  36.902  1.00  0.00           H  
ATOM   1662 2HB  ASP A 119    -102.528  17.224  37.205  1.00  0.00           H  
ATOM   1663  N   CYS A 120    -101.989  17.953  41.282  1.00  0.00           N  
ATOM   1664  CA  CYS A 120    -102.319  19.023  42.230  1.00  0.00           C  
ATOM   1665  C   CYS A 120    -101.105  19.908  42.542  1.00  0.00           C  
ATOM   1666  O   CYS A 120    -101.164  21.136  42.459  1.00  0.00           O  
ATOM   1667  CB  CYS A 120    -102.819  18.441  43.569  1.00  0.00           C  
ATOM   1668  SG  CYS A 120    -102.712  19.588  44.979  1.00  0.00           S  
ATOM   1669  H   CYS A 120    -101.295  17.269  41.573  1.00  0.00           H  
ATOM   1670  HA  CYS A 120    -103.093  19.650  41.787  1.00  0.00           H  
ATOM   1671 1HB  CYS A 120    -103.840  18.087  43.463  1.00  0.00           H  
ATOM   1672 2HB  CYS A 120    -102.207  17.582  43.844  1.00  0.00           H  
ATOM   1673  N   MET A 121    -100.049  19.273  43.047  1.00  0.00           N  
ATOM   1674  CA  MET A 121     -98.868  19.914  43.611  1.00  0.00           C  
ATOM   1675  C   MET A 121     -97.746  18.865  43.542  1.00  0.00           C  
ATOM   1676  O   MET A 121     -97.368  18.440  42.454  1.00  0.00           O  
ATOM   1677  CB  MET A 121     -99.183  20.445  45.029  1.00  0.00           C  
ATOM   1678  CG  MET A 121     -98.120  21.411  45.569  1.00  0.00           C  
ATOM   1679  SD  MET A 121     -97.890  22.947  44.620  1.00  0.00           S  
ATOM   1680  CE  MET A 121     -99.552  23.668  44.737  1.00  0.00           C  
ATOM   1681  H   MET A 121    -100.081  18.262  43.072  1.00  0.00           H  
ATOM   1682  HA  MET A 121     -98.623  20.784  43.002  1.00  0.00           H  
ATOM   1683 1HB  MET A 121    -100.131  20.978  45.011  1.00  0.00           H  
ATOM   1684 2HB  MET A 121     -99.291  19.605  45.717  1.00  0.00           H  
ATOM   1685 1HG  MET A 121     -98.403  21.687  46.587  1.00  0.00           H  
ATOM   1686 2HG  MET A 121     -97.152  20.910  45.594  1.00  0.00           H  
ATOM   1687 1HE  MET A 121     -99.543  24.672  44.316  1.00  0.00           H  
ATOM   1688 2HE  MET A 121    -100.262  23.058  44.179  1.00  0.00           H  
ATOM   1689 3HE  MET A 121     -99.862  23.719  45.781  1.00  0.00           H  
ATOM   1690  N   ASP A 122     -97.294  18.330  44.678  1.00  0.00           N  
ATOM   1691  CA  ASP A 122     -96.755  16.970  44.712  1.00  0.00           C  
ATOM   1692  C   ASP A 122     -97.828  15.937  44.407  1.00  0.00           C  
ATOM   1693  O   ASP A 122     -98.988  16.157  44.763  1.00  0.00           O  
ATOM   1694  CB  ASP A 122     -96.134  16.671  46.079  1.00  0.00           C  
ATOM   1695  CG  ASP A 122     -95.318  15.386  46.091  1.00  0.00           C  
ATOM   1696  OD1 ASP A 122     -95.295  14.711  45.089  1.00  0.00           O  
ATOM   1697  OD2 ASP A 122     -94.726  15.091  47.102  1.00  0.00           O1-
ATOM   1698  H   ASP A 122     -97.519  18.763  45.565  1.00  0.00           H  
ATOM   1699  HA  ASP A 122     -95.979  16.885  43.951  1.00  0.00           H  
ATOM   1700 1HB  ASP A 122     -95.487  17.498  46.372  1.00  0.00           H  
ATOM   1701 2HB  ASP A 122     -96.923  16.591  46.828  1.00  0.00           H  
ATOM   1702  N   SER A 123     -97.391  14.764  43.920  1.00  0.00           N  
ATOM   1703  CA  SER A 123     -98.164  13.562  43.533  1.00  0.00           C  
ATOM   1704  C   SER A 123     -99.091  12.957  44.606  1.00  0.00           C  
ATOM   1705  O   SER A 123     -99.493  11.793  44.537  1.00  0.00           O  
ATOM   1706  CB  SER A 123     -97.194  12.488  43.079  1.00  0.00           C  
ATOM   1707  OG  SER A 123     -96.392  12.053  44.143  1.00  0.00           O  
ATOM   1708  H   SER A 123     -96.399  14.708  43.747  1.00  0.00           H  
ATOM   1709  HA  SER A 123     -98.827  13.827  42.708  1.00  0.00           H  
ATOM   1710 1HB  SER A 123     -97.750  11.644  42.670  1.00  0.00           H  
ATOM   1711 2HB  SER A 123     -96.564  12.881  42.283  1.00  0.00           H  
ATOM   1712  HG  SER A 123     -95.916  12.829  44.450  1.00  0.00           H  
ATOM   1713  N   SER A 124     -99.343  13.688  45.684  1.00  0.00           N  
ATOM   1714  CA  SER A 124    -100.260  13.384  46.772  1.00  0.00           C  
ATOM   1715  C   SER A 124    -101.699  13.158  46.317  1.00  0.00           C  
ATOM   1716  O   SER A 124    -102.369  12.299  46.891  1.00  0.00           O  
ATOM   1717  CB  SER A 124    -100.227  14.512  47.785  1.00  0.00           C  
ATOM   1718  OG  SER A 124    -100.723  15.699  47.231  1.00  0.00           O  
ATOM   1719  H   SER A 124     -99.000  14.635  45.617  1.00  0.00           H  
ATOM   1720  HA  SER A 124     -99.935  12.460  47.252  1.00  0.00           H  
ATOM   1721 1HB  SER A 124    -100.824  14.237  48.655  1.00  0.00           H  
ATOM   1722 2HB  SER A 124     -99.205  14.665  48.126  1.00  0.00           H  
ATOM   1723  HG  SER A 124    -100.153  15.902  46.485  1.00  0.00           H  
ATOM   1724  N   ASP A 125    -102.114  13.853  45.255  1.00  0.00           N  
ATOM   1725  CA  ASP A 125    -103.272  13.532  44.408  1.00  0.00           C  
ATOM   1726  C   ASP A 125    -103.389  12.038  44.121  1.00  0.00           C  
ATOM   1727  O   ASP A 125    -104.390  11.413  44.497  1.00  0.00           O  
ATOM   1728  CB  ASP A 125    -103.189  14.294  43.083  1.00  0.00           C  
ATOM   1729  CG  ASP A 125    -101.899  14.019  42.321  1.00  0.00           C  
ATOM   1730  OD1 ASP A 125    -101.090  13.269  42.813  1.00  0.00           O  
ATOM   1731  OD2 ASP A 125    -101.737  14.561  41.255  1.00  0.00           O1-
ATOM   1732  H   ASP A 125    -101.446  14.496  44.845  1.00  0.00           H  
ATOM   1733  HA  ASP A 125    -104.179  13.837  44.931  1.00  0.00           H  
ATOM   1734 1HB  ASP A 125    -104.033  14.019  42.451  1.00  0.00           H  
ATOM   1735 2HB  ASP A 125    -103.260  15.365  43.275  1.00  0.00           H  
ATOM   1736  N   GLU A 126    -102.335  11.450  43.598  1.00  0.00           N  
ATOM   1737  CA  GLU A 126    -102.226  10.028  43.307  1.00  0.00           C  
ATOM   1738  C   GLU A 126    -102.041   9.146  44.533  1.00  0.00           C  
ATOM   1739  O   GLU A 126    -102.236   7.946  44.434  1.00  0.00           O  
ATOM   1740  CB  GLU A 126    -101.061   9.794  42.343  1.00  0.00           C  
ATOM   1741  CG  GLU A 126    -101.265  10.386  40.955  1.00  0.00           C  
ATOM   1742  CD  GLU A 126    -102.419   9.766  40.218  1.00  0.00           C  
ATOM   1743  OE1 GLU A 126    -102.786   8.664  40.548  1.00  0.00           O  
ATOM   1744  OE2 GLU A 126    -102.934  10.396  39.324  1.00  0.00           O1-
ATOM   1745  H   GLU A 126    -101.590  12.041  43.237  1.00  0.00           H  
ATOM   1746  HA  GLU A 126    -103.153   9.701  42.835  1.00  0.00           H  
ATOM   1747 1HB  GLU A 126    -100.151  10.225  42.760  1.00  0.00           H  
ATOM   1748 2HB  GLU A 126    -100.893   8.724  42.227  1.00  0.00           H  
ATOM   1749 1HG  GLU A 126    -101.444  11.458  41.051  1.00  0.00           H  
ATOM   1750 2HG  GLU A 126    -100.353  10.249  40.375  1.00  0.00           H  
ATOM   1751  N   LYS A 127    -101.476   9.663  45.643  1.00  0.00           N  
ATOM   1752  CA  LYS A 127    -100.576   8.808  46.457  1.00  0.00           C  
ATOM   1753  C   LYS A 127    -101.295   7.887  47.463  1.00  0.00           C  
ATOM   1754  O   LYS A 127    -100.686   7.445  48.468  1.00  0.00           O  
ATOM   1755  CB  LYS A 127     -99.576   9.685  47.211  1.00  0.00           C  
ATOM   1756  CG  LYS A 127     -98.549   8.911  48.028  1.00  0.00           C  
ATOM   1757  CD  LYS A 127     -97.548   9.847  48.687  1.00  0.00           C  
ATOM   1758  CE  LYS A 127     -96.532   9.077  49.517  1.00  0.00           C  
ATOM   1759  NZ  LYS A 127     -95.545   9.980  50.168  1.00  0.00           N1+
ATOM   1760  H   LYS A 127    -101.379  10.669  45.706  1.00  0.00           H  
ATOM   1761  HA  LYS A 127    -100.031   8.143  45.787  1.00  0.00           H  
ATOM   1762 1HB  LYS A 127     -99.035  10.312  46.502  1.00  0.00           H  
ATOM   1763 2HB  LYS A 127    -100.113  10.348  47.891  1.00  0.00           H  
ATOM   1764 1HG  LYS A 127     -99.059   8.335  48.801  1.00  0.00           H  
ATOM   1765 2HG  LYS A 127     -98.014   8.220  47.378  1.00  0.00           H  
ATOM   1766 1HD  LYS A 127     -97.022  10.416  47.919  1.00  0.00           H  
ATOM   1767 2HD  LYS A 127     -98.076  10.547  49.335  1.00  0.00           H  
ATOM   1768 1HE  LYS A 127     -97.049   8.507  50.288  1.00  0.00           H  
ATOM   1769 2HE  LYS A 127     -95.996   8.376  48.877  1.00  0.00           H  
ATOM   1770 1HZ  LYS A 127     -94.890   9.431  50.708  1.00  0.00           H  
ATOM   1771 2HZ  LYS A 127     -95.045  10.500  49.461  1.00  0.00           H  
ATOM   1772 3HZ  LYS A 127     -96.029  10.623  50.780  1.00  0.00           H  
ATOM   1773  N   SER A 128    -102.476   7.442  47.141  1.00  0.00           N  
ATOM   1774  CA  SER A 128    -102.819   6.025  47.256  1.00  0.00           C  
ATOM   1775  C   SER A 128    -103.284   5.578  45.871  1.00  0.00           C  
ATOM   1776  O   SER A 128    -102.483   5.044  45.119  1.00  0.00           O  
ATOM   1777  CB  SER A 128    -103.903   5.799  48.292  1.00  0.00           C  
ATOM   1778  OG  SER A 128    -105.090   6.446  47.926  1.00  0.00           O  
ATOM   1779  H   SER A 128    -102.866   7.854  46.307  1.00  0.00           H  
ATOM   1780  HA  SER A 128    -101.929   5.477  47.570  1.00  0.00           H  
ATOM   1781 1HB  SER A 128    -104.086   4.730  48.400  1.00  0.00           H  
ATOM   1782 2HB  SER A 128    -103.566   6.172  49.258  1.00  0.00           H  
ATOM   1783  HG  SER A 128    -105.450   6.816  48.735  1.00  0.00           H  
ATOM   1784  N   CYS A 129    -104.521   5.919  45.497  1.00  0.00           N  
ATOM   1785  CA  CYS A 129    -105.172   5.533  44.242  1.00  0.00           C  
ATOM   1786  C   CYS A 129    -105.003   4.045  43.838  1.00  0.00           C  
ATOM   1787  O   CYS A 129    -105.277   3.660  42.706  1.00  0.00           O  
ATOM   1788  CB  CYS A 129    -104.807   6.536  43.132  1.00  0.00           C  
ATOM   1789  SG  CYS A 129    -105.284   8.254  43.484  1.00  0.00           S  
ATOM   1790  H   CYS A 129    -105.077   6.432  46.137  1.00  0.00           H  
ATOM   1791  HA  CYS A 129    -106.246   5.694  44.345  1.00  0.00           H  
ATOM   1792 1HB  CYS A 129    -103.730   6.492  42.988  1.00  0.00           H  
ATOM   1793 2HB  CYS A 129    -105.291   6.241  42.201  1.00  0.00           H  
ATOM   1794  N   GLU A 130    -104.571   3.183  44.769  1.00  0.00           N  
ATOM   1795  CA  GLU A 130    -104.221   1.787  44.519  1.00  0.00           C  
ATOM   1796  C   GLU A 130    -105.483   0.915  44.398  1.00  0.00           C  
ATOM   1797  O   GLU A 130    -105.952   0.326  45.374  1.00  0.00           O  
ATOM   1798  CB  GLU A 130    -103.322   1.258  45.639  1.00  0.00           C  
ATOM   1799  CG  GLU A 130    -102.784  -0.146  45.402  1.00  0.00           C  
ATOM   1800  CD  GLU A 130    -101.912  -0.635  46.525  1.00  0.00           C  
ATOM   1801  OE1 GLU A 130    -101.712   0.101  47.461  1.00  0.00           O  
ATOM   1802  OE2 GLU A 130    -101.446  -1.748  46.447  1.00  0.00           O1-
ATOM   1803  H   GLU A 130    -104.351   3.539  45.688  1.00  0.00           H  
ATOM   1804  HA  GLU A 130    -103.676   1.731  43.576  1.00  0.00           H  
ATOM   1805 1HB  GLU A 130    -102.469   1.925  45.767  1.00  0.00           H  
ATOM   1806 2HB  GLU A 130    -103.876   1.250  46.578  1.00  0.00           H  
ATOM   1807 1HG  GLU A 130    -103.624  -0.831  45.285  1.00  0.00           H  
ATOM   1808 2HG  GLU A 130    -102.213  -0.154  44.475  1.00  0.00           H  
ATOM   1809  N   GLY A 131    -106.063   0.870  43.197  1.00  0.00           N  
ATOM   1810  CA  GLY A 131    -107.234   0.066  42.816  1.00  0.00           C  
ATOM   1811  C   GLY A 131    -107.291  -1.357  43.394  1.00  0.00           C  
ATOM   1812  O   GLY A 131    -106.684  -2.273  42.854  1.00  0.00           O  
ATOM   1813  H   GLY A 131    -105.689   1.503  42.502  1.00  0.00           H  
ATOM   1814 1HA  GLY A 131    -108.144   0.577  43.129  1.00  0.00           H  
ATOM   1815 2HA  GLY A 131    -107.274  -0.026  41.731  1.00  0.00           H  
ATOM   1816  N   VAL A 132    -108.041  -1.516  44.492  1.00  0.00           N  
ATOM   1817  CA  VAL A 132    -108.051  -2.738  45.307  1.00  0.00           C  
ATOM   1818  C   VAL A 132    -108.436  -4.004  44.547  1.00  0.00           C  
ATOM   1819  O   VAL A 132    -109.543  -4.153  44.028  1.00  0.00           O  
ATOM   1820  CB  VAL A 132    -109.029  -2.561  46.484  1.00  0.00           C  
ATOM   1821  CG1 VAL A 132    -109.156  -3.858  47.269  1.00  0.00           C  
ATOM   1822  CG2 VAL A 132    -108.556  -1.430  47.384  1.00  0.00           C  
ATOM   1823  H   VAL A 132    -108.431  -0.685  44.904  1.00  0.00           H  
ATOM   1824  HA  VAL A 132    -107.046  -2.901  45.698  1.00  0.00           H  
ATOM   1825  HB  VAL A 132    -110.017  -2.326  46.091  1.00  0.00           H  
ATOM   1826 1HG1 VAL A 132    -109.850  -3.715  48.098  1.00  0.00           H  
ATOM   1827 2HG1 VAL A 132    -109.529  -4.645  46.615  1.00  0.00           H  
ATOM   1828 3HG1 VAL A 132    -108.179  -4.144  47.661  1.00  0.00           H  
ATOM   1829 1HG2 VAL A 132    -109.252  -1.310  48.214  1.00  0.00           H  
ATOM   1830 2HG2 VAL A 132    -107.565  -1.663  47.772  1.00  0.00           H  
ATOM   1831 3HG2 VAL A 132    -108.513  -0.503  46.811  1.00  0.00           H  
ATOM   1832  N   THR A 133    -107.534  -4.981  44.578  1.00  0.00           N  
ATOM   1833  CA  THR A 133    -107.854  -6.391  44.367  1.00  0.00           C  
ATOM   1834  C   THR A 133    -108.780  -6.858  45.473  1.00  0.00           C  
ATOM   1835  O   THR A 133    -108.316  -7.282  46.533  1.00  0.00           O  
ATOM   1836  CB  THR A 133    -106.588  -7.267  44.333  1.00  0.00           C  
ATOM   1837  CG2 THR A 133    -106.955  -8.728  44.126  1.00  0.00           C  
ATOM   1838  OG1 THR A 133    -105.735  -6.837  43.264  1.00  0.00           O  
ATOM   1839  H   THR A 133    -106.616  -4.779  44.943  1.00  0.00           H  
ATOM   1840  HA  THR A 133    -108.359  -6.491  43.405  1.00  0.00           H  
ATOM   1841  HB  THR A 133    -106.048  -7.163  45.274  1.00  0.00           H  
ATOM   1842  HG1 THR A 133    -106.269  -6.619  42.497  1.00  0.00           H  
ATOM   1843 1HG2 THR A 133    -106.049  -9.332  44.105  1.00  0.00           H  
ATOM   1844 2HG2 THR A 133    -107.595  -9.061  44.944  1.00  0.00           H  
ATOM   1845 3HG2 THR A 133    -107.487  -8.839  43.182  1.00  0.00           H  
ATOM   1846  N   HIS A 134    -110.092  -6.758  45.244  1.00  0.00           N  
ATOM   1847  CA  HIS A 134    -111.116  -7.392  46.080  1.00  0.00           C  
ATOM   1848  C   HIS A 134    -111.043  -8.923  45.979  1.00  0.00           C  
ATOM   1849  O   HIS A 134    -111.936  -9.593  45.470  1.00  0.00           O  
ATOM   1850  CB  HIS A 134    -112.515  -6.912  45.678  1.00  0.00           C  
ATOM   1851  CG  HIS A 134    -112.748  -5.456  45.933  1.00  0.00           C  
ATOM   1852  CD2 HIS A 134    -112.877  -4.411  45.082  1.00  0.00           C  
ATOM   1853  ND1 HIS A 134    -112.874  -4.934  47.203  1.00  0.00           N  
ATOM   1854  CE1 HIS A 134    -113.071  -3.629  47.122  1.00  0.00           C  
ATOM   1855  NE2 HIS A 134    -113.078  -3.288  45.847  1.00  0.00           N  
ATOM   1856  H   HIS A 134    -110.389  -6.227  44.435  1.00  0.00           H  
ATOM   1857  HA  HIS A 134    -110.954  -7.122  47.123  1.00  0.00           H  
ATOM   1858 1HB  HIS A 134    -112.673  -7.102  44.615  1.00  0.00           H  
ATOM   1859 2HB  HIS A 134    -113.265  -7.479  46.227  1.00  0.00           H  
ATOM   1860  HD2 HIS A 134    -112.831  -4.452  43.993  1.00  0.00           H  
ATOM   1861  HE1 HIS A 134    -113.205  -2.951  47.965  1.00  0.00           H  
ATOM   1862  HE2 HIS A 134    -113.208  -2.353  45.486  1.00  0.00           H  
ATOM   1863  N   VAL A 135    -109.927  -9.485  46.452  1.00  0.00           N  
ATOM   1864  CA  VAL A 135    -109.679 -10.929  46.549  1.00  0.00           C  
ATOM   1865  C   VAL A 135    -110.692 -11.646  47.442  1.00  0.00           C  
ATOM   1866  O   VAL A 135    -110.843 -12.864  47.347  1.00  0.00           O  
ATOM   1867  CB  VAL A 135    -108.263 -11.181  47.100  1.00  0.00           C  
ATOM   1868  CG1 VAL A 135    -108.199 -10.842  48.582  1.00  0.00           C  
ATOM   1869  CG2 VAL A 135    -107.864 -12.630  46.860  1.00  0.00           C  
ATOM   1870  H   VAL A 135    -109.205  -8.859  46.792  1.00  0.00           H  
ATOM   1871  HA  VAL A 135    -109.752 -11.360  45.551  1.00  0.00           H  
ATOM   1872  HB  VAL A 135    -107.562 -10.521  46.589  1.00  0.00           H  
ATOM   1873 1HG1 VAL A 135    -107.191 -11.026  48.955  1.00  0.00           H  
ATOM   1874 2HG1 VAL A 135    -108.453  -9.793  48.727  1.00  0.00           H  
ATOM   1875 3HG1 VAL A 135    -108.906 -11.466  49.129  1.00  0.00           H  
ATOM   1876 1HG2 VAL A 135    -106.862 -12.800  47.251  1.00  0.00           H  
ATOM   1877 2HG2 VAL A 135    -108.569 -13.290  47.367  1.00  0.00           H  
ATOM   1878 3HG2 VAL A 135    -107.876 -12.838  45.791  1.00  0.00           H  
ATOM   1879  N   GLY A 136    -111.446 -10.898  48.252  1.00  0.00           N  
ATOM   1880  CA  GLY A 136    -112.617 -11.351  48.997  1.00  0.00           C  
ATOM   1881  C   GLY A 136    -113.833 -11.639  48.147  1.00  0.00           C  
ATOM   1882  O   GLY A 136    -114.949 -11.269  48.509  1.00  0.00           O  
ATOM   1883  H   GLY A 136    -111.261  -9.907  48.256  1.00  0.00           H  
ATOM   1884 1HA  GLY A 136    -112.369 -12.260  49.546  1.00  0.00           H  
ATOM   1885 2HA  GLY A 136    -112.894 -10.596  49.733  1.00  0.00           H  
ATOM   1886  N   GLY A 137    -113.616 -12.379  47.063  1.00  0.00           N  
ATOM   1887  CA  GLY A 137    -114.640 -13.230  46.493  1.00  0.00           C  
ATOM   1888  C   GLY A 137    -115.358 -14.101  47.533  1.00  0.00           C  
ATOM   1889  O   GLY A 137    -116.533 -14.419  47.373  1.00  0.00           O  
ATOM   1890  H   GLY A 137    -112.652 -12.593  46.836  1.00  0.00           H  
ATOM   1891 1HA  GLY A 137    -115.381 -12.615  45.984  1.00  0.00           H  
ATOM   1892 2HA  GLY A 137    -114.194 -13.882  45.744  1.00  0.00           H  
ATOM   1893  N   GLY A 138    -114.684 -14.402  48.647  1.00  0.00           N  
ATOM   1894  CA  GLY A 138    -115.337 -14.670  49.919  1.00  0.00           C  
ATOM   1895  C   GLY A 138    -114.363 -14.726  51.099  1.00  0.00           C  
ATOM   1896  O   GLY A 138    -113.148 -14.560  50.983  1.00  0.00           O  
ATOM   1897  OXT GLY A 138    -114.773 -14.938  52.207  1.00  0.00           O1-
ATOM   1898  H   GLY A 138    -113.705 -14.165  48.686  1.00  0.00           H  
ATOM   1899 1HA  GLY A 138    -116.080 -13.897  50.117  1.00  0.00           H  
ATOM   1900 2HA  GLY A 138    -115.869 -15.619  49.862  1.00  0.00           H  
TER   
ATOM   1901  N   TYR B   1     -21.960  81.125  62.554  1.00  0.00      A    N  
ATOM   1902  CA  TYR B   1     -22.724  80.283  61.591  1.00  0.00      A    C  
ATOM   1903  C   TYR B   1     -23.008  78.923  62.219  1.00  0.00      A    C  
ATOM   1904  O   TYR B   1     -24.164  78.530  62.378  1.00  0.00      A    O  
ATOM   1905  CB  TYR B   1     -21.963  80.110  60.274  1.00  0.00      A    C  
ATOM   1906  CG  TYR B   1     -22.692  79.264  59.254  1.00  0.00      A    C  
ATOM   1907  CD1 TYR B   1     -23.747  79.803  58.532  1.00  0.00      A    C  
ATOM   1908  CD2 TYR B   1     -22.305  77.950  59.040  1.00  0.00      A    C  
ATOM   1909  CE1 TYR B   1     -24.412  79.031  57.601  1.00  0.00      A    C  
ATOM   1910  CE2 TYR B   1     -22.971  77.177  58.109  1.00  0.00      A    C  
ATOM   1911  CZ  TYR B   1     -24.021  77.713  57.390  1.00  0.00      A    C  
ATOM   1912  OH  TYR B   1     -24.683  76.943  56.463  1.00  0.00      A    O  
ATOM   1913 1H   TYR B   1     -21.773  82.018  62.142  1.00  0.00      A    H  
ATOM   1914 2H   TYR B   1     -22.499  81.250  63.388  1.00  0.00      A    H  
ATOM   1915 3H   TYR B   1     -21.096  80.676  62.778  1.00  0.00      A    H  
ATOM   1916  HA  TYR B   1     -23.671  80.778  61.373  1.00  0.00      A    H  
ATOM   1917 1HB  TYR B   1     -21.774  81.090  59.831  1.00  0.00      A    H  
ATOM   1918 2HB  TYR B   1     -20.996  79.649  60.471  1.00  0.00      A    H  
ATOM   1919  HD1 TYR B   1     -24.051  80.837  58.700  1.00  0.00      A    H  
ATOM   1920  HD2 TYR B   1     -21.477  77.526  59.608  1.00  0.00      A    H  
ATOM   1921  HE1 TYR B   1     -25.241  79.454  57.034  1.00  0.00      A    H  
ATOM   1922  HE2 TYR B   1     -22.668  76.143  57.941  1.00  0.00      A    H  
ATOM   1923  HH  TYR B   1     -25.381  77.464  56.056  1.00  0.00      A    H  
ATOM   1924  N   SER B   2     -21.946  78.203  62.566  1.00  0.00      A    N  
ATOM   1925  CA  SER B   2     -22.090  76.886  63.170  1.00  0.00      A    C  
ATOM   1926  C   SER B   2     -22.840  76.969  64.492  1.00  0.00      A    C  
ATOM   1927  O   SER B   2     -23.721  76.155  64.765  1.00  0.00      A    O  
ATOM   1928  CB  SER B   2     -20.726  76.259  63.390  1.00  0.00      A    C  
ATOM   1929  OG  SER B   2     -20.093  75.994  62.169  1.00  0.00      A    O  
ATOM   1930  H   SER B   2     -21.049  78.564  62.406  1.00  0.00      A    H  
ATOM   1931  HA  SER B   2     -22.661  76.254  62.490  1.00  0.00      A    H  
ATOM   1932 1HB  SER B   2     -20.109  76.932  63.984  1.00  0.00      A    H  
ATOM   1933 2HB  SER B   2     -20.839  75.333  63.954  1.00  0.00      A    H  
ATOM   1934  HG  SER B   2     -19.420  75.336  62.358  1.00  0.00      A    H  
ATOM   1935  N   ARG B   3     -22.488  77.951  65.314  1.00  0.00      A    N  
ATOM   1936  CA  ARG B   3     -23.142  78.115  66.607  1.00  0.00      A    C  
ATOM   1937  C   ARG B   3     -23.040  76.821  67.409  1.00  0.00      A    C  
ATOM   1938  O   ARG B   3     -23.994  76.046  67.483  1.00  0.00      A    O  
ATOM   1939  CB  ARG B   3     -24.606  78.495  66.433  1.00  0.00      A    C  
ATOM   1940  CG  ARG B   3     -24.843  79.812  65.712  1.00  0.00      A    C  
ATOM   1941  CD  ARG B   3     -26.289  80.145  65.640  1.00  0.00      A    C  
ATOM   1942  NE  ARG B   3     -26.521  81.401  64.943  1.00  0.00      A    N  
ATOM   1943  CZ  ARG B   3     -27.739  81.913  64.678  1.00  0.00      A    C  
ATOM   1944  NH1 ARG B   3     -28.820  81.269  65.056  1.00  0.00      A    N1+
ATOM   1945  NH2 ARG B   3     -27.845  83.065  64.037  1.00  0.00      A    N  
ATOM   1946  H   ARG B   3     -21.776  78.570  65.046  1.00  0.00      A    H  
ATOM   1947  HA  ARG B   3     -22.641  78.917  67.150  1.00  0.00      A    H  
ATOM   1948 1HB  ARG B   3     -25.119  77.714  65.871  1.00  0.00      A    H  
ATOM   1949 2HB  ARG B   3     -25.083  78.562  67.410  1.00  0.00      A    H  
ATOM   1950 1HG  ARG B   3     -24.332  80.615  66.244  1.00  0.00      A    H  
ATOM   1951 2HG  ARG B   3     -24.455  79.746  64.694  1.00  0.00      A    H  
ATOM   1952 1HD  ARG B   3     -26.818  79.357  65.107  1.00  0.00      A    H  
ATOM   1953 2HD  ARG B   3     -26.692  80.236  66.647  1.00  0.00      A    H  
ATOM   1954  HE  ARG B   3     -25.713  81.925  64.636  1.00  0.00      A    H  
ATOM   1955 1HH1 ARG B   3     -28.739  80.389  65.546  1.00  0.00      A    H  
ATOM   1956 2HH1 ARG B   3     -29.732  81.654  64.857  1.00  0.00      A    H  
ATOM   1957 1HH2 ARG B   3     -27.013  83.560  63.746  1.00  0.00      A    H  
ATOM   1958 2HH2 ARG B   3     -28.757  83.449  63.837  1.00  0.00      A    H  
ATOM   1959  N   GLU B   4     -21.873  76.590  67.998  1.00  0.00      A    N  
ATOM   1960  CA  GLU B   4     -21.648  75.384  68.785  1.00  0.00      A    C  
ATOM   1961  C   GLU B   4     -22.593  75.335  69.983  1.00  0.00      A    C  
ATOM   1962  O   GLU B   4     -23.013  74.257  70.403  1.00  0.00      A    O  
ATOM   1963  CB  GLU B   4     -20.196  75.320  69.261  1.00  0.00      A    C  
ATOM   1964  CG  GLU B   4     -19.181  75.076  68.152  1.00  0.00      A    C  
ATOM   1965  CD  GLU B   4     -17.763  75.067  68.650  1.00  0.00      A    C  
ATOM   1966  OE1 GLU B   4     -17.558  75.333  69.810  1.00  0.00      A    O  
ATOM   1967  OE2 GLU B   4     -16.882  74.793  67.869  1.00  0.00      A    O1-
ATOM   1968  H   GLU B   4     -21.144  77.237  67.894  1.00  0.00      A    H  
ATOM   1969  HA  GLU B   4     -21.849  74.518  68.154  1.00  0.00      A    H  
ATOM   1970 1HB  GLU B   4     -19.933  76.254  69.756  1.00  0.00      A    H  
ATOM   1971 2HB  GLU B   4     -20.088  74.520  69.995  1.00  0.00      A    H  
ATOM   1972 1HG  GLU B   4     -19.395  74.117  67.682  1.00  0.00      A    H  
ATOM   1973 2HG  GLU B   4     -19.292  75.852  67.397  1.00  0.00      A    H  
ATOM   1974  N   LYS B   5     -22.920  76.504  70.526  1.00  0.00      A    N  
ATOM   1975  CA  LYS B   5     -23.814  76.588  71.680  1.00  0.00      A    C  
ATOM   1976  C   LYS B   5     -23.387  75.600  72.765  1.00  0.00      A    C  
ATOM   1977  O   LYS B   5     -22.746  75.985  73.742  1.00  0.00      A    O  
ATOM   1978  CB  LYS B   5     -25.261  76.321  71.261  1.00  0.00      A    C  
ATOM   1979  CG  LYS B   5     -25.865  77.396  70.368  1.00  0.00      A    C  
ATOM   1980  CD  LYS B   5     -27.304  77.066  70.000  1.00  0.00      A    C  
ATOM   1981  CE  LYS B   5     -27.907  78.135  69.101  1.00  0.00      A    C  
ATOM   1982  NZ  LYS B   5     -29.304  77.807  68.707  1.00  0.00      A    N1+
ATOM   1983  H   LYS B   5     -22.552  77.329  70.143  1.00  0.00      A    H  
ATOM   1984  HA  LYS B   5     -23.752  77.595  72.093  1.00  0.00      A    H  
ATOM   1985 1HB  LYS B   5     -25.317  75.372  70.728  1.00  0.00      A    H  
ATOM   1986 2HB  LYS B   5     -25.886  76.236  72.151  1.00  0.00      A    H  
ATOM   1987 1HG  LYS B   5     -25.842  78.356  70.885  1.00  0.00      A    H  
ATOM   1988 2HG  LYS B   5     -25.277  77.483  69.455  1.00  0.00      A    H  
ATOM   1989 1HD  LYS B   5     -27.336  76.106  69.483  1.00  0.00      A    H  
ATOM   1990 2HD  LYS B   5     -27.902  76.989  70.908  1.00  0.00      A    H  
ATOM   1991 1HE  LYS B   5     -27.903  79.092  69.620  1.00  0.00      A    H  
ATOM   1992 2HE  LYS B   5     -27.302  78.234  68.199  1.00  0.00      A    H  
ATOM   1993 1HZ  LYS B   5     -29.666  78.539  68.111  1.00  0.00      A    H  
ATOM   1994 2HZ  LYS B   5     -29.316  76.930  68.206  1.00  0.00      A    H  
ATOM   1995 3HZ  LYS B   5     -29.878  77.731  69.534  1.00  0.00      A    H  
ATOM   1996  N   ASN B   6     -23.735  74.329  72.585  1.00  0.00      A    N  
ATOM   1997  CA  ASN B   6     -23.371  73.303  73.558  1.00  0.00      A    C  
ATOM   1998  C   ASN B   6     -23.189  71.956  72.866  1.00  0.00      A    C  
ATOM   1999  O   ASN B   6     -23.577  71.786  71.711  1.00  0.00      A    O  
ATOM   2000  CB  ASN B   6     -24.412  73.208  74.658  1.00  0.00      A    C  
ATOM   2001  CG  ASN B   6     -25.757  72.770  74.145  1.00  0.00      A    C  
ATOM   2002  ND2 ASN B   6     -26.695  73.681  74.117  1.00  0.00      A    N  
ATOM   2003  OD1 ASN B   6     -25.944  71.605  73.774  1.00  0.00      A    O  
ATOM   2004  H   ASN B   6     -24.242  74.075  71.784  1.00  0.00      A    H  
ATOM   2005  HA  ASN B   6     -22.416  73.577  74.009  1.00  0.00      A    H  
ATOM   2006 1HB  ASN B   6     -24.077  72.498  75.417  1.00  0.00      A    H  
ATOM   2007 2HB  ASN B   6     -24.520  74.178  75.142  1.00  0.00      A    H  
ATOM   2008 1HD2 ASN B   6     -27.610  73.447  73.786  1.00  0.00      A    H  
ATOM   2009 2HD2 ASN B   6     -26.499  74.611  74.428  1.00  0.00      A    H  
ATOM   2010  N   GLN B   7     -22.596  70.999  73.579  1.00  0.00      A    N  
ATOM   2011  CA  GLN B   7     -22.370  69.669  73.013  1.00  0.00      A    C  
ATOM   2012  C   GLN B   7     -21.761  68.733  74.055  1.00  0.00      A    C  
ATOM   2013  O   GLN B   7     -20.678  68.185  73.852  1.00  0.00      A    O  
ATOM   2014  CB  GLN B   7     -21.459  69.752  71.785  1.00  0.00      A    C  
ATOM   2015  CG  GLN B   7     -20.053  70.242  72.086  1.00  0.00      A    C  
ATOM   2016  CD  GLN B   7     -19.203  70.364  70.836  1.00  0.00      A    C  
ATOM   2017  NE2 GLN B   7     -18.585  71.524  70.651  1.00  0.00      A    N  
ATOM   2018  OE1 GLN B   7     -19.101  69.422  70.044  1.00  0.00      A    O  
ATOM   2019  H   GLN B   7     -22.305  71.191  74.497  1.00  0.00      A    H  
ATOM   2020  HA  GLN B   7     -23.331  69.256  72.705  1.00  0.00      A    H  
ATOM   2021 1HB  GLN B   7     -21.381  68.769  71.323  1.00  0.00      A    H  
ATOM   2022 2HB  GLN B   7     -21.900  70.425  71.051  1.00  0.00      A    H  
ATOM   2023 1HG  GLN B   7     -20.114  71.225  72.554  1.00  0.00      A    H  
ATOM   2024 2HG  GLN B   7     -19.570  69.536  72.762  1.00  0.00      A    H  
ATOM   2025 1HE2 GLN B   7     -18.011  71.663  69.843  1.00  0.00      A    H  
ATOM   2026 2HE2 GLN B   7     -18.696  72.262  71.318  1.00  0.00      A    H  
ATOM   2027  N   PRO B   8     -22.436  68.533  75.157  1.00  0.00      A    N  
ATOM   2028  CA  PRO B   8     -21.944  67.636  76.244  1.00  0.00      A    C  
ATOM   2029  C   PRO B   8     -21.832  66.185  75.781  1.00  0.00      A    C  
ATOM   2030  O   PRO B   8     -22.595  65.735  74.923  1.00  0.00      A    O  
ATOM   2031  CB  PRO B   8     -22.989  67.787  77.359  1.00  0.00      A    C  
ATOM   2032  CG  PRO B   8     -24.216  68.320  76.690  1.00  0.00      A    C  
ATOM   2033  CD  PRO B   8     -23.735  69.133  75.488  1.00  0.00      A    C  
ATOM   2034  HA  PRO B   8     -20.969  67.999  76.599  1.00  0.00      A    H  
ATOM   2035 1HB  PRO B   8     -23.193  66.829  77.816  1.00  0.00      A    H  
ATOM   2036 2HB  PRO B   8     -22.642  68.490  78.103  1.00  0.00      A    H  
ATOM   2037 1HG  PRO B   8     -24.841  67.501  76.360  1.00  0.00      A    H  
ATOM   2038 2HG  PRO B   8     -24.764  68.958  77.365  1.00  0.00      A    H  
ATOM   2039 1HD  PRO B   8     -24.428  69.035  74.663  1.00  0.00      A    H  
ATOM   2040 2HD  PRO B   8     -23.606  70.168  75.760  1.00  0.00      A    H  
ATOM   2041  N   LYS B   9     -20.866  65.461  76.338  1.00  0.00      A    N  
ATOM   2042  CA  LYS B   9     -20.656  64.066  75.964  1.00  0.00      A    C  
ATOM   2043  C   LYS B   9     -19.640  63.409  76.896  1.00  0.00      A    C  
ATOM   2044  O   LYS B   9     -18.625  62.873  76.442  1.00  0.00      A    O  
ATOM   2045  CB  LYS B   9     -20.188  63.963  74.511  1.00  0.00      A    C  
ATOM   2046  CG  LYS B   9     -20.013  62.537  74.008  1.00  0.00      A    C  
ATOM   2047  CD  LYS B   9     -19.618  62.514  72.539  1.00  0.00      A    C  
ATOM   2048  CE  LYS B   9     -19.430  61.090  72.037  1.00  0.00      A    C  
ATOM   2049  NZ  LYS B   9     -19.044  61.052  70.600  1.00  0.00      A    N1+
ATOM   2050  H   LYS B   9     -20.278  65.873  77.006  1.00  0.00      A    H  
ATOM   2051  HA  LYS B   9     -21.603  63.535  76.063  1.00  0.00      A    H  
ATOM   2052 1HB  LYS B   9     -20.909  64.461  73.861  1.00  0.00      A    H  
ATOM   2053 2HB  LYS B   9     -19.234  64.478  74.398  1.00  0.00      A    H  
ATOM   2054 1HG  LYS B   9     -19.238  62.037  74.591  1.00  0.00      A    H  
ATOM   2055 2HG  LYS B   9     -20.947  61.988  74.133  1.00  0.00      A    H  
ATOM   2056 1HD  LYS B   9     -20.394  63.000  71.945  1.00  0.00      A    H  
ATOM   2057 2HD  LYS B   9     -18.686  63.062  72.403  1.00  0.00      A    H  
ATOM   2058 1HE  LYS B   9     -18.656  60.597  72.621  1.00  0.00      A    H  
ATOM   2059 2HE  LYS B   9     -20.359  60.533  72.165  1.00  0.00      A    H  
ATOM   2060 1HZ  LYS B   9     -18.930  60.092  70.307  1.00  0.00      A    H  
ATOM   2061 2HZ  LYS B   9     -19.766  61.490  70.046  1.00  0.00      A    H  
ATOM   2062 3HZ  LYS B   9     -18.174  61.549  70.473  1.00  0.00      A    H  
ATOM   2063  N   PRO B  10     -19.896  63.431  78.178  1.00  0.00      A    N  
ATOM   2064  CA  PRO B  10     -18.984  62.824  79.191  1.00  0.00      A    C  
ATOM   2065  C   PRO B  10     -18.985  61.296  79.123  1.00  0.00      A    C  
ATOM   2066  O   PRO B  10     -19.943  60.686  78.647  1.00  0.00      A    O  
ATOM   2067  CB  PRO B  10     -19.543  63.322  80.523  1.00  0.00      A    C  
ATOM   2068  CG  PRO B  10     -20.990  63.575  80.261  1.00  0.00      A    C  
ATOM   2069  CD  PRO B  10     -21.081  64.037  78.805  1.00  0.00      A    C  
ATOM   2070  HA  PRO B  10     -17.966  63.211  79.040  1.00  0.00      A    H  
ATOM   2071 1HB  PRO B  10     -19.421  62.570  81.291  1.00  0.00      A    H  
ATOM   2072 2HB  PRO B  10     -19.056  64.242  80.816  1.00  0.00      A    H  
ATOM   2073 1HG  PRO B  10     -21.555  62.663  80.401  1.00  0.00      A    H  
ATOM   2074 2HG  PRO B  10     -21.362  64.350  80.914  1.00  0.00      A    H  
ATOM   2075 1HD  PRO B  10     -21.992  63.672  78.345  1.00  0.00      A    H  
ATOM   2076 2HD  PRO B  10     -21.028  65.113  78.745  1.00  0.00      A    H  
ATOM   2077  N   SER B  11     -17.900  60.687  79.594  1.00  0.00      A    N  
ATOM   2078  CA  SER B  11     -17.780  59.232  79.580  1.00  0.00      A    C  
ATOM   2079  C   SER B  11     -19.068  58.579  80.084  1.00  0.00      A    C  
ATOM   2080  O   SER B  11     -19.703  59.089  81.004  1.00  0.00      A    O  
ATOM   2081  CB  SER B  11     -16.607  58.794  80.434  1.00  0.00      A    C  
ATOM   2082  OG  SER B  11     -15.397  59.263  79.904  1.00  0.00      A    O  
ATOM   2083  H   SER B  11     -17.164  61.226  79.955  1.00  0.00      A    H  
ATOM   2084  HA  SER B  11     -17.607  58.908  78.553  1.00  0.00      A    H  
ATOM   2085 1HB  SER B  11     -16.734  59.172  81.448  1.00  0.00      A    H  
ATOM   2086 2HB  SER B  11     -16.584  57.707  80.490  1.00  0.00      A    H  
ATOM   2087  HG  SER B  11     -14.710  58.709  80.281  1.00  0.00      A    H  
ATOM   2088  N   PRO B  12     -19.462  57.469  79.508  1.00  0.00      A    N  
ATOM   2089  CA  PRO B  12     -20.701  56.742  79.918  1.00  0.00      A    C  
ATOM   2090  C   PRO B  12     -20.514  55.988  81.233  1.00  0.00      A    C  
ATOM   2091  O   PRO B  12     -19.413  55.538  81.551  1.00  0.00      A    O  
ATOM   2092  CB  PRO B  12     -20.949  55.783  78.748  1.00  0.00      A    C  
ATOM   2093  CG  PRO B  12     -19.591  55.496  78.202  1.00  0.00      A    C  
ATOM   2094  CD  PRO B  12     -18.770  56.776  78.403  1.00  0.00      A    C  
ATOM   2095  HA  PRO B  12     -21.530  57.460  80.006  1.00  0.00      A    H  
ATOM   2096 1HB  PRO B  12     -21.417  54.874  79.099  1.00  0.00      A    H  
ATOM   2097 2HB  PRO B  12     -21.558  56.258  77.995  1.00  0.00      A    H  
ATOM   2098 1HG  PRO B  12     -19.139  54.671  78.739  1.00  0.00      A    H  
ATOM   2099 2HG  PRO B  12     -19.652  55.267  77.148  1.00  0.00      A    H  
ATOM   2100 1HD  PRO B  12     -17.755  56.535  78.681  1.00  0.00      A    H  
ATOM   2101 2HD  PRO B  12     -18.791  57.382  77.510  1.00  0.00      A    H  
ATOM   2102  N   LYS B  13     -21.599  55.848  81.991  1.00  0.00      A    N  
ATOM   2103  CA  LYS B  13     -21.549  55.143  83.272  1.00  0.00      A    C  
ATOM   2104  C   LYS B  13     -22.787  54.269  83.448  1.00  0.00      A    C  
ATOM   2105  O   LYS B  13     -23.868  54.609  82.969  1.00  0.00      A    O  
ATOM   2106  CB  LYS B  13     -21.432  56.134  84.432  1.00  0.00      A    C  
ATOM   2107  CG  LYS B  13     -20.147  56.952  84.433  1.00  0.00      A    C  
ATOM   2108  CD  LYS B  13     -20.078  57.871  85.643  1.00  0.00      A    C  
ATOM   2109  CE  LYS B  13     -18.801  58.697  85.640  1.00  0.00      A    C  
ATOM   2110  NZ  LYS B  13     -18.718  59.600  86.820  1.00  0.00      A    N1+
ATOM   2111  H   LYS B  13     -22.452  56.223  81.684  1.00  0.00      A    H  
ATOM   2112  HA  LYS B  13     -20.670  54.497  83.278  1.00  0.00      A    H  
ATOM   2113 1HB  LYS B  13     -22.271  56.828  84.404  1.00  0.00      A    H  
ATOM   2114 2HB  LYS B  13     -21.485  55.593  85.378  1.00  0.00      A    H  
ATOM   2115 1HG  LYS B  13     -19.288  56.280  84.447  1.00  0.00      A    H  
ATOM   2116 2HG  LYS B  13     -20.099  57.555  83.526  1.00  0.00      A    H  
ATOM   2117 1HD  LYS B  13     -20.937  58.544  85.638  1.00  0.00      A    H  
ATOM   2118 2HD  LYS B  13     -20.111  57.274  86.555  1.00  0.00      A    H  
ATOM   2119 1HE  LYS B  13     -17.938  58.032  85.645  1.00  0.00      A    H  
ATOM   2120 2HE  LYS B  13     -18.760  59.301  84.734  1.00  0.00      A    H  
ATOM   2121 1HZ  LYS B  13     -17.859  60.129  86.780  1.00  0.00      A    H  
ATOM   2122 2HZ  LYS B  13     -19.504  60.234  86.815  1.00  0.00      A    H  
ATOM   2123 3HZ  LYS B  13     -18.735  59.049  87.667  1.00  0.00      A    H  
ATOM   2124  N   ARG B  14     -22.620  53.138  84.134  1.00  0.00      A    N  
ATOM   2125  CA  ARG B  14     -23.734  52.223  84.359  1.00  0.00      A    C  
ATOM   2126  C   ARG B  14     -24.591  52.094  83.101  1.00  0.00      A    C  
ATOM   2127  O   ARG B  14     -25.644  52.721  82.981  1.00  0.00      A    O  
ATOM   2128  CB  ARG B  14     -24.598  52.702  85.516  1.00  0.00      A    C  
ATOM   2129  CG  ARG B  14     -23.898  52.737  86.866  1.00  0.00      A    C  
ATOM   2130  CD  ARG B  14     -24.818  53.164  87.951  1.00  0.00      A    C  
ATOM   2131  NE  ARG B  14     -24.151  53.209  89.242  1.00  0.00      A    N  
ATOM   2132  CZ  ARG B  14     -24.729  53.615  90.388  1.00  0.00      A    C  
ATOM   2133  NH1 ARG B  14     -25.983  54.010  90.389  1.00  0.00      A    N1+
ATOM   2134  NH2 ARG B  14     -24.036  53.618  91.514  1.00  0.00      A    N  
ATOM   2135  H   ARG B  14     -21.734  52.919  84.489  1.00  0.00      A    H  
ATOM   2136  HA  ARG B  14     -23.330  51.242  84.612  1.00  0.00      A    H  
ATOM   2137 1HB  ARG B  14     -24.960  53.708  85.307  1.00  0.00      A    H  
ATOM   2138 2HB  ARG B  14     -25.469  52.054  85.613  1.00  0.00      A    H  
ATOM   2139 1HG  ARG B  14     -23.523  51.742  87.107  1.00  0.00      A    H  
ATOM   2140 2HG  ARG B  14     -23.065  53.440  86.826  1.00  0.00      A    H  
ATOM   2141 1HD  ARG B  14     -25.201  54.161  87.731  1.00  0.00      A    H  
ATOM   2142 2HD  ARG B  14     -25.649  52.464  88.020  1.00  0.00      A    H  
ATOM   2143  HE  ARG B  14     -23.185  52.913  89.282  1.00  0.00      A    H  
ATOM   2144 1HH1 ARG B  14     -26.513  54.008  89.528  1.00  0.00      A    H  
ATOM   2145 2HH1 ARG B  14     -26.417  54.316  91.248  1.00  0.00      A    H  
ATOM   2146 1HH2 ARG B  14     -23.072  53.315  91.514  1.00  0.00      A    H  
ATOM   2147 2HH2 ARG B  14     -24.470  53.924  92.373  1.00  0.00      A    H  
ATOM   2148  N   GLU B  15     -24.128  51.272  82.164  1.00  0.00      A    N  
ATOM   2149  CA  GLU B  15     -24.853  51.057  80.919  1.00  0.00      A    C  
ATOM   2150  C   GLU B  15     -26.086  50.192  81.161  1.00  0.00      A    C  
ATOM   2151  O   GLU B  15     -26.812  49.857  80.227  1.00  0.00      A    O  
ATOM   2152  CB  GLU B  15     -23.946  50.397  79.877  1.00  0.00      A    C  
ATOM   2153  CG  GLU B  15     -22.793  51.270  79.403  1.00  0.00      A    C  
ATOM   2154  CD  GLU B  15     -21.913  50.581  78.398  1.00  0.00      A    C  
ATOM   2155  OE1 GLU B  15     -22.143  49.427  78.126  1.00  0.00      A    O  
ATOM   2156  OE2 GLU B  15     -21.008  51.210  77.901  1.00  0.00      A    O1-
ATOM   2157  H   GLU B  15     -23.284  50.799  82.316  1.00  0.00      A    H  
ATOM   2158  HA  GLU B  15     -25.176  52.025  80.535  1.00  0.00      A    H  
ATOM   2159 1HB  GLU B  15     -23.524  49.480  80.291  1.00  0.00      A    H  
ATOM   2160 2HB  GLU B  15     -24.537  50.119  79.003  1.00  0.00      A    H  
ATOM   2161 1HG  GLU B  15     -23.198  52.176  78.953  1.00  0.00      A    H  
ATOM   2162 2HG  GLU B  15     -22.194  51.562  80.265  1.00  0.00      A    H  
ATOM   2163  N   SER B  16     -26.318  49.837  82.424  1.00  0.00      A    N  
ATOM   2164  CA  SER B  16     -27.470  49.012  82.775  1.00  0.00      A    C  
ATOM   2165  C   SER B  16     -27.885  49.256  84.223  1.00  0.00      A    C  
ATOM   2166  O   SER B  16     -27.102  49.754  85.030  1.00  0.00      A    O  
ATOM   2167  CB  SER B  16     -27.149  47.544  82.569  1.00  0.00      A    C  
ATOM   2168  OG  SER B  16     -26.161  47.115  83.466  1.00  0.00      A    O  
ATOM   2169  H   SER B  16     -25.705  50.134  83.128  1.00  0.00      A    H  
ATOM   2170  HA  SER B  16     -28.302  49.283  82.123  1.00  0.00      A    H  
ATOM   2171 1HB  SER B  16     -28.052  46.951  82.707  1.00  0.00      A    H  
ATOM   2172 2HB  SER B  16     -26.807  47.387  81.547  1.00  0.00      A    H  
ATOM   2173  HG  SER B  16     -26.521  47.260  84.344  1.00  0.00      A    H  
ATOM   2174  N   GLY B  17     -29.125  48.899  84.545  1.00  0.00      A    N  
ATOM   2175  CA  GLY B  17     -29.638  49.082  85.899  1.00  0.00      A    C  
ATOM   2176  C   GLY B  17     -31.111  48.699  85.981  1.00  0.00      A    C  
ATOM   2177  O   GLY B  17     -31.735  48.376  84.971  1.00  0.00      A    O  
ATOM   2178  H   GLY B  17     -29.705  48.502  83.863  1.00  0.00      A    H  
ATOM   2179 1HA  GLY B  17     -29.057  48.471  86.593  1.00  0.00      A    H  
ATOM   2180 2HA  GLY B  17     -29.508  50.120  86.201  1.00  0.00      A    H  
ATOM   2181  N   GLU B  18     -31.664  48.744  87.189  1.00  0.00      A    N  
ATOM   2182  CA  GLU B  18     -33.069  48.403  87.393  1.00  0.00      A    C  
ATOM   2183  C   GLU B  18     -33.955  49.627  87.175  1.00  0.00      A    C  
ATOM   2184  O   GLU B  18     -33.708  50.691  87.742  1.00  0.00      A    O  
ATOM   2185  CB  GLU B  18     -33.287  47.840  88.799  1.00  0.00      A    C  
ATOM   2186  CG  GLU B  18     -32.590  46.512  89.060  1.00  0.00      A    C  
ATOM   2187  CD  GLU B  18     -32.836  45.986  90.447  1.00  0.00      A    C  
ATOM   2188  OE1 GLU B  18     -33.470  46.668  91.218  1.00  0.00      A    O  
ATOM   2189  OE2 GLU B  18     -32.390  44.901  90.737  1.00  0.00      A    O1-
ATOM   2190  H   GLU B  18     -31.119  49.013  87.959  1.00  0.00      A    H  
ATOM   2191  HA  GLU B  18     -33.349  47.639  86.666  1.00  0.00      A    H  
ATOM   2192 1HB  GLU B  18     -32.928  48.558  89.537  1.00  0.00      A    H  
ATOM   2193 2HB  GLU B  18     -34.354  47.698  88.973  1.00  0.00      A    H  
ATOM   2194 1HG  GLU B  18     -32.945  45.779  88.338  1.00  0.00      A    H  
ATOM   2195 2HG  GLU B  18     -31.519  46.641  88.910  1.00  0.00      A    H  
ATOM   2196  N   GLU B  19     -34.987  49.469  86.350  1.00  0.00      A    N  
ATOM   2197  CA  GLU B  19     -35.898  50.572  86.067  1.00  0.00      A    C  
ATOM   2198  C   GLU B  19     -37.045  50.600  87.077  1.00  0.00      A    C  
ATOM   2199  O   GLU B  19     -37.177  51.544  87.854  1.00  0.00      A    O  
ATOM   2200  CB  GLU B  19     -36.454  50.455  84.646  1.00  0.00      A    C  
ATOM   2201  CG  GLU B  19     -37.384  51.590  84.239  1.00  0.00      A    C  
ATOM   2202  CD  GLU B  19     -36.685  52.919  84.163  1.00  0.00      A    C  
ATOM   2203  OE1 GLU B  19     -35.481  52.932  84.070  1.00  0.00      A    O  
ATOM   2204  OE2 GLU B  19     -37.357  53.923  84.199  1.00  0.00      A    O1-
ATOM   2205  H   GLU B  19     -35.135  48.600  85.924  1.00  0.00      A    H  
ATOM   2206  HA  GLU B  19     -35.345  51.509  86.149  1.00  0.00      A    H  
ATOM   2207 1HB  GLU B  19     -35.630  50.426  83.933  1.00  0.00      A    H  
ATOM   2208 2HB  GLU B  19     -37.006  49.520  84.546  1.00  0.00      A    H  
ATOM   2209 1HG  GLU B  19     -37.813  51.363  83.263  1.00  0.00      A    H  
ATOM   2210 2HG  GLU B  19     -38.199  51.654  84.958  1.00  0.00      A    H  
ATOM   2211  N   PHE B  20     -37.869  49.556  87.057  1.00  0.00      A    N  
ATOM   2212  CA  PHE B  20     -39.006  49.465  87.973  1.00  0.00      A    C  
ATOM   2213  C   PHE B  20     -38.623  48.683  89.221  1.00  0.00      A    C  
ATOM   2214  O   PHE B  20     -37.724  47.840  89.185  1.00  0.00      A    O  
ATOM   2215  CB  PHE B  20     -40.200  48.796  87.290  1.00  0.00      A    C  
ATOM   2216  CG  PHE B  20     -40.818  49.627  86.201  1.00  0.00      A    C  
ATOM   2217  CD1 PHE B  20     -40.148  49.841  85.006  1.00  0.00      A    C  
ATOM   2218  CD2 PHE B  20     -42.070  50.197  86.371  1.00  0.00      A    C  
ATOM   2219  CE1 PHE B  20     -40.716  50.605  84.004  1.00  0.00      A    C  
ATOM   2220  CE2 PHE B  20     -42.641  50.960  85.371  1.00  0.00      A    C  
ATOM   2221  CZ  PHE B  20     -41.962  51.164  84.186  1.00  0.00      A    C  
ATOM   2222  H   PHE B  20     -37.711  48.835  86.416  1.00  0.00      A    H  
ATOM   2223  HA  PHE B  20     -39.295  50.475  88.266  1.00  0.00      A    H  
ATOM   2224 1HB  PHE B  20     -39.886  47.848  86.856  1.00  0.00      A    H  
ATOM   2225 2HB  PHE B  20     -40.968  48.580  88.031  1.00  0.00      A    H  
ATOM   2226  HD1 PHE B  20     -39.162  49.397  84.862  1.00  0.00      A    H  
ATOM   2227  HD2 PHE B  20     -42.607  50.036  87.307  1.00  0.00      A    H  
ATOM   2228  HE1 PHE B  20     -40.178  50.764  83.070  1.00  0.00      A    H  
ATOM   2229  HE2 PHE B  20     -43.627  51.402  85.516  1.00  0.00      A    H  
ATOM   2230  HZ  PHE B  20     -42.410  51.767  83.397  1.00  0.00      A    H  
ATOM   2231  N   ARG B  21     -39.301  48.964  90.329  1.00  0.00      A    N  
ATOM   2232  CA  ARG B  21     -39.004  48.272  91.575  1.00  0.00      A    C  
ATOM   2233  C   ARG B  21     -39.397  46.800  91.476  1.00  0.00      A    C  
ATOM   2234  O   ARG B  21     -38.935  45.969  92.262  1.00  0.00      A    O  
ATOM   2235  CB  ARG B  21     -39.739  48.919  92.740  1.00  0.00      A    C  
ATOM   2236  CG  ARG B  21     -39.246  50.307  93.116  1.00  0.00      A    C  
ATOM   2237  CD  ARG B  21     -40.031  50.885  94.237  1.00  0.00      A    C  
ATOM   2238  NE  ARG B  21     -39.562  52.211  94.601  1.00  0.00      A    N  
ATOM   2239  CZ  ARG B  21     -40.163  53.016  95.499  1.00  0.00      A    C  
ATOM   2240  NH1 ARG B  21     -41.252  52.615  96.115  1.00  0.00      A    N1+
ATOM   2241  NH2 ARG B  21     -39.657  54.208  95.762  1.00  0.00      A    N  
ATOM   2242  H   ARG B  21     -40.014  49.649  90.310  1.00  0.00      A    H  
ATOM   2243  HA  ARG B  21     -37.932  48.341  91.762  1.00  0.00      A    H  
ATOM   2244 1HB  ARG B  21     -40.799  49.001  92.500  1.00  0.00      A    H  
ATOM   2245 2HB  ARG B  21     -39.652  48.286  93.623  1.00  0.00      A    H  
ATOM   2246 1HG  ARG B  21     -38.201  50.250  93.423  1.00  0.00      A    H  
ATOM   2247 2HG  ARG B  21     -39.335  50.971  92.256  1.00  0.00      A    H  
ATOM   2248 1HD  ARG B  21     -41.078  50.961  93.945  1.00  0.00      A    H  
ATOM   2249 2HD  ARG B  21     -39.944  50.240  95.112  1.00  0.00      A    H  
ATOM   2250  HE  ARG B  21     -38.725  52.556  94.148  1.00  0.00      A    H  
ATOM   2251 1HH1 ARG B  21     -41.640  51.703  95.915  1.00  0.00      A    H  
ATOM   2252 2HH1 ARG B  21     -41.703  53.217  96.789  1.00  0.00      A    H  
ATOM   2253 1HH2 ARG B  21     -38.819  54.517  95.287  1.00  0.00      A    H  
ATOM   2254 2HH2 ARG B  21     -40.107  54.811  96.434  1.00  0.00      A    H  
ATOM   2255  N   MET B  22     -40.254  46.481  90.508  1.00  0.00      A    N  
ATOM   2256  CA  MET B  22     -40.709  45.102  90.316  1.00  0.00      A    C  
ATOM   2257  C   MET B  22     -40.235  44.546  88.967  1.00  0.00      A    C  
ATOM   2258  O   MET B  22     -40.304  45.225  87.934  1.00  0.00      A    O  
ATOM   2259  CB  MET B  22     -42.231  45.029  90.419  1.00  0.00      A    C  
ATOM   2260  CG  MET B  22     -42.786  45.387  91.791  1.00  0.00      A    C  
ATOM   2261  SD  MET B  22     -44.585  45.271  91.864  1.00  0.00      A    S  
ATOM   2262  CE  MET B  22     -44.816  43.500  91.756  1.00  0.00      A    C  
ATOM   2263  H   MET B  22     -40.588  47.181  89.910  1.00  0.00      A    H  
ATOM   2264  HA  MET B  22     -40.275  44.482  91.100  1.00  0.00      A    H  
ATOM   2265 1HB  MET B  22     -42.678  45.705  89.693  1.00  0.00      A    H  
ATOM   2266 2HB  MET B  22     -42.565  44.020  90.176  1.00  0.00      A    H  
ATOM   2267 1HG  MET B  22     -42.368  44.715  92.539  1.00  0.00      A    H  
ATOM   2268 2HG  MET B  22     -42.496  46.405  92.047  1.00  0.00      A    H  
ATOM   2269 1HE  MET B  22     -45.881  43.268  91.789  1.00  0.00      A    H  
ATOM   2270 2HE  MET B  22     -44.393  43.134  90.820  1.00  0.00      A    H  
ATOM   2271 3HE  MET B  22     -44.314  43.015  92.595  1.00  0.00      A    H  
ATOM   2272  N   GLU B  23     -39.772  43.296  88.988  1.00  0.00      A    N  
ATOM   2273  CA  GLU B  23     -39.295  42.630  87.777  1.00  0.00      A    C  
ATOM   2274  C   GLU B  23     -40.439  42.435  86.789  1.00  0.00      A    C  
ATOM   2275  O   GLU B  23     -40.252  42.554  85.579  1.00  0.00      A    O  
ATOM   2276  CB  GLU B  23     -38.663  41.279  88.118  1.00  0.00      A    C  
ATOM   2277  CG  GLU B  23     -37.348  41.372  88.878  1.00  0.00      A    C  
ATOM   2278  CD  GLU B  23     -36.784  40.027  89.241  1.00  0.00      A    C  
ATOM   2279  OE1 GLU B  23     -37.440  39.044  88.996  1.00  0.00      A    O  
ATOM   2280  OE2 GLU B  23     -35.697  39.983  89.766  1.00  0.00      A    O1-
ATOM   2281  H   GLU B  23     -39.757  42.808  89.837  1.00  0.00      A    H  
ATOM   2282  HA  GLU B  23     -38.536  43.260  87.311  1.00  0.00      A    H  
ATOM   2283 1HB  GLU B  23     -39.358  40.695  88.723  1.00  0.00      A    H  
ATOM   2284 2HB  GLU B  23     -38.481  40.720  87.200  1.00  0.00      A    H  
ATOM   2285 1HG  GLU B  23     -36.622  41.903  88.262  1.00  0.00      A    H  
ATOM   2286 2HG  GLU B  23     -37.506  41.953  89.785  1.00  0.00      A    H  
ATOM   2287  N   LYS B  24     -41.623  42.153  87.309  1.00  0.00      A    N  
ATOM   2288  CA  LYS B  24     -42.785  41.960  86.454  1.00  0.00      A    C  
ATOM   2289  C   LYS B  24     -43.068  43.228  85.655  1.00  0.00      A    C  
ATOM   2290  O   LYS B  24     -43.260  43.184  84.434  1.00  0.00      A    O  
ATOM   2291  CB  LYS B  24     -44.009  41.568  87.285  1.00  0.00      A    C  
ATOM   2292  CG  LYS B  24     -43.949  40.163  87.867  1.00  0.00      A    C  
ATOM   2293  CD  LYS B  24     -45.186  39.856  88.698  1.00  0.00      A    C  
ATOM   2294  CE  LYS B  24     -45.120  38.458  89.296  1.00  0.00      A    C  
ATOM   2295  NZ  LYS B  24     -46.303  38.160  90.147  1.00  0.00      A    N1+
ATOM   2296  H   LYS B  24     -41.720  42.081  88.282  1.00  0.00      A    H  
ATOM   2297  HA  LYS B  24     -42.569  41.153  85.753  1.00  0.00      A    H  
ATOM   2298 1HB  LYS B  24     -44.126  42.269  88.111  1.00  0.00      A    H  
ATOM   2299 2HB  LYS B  24     -44.905  41.636  86.667  1.00  0.00      A    H  
ATOM   2300 1HG  LYS B  24     -43.875  39.435  87.058  1.00  0.00      A    H  
ATOM   2301 2HG  LYS B  24     -43.066  40.068  88.498  1.00  0.00      A    H  
ATOM   2302 1HD  LYS B  24     -45.273  40.584  89.506  1.00  0.00      A    H  
ATOM   2303 2HD  LYS B  24     -46.073  39.930  88.069  1.00  0.00      A    H  
ATOM   2304 1HE  LYS B  24     -45.069  37.722  88.495  1.00  0.00      A    H  
ATOM   2305 2HE  LYS B  24     -44.220  38.364  89.903  1.00  0.00      A    H  
ATOM   2306 1HZ  LYS B  24     -46.221  37.227  90.524  1.00  0.00      A    H  
ATOM   2307 2HZ  LYS B  24     -46.350  38.827  90.906  1.00  0.00      A    H  
ATOM   2308 3HZ  LYS B  24     -47.143  38.225  89.591  1.00  0.00      A    H  
ATOM   2309  N   LEU B  25     -43.066  44.358  86.343  1.00  0.00      A    N  
ATOM   2310  CA  LEU B  25     -43.304  45.631  85.684  1.00  0.00      A    C  
ATOM   2311  C   LEU B  25     -42.216  45.875  84.653  1.00  0.00      A    C  
ATOM   2312  O   LEU B  25     -42.476  46.389  83.562  1.00  0.00      A    O  
ATOM   2313  CB  LEU B  25     -43.332  46.773  86.708  1.00  0.00      A    C  
ATOM   2314  CG  LEU B  25     -44.529  46.779  87.667  1.00  0.00      A    C  
ATOM   2315  CD1 LEU B  25     -44.329  47.858  88.723  1.00  0.00      A    C  
ATOM   2316  CD2 LEU B  25     -45.809  47.015  86.879  1.00  0.00      A    C  
ATOM   2317  H   LEU B  25     -42.884  44.337  87.307  1.00  0.00      A    H  
ATOM   2318  HA  LEU B  25     -44.274  45.587  85.189  1.00  0.00      A    H  
ATOM   2319 1HB  LEU B  25     -42.426  46.722  87.309  1.00  0.00      A    H  
ATOM   2320 2HB  LEU B  25     -43.333  47.722  86.171  1.00  0.00      A    H  
ATOM   2321  HG  LEU B  25     -44.590  45.818  88.179  1.00  0.00      A    H  
ATOM   2322 1HD1 LEU B  25     -45.180  47.862  89.405  1.00  0.00      A    H  
ATOM   2323 2HD1 LEU B  25     -43.417  47.652  89.284  1.00  0.00      A    H  
ATOM   2324 3HD1 LEU B  25     -44.248  48.830  88.239  1.00  0.00      A    H  
ATOM   2325 1HD2 LEU B  25     -46.660  47.020  87.561  1.00  0.00      A    H  
ATOM   2326 2HD2 LEU B  25     -45.750  47.978  86.368  1.00  0.00      A    H  
ATOM   2327 3HD2 LEU B  25     -45.936  46.221  86.144  1.00  0.00      A    H  
ATOM   2328  N   ASN B  26     -40.993  45.492  84.999  1.00  0.00      A    N  
ATOM   2329  CA  ASN B  26     -39.874  45.671  84.085  1.00  0.00      A    C  
ATOM   2330  C   ASN B  26     -40.103  44.857  82.816  1.00  0.00      A    C  
ATOM   2331  O   ASN B  26     -39.819  45.319  81.709  1.00  0.00      A    O  
ATOM   2332  CB  ASN B  26     -38.567  45.235  84.747  1.00  0.00      A    C  
ATOM   2333  CG  ASN B  26     -38.105  46.303  85.730  1.00  0.00      A    C  
ATOM   2334  ND2 ASN B  26     -38.193  46.078  87.012  1.00  0.00      A    N  
ATOM   2335  OD1 ASN B  26     -37.653  47.370  85.320  1.00  0.00      A    O  
ATOM   2336  H   ASN B  26     -40.850  45.074  85.880  1.00  0.00      A    H  
ATOM   2337  HA  ASN B  26     -39.821  46.725  83.804  1.00  0.00      A    H  
ATOM   2338 1HB  ASN B  26     -38.721  44.305  85.269  1.00  0.00      A    H  
ATOM   2339 2HB  ASN B  26     -37.807  45.098  83.989  1.00  0.00      A    H  
ATOM   2340 1HD2 ASN B  26     -37.900  46.760  87.652  1.00  0.00      A    H  
ATOM   2341 2HD2 ASN B  26     -38.555  45.227  87.337  1.00  0.00      A    H  
ATOM   2342  N   GLN B  27     -40.619  43.643  82.979  1.00  0.00      A    N  
ATOM   2343  CA  GLN B  27     -40.871  42.784  81.832  1.00  0.00      A    C  
ATOM   2344  C   GLN B  27     -41.874  43.437  80.879  1.00  0.00      A    C  
ATOM   2345  O   GLN B  27     -41.662  43.467  79.665  1.00  0.00      A    O  
ATOM   2346  CB  GLN B  27     -41.389  41.418  82.289  1.00  0.00      A    C  
ATOM   2347  CG  GLN B  27     -40.347  40.558  82.983  1.00  0.00      A    C  
ATOM   2348  CD  GLN B  27     -40.924  39.254  83.501  1.00  0.00      A    C  
ATOM   2349  NE2 GLN B  27     -40.085  38.227  83.581  1.00  0.00      A    N  
ATOM   2350  OE1 GLN B  27     -42.111  39.170  83.826  1.00  0.00      A    O  
ATOM   2351  H   GLN B  27     -40.829  43.321  83.883  1.00  0.00      A    H  
ATOM   2352  HA  GLN B  27     -39.934  42.640  81.294  1.00  0.00      A    H  
ATOM   2353 1HB  GLN B  27     -42.223  41.556  82.976  1.00  0.00      A    H  
ATOM   2354 2HB  GLN B  27     -41.762  40.863  81.428  1.00  0.00      A    H  
ATOM   2355 1HG  GLN B  27     -39.553  40.322  82.273  1.00  0.00      A    H  
ATOM   2356 2HG  GLN B  27     -39.939  41.110  83.829  1.00  0.00      A    H  
ATOM   2357 1HE2 GLN B  27     -40.409  37.341  83.916  1.00  0.00      A    H  
ATOM   2358 2HE2 GLN B  27     -39.130  38.338  83.306  1.00  0.00      A    H  
ATOM   2359  N   LEU B  28     -42.955  43.977  81.437  1.00  0.00      A    N  
ATOM   2360  CA  LEU B  28     -43.977  44.630  80.620  1.00  0.00      A    C  
ATOM   2361  C   LEU B  28     -43.368  45.819  79.878  1.00  0.00      A    C  
ATOM   2362  O   LEU B  28     -43.651  46.045  78.695  1.00  0.00      A    O  
ATOM   2363  CB  LEU B  28     -45.146  45.101  81.494  1.00  0.00      A    C  
ATOM   2364  CG  LEU B  28     -46.303  45.781  80.750  1.00  0.00      A    C  
ATOM   2365  CD1 LEU B  28     -46.895  44.810  79.737  1.00  0.00      A    C  
ATOM   2366  CD2 LEU B  28     -47.354  46.237  81.751  1.00  0.00      A    C  
ATOM   2367  H   LEU B  28     -43.066  43.936  82.415  1.00  0.00      A    H  
ATOM   2368  HA  LEU B  28     -44.354  43.910  79.895  1.00  0.00      A    H  
ATOM   2369 1HB  LEU B  28     -45.553  44.241  82.023  1.00  0.00      A    H  
ATOM   2370 2HB  LEU B  28     -44.767  45.808  82.232  1.00  0.00      A    H  
ATOM   2371  HG  LEU B  28     -45.924  46.645  80.202  1.00  0.00      A    H  
ATOM   2372 1HD1 LEU B  28     -47.716  45.294  79.208  1.00  0.00      A    H  
ATOM   2373 2HD1 LEU B  28     -46.127  44.517  79.022  1.00  0.00      A    H  
ATOM   2374 3HD1 LEU B  28     -47.267  43.928  80.255  1.00  0.00      A    H  
ATOM   2375 1HD2 LEU B  28     -48.175  46.721  81.222  1.00  0.00      A    H  
ATOM   2376 2HD2 LEU B  28     -47.732  45.374  82.298  1.00  0.00      A    H  
ATOM   2377 3HD2 LEU B  28     -46.907  46.943  82.452  1.00  0.00      A    H  
ATOM   2378  N   TRP B  29     -42.518  46.568  80.569  1.00  0.00      A    N  
ATOM   2379  CA  TRP B  29     -41.874  47.712  79.948  1.00  0.00      A    C  
ATOM   2380  C   TRP B  29     -41.095  47.261  78.720  1.00  0.00      A    C  
ATOM   2381  O   TRP B  29     -41.159  47.885  77.660  1.00  0.00      A    O  
ATOM   2382  CB  TRP B  29     -40.938  48.409  80.937  1.00  0.00      A    C  
ATOM   2383  CG  TRP B  29     -40.235  49.600  80.360  1.00  0.00      A    C  
ATOM   2384  CD1 TRP B  29     -40.704  50.878  80.313  1.00  0.00      A    C  
ATOM   2385  CD2 TRP B  29     -38.926  49.629  79.741  1.00  0.00      A    C  
ATOM   2386  CE2 TRP B  29     -38.688  50.951  79.355  1.00  0.00      A    C  
ATOM   2387  CE3 TRP B  29     -37.952  48.654  79.490  1.00  0.00      A    C  
ATOM   2388  NE1 TRP B  29     -39.782  51.698  79.709  1.00  0.00      A    N  
ATOM   2389  CZ2 TRP B  29     -37.512  51.330  78.725  1.00  0.00      A    C  
ATOM   2390  CZ3 TRP B  29     -36.774  49.035  78.859  1.00  0.00      A    C  
ATOM   2391  CH2 TRP B  29     -36.560  50.338  78.488  1.00  0.00      A    C  
ATOM   2392  H   TRP B  29     -42.316  46.343  81.502  1.00  0.00      A    H  
ATOM   2393  HA  TRP B  29     -42.644  48.420  79.644  1.00  0.00      A    H  
ATOM   2394 1HB  TRP B  29     -41.507  48.735  81.809  1.00  0.00      A    H  
ATOM   2395 2HB  TRP B  29     -40.185  47.701  81.285  1.00  0.00      A    H  
ATOM   2396  HD1 TRP B  29     -41.669  51.203  80.698  1.00  0.00      A    H  
ATOM   2397  HE1 TRP B  29     -39.891  52.689  79.551  1.00  0.00      A    H  
ATOM   2398  HE3 TRP B  29     -38.116  47.618  79.785  1.00  0.00      A    H  
ATOM   2399  HZ2 TRP B  29     -37.324  52.359  78.422  1.00  0.00      A    H  
ATOM   2400  HZ3 TRP B  29     -36.021  48.270  78.666  1.00  0.00      A    H  
ATOM   2401  HH2 TRP B  29     -35.624  50.602  77.995  1.00  0.00      A    H  
ATOM   2402  N   GLU B  30     -40.363  46.166  78.873  1.00  0.00      A    N  
ATOM   2403  CA  GLU B  30     -39.577  45.630  77.766  1.00  0.00      A    C  
ATOM   2404  C   GLU B  30     -40.486  45.261  76.596  1.00  0.00      A    C  
ATOM   2405  O   GLU B  30     -40.123  45.455  75.432  1.00  0.00      A    O  
ATOM   2406  CB  GLU B  30     -38.778  44.404  78.216  1.00  0.00      A    C  
ATOM   2407  CG  GLU B  30     -37.636  44.716  79.173  1.00  0.00      A    C  
ATOM   2408  CD  GLU B  30     -36.920  43.484  79.650  1.00  0.00      A    C  
ATOM   2409  OE1 GLU B  30     -37.352  42.403  79.323  1.00  0.00      A    O  
ATOM   2410  OE2 GLU B  30     -35.938  43.620  80.341  1.00  0.00      A    O1-
ATOM   2411  H   GLU B  30     -40.359  45.711  79.746  1.00  0.00      A    H  
ATOM   2412  HA  GLU B  30     -38.878  46.398  77.434  1.00  0.00      A    H  
ATOM   2413 1HB  GLU B  30     -39.444  43.697  78.709  1.00  0.00      A    H  
ATOM   2414 2HB  GLU B  30     -38.357  43.904  77.344  1.00  0.00      A    H  
ATOM   2415 1HG  GLU B  30     -36.921  45.366  78.670  1.00  0.00      A    H  
ATOM   2416 2HG  GLU B  30     -38.033  45.255  80.032  1.00  0.00      A    H  
ATOM   2417  N   LYS B  31     -41.666  44.736  76.906  1.00  0.00      A    N  
ATOM   2418  CA  LYS B  31     -42.614  44.351  75.866  1.00  0.00      A    C  
ATOM   2419  C   LYS B  31     -43.008  45.581  75.048  1.00  0.00      A    C  
ATOM   2420  O   LYS B  31     -43.085  45.535  73.816  1.00  0.00      A    O  
ATOM   2421  CB  LYS B  31     -43.852  43.691  76.474  1.00  0.00      A    C  
ATOM   2422  CG  LYS B  31     -43.607  42.303  77.051  1.00  0.00      A    C  
ATOM   2423  CD  LYS B  31     -44.875  41.722  77.655  1.00  0.00      A    C  
ATOM   2424  CE  LYS B  31     -44.628  40.342  78.244  1.00  0.00      A    C  
ATOM   2425  NZ  LYS B  31     -45.852  39.779  78.878  1.00  0.00      A    N1+
ATOM   2426  H   LYS B  31     -41.906  44.606  77.853  1.00  0.00      A    H  
ATOM   2427  HA  LYS B  31     -42.128  43.632  75.205  1.00  0.00      A    H  
ATOM   2428 1HB  LYS B  31     -44.246  44.320  77.272  1.00  0.00      A    H  
ATOM   2429 2HB  LYS B  31     -44.629  43.604  75.712  1.00  0.00      A    H  
ATOM   2430 1HG  LYS B  31     -43.253  41.638  76.262  1.00  0.00      A    H  
ATOM   2431 2HG  LYS B  31     -42.839  42.362  77.822  1.00  0.00      A    H  
ATOM   2432 1HD  LYS B  31     -45.239  42.385  78.442  1.00  0.00      A    H  
ATOM   2433 2HD  LYS B  31     -45.644  41.646  76.886  1.00  0.00      A    H  
ATOM   2434 1HE  LYS B  31     -44.297  39.665  77.459  1.00  0.00      A    H  
ATOM   2435 2HE  LYS B  31     -43.841  40.403  78.996  1.00  0.00      A    H  
ATOM   2436 1HZ  LYS B  31     -45.646  38.865  79.255  1.00  0.00      A    H  
ATOM   2437 2HZ  LYS B  31     -46.158  40.390  79.622  1.00  0.00      A    H  
ATOM   2438 3HZ  LYS B  31     -46.583  39.700  78.186  1.00  0.00      A    H  
ATOM   2439  N   ALA B  32     -43.247  46.691  75.734  1.00  0.00      A    N  
ATOM   2440  CA  ALA B  32     -43.615  47.915  75.039  1.00  0.00      A    C  
ATOM   2441  C   ALA B  32     -42.448  48.403  74.181  1.00  0.00      A    C  
ATOM   2442  O   ALA B  32     -42.646  48.913  73.075  1.00  0.00      A    O  
ATOM   2443  CB  ALA B  32     -44.012  48.996  76.044  1.00  0.00      A    C  
ATOM   2444  H   ALA B  32     -43.169  46.688  76.715  1.00  0.00      A    H  
ATOM   2445  HA  ALA B  32     -44.457  47.692  74.382  1.00  0.00      A    H  
ATOM   2446 1HB  ALA B  32     -43.209  49.144  76.749  1.00  0.00      A    H  
ATOM   2447 2HB  ALA B  32     -44.903  48.684  76.571  1.00  0.00      A    H  
ATOM   2448 3HB  ALA B  32     -44.210  49.919  75.521  1.00  0.00      A    H  
ATOM   2449  N   GLN B  33     -41.229  48.240  74.697  1.00  0.00      A    N  
ATOM   2450  CA  GLN B  33     -40.036  48.672  73.970  1.00  0.00      A    C  
ATOM   2451  C   GLN B  33     -39.901  47.935  72.641  1.00  0.00      A    C  
ATOM   2452  O   GLN B  33     -39.643  48.553  71.608  1.00  0.00      A    O  
ATOM   2453  CB  GLN B  33     -38.781  48.450  74.819  1.00  0.00      A    C  
ATOM   2454  CG  GLN B  33     -37.493  48.913  74.161  1.00  0.00      A    C  
ATOM   2455  CD  GLN B  33     -36.278  48.687  75.040  1.00  0.00      A    C  
ATOM   2456  NE2 GLN B  33     -35.390  49.673  75.087  1.00  0.00      A    N  
ATOM   2457  OE1 GLN B  33     -36.139  47.636  75.672  1.00  0.00      A    O  
ATOM   2458  H   GLN B  33     -41.132  47.830  75.584  1.00  0.00      A    H  
ATOM   2459  HA  GLN B  33     -40.127  49.736  73.757  1.00  0.00      A    H  
ATOM   2460 1HB  GLN B  33     -38.883  48.980  75.767  1.00  0.00      A    H  
ATOM   2461 2HB  GLN B  33     -38.680  47.389  75.049  1.00  0.00      A    H  
ATOM   2462 1HG  GLN B  33     -37.352  48.356  73.233  1.00  0.00      A    H  
ATOM   2463 2HG  GLN B  33     -37.568  49.979  73.948  1.00  0.00      A    H  
ATOM   2464 1HE2 GLN B  33     -34.569  49.582  75.651  1.00  0.00      A    H  
ATOM   2465 2HE2 GLN B  33     -35.543  50.509  74.558  1.00  0.00      A    H  
ATOM   2466  N   ARG B  34     -40.078  46.620  72.668  1.00  0.00      A    N  
ATOM   2467  CA  ARG B  34     -39.972  45.833  71.444  1.00  0.00      A    C  
ATOM   2468  C   ARG B  34     -41.101  46.198  70.486  1.00  0.00      A    C  
ATOM   2469  O   ARG B  34     -40.915  46.209  69.269  1.00  0.00      A    O  
ATOM   2470  CB  ARG B  34     -40.024  44.343  71.751  1.00  0.00      A    C  
ATOM   2471  CG  ARG B  34     -38.797  43.793  72.461  1.00  0.00      A    C  
ATOM   2472  CD  ARG B  34     -38.944  42.349  72.772  1.00  0.00      A    C  
ATOM   2473  NE  ARG B  34     -37.772  41.817  73.451  1.00  0.00      A    N  
ATOM   2474  CZ  ARG B  34     -37.683  40.575  73.962  1.00  0.00      A    C  
ATOM   2475  NH1 ARG B  34     -38.700  39.748  73.866  1.00  0.00      A    N1+
ATOM   2476  NH2 ARG B  34     -36.571  40.186  74.563  1.00  0.00      A    N  
ATOM   2477  H   ARG B  34     -40.283  46.174  73.521  1.00  0.00      A    H  
ATOM   2478  HA  ARG B  34     -39.015  46.054  70.971  1.00  0.00      A    H  
ATOM   2479 1HB  ARG B  34     -40.890  44.132  72.378  1.00  0.00      A    H  
ATOM   2480 2HB  ARG B  34     -40.147  43.784  70.824  1.00  0.00      A    H  
ATOM   2481 1HG  ARG B  34     -37.921  43.920  71.824  1.00  0.00      A    H  
ATOM   2482 2HG  ARG B  34     -38.646  44.332  73.397  1.00  0.00      A    H  
ATOM   2483 1HD  ARG B  34     -39.809  42.202  73.418  1.00  0.00      A    H  
ATOM   2484 2HD  ARG B  34     -39.084  41.790  71.846  1.00  0.00      A    H  
ATOM   2485  HE  ARG B  34     -36.969  42.424  73.544  1.00  0.00      A    H  
ATOM   2486 1HH1 ARG B  34     -39.550  40.046  73.406  1.00  0.00      A    H  
ATOM   2487 2HH1 ARG B  34     -38.633  38.817  74.250  1.00  0.00      A    H  
ATOM   2488 1HH2 ARG B  34     -35.788  40.821  74.638  1.00  0.00      A    H  
ATOM   2489 2HH2 ARG B  34     -36.504  39.255  74.947  1.00  0.00      A    H  
ATOM   2490  N   LEU B  35     -42.273  46.501  71.043  1.00  0.00      A    N  
ATOM   2491  CA  LEU B  35     -43.423  46.867  70.224  1.00  0.00      A    C  
ATOM   2492  C   LEU B  35     -43.135  48.156  69.463  1.00  0.00      A    C  
ATOM   2493  O   LEU B  35     -43.518  48.302  68.301  1.00  0.00      A    O  
ATOM   2494  CB  LEU B  35     -44.672  47.041  71.098  1.00  0.00      A    C  
ATOM   2495  CG  LEU B  35     -45.970  47.362  70.346  1.00  0.00      A    C  
ATOM   2496  CD1 LEU B  35     -46.280  46.239  69.364  1.00  0.00      A    C  
ATOM   2497  CD2 LEU B  35     -47.104  47.543  71.345  1.00  0.00      A    C  
ATOM   2498  H   LEU B  35     -42.361  46.484  72.023  1.00  0.00      A    H  
ATOM   2499  HA  LEU B  35     -43.608  46.064  69.510  1.00  0.00      A    H  
ATOM   2500 1HB  LEU B  35     -44.833  46.123  71.660  1.00  0.00      A    H  
ATOM   2501 2HB  LEU B  35     -44.491  47.849  71.806  1.00  0.00      A    H  
ATOM   2502  HG  LEU B  35     -45.841  48.280  69.772  1.00  0.00      A    H  
ATOM   2503 1HD1 LEU B  35     -47.202  46.467  68.830  1.00  0.00      A    H  
ATOM   2504 2HD1 LEU B  35     -45.462  46.145  68.650  1.00  0.00      A    H  
ATOM   2505 3HD1 LEU B  35     -46.398  45.303  69.908  1.00  0.00      A    H  
ATOM   2506 1HD2 LEU B  35     -48.026  47.772  70.811  1.00  0.00      A    H  
ATOM   2507 2HD2 LEU B  35     -47.234  46.624  71.917  1.00  0.00      A    H  
ATOM   2508 3HD2 LEU B  35     -46.864  48.363  72.023  1.00  0.00      A    H  
ATOM   2509  N   HIS B  36     -42.454  49.087  70.124  1.00  0.00      A    N  
ATOM   2510  CA  HIS B  36     -42.117  50.360  69.501  1.00  0.00      A    C  
ATOM   2511  C   HIS B  36     -43.375  51.167  69.214  1.00  0.00      A    C  
ATOM   2512  O   HIS B  36     -44.171  50.811  68.347  1.00  0.00      A    O  
ATOM   2513  CB  HIS B  36     -41.334  50.143  68.202  1.00  0.00      A    C  
ATOM   2514  CG  HIS B  36     -40.005  49.485  68.404  1.00  0.00      A    C  
ATOM   2515  CD2 HIS B  36     -39.421  48.442  67.770  1.00  0.00      A    C  
ATOM   2516  ND1 HIS B  36     -39.107  49.900  69.365  1.00  0.00      A    N  
ATOM   2517  CE1 HIS B  36     -38.028  49.140  69.313  1.00  0.00      A    C  
ATOM   2518  NE2 HIS B  36     -38.192  48.248  68.353  1.00  0.00      A    N  
ATOM   2519  H   HIS B  36     -42.173  48.912  71.048  1.00  0.00      A    H  
ATOM   2520  HA  HIS B  36     -41.491  50.942  70.176  1.00  0.00      A    H  
ATOM   2521 1HB  HIS B  36     -41.922  49.524  67.522  1.00  0.00      A    H  
ATOM   2522 2HB  HIS B  36     -41.169  51.102  67.711  1.00  0.00      A    H  
ATOM   2523  HD1 HIS B  36     -39.266  50.607  70.056  1.00  0.00      A    H  
ATOM   2524  HD2 HIS B  36     -39.743  47.798  66.949  1.00  0.00      A    H  
ATOM   2525  HE1 HIS B  36     -37.197  49.309  69.997  1.00  0.00      A    H  
ATOM   2526  N   LEU B  37     -43.543  52.262  69.949  1.00  0.00      A    N  
ATOM   2527  CA  LEU B  37     -44.709  53.124  69.764  1.00  0.00      A    C  
ATOM   2528  C   LEU B  37     -44.289  54.592  69.679  1.00  0.00      A    C  
ATOM   2529  O   LEU B  37     -43.245  54.977  70.204  1.00  0.00      A    O  
ATOM   2530  CB  LEU B  37     -45.703  52.930  70.917  1.00  0.00      A    C  
ATOM   2531  CG  LEU B  37     -46.286  51.520  71.063  1.00  0.00      A    C  
ATOM   2532  CD1 LEU B  37     -47.069  51.426  72.366  1.00  0.00      A    C  
ATOM   2533  CD2 LEU B  37     -47.176  51.212  69.867  1.00  0.00      A    C  
ATOM   2534  H   LEU B  37     -42.870  52.492  70.623  1.00  0.00      A    H  
ATOM   2535  HA  LEU B  37     -45.199  52.847  68.830  1.00  0.00      A    H  
ATOM   2536 1HB  LEU B  37     -45.202  53.180  71.851  1.00  0.00      A    H  
ATOM   2537 2HB  LEU B  37     -46.534  53.622  70.778  1.00  0.00      A    H  
ATOM   2538  HG  LEU B  37     -45.475  50.793  71.108  1.00  0.00      A    H  
ATOM   2539 1HD1 LEU B  37     -47.484  50.423  72.469  1.00  0.00      A    H  
ATOM   2540 2HD1 LEU B  37     -46.404  51.631  73.204  1.00  0.00      A    H  
ATOM   2541 3HD1 LEU B  37     -47.879  52.154  72.356  1.00  0.00      A    H  
ATOM   2542 1HD2 LEU B  37     -47.590  50.209  69.970  1.00  0.00      A    H  
ATOM   2543 2HD2 LEU B  37     -47.988  51.938  69.821  1.00  0.00      A    H  
ATOM   2544 3HD2 LEU B  37     -46.587  51.269  68.951  1.00  0.00      A    H  
ATOM   2545  N   PRO B  38     -45.080  55.416  69.032  1.00  0.00      A    N  
ATOM   2546  CA  PRO B  38     -44.773  56.869  68.884  1.00  0.00      A    C  
ATOM   2547  C   PRO B  38     -44.247  57.493  70.182  1.00  0.00      A    C  
ATOM   2548  O   PRO B  38     -44.543  57.007  71.275  1.00  0.00      A    O  
ATOM   2549  CB  PRO B  38     -46.120  57.479  68.491  1.00  0.00      A    C  
ATOM   2550  CG  PRO B  38     -46.860  56.385  67.789  1.00  0.00      A    C  
ATOM   2551  CD  PRO B  38     -46.350  55.058  68.365  1.00  0.00      A    C  
ATOM   2552  HA  PRO B  38     -44.037  57.003  68.079  1.00  0.00      A    H  
ATOM   2553 1HB  PRO B  38     -46.660  57.791  69.377  1.00  0.00      A    H  
ATOM   2554 2HB  PRO B  38     -45.976  58.315  67.823  1.00  0.00      A    H  
ATOM   2555 1HG  PRO B  38     -47.923  56.487  67.967  1.00  0.00      A    H  
ATOM   2556 2HG  PRO B  38     -46.659  56.422  66.729  1.00  0.00      A    H  
ATOM   2557 1HD  PRO B  38     -47.059  54.660  69.075  1.00  0.00      A    H  
ATOM   2558 2HD  PRO B  38     -46.167  54.351  67.570  1.00  0.00      A    H  
ATOM   2559  N   PRO B  39     -43.481  58.554  70.084  1.00  0.00      A    N  
ATOM   2560  CA  PRO B  39     -42.913  59.255  71.279  1.00  0.00      A    C  
ATOM   2561  C   PRO B  39     -43.998  59.739  72.244  1.00  0.00      A    C  
ATOM   2562  O   PRO B  39     -43.898  59.550  73.457  1.00  0.00      A    O  
ATOM   2563  CB  PRO B  39     -42.159  60.438  70.665  1.00  0.00      A    C  
ATOM   2564  CG  PRO B  39     -41.760  59.955  69.313  1.00  0.00      A    C  
ATOM   2565  CD  PRO B  39     -42.942  59.152  68.838  1.00  0.00      A    C  
ATOM   2566  HA  PRO B  39     -42.222  58.577  71.801  1.00  0.00      A    H  
ATOM   2567 1HB  PRO B  39     -42.813  61.322  70.626  1.00  0.00      A    H  
ATOM   2568 2HB  PRO B  39     -41.298  60.703  71.295  1.00  0.00      A    H  
ATOM   2569 1HG  PRO B  39     -41.536  60.807  68.655  1.00  0.00      A    H  
ATOM   2570 2HG  PRO B  39     -40.840  59.355  69.379  1.00  0.00      A    H  
ATOM   2571 1HD  PRO B  39     -43.675  59.822  68.365  1.00  0.00      A    H  
ATOM   2572 2HD  PRO B  39     -42.603  58.384  68.127  1.00  0.00      A    H  
ATOM   2573  N   VAL B  40     -45.026  60.377  71.690  1.00  0.00      A    N  
ATOM   2574  CA  VAL B  40     -46.125  60.901  72.500  1.00  0.00      A    C  
ATOM   2575  C   VAL B  40     -46.876  59.769  73.185  1.00  0.00      A    C  
ATOM   2576  O   VAL B  40     -47.170  59.836  74.376  1.00  0.00      A    O  
ATOM   2577  CB  VAL B  40     -47.094  61.697  71.619  1.00  0.00      A    C  
ATOM   2578  CG1 VAL B  40     -48.348  62.054  72.421  1.00  0.00      A    C  
ATOM   2579  CG2 VAL B  40     -46.417  62.983  71.140  1.00  0.00      A    C  
ATOM   2580  H   VAL B  40     -45.043  60.502  70.721  1.00  0.00      A    H  
ATOM   2581  HA  VAL B  40     -45.709  61.564  73.260  1.00  0.00      A    H  
ATOM   2582  HB  VAL B  40     -47.375  61.097  70.765  1.00  0.00      A    H  
ATOM   2583 1HG1 VAL B  40     -48.976  61.179  72.514  1.00  0.00      A    H  
ATOM   2584 2HG1 VAL B  40     -48.892  62.835  71.912  1.00  0.00      A    H  
ATOM   2585 3HG1 VAL B  40     -48.062  62.397  73.403  1.00  0.00      A    H  
ATOM   2586 1HG2 VAL B  40     -45.607  62.738  70.470  1.00  0.00      A    H  
ATOM   2587 2HG2 VAL B  40     -46.029  63.525  71.990  1.00  0.00      A    H  
ATOM   2588 3HG2 VAL B  40     -47.138  63.597  70.621  1.00  0.00      A    H  
ATOM   2589  N   ARG B  41     -47.184  58.733  72.421  1.00  0.00      A    N  
ATOM   2590  CA  ARG B  41     -47.904  57.592  72.961  1.00  0.00      A    C  
ATOM   2591  C   ARG B  41     -47.062  56.896  74.025  1.00  0.00      A    C  
ATOM   2592  O   ARG B  41     -47.573  56.490  75.069  1.00  0.00      A    O  
ATOM   2593  CB  ARG B  41     -48.257  56.604  71.859  1.00  0.00      A    C  
ATOM   2594  CG  ARG B  41     -49.090  55.414  72.310  1.00  0.00      A    C  
ATOM   2595  CD  ARG B  41     -49.493  54.560  71.162  1.00  0.00      A    C  
ATOM   2596  NE  ARG B  41     -50.249  53.395  71.593  1.00  0.00      A    N  
ATOM   2597  CZ  ARG B  41     -50.714  52.437  70.767  1.00  0.00      A    C  
ATOM   2598  NH1 ARG B  41     -50.491  52.520  69.474  1.00  0.00      A    N1+
ATOM   2599  NH2 ARG B  41     -51.392  51.414  71.257  1.00  0.00      A    N  
ATOM   2600  H   ARG B  41     -46.925  58.737  71.478  1.00  0.00      A    H  
ATOM   2601  HA  ARG B  41     -48.830  57.949  73.414  1.00  0.00      A    H  
ATOM   2602 1HB  ARG B  41     -48.811  57.116  71.075  1.00  0.00      A    H  
ATOM   2603 2HB  ARG B  41     -47.341  56.216  71.412  1.00  0.00      A    H  
ATOM   2604 1HG  ARG B  41     -48.509  54.804  73.002  1.00  0.00      A    H  
ATOM   2605 2HG  ARG B  41     -49.993  55.770  72.807  1.00  0.00      A    H  
ATOM   2606 1HD  ARG B  41     -50.117  55.138  70.480  1.00  0.00      A    H  
ATOM   2607 2HD  ARG B  41     -48.604  54.215  70.635  1.00  0.00      A    H  
ATOM   2608  HE  ARG B  41     -50.439  53.298  72.581  1.00  0.00      A    H  
ATOM   2609 1HH1 ARG B  41     -49.973  53.301  69.099  1.00  0.00      A    H  
ATOM   2610 2HH1 ARG B  41     -50.839  51.801  68.856  1.00  0.00      A    H  
ATOM   2611 1HH2 ARG B  41     -51.562  51.351  72.252  1.00  0.00      A    H  
ATOM   2612 2HH2 ARG B  41     -51.739  50.696  70.639  1.00  0.00      A    H  
ATOM   2613  N   LEU B  42     -45.771  56.758  73.747  1.00  0.00      A    N  
ATOM   2614  CA  LEU B  42     -44.864  56.109  74.685  1.00  0.00      A    C  
ATOM   2615  C   LEU B  42     -44.800  56.876  75.996  1.00  0.00      A    C  
ATOM   2616  O   LEU B  42     -44.836  56.282  77.075  1.00  0.00      A    O  
ATOM   2617  CB  LEU B  42     -43.458  55.999  74.079  1.00  0.00      A    C  
ATOM   2618  CG  LEU B  42     -42.400  55.335  74.969  1.00  0.00      A    C  
ATOM   2619  CD1 LEU B  42     -42.826  53.908  75.286  1.00  0.00      A    C  
ATOM   2620  CD2 LEU B  42     -41.053  55.360  74.261  1.00  0.00      A    C  
ATOM   2621  H   LEU B  42     -45.422  57.100  72.898  1.00  0.00      A    H  
ATOM   2622  HA  LEU B  42     -45.235  55.105  74.887  1.00  0.00      A    H  
ATOM   2623 1HB  LEU B  42     -43.522  55.427  73.156  1.00  0.00      A    H  
ATOM   2624 2HB  LEU B  42     -43.105  57.002  73.837  1.00  0.00      A    H  
ATOM   2625  HG  LEU B  42     -42.325  55.877  75.912  1.00  0.00      A    H  
ATOM   2626 1HD1 LEU B  42     -42.074  53.436  75.918  1.00  0.00      A    H  
ATOM   2627 2HD1 LEU B  42     -43.783  53.921  75.809  1.00  0.00      A    H  
ATOM   2628 3HD1 LEU B  42     -42.926  53.345  74.359  1.00  0.00      A    H  
ATOM   2629 1HD2 LEU B  42     -40.301  54.888  74.894  1.00  0.00      A    H  
ATOM   2630 2HD2 LEU B  42     -41.127  54.816  73.319  1.00  0.00      A    H  
ATOM   2631 3HD2 LEU B  42     -40.765  56.392  74.063  1.00  0.00      A    H  
ATOM   2632  N   ALA B  43     -44.700  58.193  75.903  1.00  0.00      A    N  
ATOM   2633  CA  ALA B  43     -44.631  59.019  77.098  1.00  0.00      A    C  
ATOM   2634  C   ALA B  43     -45.942  58.951  77.878  1.00  0.00      A    C  
ATOM   2635  O   ALA B  43     -45.940  58.870  79.108  1.00  0.00      A    O  
ATOM   2636  CB  ALA B  43     -44.335  60.470  76.710  1.00  0.00      A    C  
ATOM   2637  H   ALA B  43     -44.671  58.616  75.019  1.00  0.00      A    H  
ATOM   2638  HA  ALA B  43     -43.837  58.629  77.735  1.00  0.00      A    H  
ATOM   2639 1HB  ALA B  43     -44.539  61.117  77.550  1.00  0.00      A    H  
ATOM   2640 2HB  ALA B  43     -44.962  60.754  75.877  1.00  0.00      A    H  
ATOM   2641 3HB  ALA B  43     -43.297  60.563  76.428  1.00  0.00      A    H  
ATOM   2642  N   GLU B  44     -47.059  58.985  77.154  1.00  0.00      A    N  
ATOM   2643  CA  GLU B  44     -48.374  58.930  77.788  1.00  0.00      A    C  
ATOM   2644  C   GLU B  44     -48.612  57.561  78.425  1.00  0.00      A    C  
ATOM   2645  O   GLU B  44     -49.061  57.468  79.570  1.00  0.00      A    O  
ATOM   2646  CB  GLU B  44     -49.474  59.231  76.767  1.00  0.00      A    C  
ATOM   2647  CG  GLU B  44     -49.501  60.672  76.280  1.00  0.00      A    C  
ATOM   2648  CD  GLU B  44     -50.535  60.910  75.215  1.00  0.00      A    C  
ATOM   2649  OE1 GLU B  44     -51.157  59.963  74.795  1.00  0.00      A    O  
ATOM   2650  OE2 GLU B  44     -50.705  62.039  74.820  1.00  0.00      A    O1-
ATOM   2651  H   GLU B  44     -46.999  59.053  76.178  1.00  0.00      A    H  
ATOM   2652  HA  GLU B  44     -48.410  59.686  78.573  1.00  0.00      A    H  
ATOM   2653 1HB  GLU B  44     -49.350  58.585  75.898  1.00  0.00      A    H  
ATOM   2654 2HB  GLU B  44     -50.447  59.008  77.205  1.00  0.00      A    H  
ATOM   2655 1HG  GLU B  44     -49.710  61.328  77.125  1.00  0.00      A    H  
ATOM   2656 2HG  GLU B  44     -48.518  60.931  75.889  1.00  0.00      A    H  
ATOM   2657  N   LEU B  45     -48.319  56.506  77.678  1.00  0.00      A    N  
ATOM   2658  CA  LEU B  45     -48.510  55.152  78.186  1.00  0.00      A    C  
ATOM   2659  C   LEU B  45     -47.612  54.900  79.390  1.00  0.00      A    C  
ATOM   2660  O   LEU B  45     -48.060  54.388  80.424  1.00  0.00      A    O  
ATOM   2661  CB  LEU B  45     -48.214  54.122  77.088  1.00  0.00      A    C  
ATOM   2662  CG  LEU B  45     -48.491  52.659  77.456  1.00  0.00      A    C  
ATOM   2663  CD1 LEU B  45     -48.761  51.859  76.188  1.00  0.00      A    C  
ATOM   2664  CD2 LEU B  45     -47.303  52.092  78.218  1.00  0.00      A    C  
ATOM   2665  H   LEU B  45     -47.970  56.638  76.774  1.00  0.00      A    H  
ATOM   2666  HA  LEU B  45     -49.550  55.043  78.494  1.00  0.00      A    H  
ATOM   2667 1HB  LEU B  45     -48.815  54.364  76.213  1.00  0.00      A    H  
ATOM   2668 2HB  LEU B  45     -47.162  54.201  76.813  1.00  0.00      A    H  
ATOM   2669  HG  LEU B  45     -49.382  52.604  78.081  1.00  0.00      A    H  
ATOM   2670 1HD1 LEU B  45     -48.959  50.820  76.450  1.00  0.00      A    H  
ATOM   2671 2HD1 LEU B  45     -49.628  52.274  75.674  1.00  0.00      A    H  
ATOM   2672 3HD1 LEU B  45     -47.892  51.910  75.534  1.00  0.00      A    H  
ATOM   2673 1HD2 LEU B  45     -47.500  51.053  78.480  1.00  0.00      A    H  
ATOM   2674 2HD2 LEU B  45     -46.410  52.145  77.592  1.00  0.00      A    H  
ATOM   2675 3HD2 LEU B  45     -47.143  52.672  79.127  1.00  0.00      A    H  
ATOM   2676  N   HIS B  46     -46.343  55.276  79.256  1.00  0.00      A    N  
ATOM   2677  CA  HIS B  46     -45.394  55.089  80.346  1.00  0.00      A    C  
ATOM   2678  C   HIS B  46     -45.868  55.844  81.585  1.00  0.00      A    C  
ATOM   2679  O   HIS B  46     -45.797  55.333  82.702  1.00  0.00      A    O  
ATOM   2680  CB  HIS B  46     -43.996  55.566  79.943  1.00  0.00      A    C  
ATOM   2681  CG  HIS B  46     -42.960  55.361  81.005  1.00  0.00      A    C  
ATOM   2682  CD2 HIS B  46     -42.317  56.242  81.805  1.00  0.00      A    C  
ATOM   2683  ND1 HIS B  46     -42.478  54.113  81.342  1.00  0.00      A    N  
ATOM   2684  CE1 HIS B  46     -41.581  54.237  82.305  1.00  0.00      A    C  
ATOM   2685  NE2 HIS B  46     -41.465  55.519  82.603  1.00  0.00      A    N  
ATOM   2686  H   HIS B  46     -46.041  55.682  78.410  1.00  0.00      A    H  
ATOM   2687  HA  HIS B  46     -45.329  54.031  80.594  1.00  0.00      A    H  
ATOM   2688 1HB  HIS B  46     -43.675  55.035  79.046  1.00  0.00      A    H  
ATOM   2689 2HB  HIS B  46     -44.029  56.628  79.700  1.00  0.00      A    H  
ATOM   2690  HD2 HIS B  46     -42.450  57.325  81.815  1.00  0.00      A    H  
ATOM   2691  HE1 HIS B  46     -41.030  53.422  82.772  1.00  0.00      A    H  
ATOM   2692  HE2 HIS B  46     -40.852  55.909  83.304  1.00  0.00      A    H  
ATOM   2693  N   ALA B  47     -46.356  57.063  81.376  1.00  0.00      A    N  
ATOM   2694  CA  ALA B  47     -46.839  57.876  82.484  1.00  0.00      A    C  
ATOM   2695  C   ALA B  47     -47.981  57.177  83.218  1.00  0.00      A    C  
ATOM   2696  O   ALA B  47     -47.980  57.099  84.444  1.00  0.00      A    O  
ATOM   2697  CB  ALA B  47     -47.321  59.234  81.968  1.00  0.00      A    C  
ATOM   2698  H   ALA B  47     -46.392  57.422  80.463  1.00  0.00      A    H  
ATOM   2699  HA  ALA B  47     -46.017  58.009  83.189  1.00  0.00      A    H  
ATOM   2700 1HB  ALA B  47     -47.512  59.891  82.805  1.00  0.00      A    H  
ATOM   2701 2HB  ALA B  47     -48.231  59.103  81.400  1.00  0.00      A    H  
ATOM   2702 3HB  ALA B  47     -46.561  59.671  81.337  1.00  0.00      A    H  
ATOM   2703  N   ASP B  48     -48.949  56.671  82.461  1.00  0.00      A    N  
ATOM   2704  CA  ASP B  48     -50.100  55.987  83.056  1.00  0.00      A    C  
ATOM   2705  C   ASP B  48     -49.642  54.839  83.946  1.00  0.00      A    C  
ATOM   2706  O   ASP B  48     -50.109  54.694  85.083  1.00  0.00      A    O  
ATOM   2707  CB  ASP B  48     -51.038  55.456  81.970  1.00  0.00      A    C  
ATOM   2708  CG  ASP B  48     -52.306  54.831  82.535  1.00  0.00      A    C  
ATOM   2709  OD1 ASP B  48     -53.196  55.563  82.899  1.00  0.00      A    O  
ATOM   2710  OD2 ASP B  48     -52.372  53.627  82.598  1.00  0.00      A    O1-
ATOM   2711  H   ASP B  48     -48.895  56.764  81.486  1.00  0.00      A    H  
ATOM   2712  HA  ASP B  48     -50.649  56.704  83.668  1.00  0.00      A    H  
ATOM   2713 1HB  ASP B  48     -51.319  56.272  81.301  1.00  0.00      A    H  
ATOM   2714 2HB  ASP B  48     -50.516  54.709  81.372  1.00  0.00      A    H  
ATOM   2715  N   LEU B  49     -48.727  54.026  83.436  1.00  0.00      A    N  
ATOM   2716  CA  LEU B  49     -48.221  52.901  84.207  1.00  0.00      A    C  
ATOM   2717  C   LEU B  49     -47.583  53.415  85.501  1.00  0.00      A    C  
ATOM   2718  O   LEU B  49     -47.765  52.833  86.580  1.00  0.00      A    O  
ATOM   2719  CB  LEU B  49     -47.196  52.106  83.390  1.00  0.00      A    C  
ATOM   2720  CG  LEU B  49     -46.602  50.873  84.084  1.00  0.00      A    C  
ATOM   2721  CD1 LEU B  49     -47.718  49.893  84.420  1.00  0.00      A    C  
ATOM   2722  CD2 LEU B  49     -45.564  50.230  83.177  1.00  0.00      A    C  
ATOM   2723  H   LEU B  49     -48.391  54.182  82.526  1.00  0.00      A    H  
ATOM   2724  HA  LEU B  49     -49.055  52.246  84.451  1.00  0.00      A    H  
ATOM   2725 1HB  LEU B  49     -47.670  51.770  82.469  1.00  0.00      A    H  
ATOM   2726 2HB  LEU B  49     -46.371  52.768  83.128  1.00  0.00      A    H  
ATOM   2727  HG  LEU B  49     -46.130  51.175  85.019  1.00  0.00      A    H  
ATOM   2728 1HD1 LEU B  49     -47.296  49.017  84.914  1.00  0.00      A    H  
ATOM   2729 2HD1 LEU B  49     -48.436  50.373  85.085  1.00  0.00      A    H  
ATOM   2730 3HD1 LEU B  49     -48.221  49.586  83.503  1.00  0.00      A    H  
ATOM   2731 1HD2 LEU B  49     -45.142  49.355  83.672  1.00  0.00      A    H  
ATOM   2732 2HD2 LEU B  49     -46.035  49.927  82.242  1.00  0.00      A    H  
ATOM   2733 3HD2 LEU B  49     -44.769  50.946  82.968  1.00  0.00      A    H  
ATOM   2734  N   LYS B  50     -46.850  54.523  85.392  1.00  0.00      A    N  
ATOM   2735  CA  LYS B  50     -46.205  55.113  86.559  1.00  0.00      A    C  
ATOM   2736  C   LYS B  50     -47.257  55.478  87.605  1.00  0.00      A    C  
ATOM   2737  O   LYS B  50     -47.050  55.287  88.810  1.00  0.00      A    O  
ATOM   2738  CB  LYS B  50     -45.390  56.345  86.165  1.00  0.00      A    C  
ATOM   2739  CG  LYS B  50     -44.625  56.989  87.313  1.00  0.00      A    C  
ATOM   2740  CD  LYS B  50     -43.780  58.157  86.830  1.00  0.00      A    C  
ATOM   2741  CE  LYS B  50     -43.040  58.820  87.982  1.00  0.00      A    C  
ATOM   2742  NZ  LYS B  50     -42.207  59.965  87.523  1.00  0.00      A    N1+
ATOM   2743  H   LYS B  50     -46.750  54.950  84.512  1.00  0.00      A    H  
ATOM   2744  HA  LYS B  50     -45.527  54.374  86.990  1.00  0.00      A    H  
ATOM   2745 1HB  LYS B  50     -44.669  56.073  85.394  1.00  0.00      A    H  
ATOM   2746 2HB  LYS B  50     -46.053  57.099  85.741  1.00  0.00      A    H  
ATOM   2747 1HG  LYS B  50     -45.331  57.347  88.065  1.00  0.00      A    H  
ATOM   2748 2HG  LYS B  50     -43.975  56.247  87.778  1.00  0.00      A    H  
ATOM   2749 1HD  LYS B  50     -43.054  57.803  86.097  1.00  0.00      A    H  
ATOM   2750 2HD  LYS B  50     -44.422  58.896  86.350  1.00  0.00      A    H  
ATOM   2751 1HE  LYS B  50     -43.757  59.179  88.717  1.00  0.00      A    H  
ATOM   2752 2HE  LYS B  50     -42.392  58.089  88.467  1.00  0.00      A    H  
ATOM   2753 1HZ  LYS B  50     -41.734  60.376  88.315  1.00  0.00      A    H  
ATOM   2754 2HZ  LYS B  50     -41.524  59.640  86.854  1.00  0.00      A    H  
ATOM   2755 3HZ  LYS B  50     -42.800  60.658  87.088  1.00  0.00      A    H  
ATOM   2756  N   ILE B  51     -48.396  55.989  87.138  1.00  0.00      A    N  
ATOM   2757  CA  ILE B  51     -49.477  56.364  88.041  1.00  0.00      A    C  
ATOM   2758  C   ILE B  51     -49.973  55.128  88.780  1.00  0.00      A    C  
ATOM   2759  O   ILE B  51     -50.195  55.164  89.991  1.00  0.00      A    O  
ATOM   2760  CB  ILE B  51     -50.643  57.022  87.279  1.00  0.00      A    C  
ATOM   2761  CG1 ILE B  51     -50.216  58.384  86.725  1.00  0.00      A    C  
ATOM   2762  CG2 ILE B  51     -51.855  57.169  88.187  1.00  0.00      A    C  
ATOM   2763  CD1 ILE B  51     -51.196  58.975  85.738  1.00  0.00      A    C  
ATOM   2764  H   ILE B  51     -48.510  56.108  86.170  1.00  0.00      A    H  
ATOM   2765  HA  ILE B  51     -49.093  57.084  88.762  1.00  0.00      A    H  
ATOM   2766  HB  ILE B  51     -50.913  56.405  86.424  1.00  0.00      A    H  
ATOM   2767 1HG1 ILE B  51     -50.093  59.089  87.547  1.00  0.00      A    H  
ATOM   2768 2HG1 ILE B  51     -49.250  58.289  86.230  1.00  0.00      A    H  
ATOM   2769 1HG2 ILE B  51     -52.669  57.636  87.633  1.00  0.00      A    H  
ATOM   2770 2HG2 ILE B  51     -52.171  56.185  88.533  1.00  0.00      A    H  
ATOM   2771 3HG2 ILE B  51     -51.596  57.791  89.044  1.00  0.00      A    H  
ATOM   2772 1HD1 ILE B  51     -50.825  59.939  85.389  1.00  0.00      A    H  
ATOM   2773 2HD1 ILE B  51     -51.308  58.300  84.888  1.00  0.00      A    H  
ATOM   2774 3HD1 ILE B  51     -52.162  59.113  86.221  1.00  0.00      A    H  
ATOM   2775  N   GLN B  52     -50.134  54.027  88.049  1.00  0.00      A    N  
ATOM   2776  CA  GLN B  52     -50.592  52.788  88.664  1.00  0.00      A    C  
ATOM   2777  C   GLN B  52     -49.677  52.401  89.824  1.00  0.00      A    C  
ATOM   2778  O   GLN B  52     -50.152  52.023  90.896  1.00  0.00      A    O  
ATOM   2779  CB  GLN B  52     -50.645  51.659  87.631  1.00  0.00      A    C  
ATOM   2780  CG  GLN B  52     -51.750  51.808  86.600  1.00  0.00      A    C  
ATOM   2781  CD  GLN B  52     -51.713  50.716  85.549  1.00  0.00      A    C  
ATOM   2782  NE2 GLN B  52     -51.564  51.112  84.290  1.00  0.00      A    N  
ATOM   2783  OE1 GLN B  52     -51.817  49.528  85.865  1.00  0.00      A    O  
ATOM   2784  H   GLN B  52     -49.936  54.051  87.086  1.00  0.00      A    H  
ATOM   2785  HA  GLN B  52     -51.597  52.947  89.055  1.00  0.00      A    H  
ATOM   2786 1HB  GLN B  52     -49.694  51.608  87.100  1.00  0.00      A    H  
ATOM   2787 2HB  GLN B  52     -50.786  50.706  88.141  1.00  0.00      A    H  
ATOM   2788 1HG  GLN B  52     -52.714  51.763  87.107  1.00  0.00      A    H  
ATOM   2789 2HG  GLN B  52     -51.638  52.770  86.099  1.00  0.00      A    H  
ATOM   2790 1HE2 GLN B  52     -51.533  50.435  83.552  1.00  0.00      A    H  
ATOM   2791 2HE2 GLN B  52     -51.484  52.086  84.079  1.00  0.00      A    H  
ATOM   2792  N   GLU B  53     -48.368  52.499  89.610  1.00  0.00      A    N  
ATOM   2793  CA  GLU B  53     -47.415  52.151  90.668  1.00  0.00      A    C  
ATOM   2794  C   GLU B  53     -47.638  53.041  91.890  1.00  0.00      A    C  
ATOM   2795  O   GLU B  53     -47.693  52.561  93.033  1.00  0.00      A    O  
ATOM   2796  CB  GLU B  53     -45.975  52.294  90.169  1.00  0.00      A    C  
ATOM   2797  CG  GLU B  53     -44.914  51.913  91.192  1.00  0.00      A    C  
ATOM   2798  CD  GLU B  53     -43.515  52.032  90.657  1.00  0.00      A    C  
ATOM   2799  OE1 GLU B  53     -43.366  52.391  89.514  1.00  0.00      A    O  
ATOM   2800  OE2 GLU B  53     -42.594  51.765  91.392  1.00  0.00      A    O1-
ATOM   2801  H   GLU B  53     -48.036  52.807  88.733  1.00  0.00      A    H  
ATOM   2802  HA  GLU B  53     -47.580  51.112  90.954  1.00  0.00      A    H  
ATOM   2803 1HB  GLU B  53     -45.831  51.667  89.289  1.00  0.00      A    H  
ATOM   2804 2HB  GLU B  53     -45.794  53.326  89.869  1.00  0.00      A    H  
ATOM   2805 1HG  GLU B  53     -45.015  52.559  92.063  1.00  0.00      A    H  
ATOM   2806 2HG  GLU B  53     -45.088  50.887  91.515  1.00  0.00      A    H  
ATOM   2807  N   ARG B  54     -47.774  54.345  91.643  1.00  0.00      A    N  
ATOM   2808  CA  ARG B  54     -47.987  55.301  92.728  1.00  0.00      A    C  
ATOM   2809  C   ARG B  54     -49.275  54.976  93.475  1.00  0.00      A    C  
ATOM   2810  O   ARG B  54     -49.317  54.989  94.708  1.00  0.00      A    O  
ATOM   2811  CB  ARG B  54     -48.054  56.723  92.191  1.00  0.00      A    C  
ATOM   2812  CG  ARG B  54     -48.229  57.798  93.253  1.00  0.00      A    C  
ATOM   2813  CD  ARG B  54     -48.310  59.155  92.651  1.00  0.00      A    C  
ATOM   2814  NE  ARG B  54     -49.498  59.313  91.827  1.00  0.00      A    N  
ATOM   2815  CZ  ARG B  54     -49.683  60.303  90.933  1.00  0.00      A    C  
ATOM   2816  NH1 ARG B  54     -48.750  61.213  90.758  1.00  0.00      A    N1+
ATOM   2817  NH2 ARG B  54     -50.801  60.360  90.231  1.00  0.00      A    N  
ATOM   2818  H   ARG B  54     -47.726  54.670  90.715  1.00  0.00      A    H  
ATOM   2819  HA  ARG B  54     -47.146  55.232  93.419  1.00  0.00      A    H  
ATOM   2820 1HB  ARG B  54     -47.141  56.948  91.642  1.00  0.00      A    H  
ATOM   2821 2HB  ARG B  54     -48.886  56.810  91.493  1.00  0.00      A    H  
ATOM   2822 1HG  ARG B  54     -49.149  57.614  93.808  1.00  0.00      A    H  
ATOM   2823 2HG  ARG B  54     -47.381  57.777  93.937  1.00  0.00      A    H  
ATOM   2824 1HD  ARG B  54     -48.343  59.902  93.443  1.00  0.00      A    H  
ATOM   2825 2HD  ARG B  54     -47.436  59.327  92.025  1.00  0.00      A    H  
ATOM   2826  HE  ARG B  54     -50.238  58.632  91.934  1.00  0.00      A    H  
ATOM   2827 1HH1 ARG B  54     -47.895  61.169  91.295  1.00  0.00      A    H  
ATOM   2828 2HH1 ARG B  54     -48.888  61.955  90.088  1.00  0.00      A    H  
ATOM   2829 1HH2 ARG B  54     -51.518  59.660  90.365  1.00  0.00      A    H  
ATOM   2830 2HH2 ARG B  54     -50.939  61.101  89.561  1.00  0.00      A    H  
ATOM   2831  N   ASP B  55     -50.325  54.686  92.715  1.00  0.00      A    N  
ATOM   2832  CA  ASP B  55     -51.619  54.359  93.307  1.00  0.00      A    C  
ATOM   2833  C   ASP B  55     -51.503  53.114  94.177  1.00  0.00      A    C  
ATOM   2834  O   ASP B  55     -52.126  53.028  95.235  1.00  0.00      A    O  
ATOM   2835  CB  ASP B  55     -52.675  54.139  92.221  1.00  0.00      A    C  
ATOM   2836  CG  ASP B  55     -53.090  55.431  91.529  1.00  0.00      A    C  
ATOM   2837  OD1 ASP B  55     -52.787  56.481  92.043  1.00  0.00      A    O  
ATOM   2838  OD2 ASP B  55     -53.708  55.353  90.494  1.00  0.00      A    O1-
ATOM   2839  H   ASP B  55     -50.225  54.697  91.740  1.00  0.00      A    H  
ATOM   2840  HA  ASP B  55     -51.935  55.195  93.932  1.00  0.00      A    H  
ATOM   2841 1HB  ASP B  55     -52.286  53.450  91.470  1.00  0.00      A    H  
ATOM   2842 2HB  ASP B  55     -53.559  53.678  92.661  1.00  0.00      A    H  
ATOM   2843  N   GLU B  56     -50.695  52.153  93.734  1.00  0.00      A    N  
ATOM   2844  CA  GLU B  56     -50.508  50.928  94.501  1.00  0.00      A    C  
ATOM   2845  C   GLU B  56     -49.931  51.265  95.867  1.00  0.00      A    C  
ATOM   2846  O   GLU B  56     -50.398  50.765  96.896  1.00  0.00      A    O  
ATOM   2847  CB  GLU B  56     -49.584  49.958  93.761  1.00  0.00      A    C  
ATOM   2848  CG  GLU B  56     -49.369  48.628  94.472  1.00  0.00      A    C  
ATOM   2849  CD  GLU B  56     -48.494  47.685  93.695  1.00  0.00      A    C  
ATOM   2850  OE1 GLU B  56     -48.071  48.043  92.622  1.00  0.00      A    O  
ATOM   2851  OE2 GLU B  56     -48.249  46.603  94.175  1.00  0.00      A    O1-
ATOM   2852  H   GLU B  56     -50.214  52.275  92.887  1.00  0.00      A    H  
ATOM   2853  HA  GLU B  56     -51.478  50.449  94.630  1.00  0.00      A    H  
ATOM   2854 1HB  GLU B  56     -49.994  49.746  92.773  1.00  0.00      A    H  
ATOM   2855 2HB  GLU B  56     -48.608  50.422  93.618  1.00  0.00      A    H  
ATOM   2856 1HG  GLU B  56     -48.910  48.817  95.442  1.00  0.00      A    H  
ATOM   2857 2HG  GLU B  56     -50.337  48.160  94.644  1.00  0.00      A    H  
ATOM   2858  N   LEU B  57     -48.928  52.138  95.877  1.00  0.00      A    N  
ATOM   2859  CA  LEU B  57     -48.318  52.541  97.140  1.00  0.00      A    C  
ATOM   2860  C   LEU B  57     -49.355  53.217  98.033  1.00  0.00      A    C  
ATOM   2861  O   LEU B  57     -49.405  52.970  99.239  1.00  0.00      A    O  
ATOM   2862  CB  LEU B  57     -47.142  53.493  96.889  1.00  0.00      A    C  
ATOM   2863  CG  LEU B  57     -45.906  52.863  96.234  1.00  0.00      A    C  
ATOM   2864  CD1 LEU B  57     -44.906  53.956  95.881  1.00  0.00      A    C  
ATOM   2865  CD2 LEU B  57     -45.291  51.845  97.181  1.00  0.00      A    C  
ATOM   2866  H   LEU B  57     -48.600  52.518  95.026  1.00  0.00      A    H  
ATOM   2867  HA  LEU B  57     -47.945  51.650  97.643  1.00  0.00      A    H  
ATOM   2868 1HB  LEU B  57     -47.482  54.303  96.246  1.00  0.00      A    H  
ATOM   2869 2HB  LEU B  57     -46.831  53.920  97.842  1.00  0.00      A    H  
ATOM   2870  HG  LEU B  57     -46.198  52.367  95.307  1.00  0.00      A    H  
ATOM   2871 1HD1 LEU B  57     -44.028  53.509  95.415  1.00  0.00      A    H  
ATOM   2872 2HD1 LEU B  57     -45.366  54.660  95.187  1.00  0.00      A    H  
ATOM   2873 3HD1 LEU B  57     -44.608  54.482  96.787  1.00  0.00      A    H  
ATOM   2874 1HD2 LEU B  57     -44.413  51.397  96.715  1.00  0.00      A    H  
ATOM   2875 2HD2 LEU B  57     -44.997  52.340  98.107  1.00  0.00      A    H  
ATOM   2876 3HD2 LEU B  57     -46.022  51.067  97.403  1.00  0.00      A    H  
ATOM   2877  N   ALA B  58     -50.184  54.070  97.438  1.00  0.00      A    N  
ATOM   2878  CA  ALA B  58     -51.214  54.772  98.199  1.00  0.00      A    C  
ATOM   2879  C   ALA B  58     -52.194  53.785  98.832  1.00  0.00      A    C  
ATOM   2880  O   ALA B  58     -52.542  53.915 100.005  1.00  0.00      A    O  
ATOM   2881  CB  ALA B  58     -51.976  55.724  97.279  1.00  0.00      A    C  
ATOM   2882  H   ALA B  58     -50.099  54.235  96.473  1.00  0.00      A    H  
ATOM   2883  HA  ALA B  58     -50.725  55.322  99.002  1.00  0.00      A    H  
ATOM   2884 1HB  ALA B  58     -51.317  56.508  96.942  1.00  0.00      A    H  
ATOM   2885 2HB  ALA B  58     -52.806  56.158  97.818  1.00  0.00      A    H  
ATOM   2886 3HB  ALA B  58     -52.352  55.177  96.425  1.00  0.00      A    H  
ATOM   2887  N   TRP B  59     -52.639  52.801  98.050  1.00  0.00      A    N  
ATOM   2888  CA  TRP B  59     -53.583  51.806  98.554  1.00  0.00      A    C  
ATOM   2889  C   TRP B  59     -52.992  51.077  99.757  1.00  0.00      A    C  
ATOM   2890  O   TRP B  59     -53.674  50.863 100.764  1.00  0.00      A    O  
ATOM   2891  CB  TRP B  59     -53.941  50.798  97.460  1.00  0.00      A    C  
ATOM   2892  CG  TRP B  59     -54.909  49.746  97.910  1.00  0.00      A    C  
ATOM   2893  CD1 TRP B  59     -56.269  49.834  97.902  1.00  0.00      A    C  
ATOM   2894  CD2 TRP B  59     -54.595  48.435  98.438  1.00  0.00      A    C  
ATOM   2895  CE2 TRP B  59     -55.811  47.807  98.719  1.00  0.00      A    C  
ATOM   2896  CE3 TRP B  59     -53.397  47.755  98.691  1.00  0.00      A    C  
ATOM   2897  NE1 TRP B  59     -56.821  48.674  98.388  1.00  0.00      A    N  
ATOM   2898  CZ2 TRP B  59     -55.871  46.525  99.245  1.00  0.00      A    C  
ATOM   2899  CZ3 TRP B  59     -53.457  46.469  99.216  1.00  0.00      A    C  
ATOM   2900  CH2 TRP B  59     -54.662  45.871  99.485  1.00  0.00      A    C  
ATOM   2901  H   TRP B  59     -52.332  52.748  97.120  1.00  0.00      A    H  
ATOM   2902  HA  TRP B  59     -54.494  52.319  98.864  1.00  0.00      A    H  
ATOM   2903 1HB  TRP B  59     -54.375  51.323  96.610  1.00  0.00      A    H  
ATOM   2904 2HB  TRP B  59     -53.034  50.303  97.112  1.00  0.00      A    H  
ATOM   2905  HD1 TRP B  59     -56.836  50.698  97.560  1.00  0.00      A    H  
ATOM   2906  HE1 TRP B  59     -57.809  48.489  98.486  1.00  0.00      A    H  
ATOM   2907  HE3 TRP B  59     -52.438  48.224  98.477  1.00  0.00      A    H  
ATOM   2908  HZ2 TRP B  59     -56.818  46.032  99.464  1.00  0.00      A    H  
ATOM   2909  HZ3 TRP B  59     -52.519  45.947  99.410  1.00  0.00      A    H  
ATOM   2910  HH2 TRP B  59     -54.672  44.862  99.896  1.00  0.00      A    H  
ATOM   2911  N   LYS B  60     -51.717  50.705  99.657  1.00  0.00      A    N  
ATOM   2912  CA  LYS B  60     -51.052  50.014 100.759  1.00  0.00      A    C  
ATOM   2913  C   LYS B  60     -51.060  50.891 102.006  1.00  0.00      A    C  
ATOM   2914  O   LYS B  60     -51.374  50.430 103.105  1.00  0.00      A    O  
ATOM   2915  CB  LYS B  60     -49.618  49.638 100.382  1.00  0.00      A    C  
ATOM   2916  CG  LYS B  60     -49.510  48.523  99.351  1.00  0.00      A    C  
ATOM   2917  CD  LYS B  60     -48.058  48.224  99.010  1.00  0.00      A    C  
ATOM   2918  CE  LYS B  60     -47.949  47.122  97.967  1.00  0.00      A    C  
ATOM   2919  NZ  LYS B  60     -46.536  46.848  97.591  1.00  0.00      A    N1+
ATOM   2920  H   LYS B  60     -51.213  50.907  98.835  1.00  0.00      A    H  
ATOM   2921  HA  LYS B  60     -51.603  49.098 100.975  1.00  0.00      A    H  
ATOM   2922 1HB  LYS B  60     -49.106  50.514  99.983  1.00  0.00      A    H  
ATOM   2923 2HB  LYS B  60     -49.078  49.322 101.275  1.00  0.00      A    H  
ATOM   2924 1HG  LYS B  60     -49.977  47.619  99.743  1.00  0.00      A    H  
ATOM   2925 2HG  LYS B  60     -50.035  48.817  98.442  1.00  0.00      A    H  
ATOM   2926 1HD  LYS B  60     -47.581  49.126  98.624  1.00  0.00      A    H  
ATOM   2927 2HD  LYS B  60     -47.529  47.911  99.910  1.00  0.00      A    H  
ATOM   2928 1HE  LYS B  60     -48.392  46.206  98.357  1.00  0.00      A    H  
ATOM   2929 2HE  LYS B  60     -48.499  47.412  97.072  1.00  0.00      A    H  
ATOM   2930 1HZ  LYS B  60     -46.507  46.113  96.899  1.00  0.00      A    H  
ATOM   2931 2HZ  LYS B  60     -46.119  47.686  97.210  1.00  0.00      A    H  
ATOM   2932 3HZ  LYS B  60     -46.019  46.559  98.409  1.00  0.00      A    H  
ATOM   2933  N   LYS B  61     -50.703  52.160 101.826  1.00  0.00      A    N  
ATOM   2934  CA  LYS B  61     -50.660  53.102 102.939  1.00  0.00      A    C  
ATOM   2935  C   LYS B  61     -52.055  53.309 103.529  1.00  0.00      A    C  
ATOM   2936  O   LYS B  61     -52.210  53.409 104.745  1.00  0.00      A    O  
ATOM   2937  CB  LYS B  61     -50.071  54.440 102.488  1.00  0.00      A    C  
ATOM   2938  CG  LYS B  61     -49.964  55.485 103.591  1.00  0.00      A    C  
ATOM   2939  CD  LYS B  61     -49.004  55.039 104.684  1.00  0.00      A    C  
ATOM   2940  CE  LYS B  61     -48.662  56.187 105.622  1.00  0.00      A    C  
ATOM   2941  NZ  LYS B  61     -49.866  56.711 106.323  1.00  0.00      A    N1+
ATOM   2942  H   LYS B  61     -50.458  52.468 100.927  1.00  0.00      A    H  
ATOM   2943  HA  LYS B  61     -50.022  52.687 103.720  1.00  0.00      A    H  
ATOM   2944 1HB  LYS B  61     -49.071  54.279 102.082  1.00  0.00      A    H  
ATOM   2945 2HB  LYS B  61     -50.684  54.857 101.690  1.00  0.00      A    H  
ATOM   2946 1HG  LYS B  61     -49.611  56.426 103.168  1.00  0.00      A    H  
ATOM   2947 2HG  LYS B  61     -50.948  55.651 104.029  1.00  0.00      A    H  
ATOM   2948 1HD  LYS B  61     -49.457  54.232 105.260  1.00  0.00      A    H  
ATOM   2949 2HD  LYS B  61     -48.085  54.668 104.230  1.00  0.00      A    H  
ATOM   2950 1HE  LYS B  61     -47.943  55.847 106.366  1.00  0.00      A    H  
ATOM   2951 2HE  LYS B  61     -48.206  56.998 105.055  1.00  0.00      A    H  
ATOM   2952 1HZ  LYS B  61     -49.597  57.469 106.933  1.00  0.00      A    H  
ATOM   2953 2HZ  LYS B  61     -50.533  57.048 105.641  1.00  0.00      A    H  
ATOM   2954 3HZ  LYS B  61     -50.286  55.972 106.868  1.00  0.00      A    H  
ATOM   2955  N   LEU B  62     -53.070  53.379 102.671  1.00  0.00      A    N  
ATOM   2956  CA  LEU B  62     -54.431  53.580 103.156  1.00  0.00      A    C  
ATOM   2957  C   LEU B  62     -54.833  52.416 104.052  1.00  0.00      A    C  
ATOM   2958  O   LEU B  62     -55.410  52.614 105.122  1.00  0.00      A    O  
ATOM   2959  CB  LEU B  62     -55.411  53.707 101.984  1.00  0.00      A    C  
ATOM   2960  CG  LEU B  62     -55.285  54.986 101.146  1.00  0.00      A    C  
ATOM   2961  CD1 LEU B  62     -56.182  54.881  99.920  1.00  0.00      A    C  
ATOM   2962  CD2 LEU B  62     -55.661  56.190 101.997  1.00  0.00      A    C  
ATOM   2963  H   LEU B  62     -52.903  53.298 101.708  1.00  0.00      A    H  
ATOM   2964  HA  LEU B  62     -54.460  54.505 103.732  1.00  0.00      A    H  
ATOM   2965 1HB  LEU B  62     -55.266  52.858 101.316  1.00  0.00      A    H  
ATOM   2966 2HB  LEU B  62     -56.428  53.665 102.374  1.00  0.00      A    H  
ATOM   2967  HG  LEU B  62     -54.257  55.093 100.798  1.00  0.00      A    H  
ATOM   2968 1HD1 LEU B  62     -56.092  55.790  99.324  1.00  0.00      A    H  
ATOM   2969 2HD1 LEU B  62     -55.879  54.023  99.319  1.00  0.00      A    H  
ATOM   2970 3HD1 LEU B  62     -57.217  54.755 100.237  1.00  0.00      A    H  
ATOM   2971 1HD2 LEU B  62     -55.570  57.099 101.401  1.00  0.00      A    H  
ATOM   2972 2HD2 LEU B  62     -56.688  56.084 102.343  1.00  0.00      A    H  
ATOM   2973 3HD2 LEU B  62     -54.992  56.251 102.856  1.00  0.00      A    H  
ATOM   2974  N   LYS B  63     -54.503  51.203 103.628  1.00  0.00      A    N  
ATOM   2975  CA  LYS B  63     -54.815  50.023 104.422  1.00  0.00      A    C  
ATOM   2976  C   LYS B  63     -54.043  50.076 105.733  1.00  0.00      A    C  
ATOM   2977  O   LYS B  63     -54.548  49.676 106.783  1.00  0.00      A    O  
ATOM   2978  CB  LYS B  63     -54.482  48.743 103.654  1.00  0.00      A    C  
ATOM   2979  CG  LYS B  63     -54.866  47.458 104.377  1.00  0.00      A    C  
ATOM   2980  CD  LYS B  63     -54.603  46.236 103.510  1.00  0.00      A    C  
ATOM   2981  CE  LYS B  63     -54.972  44.951 104.236  1.00  0.00      A    C  
ATOM   2982  NZ  LYS B  63     -54.721  43.746 103.399  1.00  0.00      A    N1+
ATOM   2983  H   LYS B  63     -54.025  51.101 102.776  1.00  0.00      A    H  
ATOM   2984  HA  LYS B  63     -55.883  50.026 104.641  1.00  0.00      A    H  
ATOM   2985 1HB  LYS B  63     -54.997  48.752 102.693  1.00  0.00      A    H  
ATOM   2986 2HB  LYS B  63     -53.412  48.706 103.452  1.00  0.00      A    H  
ATOM   2987 1HG  LYS B  63     -54.287  47.372 105.297  1.00  0.00      A    H  
ATOM   2988 2HG  LYS B  63     -55.924  47.488 104.636  1.00  0.00      A    H  
ATOM   2989 1HD  LYS B  63     -55.189  46.308 102.593  1.00  0.00      A    H  
ATOM   2990 2HD  LYS B  63     -53.547  46.200 103.243  1.00  0.00      A    H  
ATOM   2991 1HE  LYS B  63     -54.390  44.871 105.153  1.00  0.00      A    H  
ATOM   2992 2HE  LYS B  63     -56.029  44.976 104.505  1.00  0.00      A    H  
ATOM   2993 1HZ  LYS B  63     -54.979  42.918 103.916  1.00  0.00      A    H  
ATOM   2994 2HZ  LYS B  63     -55.272  43.802 102.554  1.00  0.00      A    H  
ATOM   2995 3HZ  LYS B  63     -53.740  43.702 103.160  1.00  0.00      A    H  
ATOM   2996  N   LEU B  64     -52.811  50.576 105.664  1.00  0.00      A    N  
ATOM   2997  CA  LEU B  64     -51.973  50.682 106.853  1.00  0.00      A    C  
ATOM   2998  C   LEU B  64     -52.637  51.595 107.877  1.00  0.00      A    C  
ATOM   2999  O   LEU B  64     -52.698  51.273 109.063  1.00  0.00      A    O  
ATOM   3000  CB  LEU B  64     -50.585  51.223 106.487  1.00  0.00      A    C  
ATOM   3001  CG  LEU B  64     -49.608  51.394 107.657  1.00  0.00      A    C  
ATOM   3002  CD1 LEU B  64     -49.360  50.043 108.314  1.00  0.00      A    C  
ATOM   3003  CD2 LEU B  64     -48.309  52.001 107.149  1.00  0.00      A    C  
ATOM   3004  H   LEU B  64     -52.461  50.882 104.799  1.00  0.00      A    H  
ATOM   3005  HA  LEU B  64     -51.856  49.688 107.282  1.00  0.00      A    H  
ATOM   3006 1HB  LEU B  64     -50.126  50.545 105.769  1.00  0.00      A    H  
ATOM   3007 2HB  LEU B  64     -50.706  52.196 106.011  1.00  0.00      A    H  
ATOM   3008  HG  LEU B  64     -50.048  52.053 108.406  1.00  0.00      A    H  
ATOM   3009 1HD1 LEU B  64     -48.667  50.164 109.146  1.00  0.00      A    H  
ATOM   3010 2HD1 LEU B  64     -50.303  49.640 108.686  1.00  0.00      A    H  
ATOM   3011 3HD1 LEU B  64     -48.935  49.356 107.585  1.00  0.00      A    H  
ATOM   3012 1HD2 LEU B  64     -47.614  52.123 107.981  1.00  0.00      A    H  
ATOM   3013 2HD2 LEU B  64     -47.866  51.342 106.402  1.00  0.00      A    H  
ATOM   3014 3HD2 LEU B  64     -48.512  52.974 106.701  1.00  0.00      A    H  
ATOM   3015  N   ASP B  65     -53.146  52.725 107.404  1.00  0.00      A    N  
ATOM   3016  CA  ASP B  65     -53.823  53.672 108.284  1.00  0.00      A    C  
ATOM   3017  C   ASP B  65     -55.098  53.050 108.842  1.00  0.00      A    C  
ATOM   3018  O   ASP B  65     -55.461  53.277 109.996  1.00  0.00      A    O  
ATOM   3019  CB  ASP B  65     -54.155  54.966 107.537  1.00  0.00      A    C  
ATOM   3020  CG  ASP B  65     -52.923  55.807 107.232  1.00  0.00      A    C  
ATOM   3021  OD1 ASP B  65     -51.893  55.546 107.807  1.00  0.00      A    O  
ATOM   3022  OD2 ASP B  65     -53.023  56.702 106.427  1.00  0.00      A    O1-
ATOM   3023  H   ASP B  65     -53.078  52.919 106.448  1.00  0.00      A    H  
ATOM   3024  HA  ASP B  65     -53.156  53.912 109.112  1.00  0.00      A    H  
ATOM   3025 1HB  ASP B  65     -54.654  54.727 106.598  1.00  0.00      A    H  
ATOM   3026 2HB  ASP B  65     -54.846  55.563 108.133  1.00  0.00      A    H  
ATOM   3027  N   GLY B  66     -55.776  52.263 108.007  1.00  0.00      A    N  
ATOM   3028  CA  GLY B  66     -57.015  51.607 108.416  1.00  0.00      A    C  
ATOM   3029  C   GLY B  66     -58.234  52.370 107.904  1.00  0.00      A    C  
ATOM   3030  O   GLY B  66     -58.951  53.004 108.679  1.00  0.00      A    O  
ATOM   3031  H   GLY B  66     -55.436  52.122 107.098  1.00  0.00      A    H  
ATOM   3032 1HA  GLY B  66     -57.032  50.587 108.031  1.00  0.00      A    H  
ATOM   3033 2HA  GLY B  66     -57.052  51.541 109.503  1.00  0.00      A    H  
ATOM   3034  N   LEU B  67     -58.466  52.304 106.591  1.00  0.00      A    N  
ATOM   3035  CA  LEU B  67     -59.607  52.992 105.987  1.00  0.00      A    C  
ATOM   3036  C   LEU B  67     -60.375  52.056 105.058  1.00  0.00      A    C  
ATOM   3037  O   LEU B  67     -61.585  51.883 105.199  1.00  0.00      A    O  
ATOM   3038  CB  LEU B  67     -59.133  54.225 105.207  1.00  0.00      A    C  
ATOM   3039  CG  LEU B  67     -58.462  55.323 106.043  1.00  0.00      A    C  
ATOM   3040  CD1 LEU B  67     -57.956  56.425 105.121  1.00  0.00      A    C  
ATOM   3041  CD2 LEU B  67     -59.457  55.871 107.055  1.00  0.00      A    C  
ATOM   3042  H   LEU B  67     -57.861  51.782 106.022  1.00  0.00      A    H  
ATOM   3043  HA  LEU B  67     -60.274  53.317 106.783  1.00  0.00      A    H  
ATOM   3044 1HB  LEU B  67     -58.421  53.904 104.449  1.00  0.00      A    H  
ATOM   3045 2HB  LEU B  67     -59.992  54.669 104.705  1.00  0.00      A    H  
ATOM   3046  HG  LEU B  67     -57.602  54.906 106.568  1.00  0.00      A    H  
ATOM   3047 1HD1 LEU B  67     -57.479  57.205 105.715  1.00  0.00      A    H  
ATOM   3048 2HD1 LEU B  67     -57.231  56.009 104.421  1.00  0.00      A    H  
ATOM   3049 3HD1 LEU B  67     -58.793  56.850 104.569  1.00  0.00      A    H  
ATOM   3050 1HD2 LEU B  67     -58.980  56.651 107.649  1.00  0.00      A    H  
ATOM   3051 2HD2 LEU B  67     -60.317  56.289 106.531  1.00  0.00      A    H  
ATOM   3052 3HD2 LEU B  67     -59.788  55.066 107.711  1.00  0.00      A    H  
ATOM   3053  N   ASP B  68     -59.666  51.455 104.107  1.00  0.00      A    N  
ATOM   3054  CA  ASP B  68     -60.296  50.540 103.164  1.00  0.00      A    C  
ATOM   3055  C   ASP B  68     -60.963  49.384 103.904  1.00  0.00      A    C  
ATOM   3056  O   ASP B  68     -60.432  48.883 104.896  1.00  0.00      A    O  
ATOM   3057  CB  ASP B  68     -59.268  49.998 102.168  1.00  0.00      A    C  
ATOM   3058  CG  ASP B  68     -59.900  49.177 101.051  1.00  0.00      A    C  
ATOM   3059  OD1 ASP B  68     -60.339  49.760 100.087  1.00  0.00      A    O  
ATOM   3060  OD2 ASP B  68     -59.938  47.976 101.172  1.00  0.00      A    O1-
ATOM   3061  H   ASP B  68     -58.706  51.632 104.040  1.00  0.00      A    H  
ATOM   3062  HA  ASP B  68     -61.061  51.086 102.609  1.00  0.00      A    H  
ATOM   3063 1HB  ASP B  68     -58.719  50.828 101.723  1.00  0.00      A    H  
ATOM   3064 2HB  ASP B  68     -58.547  49.372 102.694  1.00  0.00      A    H  
ATOM   3065  N   GLU B  69     -62.130  48.969 103.419  1.00  0.00      A    N  
ATOM   3066  CA  GLU B  69     -62.864  47.873 104.044  1.00  0.00      A    C  
ATOM   3067  C   GLU B  69     -63.651  47.088 102.999  1.00  0.00      A    C  
ATOM   3068  O   GLU B  69     -63.579  45.860 102.944  1.00  0.00      A    O  
ATOM   3069  CB  GLU B  69     -63.812  48.406 105.121  1.00  0.00      A    C  
ATOM   3070  CG  GLU B  69     -64.568  47.327 105.883  1.00  0.00      A    C  
ATOM   3071  CD  GLU B  69     -65.430  47.883 106.983  1.00  0.00      A    C  
ATOM   3072  OE1 GLU B  69     -65.432  49.077 107.164  1.00  0.00      A    O  
ATOM   3073  OE2 GLU B  69     -66.087  47.113 107.643  1.00  0.00      A    O1-
ATOM   3074  H   GLU B  69     -62.506  49.407 102.628  1.00  0.00      A    H  
ATOM   3075  HA  GLU B  69     -62.147  47.200 104.515  1.00  0.00      A    H  
ATOM   3076 1HB  GLU B  69     -63.246  48.993 105.846  1.00  0.00      A    H  
ATOM   3077 2HB  GLU B  69     -64.546  49.070 104.663  1.00  0.00      A    H  
ATOM   3078 1HG  GLU B  69     -65.200  46.779 105.184  1.00  0.00      A    H  
ATOM   3079 2HG  GLU B  69     -63.851  46.627 106.308  1.00  0.00      A    H  
ATOM   3080  N   ASP B  70     -64.402  47.804 102.172  1.00  0.00      A    N  
ATOM   3081  CA  ASP B  70     -65.200  47.168 101.131  1.00  0.00      A    C  
ATOM   3082  C   ASP B  70     -64.298  46.499 100.098  1.00  0.00      A    C  
ATOM   3083  O   ASP B  70     -64.679  45.506  99.477  1.00  0.00      A    O  
ATOM   3084  CB  ASP B  70     -66.108  48.191 100.445  1.00  0.00      A    C  
ATOM   3085  CG  ASP B  70     -67.257  48.653 101.332  1.00  0.00      A    C  
ATOM   3086  OD1 ASP B  70     -67.505  48.016 102.328  1.00  0.00      A    O  
ATOM   3087  OD2 ASP B  70     -67.875  49.637 101.004  1.00  0.00      A    O1-
ATOM   3088  H   ASP B  70     -64.420  48.780 102.264  1.00  0.00      A    H  
ATOM   3089  HA  ASP B  70     -65.826  46.404 101.593  1.00  0.00      A    H  
ATOM   3090 1HB  ASP B  70     -65.521  49.062 100.154  1.00  0.00      A    H  
ATOM   3091 2HB  ASP B  70     -66.523  47.758  99.535  1.00  0.00      A    H  
ATOM   3092  N   GLY B  71     -63.100  47.051  99.917  1.00  0.00      A    N  
ATOM   3093  CA  GLY B  71     -62.151  46.499  98.955  1.00  0.00      A    C  
ATOM   3094  C   GLY B  71     -62.452  47.004  97.551  1.00  0.00      A    C  
ATOM   3095  O   GLY B  71     -61.911  46.498  96.563  1.00  0.00      A    O  
ATOM   3096  H   GLY B  71     -62.852  47.841 100.441  1.00  0.00      A    H  
ATOM   3097 1HA  GLY B  71     -61.138  46.777  99.243  1.00  0.00      A    H  
ATOM   3098 2HA  GLY B  71     -62.203  45.410  98.978  1.00  0.00      A    H  
ATOM   3099  N   GLU B  72     -63.318  48.006  97.471  1.00  0.00      A    N  
ATOM   3100  CA  GLU B  72     -63.688  48.577  96.183  1.00  0.00      A    C  
ATOM   3101  C   GLU B  72     -62.475  49.223  95.520  1.00  0.00      A    C  
ATOM   3102  O   GLU B  72     -62.342  49.199  94.299  1.00  0.00      A    O  
ATOM   3103  CB  GLU B  72     -64.806  49.607  96.353  1.00  0.00      A    C  
ATOM   3104  CG  GLU B  72     -65.341  50.175  95.046  1.00  0.00      A    C  
ATOM   3105  CD  GLU B  72     -66.511  51.098  95.244  1.00  0.00      A    C  
ATOM   3106  OE1 GLU B  72     -66.912  51.286  96.368  1.00  0.00      A    O  
ATOM   3107  OE2 GLU B  72     -67.006  51.616  94.270  1.00  0.00      A    O1-
ATOM   3108  H   GLU B  72     -63.716  48.367  98.289  1.00  0.00      A    H  
ATOM   3109  HA  GLU B  72     -64.049  47.773  95.540  1.00  0.00      A    H  
ATOM   3110 1HB  GLU B  72     -65.642  49.153  96.886  1.00  0.00      A    H  
ATOM   3111 2HB  GLU B  72     -64.446  50.440  96.957  1.00  0.00      A    H  
ATOM   3112 1HG  GLU B  72     -64.543  50.721  94.545  1.00  0.00      A    H  
ATOM   3113 2HG  GLU B  72     -65.640  49.351  94.399  1.00  0.00      A    H  
ATOM   3114  N   LYS B  73     -61.596  49.809  96.330  1.00  0.00      A    N  
ATOM   3115  CA  LYS B  73     -60.410  50.463  95.791  1.00  0.00      A    C  
ATOM   3116  C   LYS B  73     -59.575  49.456  95.004  1.00  0.00      A    C  
ATOM   3117  O   LYS B  73     -59.207  49.696  93.849  1.00  0.00      A    O  
ATOM   3118  CB  LYS B  73     -59.579  51.091  96.909  1.00  0.00      A    C  
ATOM   3119  CG  LYS B  73     -60.195  52.338  97.528  1.00  0.00      A    C  
ATOM   3120  CD  LYS B  73     -59.303  52.914  98.617  1.00  0.00      A    C  
ATOM   3121  CE  LYS B  73     -59.944  54.127  99.275  1.00  0.00      A    C  
ATOM   3122  NZ  LYS B  73     -60.095  55.262  98.324  1.00  0.00      A    N1+
ATOM   3123  H   LYS B  73     -61.750  49.805  97.298  1.00  0.00      A    H  
ATOM   3124  HA  LYS B  73     -60.731  51.255  95.112  1.00  0.00      A    H  
ATOM   3125 1HB  LYS B  73     -59.430  50.361  97.706  1.00  0.00      A    H  
ATOM   3126 2HB  LYS B  73     -58.595  51.360  96.525  1.00  0.00      A    H  
ATOM   3127 1HG  LYS B  73     -60.344  53.093  96.755  1.00  0.00      A    H  
ATOM   3128 2HG  LYS B  73     -61.166  52.089  97.959  1.00  0.00      A    H  
ATOM   3129 1HD  LYS B  73     -59.120  52.154  99.377  1.00  0.00      A    H  
ATOM   3130 2HD  LYS B  73     -58.347  53.210  98.186  1.00  0.00      A    H  
ATOM   3131 1HE  LYS B  73     -60.927  53.857  99.657  1.00  0.00      A    H  
ATOM   3132 2HE  LYS B  73     -59.329  54.454 100.114  1.00  0.00      A    H  
ATOM   3133 1HZ  LYS B  73     -60.522  56.045  98.797  1.00  0.00      A    H  
ATOM   3134 2HZ  LYS B  73     -59.186  55.534  97.975  1.00  0.00      A    H  
ATOM   3135 3HZ  LYS B  73     -60.679  54.978  97.550  1.00  0.00      A    H  
ATOM   3136  N   GLU B  74     -59.306  48.315  95.627  1.00  0.00      A    N  
ATOM   3137  CA  GLU B  74     -58.539  47.262  94.971  1.00  0.00      A    C  
ATOM   3138  C   GLU B  74     -59.274  46.774  93.722  1.00  0.00      A    C  
ATOM   3139  O   GLU B  74     -58.658  46.554  92.678  1.00  0.00      A    O  
ATOM   3140  CB  GLU B  74     -58.297  46.094  95.930  1.00  0.00      A    C  
ATOM   3141  CG  GLU B  74     -57.450  44.969  95.350  1.00  0.00      A    C  
ATOM   3142  CD  GLU B  74     -57.173  43.874  96.342  1.00  0.00      A    C  
ATOM   3143  OE1 GLU B  74     -57.614  43.987  97.461  1.00  0.00      A    O  
ATOM   3144  OE2 GLU B  74     -56.519  42.924  95.981  1.00  0.00      A    O1-
ATOM   3145  H   GLU B  74     -59.633  48.178  96.539  1.00  0.00      A    H  
ATOM   3146  HA  GLU B  74     -57.574  47.671  94.671  1.00  0.00      A    H  
ATOM   3147 1HB  GLU B  74     -57.799  46.458  96.828  1.00  0.00      A    H  
ATOM   3148 2HB  GLU B  74     -59.253  45.668  96.235  1.00  0.00      A    H  
ATOM   3149 1HG  GLU B  74     -57.969  44.543  94.492  1.00  0.00      A    H  
ATOM   3150 2HG  GLU B  74     -56.506  45.383  94.999  1.00  0.00      A    H  
ATOM   3151  N   ALA B  75     -60.594  46.615  93.829  1.00  0.00      A    N  
ATOM   3152  CA  ALA B  75     -61.391  46.160  92.691  1.00  0.00      A    C  
ATOM   3153  C   ALA B  75     -61.289  47.148  91.544  1.00  0.00      A    C  
ATOM   3154  O   ALA B  75     -61.194  46.753  90.381  1.00  0.00      A    O  
ATOM   3155  CB  ALA B  75     -62.856  45.999  93.110  1.00  0.00      A    C  
ATOM   3156  H   ALA B  75     -61.036  46.810  94.685  1.00  0.00      A    H  
ATOM   3157  HA  ALA B  75     -60.992  45.202  92.358  1.00  0.00      A    H  
ATOM   3158 1HB  ALA B  75     -63.250  46.956  93.418  1.00  0.00      A    H  
ATOM   3159 2HB  ALA B  75     -62.922  45.302  93.934  1.00  0.00      A    H  
ATOM   3160 3HB  ALA B  75     -63.431  45.624  92.276  1.00  0.00      A    H  
ATOM   3161  N   ARG B  76     -61.284  48.433  91.867  1.00  0.00      A    N  
ATOM   3162  CA  ARG B  76     -61.164  49.449  90.835  1.00  0.00      A    C  
ATOM   3163  C   ARG B  76     -59.824  49.299  90.124  1.00  0.00      A    C  
ATOM   3164  O   ARG B  76     -59.748  49.381  88.898  1.00  0.00      A    O  
ATOM   3165  CB  ARG B  76     -61.279  50.845  91.429  1.00  0.00      A    C  
ATOM   3166  CG  ARG B  76     -62.671  51.218  91.916  1.00  0.00      A    C  
ATOM   3167  CD  ARG B  76     -62.690  52.569  92.535  1.00  0.00      A    C  
ATOM   3168  NE  ARG B  76     -64.019  52.932  93.002  1.00  0.00      A    N  
ATOM   3169  CZ  ARG B  76     -64.302  54.031  93.726  1.00  0.00      A    C  
ATOM   3170  NH1 ARG B  76     -63.340  54.864  94.058  1.00  0.00      A    N1+
ATOM   3171  NH2 ARG B  76     -65.544  54.274  94.104  1.00  0.00      A    N  
ATOM   3172  H   ARG B  76     -61.346  48.698  92.809  1.00  0.00      A    H  
ATOM   3173  HA  ARG B  76     -61.973  49.310  90.118  1.00  0.00      A    H  
ATOM   3174 1HB  ARG B  76     -60.598  50.938  92.272  1.00  0.00      A    H  
ATOM   3175 2HB  ARG B  76     -60.981  51.583  90.684  1.00  0.00      A    H  
ATOM   3176 1HG  ARG B  76     -63.363  51.218  91.074  1.00  0.00      A    H  
ATOM   3177 2HG  ARG B  76     -63.003  50.495  92.660  1.00  0.00      A    H  
ATOM   3178 1HD  ARG B  76     -62.013  52.588  93.387  1.00  0.00      A    H  
ATOM   3179 2HD  ARG B  76     -62.374  53.310  91.802  1.00  0.00      A    H  
ATOM   3180  HE  ARG B  76     -64.785  52.315  92.766  1.00  0.00      A    H  
ATOM   3181 1HH1 ARG B  76     -62.389  54.679  93.770  1.00  0.00      A    H  
ATOM   3182 2HH1 ARG B  76     -63.551  55.689  94.601  1.00  0.00      A    H  
ATOM   3183 1HH2 ARG B  76     -66.284  53.632  93.849  1.00  0.00      A    H  
ATOM   3184 2HH2 ARG B  76     -65.756  55.098  94.647  1.00  0.00      A    H  
ATOM   3185  N   LEU B  77     -58.773  49.064  90.903  1.00  0.00      A    N  
ATOM   3186  CA  LEU B  77     -57.442  48.889  90.329  1.00  0.00      A    C  
ATOM   3187  C   LEU B  77     -57.405  47.655  89.429  1.00  0.00      A    C  
ATOM   3188  O   LEU B  77     -56.848  47.692  88.330  1.00  0.00      A    O  
ATOM   3189  CB  LEU B  77     -56.395  48.756  91.442  1.00  0.00      A    C  
ATOM   3190  CG  LEU B  77     -56.126  50.027  92.257  1.00  0.00      A    C  
ATOM   3191  CD1 LEU B  77     -55.216  49.695  93.432  1.00  0.00      A    C  
ATOM   3192  CD2 LEU B  77     -55.497  51.082  91.360  1.00  0.00      A    C  
ATOM   3193  H   LEU B  77     -58.897  48.997  91.877  1.00  0.00      A    H  
ATOM   3194  HA  LEU B  77     -57.206  49.767  89.730  1.00  0.00      A    H  
ATOM   3195 1HB  LEU B  77     -56.721  47.981  92.134  1.00  0.00      A    H  
ATOM   3196 2HB  LEU B  77     -55.451  48.442  90.996  1.00  0.00      A    H  
ATOM   3197  HG  LEU B  77     -57.066  50.406  92.661  1.00  0.00      A    H  
ATOM   3198 1HD1 LEU B  77     -55.025  50.598  94.012  1.00  0.00      A    H  
ATOM   3199 2HD1 LEU B  77     -55.699  48.953  94.068  1.00  0.00      A    H  
ATOM   3200 3HD1 LEU B  77     -54.273  49.298  93.060  1.00  0.00      A    H  
ATOM   3201 1HD2 LEU B  77     -55.307  51.987  91.940  1.00  0.00      A    H  
ATOM   3202 2HD2 LEU B  77     -54.558  50.705  90.957  1.00  0.00      A    H  
ATOM   3203 3HD2 LEU B  77     -56.177  51.314  90.539  1.00  0.00      A    H  
ATOM   3204  N   ILE B  78     -58.012  46.566  89.898  1.00  0.00      A    N  
ATOM   3205  CA  ILE B  78     -58.053  45.329  89.122  1.00  0.00      A    C  
ATOM   3206  C   ILE B  78     -58.846  45.547  87.839  1.00  0.00      A    C  
ATOM   3207  O   ILE B  78     -58.430  45.124  86.751  1.00  0.00      A    O  
ATOM   3208  CB  ILE B  78     -58.680  44.181  89.934  1.00  0.00      A    C  
ATOM   3209  CG1 ILE B  78     -57.770  43.794  91.102  1.00  0.00      A    C  
ATOM   3210  CG2 ILE B  78     -58.944  42.980  89.039  1.00  0.00      A    C  
ATOM   3211  CD1 ILE B  78     -58.424  42.873  92.106  1.00  0.00      A    C  
ATOM   3212  H   ILE B  78     -58.444  46.600  90.775  1.00  0.00      A    H  
ATOM   3213  HA  ILE B  78     -57.032  45.048  88.865  1.00  0.00      A    H  
ATOM   3214  HB  ILE B  78     -59.624  44.515  90.366  1.00  0.00      A    H  
ATOM   3215 1HG1 ILE B  78     -56.877  43.302  90.719  1.00  0.00      A    H  
ATOM   3216 2HG1 ILE B  78     -57.448  44.694  91.626  1.00  0.00      A    H  
ATOM   3217 1HG2 ILE B  78     -59.386  42.178  89.629  1.00  0.00      A    H  
ATOM   3218 2HG2 ILE B  78     -59.629  43.264  88.241  1.00  0.00      A    H  
ATOM   3219 3HG2 ILE B  78     -58.005  42.636  88.606  1.00  0.00      A    H  
ATOM   3220 1HD1 ILE B  78     -57.717  42.644  92.904  1.00  0.00      A    H  
ATOM   3221 2HD1 ILE B  78     -59.303  43.361  92.530  1.00  0.00      A    H  
ATOM   3222 3HD1 ILE B  78     -58.725  41.950  91.613  1.00  0.00      A    H  
ATOM   3223  N   ARG B  79     -59.985  46.217  87.972  1.00  0.00      A    N  
ATOM   3224  CA  ARG B  79     -60.827  46.495  86.815  1.00  0.00      A    C  
ATOM   3225  C   ARG B  79     -60.055  47.319  85.789  1.00  0.00      A    C  
ATOM   3226  O   ARG B  79     -60.141  47.070  84.588  1.00  0.00      A    O  
ATOM   3227  CB  ARG B  79     -62.086  47.243  87.228  1.00  0.00      A    C  
ATOM   3228  CG  ARG B  79     -63.095  46.416  88.008  1.00  0.00      A    C  
ATOM   3229  CD  ARG B  79     -64.265  47.229  88.428  1.00  0.00      A    C  
ATOM   3230  NE  ARG B  79     -65.234  46.441  89.173  1.00  0.00      A    N  
ATOM   3231  CZ  ARG B  79     -66.310  46.950  89.803  1.00  0.00      A    C  
ATOM   3232  NH1 ARG B  79     -66.543  48.243  89.768  1.00  0.00      A    N1+
ATOM   3233  NH2 ARG B  79     -67.133  46.149  90.457  1.00  0.00      A    N  
ATOM   3234  H   ARG B  79     -60.260  46.532  88.868  1.00  0.00      A    H  
ATOM   3235  HA  ARG B  79     -61.122  45.546  86.365  1.00  0.00      A    H  
ATOM   3236 1HB  ARG B  79     -61.815  48.099  87.845  1.00  0.00      A    H  
ATOM   3237 2HB  ARG B  79     -62.589  47.627  86.340  1.00  0.00      A    H  
ATOM   3238 1HG  ARG B  79     -63.453  45.596  87.385  1.00  0.00      A    H  
ATOM   3239 2HG  ARG B  79     -62.620  46.011  88.903  1.00  0.00      A    H  
ATOM   3240 1HD  ARG B  79     -63.931  48.048  89.062  1.00  0.00      A    H  
ATOM   3241 2HD  ARG B  79     -64.762  47.633  87.545  1.00  0.00      A    H  
ATOM   3242  HE  ARG B  79     -65.088  45.442  89.223  1.00  0.00      A    H  
ATOM   3243 1HH1 ARG B  79     -65.914  48.856  89.268  1.00  0.00      A    H  
ATOM   3244 2HH1 ARG B  79     -67.351  48.625  90.239  1.00  0.00      A    H  
ATOM   3245 1HH2 ARG B  79     -66.955  45.154  90.485  1.00  0.00      A    H  
ATOM   3246 2HH2 ARG B  79     -67.940  46.530  90.929  1.00  0.00      A    H  
ATOM   3247  N   ASN B  80     -59.290  48.290  86.272  1.00  0.00      A    N  
ATOM   3248  CA  ASN B  80     -58.495  49.135  85.389  1.00  0.00      A    C  
ATOM   3249  C   ASN B  80     -57.446  48.308  84.668  1.00  0.00      A    C  
ATOM   3250  O   ASN B  80     -57.175  48.527  83.490  1.00  0.00      A    O  
ATOM   3251  CB  ASN B  80     -57.847  50.269  86.162  1.00  0.00      A    C  
ATOM   3252  CG  ASN B  80     -58.834  51.328  86.570  1.00  0.00      A    C  
ATOM   3253  ND2 ASN B  80     -58.482  52.100  87.567  1.00  0.00      A    N  
ATOM   3254  OD1 ASN B  80     -59.916  51.446  85.982  1.00  0.00      A    O  
ATOM   3255  H   ASN B  80     -59.253  48.437  87.241  1.00  0.00      A    H  
ATOM   3256  HA  ASN B  80     -59.156  49.566  84.635  1.00  0.00      A    H  
ATOM   3257 1HB  ASN B  80     -57.368  49.872  87.058  1.00  0.00      A    H  
ATOM   3258 2HB  ASN B  80     -57.071  50.729  85.551  1.00  0.00      A    H  
ATOM   3259 1HD2 ASN B  80     -59.099  52.822  87.880  1.00  0.00      A    H  
ATOM   3260 2HD2 ASN B  80     -57.598  51.969  88.013  1.00  0.00      A    H  
ATOM   3261  N   LEU B  81     -56.851  47.361  85.377  1.00  0.00      A    N  
ATOM   3262  CA  LEU B  81     -55.827  46.527  84.768  1.00  0.00      A    C  
ATOM   3263  C   LEU B  81     -56.421  45.788  83.573  1.00  0.00      A    C  
ATOM   3264  O   LEU B  81     -55.857  45.799  82.476  1.00  0.00      A    O  
ATOM   3265  CB  LEU B  81     -55.269  45.525  85.787  1.00  0.00      A    C  
ATOM   3266  CG  LEU B  81     -54.222  44.542  85.249  1.00  0.00      A    C  
ATOM   3267  CD1 LEU B  81     -53.006  45.314  84.755  1.00  0.00      A    C  
ATOM   3268  CD2 LEU B  81     -53.837  43.560  86.345  1.00  0.00      A    C  
ATOM   3269  H   LEU B  81     -57.098  47.227  86.317  1.00  0.00      A    H  
ATOM   3270  HA  LEU B  81     -55.013  47.168  84.431  1.00  0.00      A    H  
ATOM   3271 1HB  LEU B  81     -54.811  46.081  86.605  1.00  0.00      A    H  
ATOM   3272 2HB  LEU B  81     -56.096  44.941  86.189  1.00  0.00      A    H  
ATOM   3273  HG  LEU B  81     -54.636  43.996  84.401  1.00  0.00      A    H  
ATOM   3274 1HD1 LEU B  81     -52.261  44.616  84.373  1.00  0.00      A    H  
ATOM   3275 2HD1 LEU B  81     -53.306  45.995  83.958  1.00  0.00      A    H  
ATOM   3276 3HD1 LEU B  81     -52.577  45.884  85.578  1.00  0.00      A    H  
ATOM   3277 1HD2 LEU B  81     -53.093  42.860  85.962  1.00  0.00      A    H  
ATOM   3278 2HD2 LEU B  81     -53.421  44.105  87.192  1.00  0.00      A    H  
ATOM   3279 3HD2 LEU B  81     -54.720  43.009  86.667  1.00  0.00      A    H  
ATOM   3280  N   ASN B  82     -57.571  45.164  83.789  1.00  0.00      A    N  
ATOM   3281  CA  ASN B  82     -58.234  44.438  82.711  1.00  0.00      A    C  
ATOM   3282  C   ASN B  82     -58.658  45.395  81.606  1.00  0.00      A    C  
ATOM   3283  O   ASN B  82     -58.564  45.068  80.424  1.00  0.00      A    O  
ATOM   3284  CB  ASN B  82     -59.427  43.661  83.237  1.00  0.00      A    C  
ATOM   3285  CG  ASN B  82     -59.023  42.454  84.036  1.00  0.00      A    C  
ATOM   3286  ND2 ASN B  82     -59.916  41.976  84.865  1.00  0.00      A    N  
ATOM   3287  OD1 ASN B  82     -57.900  41.953  83.904  1.00  0.00      A    O  
ATOM   3288  H   ASN B  82     -57.986  45.200  84.681  1.00  0.00      A    H  
ATOM   3289  HA  ASN B  82     -57.523  43.730  82.282  1.00  0.00      A    H  
ATOM   3290 1HB  ASN B  82     -60.036  44.311  83.866  1.00  0.00      A    H  
ATOM   3291 2HB  ASN B  82     -60.047  43.338  82.401  1.00  0.00      A    H  
ATOM   3292 1HD2 ASN B  82     -59.703  41.172  85.422  1.00  0.00      A    H  
ATOM   3293 2HD2 ASN B  82     -60.812  42.412  84.939  1.00  0.00      A    H  
ATOM   3294  N   VAL B  83     -59.130  46.574  81.996  1.00  0.00      A    N  
ATOM   3295  CA  VAL B  83     -59.569  47.568  81.026  1.00  0.00      A    C  
ATOM   3296  C   VAL B  83     -58.410  48.004  80.134  1.00  0.00      A    C  
ATOM   3297  O   VAL B  83     -58.557  48.085  78.913  1.00  0.00      A    O  
ATOM   3298  CB  VAL B  83     -60.131  48.791  81.760  1.00  0.00      A    C  
ATOM   3299  CG1 VAL B  83     -60.436  49.898  80.747  1.00  0.00      A    C  
ATOM   3300  CG2 VAL B  83     -61.416  48.405  82.513  1.00  0.00      A    C  
ATOM   3301  H   VAL B  83     -59.187  46.776  82.951  1.00  0.00      A    H  
ATOM   3302  HA  VAL B  83     -60.348  47.126  80.404  1.00  0.00      A    H  
ATOM   3303  HB  VAL B  83     -59.394  49.150  82.463  1.00  0.00      A    H  
ATOM   3304 1HG1 VAL B  83     -61.092  50.629  81.195  1.00  0.00      A    H  
ATOM   3305 2HG1 VAL B  83     -60.914  49.468  79.879  1.00  0.00      A    H  
ATOM   3306 3HG1 VAL B  83     -59.514  50.375  80.451  1.00  0.00      A    H  
ATOM   3307 1HG2 VAL B  83     -61.439  47.333  82.667  1.00  0.00      A    H  
ATOM   3308 2HG2 VAL B  83     -62.283  48.703  81.941  1.00  0.00      A    H  
ATOM   3309 3HG2 VAL B  83     -61.435  48.901  83.472  1.00  0.00      A    H  
ATOM   3310  N   ILE B  84     -57.260  48.290  80.744  1.00  0.00      A    N  
ATOM   3311  CA  ILE B  84     -56.097  48.719  79.964  1.00  0.00      A    C  
ATOM   3312  C   ILE B  84     -55.682  47.619  78.982  1.00  0.00      A    C  
ATOM   3313  O   ILE B  84     -55.479  47.879  77.792  1.00  0.00      A    O  
ATOM   3314  CB  ILE B  84     -54.912  49.072  80.882  1.00  0.00      A    C  
ATOM   3315  CG1 ILE B  84     -55.226  50.327  81.699  1.00  0.00      A    C  
ATOM   3316  CG2 ILE B  84     -53.646  49.271  80.063  1.00  0.00      A    C  
ATOM   3317  CD1 ILE B  84     -54.249  50.583  82.825  1.00  0.00      A    C  
ATOM   3318  H   ILE B  84     -57.197  48.221  81.724  1.00  0.00      A    H  
ATOM   3319  HA  ILE B  84     -56.370  49.610  79.400  1.00  0.00      A    H  
ATOM   3320  HB  ILE B  84     -54.750  48.265  81.594  1.00  0.00      A    H  
ATOM   3321 1HG1 ILE B  84     -55.227  51.198  81.045  1.00  0.00      A    H  
ATOM   3322 2HG1 ILE B  84     -56.225  50.242  82.130  1.00  0.00      A    H  
ATOM   3323 1HG2 ILE B  84     -52.819  49.520  80.726  1.00  0.00      A    H  
ATOM   3324 2HG2 ILE B  84     -53.414  48.353  79.524  1.00  0.00      A    H  
ATOM   3325 3HG2 ILE B  84     -53.797  50.082  79.350  1.00  0.00      A    H  
ATOM   3326 1HD1 ILE B  84     -54.539  51.488  83.359  1.00  0.00      A    H  
ATOM   3327 2HD1 ILE B  84     -54.258  49.737  83.514  1.00  0.00      A    H  
ATOM   3328 3HD1 ILE B  84     -53.248  50.708  82.415  1.00  0.00      A    H  
ATOM   3329  N   LEU B  85     -55.584  46.383  79.481  1.00  0.00      A    N  
ATOM   3330  CA  LEU B  85     -55.214  45.257  78.622  1.00  0.00      A    C  
ATOM   3331  C   LEU B  85     -56.293  45.004  77.568  1.00  0.00      A    C  
ATOM   3332  O   LEU B  85     -55.988  44.704  76.415  1.00  0.00      A    O  
ATOM   3333  CB  LEU B  85     -55.001  43.992  79.462  1.00  0.00      A    C  
ATOM   3334  CG  LEU B  85     -53.775  44.005  80.384  1.00  0.00      A    C  
ATOM   3335  CD1 LEU B  85     -53.794  42.769  81.273  1.00  0.00      A    C  
ATOM   3336  CD2 LEU B  85     -52.508  44.055  79.544  1.00  0.00      A    C  
ATOM   3337  H   LEU B  85     -55.779  46.223  80.433  1.00  0.00      A    H  
ATOM   3338  HA  LEU B  85     -54.281  45.501  78.114  1.00  0.00      A    H  
ATOM   3339 1HB  LEU B  85     -55.880  43.835  80.083  1.00  0.00      A    H  
ATOM   3340 2HB  LEU B  85     -54.900  43.140  78.789  1.00  0.00      A    H  
ATOM   3341  HG  LEU B  85     -53.816  44.881  81.031  1.00  0.00      A    H  
ATOM   3342 1HD1 LEU B  85     -52.923  42.779  81.928  1.00  0.00      A    H  
ATOM   3343 2HD1 LEU B  85     -54.701  42.769  81.876  1.00  0.00      A    H  
ATOM   3344 3HD1 LEU B  85     -53.771  41.874  80.652  1.00  0.00      A    H  
ATOM   3345 1HD2 LEU B  85     -51.636  44.065  80.199  1.00  0.00      A    H  
ATOM   3346 2HD2 LEU B  85     -52.465  43.178  78.897  1.00  0.00      A    H  
ATOM   3347 3HD2 LEU B  85     -52.511  44.956  78.932  1.00  0.00      A    H  
ATOM   3348  N   ALA B  86     -57.551  45.125  77.970  1.00  0.00      A    N  
ATOM   3349  CA  ALA B  86     -58.657  44.906  77.047  1.00  0.00      A    C  
ATOM   3350  C   ALA B  86     -58.588  45.889  75.886  1.00  0.00      A    C  
ATOM   3351  O   ALA B  86     -58.748  45.506  74.729  1.00  0.00      A    O  
ATOM   3352  CB  ALA B  86     -59.984  45.073  77.784  1.00  0.00      A    C  
ATOM   3353  H   ALA B  86     -57.739  45.362  78.899  1.00  0.00      A    H  
ATOM   3354  HA  ALA B  86     -58.568  43.897  76.645  1.00  0.00      A    H  
ATOM   3355 1HB  ALA B  86     -60.028  44.374  78.606  1.00  0.00      A    H  
ATOM   3356 2HB  ALA B  86     -60.800  44.884  77.105  1.00  0.00      A    H  
ATOM   3357 3HB  ALA B  86     -60.058  46.082  78.164  1.00  0.00      A    H  
ATOM   3358  N   LYS B  87     -58.347  47.160  76.199  1.00  0.00      A    N  
ATOM   3359  CA  LYS B  87     -58.255  48.176  75.157  1.00  0.00      A    C  
ATOM   3360  C   LYS B  87     -57.094  47.882  74.220  1.00  0.00      A    C  
ATOM   3361  O   LYS B  87     -57.232  47.968  72.998  1.00  0.00      A    O  
ATOM   3362  CB  LYS B  87     -58.071  49.555  75.781  1.00  0.00      A    C  
ATOM   3363  CG  LYS B  87     -59.384  50.016  76.421  1.00  0.00      A    C  
ATOM   3364  CD  LYS B  87     -59.185  51.389  77.072  1.00  0.00      A    C  
ATOM   3365  CE  LYS B  87     -60.520  51.889  77.632  1.00  0.00      A    C  
ATOM   3366  NZ  LYS B  87     -60.325  53.220  78.275  1.00  0.00      A    N1+
ATOM   3367  H   LYS B  87     -58.222  47.414  77.137  1.00  0.00      A    H  
ATOM   3368  HA  LYS B  87     -59.175  48.157  74.573  1.00  0.00      A    H  
ATOM   3369 1HB  LYS B  87     -57.300  49.506  76.537  1.00  0.00      A    H  
ATOM   3370 2HB  LYS B  87     -57.778  50.252  75.014  1.00  0.00      A    H  
ATOM   3371 1HG  LYS B  87     -60.149  50.086  75.660  1.00  0.00      A    H  
ATOM   3372 2HG  LYS B  87     -59.687  49.304  77.172  1.00  0.00      A    H  
ATOM   3373 1HD  LYS B  87     -58.465  51.304  77.875  1.00  0.00      A    H  
ATOM   3374 2HD  LYS B  87     -58.821  52.087  76.335  1.00  0.00      A    H  
ATOM   3375 1HE  LYS B  87     -61.234  51.980  76.827  1.00  0.00      A    H  
ATOM   3376 2HE  LYS B  87     -60.891  51.186  78.362  1.00  0.00      A    H  
ATOM   3377 1HZ  LYS B  87     -59.328  53.331  78.544  1.00  0.00      A    H  
ATOM   3378 2HZ  LYS B  87     -60.920  53.283  79.127  1.00  0.00      A    H  
ATOM   3379 3HZ  LYS B  87     -60.594  53.970  77.608  1.00  0.00      A    H  
ATOM   3380  N   TYR B  88     -55.953  47.528  74.793  1.00  0.00      A    N  
ATOM   3381  CA  TYR B  88     -54.782  47.214  73.987  1.00  0.00      A    C  
ATOM   3382  C   TYR B  88     -54.993  45.909  73.231  1.00  0.00      A    C  
ATOM   3383  O   TYR B  88     -54.396  45.684  72.177  1.00  0.00      A    O  
ATOM   3384  CB  TYR B  88     -53.529  47.131  74.862  1.00  0.00      A    C  
ATOM   3385  CG  TYR B  88     -53.049  48.473  75.370  1.00  0.00      A    C  
ATOM   3386  CD1 TYR B  88     -52.580  48.596  76.669  1.00  0.00      A    C  
ATOM   3387  CD2 TYR B  88     -53.079  49.581  74.536  1.00  0.00      A    C  
ATOM   3388  CE1 TYR B  88     -52.140  49.821  77.132  1.00  0.00      A    C  
ATOM   3389  CE2 TYR B  88     -52.641  50.806  74.999  1.00  0.00      A    C  
ATOM   3390  CZ  TYR B  88     -52.173  50.929  76.292  1.00  0.00      A    C  
ATOM   3391  OH  TYR B  88     -51.737  52.149  76.752  1.00  0.00      A    O  
ATOM   3392  H   TYR B  88     -55.901  47.469  75.772  1.00  0.00      A    H  
ATOM   3393  HA  TYR B  88     -54.641  48.010  73.256  1.00  0.00      A    H  
ATOM   3394 1HB  TYR B  88     -53.730  46.493  75.725  1.00  0.00      A    H  
ATOM   3395 2HB  TYR B  88     -52.719  46.672  74.297  1.00  0.00      A    H  
ATOM   3396  HD1 TYR B  88     -52.556  47.725  77.325  1.00  0.00      A    H  
ATOM   3397  HD2 TYR B  88     -53.450  49.484  73.515  1.00  0.00      A    H  
ATOM   3398  HE1 TYR B  88     -51.772  49.918  78.153  1.00  0.00      A    H  
ATOM   3399  HE2 TYR B  88     -52.665  51.677  74.344  1.00  0.00      A    H  
ATOM   3400  HH  TYR B  88     -51.446  52.061  77.663  1.00  0.00      A    H  
ATOM   3401  N   GLY B  89     -55.843  45.051  73.778  1.00  0.00      A    N  
ATOM   3402  CA  GLY B  89     -56.124  43.766  73.152  1.00  0.00      A    C  
ATOM   3403  C   GLY B  89     -54.927  42.826  73.266  1.00  0.00      A    C  
ATOM   3404  O   GLY B  89     -54.736  41.947  72.424  1.00  0.00      A    O  
ATOM   3405  H   GLY B  89     -56.291  45.291  74.620  1.00  0.00      A    H  
ATOM   3406 1HA  GLY B  89     -56.995  43.312  73.626  1.00  0.00      A    H  
ATOM   3407 2HA  GLY B  89     -56.373  43.919  72.102  1.00  0.00      A    H  
ATOM   3408  N   LEU B  90     -54.123  43.011  74.314  1.00  0.00      A    N  
ATOM   3409  CA  LEU B  90     -52.946  42.165  74.525  1.00  0.00      A    C  
ATOM   3410  C   LEU B  90     -53.260  41.035  75.500  1.00  0.00      A    C  
ATOM   3411  O   LEU B  90     -52.375  40.282  75.900  1.00  0.00      A    O  
ATOM   3412  CB  LEU B  90     -51.774  43.000  75.059  1.00  0.00      A    C  
ATOM   3413  CG  LEU B  90     -51.276  44.116  74.132  1.00  0.00      A    C  
ATOM   3414  CD1 LEU B  90     -50.172  44.900  74.828  1.00  0.00      A    C  
ATOM   3415  CD2 LEU B  90     -50.778  43.509  72.829  1.00  0.00      A    C  
ATOM   3416  H   LEU B  90     -54.324  43.725  74.961  1.00  0.00      A    H  
ATOM   3417  HA  LEU B  90     -52.656  41.731  73.568  1.00  0.00      A    H  
ATOM   3418 1HB  LEU B  90     -52.077  43.460  75.998  1.00  0.00      A    H  
ATOM   3419 2HB  LEU B  90     -50.935  42.335  75.258  1.00  0.00      A    H  
ATOM   3420  HG  LEU B  90     -52.093  44.806  73.921  1.00  0.00      A    H  
ATOM   3421 1HD1 LEU B  90     -49.818  45.693  74.170  1.00  0.00      A    H  
ATOM   3422 2HD1 LEU B  90     -50.562  45.339  75.747  1.00  0.00      A    H  
ATOM   3423 3HD1 LEU B  90     -49.346  44.231  75.067  1.00  0.00      A    H  
ATOM   3424 1HD2 LEU B  90     -50.423  44.302  72.170  1.00  0.00      A    H  
ATOM   3425 2HD2 LEU B  90     -49.959  42.820  73.038  1.00  0.00      A    H  
ATOM   3426 3HD2 LEU B  90     -51.591  42.970  72.344  1.00  0.00      A    H  
ATOM   3427  N   ASP B  91     -54.530  40.919  75.874  1.00  0.00      A    N  
ATOM   3428  CA  ASP B  91     -54.953  39.873  76.798  1.00  0.00      A    C  
ATOM   3429  C   ASP B  91     -54.951  38.515  76.097  1.00  0.00      A    C  
ATOM   3430  O   ASP B  91     -55.965  37.816  76.073  1.00  0.00      A    O  
ATOM   3431  CB  ASP B  91     -56.346  40.174  77.356  1.00  0.00      A    C  
ATOM   3432  CG  ASP B  91     -56.733  39.259  78.509  1.00  0.00      A    C  
ATOM   3433  OD1 ASP B  91     -55.854  38.698  79.119  1.00  0.00      A    O  
ATOM   3434  OD2 ASP B  91     -57.905  39.129  78.769  1.00  0.00      A    O1-
ATOM   3435  H   ASP B  91     -55.193  41.545  75.517  1.00  0.00      A    H  
ATOM   3436  HA  ASP B  91     -54.247  39.840  77.629  1.00  0.00      A    H  
ATOM   3437 1HB  ASP B  91     -56.384  41.208  77.703  1.00  0.00      A    H  
ATOM   3438 2HB  ASP B  91     -57.086  40.068  76.563  1.00  0.00      A    H  
ATOM   3439  N   GLY B  92     -53.809  38.154  75.514  1.00  0.00      A    N  
ATOM   3440  CA  GLY B  92     -53.690  36.884  74.802  1.00  0.00      A    C  
ATOM   3441  C   GLY B  92     -53.484  35.719  75.765  1.00  0.00      A    C  
ATOM   3442  O   GLY B  92     -52.760  35.835  76.755  1.00  0.00      A    O  
ATOM   3443  H   GLY B  92     -53.038  38.757  75.555  1.00  0.00      A    H  
ATOM   3444 1HA  GLY B  92     -54.590  36.712  74.211  1.00  0.00      A    H  
ATOM   3445 2HA  GLY B  92     -52.853  36.934  74.107  1.00  0.00      A    H  
ATOM   3446  N   LYS B  93     -54.122  34.592  75.461  1.00  0.00      A    N  
ATOM   3447  CA  LYS B  93     -54.005  33.398  76.298  1.00  0.00      A    C  
ATOM   3448  C   LYS B  93     -54.162  32.134  75.456  1.00  0.00      A    C  
ATOM   3449  O   LYS B  93     -54.846  32.143  74.430  1.00  0.00      A    O  
ATOM   3450  CB  LYS B  93     -55.044  33.420  77.420  1.00  0.00      A    C  
ATOM   3451  CG  LYS B  93     -56.489  33.385  76.939  1.00  0.00      A    C  
ATOM   3452  CD  LYS B  93     -57.460  33.372  78.110  1.00  0.00      A    C  
ATOM   3453  CE  LYS B  93     -57.521  34.730  78.795  1.00  0.00      A    C  
ATOM   3454  NZ  LYS B  93     -58.104  35.774  77.909  1.00  0.00      A    N1+
ATOM   3455  H   LYS B  93     -54.681  34.559  74.656  1.00  0.00      A    H  
ATOM   3456  HA  LYS B  93     -53.011  33.387  76.745  1.00  0.00      A    H  
ATOM   3457 1HB  LYS B  93     -54.889  32.563  78.076  1.00  0.00      A    H  
ATOM   3458 2HB  LYS B  93     -54.913  34.320  78.019  1.00  0.00      A    H  
ATOM   3459 1HG  LYS B  93     -56.689  34.261  76.322  1.00  0.00      A    H  
ATOM   3460 2HG  LYS B  93     -56.650  32.493  76.335  1.00  0.00      A    H  
ATOM   3461 1HD  LYS B  93     -58.457  33.109  77.753  1.00  0.00      A    H  
ATOM   3462 2HD  LYS B  93     -57.144  32.623  78.836  1.00  0.00      A    H  
ATOM   3463 1HE  LYS B  93     -58.127  34.656  79.697  1.00  0.00      A    H  
ATOM   3464 2HE  LYS B  93     -56.516  35.037  79.083  1.00  0.00      A    H  
ATOM   3465 1HZ  LYS B  93     -58.126  36.658  78.399  1.00  0.00      A    H  
ATOM   3466 2HZ  LYS B  93     -57.539  35.865  77.077  1.00  0.00      A    H  
ATOM   3467 3HZ  LYS B  93     -59.044  35.510  77.650  1.00  0.00      A    H  
ATOM   3468  N   LYS B  94     -53.536  31.044  75.895  1.00  0.00      A    N  
ATOM   3469  CA  LYS B  94     -53.627  29.778  75.173  1.00  0.00      A    C  
ATOM   3470  C   LYS B  94     -53.770  28.617  76.152  1.00  0.00      A    C  
ATOM   3471  O   LYS B  94     -53.216  28.652  77.252  1.00  0.00      A    O  
ATOM   3472  CB  LYS B  94     -52.400  29.573  74.281  1.00  0.00      A    C  
ATOM   3473  CG  LYS B  94     -52.252  30.600  73.167  1.00  0.00      A    C  
ATOM   3474  CD  LYS B  94     -51.045  30.298  72.293  1.00  0.00      A    C  
ATOM   3475  CE  LYS B  94     -50.890  31.329  71.186  1.00  0.00      A    C  
ATOM   3476  NZ  LYS B  94     -49.713  31.045  70.320  1.00  0.00      A    N1+
ATOM   3477  H   LYS B  94     -53.008  31.092  76.721  1.00  0.00      A    H  
ATOM   3478  HA  LYS B  94     -54.513  29.804  74.539  1.00  0.00      A    H  
ATOM   3479 1HB  LYS B  94     -51.498  29.609  74.892  1.00  0.00      A    H  
ATOM   3480 2HB  LYS B  94     -52.446  28.585  73.823  1.00  0.00      A    H  
ATOM   3481 1HG  LYS B  94     -53.149  30.596  72.547  1.00  0.00      A    H  
ATOM   3482 2HG  LYS B  94     -52.137  31.593  73.601  1.00  0.00      A    H  
ATOM   3483 1HD  LYS B  94     -50.142  30.297  72.906  1.00  0.00      A    H  
ATOM   3484 2HD  LYS B  94     -51.159  29.312  71.844  1.00  0.00      A    H  
ATOM   3485 1HE  LYS B  94     -51.786  31.337  70.568  1.00  0.00      A    H  
ATOM   3486 2HE  LYS B  94     -50.770  32.320  71.625  1.00  0.00      A    H  
ATOM   3487 1HZ  LYS B  94     -49.645  31.750  69.601  1.00  0.00      A    H  
ATOM   3488 2HZ  LYS B  94     -48.872  31.054  70.881  1.00  0.00      A    H  
ATOM   3489 3HZ  LYS B  94     -49.821  30.137  69.892  1.00  0.00      A    H  
ATOM   3490  N   ASP B  95     -54.505  27.589  75.750  1.00  0.00      A    N  
ATOM   3491  CA  ASP B  95     -54.698  26.426  76.608  1.00  0.00      A    C  
ATOM   3492  C   ASP B  95     -53.393  25.647  76.751  1.00  0.00      A    C  
ATOM   3493  O   ASP B  95     -52.633  25.514  75.792  1.00  0.00      A    O  
ATOM   3494  CB  ASP B  95     -55.792  25.515  76.046  1.00  0.00      A    C  
ATOM   3495  CG  ASP B  95     -57.186  26.114  76.175  1.00  0.00      A    C  
ATOM   3496  OD1 ASP B  95     -57.339  27.063  76.907  1.00  0.00      A    O  
ATOM   3497  OD2 ASP B  95     -58.086  25.615  75.541  1.00  0.00      A    O1-
ATOM   3498  H   ASP B  95     -54.920  27.610  74.862  1.00  0.00      A    H  
ATOM   3499  HA  ASP B  95     -55.008  26.772  77.595  1.00  0.00      A    H  
ATOM   3500 1HB  ASP B  95     -55.595  25.317  74.993  1.00  0.00      A    H  
ATOM   3501 2HB  ASP B  95     -55.773  24.558  76.568  1.00  0.00      A    H  
ATOM   3502  N   ALA B  96     -53.142  25.134  77.951  1.00  0.00      A    N  
ATOM   3503  CA  ALA B  96     -51.926  24.367  78.201  1.00  0.00      A    C  
ATOM   3504  C   ALA B  96     -52.047  23.574  79.499  1.00  0.00      A    C  
ATOM   3505  O   ALA B  96     -51.739  22.381  79.541  1.00  0.00      A    O  
ATOM   3506  CB  ALA B  96     -50.725  25.308  78.288  1.00  0.00      A    C  
ATOM   3507  H   ALA B  96     -53.785  25.271  78.677  1.00  0.00      A    H  
ATOM   3508  HA  ALA B  96     -51.797  23.660  77.381  1.00  0.00      A    H  
ATOM   3509 1HB  ALA B  96     -50.536  25.741  77.317  1.00  0.00      A    H  
ATOM   3510 2HB  ALA B  96     -49.854  24.752  78.609  1.00  0.00      A    H  
ATOM   3511 3HB  ALA B  96     -50.932  26.092  78.999  1.00  0.00      A    H  
ATOM   3512  N   ARG B  97     -52.495  24.242  80.551  1.00  0.00      A    N  
ATOM   3513  CA  ARG B  97     -52.657  23.595  81.848  1.00  0.00      A    C  
ATOM   3514  C   ARG B  97     -51.426  22.755  82.188  1.00  0.00      A    C  
ATOM   3515  O   ARG B  97     -51.307  21.609  81.758  1.00  0.00      A    O  
ATOM   3516  CB  ARG B  97     -53.895  22.710  81.856  1.00  0.00      A    C  
ATOM   3517  CG  ARG B  97     -55.216  23.456  81.758  1.00  0.00      A    C  
ATOM   3518  CD  ARG B  97     -56.374  22.527  81.775  1.00  0.00      A    C  
ATOM   3519  NE  ARG B  97     -57.640  23.237  81.671  1.00  0.00      A    N  
ATOM   3520  CZ  ARG B  97     -58.847  22.642  81.601  1.00  0.00      A    C  
ATOM   3521  NH1 ARG B  97     -58.935  21.331  81.624  1.00  0.00      A    N1+
ATOM   3522  NH2 ARG B  97     -59.942  23.377  81.508  1.00  0.00      A    N  
ATOM   3523  H   ARG B  97     -52.726  25.189  80.455  1.00  0.00      A    H  
ATOM   3524  HA  ARG B  97     -52.778  24.368  82.608  1.00  0.00      A    H  
ATOM   3525 1HB  ARG B  97     -53.848  22.011  81.022  1.00  0.00      A    H  
ATOM   3526 2HB  ARG B  97     -53.916  22.122  82.773  1.00  0.00      A    H  
ATOM   3527 1HG  ARG B  97     -55.312  24.139  82.602  1.00  0.00      A    H  
ATOM   3528 2HG  ARG B  97     -55.245  24.025  80.826  1.00  0.00      A    H  
ATOM   3529 1HD  ARG B  97     -56.300  21.838  80.934  1.00  0.00      A    H  
ATOM   3530 2HD  ARG B  97     -56.375  21.963  82.706  1.00  0.00      A    H  
ATOM   3531  HE  ARG B  97     -57.612  24.248  81.651  1.00  0.00      A    H  
ATOM   3532 1HH1 ARG B  97     -58.099  20.769  81.694  1.00  0.00      A    H  
ATOM   3533 2HH1 ARG B  97     -59.840  20.885  81.571  1.00  0.00      A    H  
ATOM   3534 1HH2 ARG B  97     -59.873  24.386  81.491  1.00  0.00      A    H  
ATOM   3535 2HH2 ARG B  97     -60.845  22.931  81.456  1.00  0.00      A    H  
ATOM   3536  N   GLN B  98     -50.513  23.340  82.958  1.00  0.00      A    N  
ATOM   3537  CA  GLN B  98     -49.292  22.638  83.347  1.00  0.00      A    C  
ATOM   3538  C   GLN B  98     -49.622  21.288  83.978  1.00  0.00      A    C  
ATOM   3539  O   GLN B  98     -50.766  21.028  84.348  1.00  0.00      A    O  
ATOM   3540  CB  GLN B  98     -48.470  23.486  84.321  1.00  0.00      A    C  
ATOM   3541  CG  GLN B  98     -47.958  24.790  83.732  1.00  0.00      A    C  
ATOM   3542  CD  GLN B  98     -46.951  24.567  82.620  1.00  0.00      A    C  
ATOM   3543  NE2 GLN B  98     -47.238  25.115  81.444  1.00  0.00      A    N  
ATOM   3544  OE1 GLN B  98     -45.926  23.907  82.814  1.00  0.00      A    O  
ATOM   3545  H   GLN B  98     -50.659  24.257  83.270  1.00  0.00      A    H  
ATOM   3546  HA  GLN B  98     -48.696  22.461  82.453  1.00  0.00      A    H  
ATOM   3547 1HB  GLN B  98     -49.075  23.727  85.195  1.00  0.00      A    H  
ATOM   3548 2HB  GLN B  98     -47.610  22.913  84.667  1.00  0.00      A    H  
ATOM   3549 1HG  GLN B  98     -48.801  25.348  83.324  1.00  0.00      A    H  
ATOM   3550 2HG  GLN B  98     -47.475  25.368  84.520  1.00  0.00      A    H  
ATOM   3551 1HE2 GLN B  98     -46.611  25.002  80.672  1.00  0.00      A    H  
ATOM   3552 2HE2 GLN B  98     -48.081  25.641  81.330  1.00  0.00      A    H  
ATOM   3553  N   VAL B  99     -48.610  20.435  84.096  1.00  0.00      A    N  
ATOM   3554  CA  VAL B  99     -48.803  19.112  84.680  1.00  0.00      A    C  
ATOM   3555  C   VAL B  99     -49.263  19.232  86.128  1.00  0.00      A    C  
ATOM   3556  O   VAL B  99     -50.191  18.541  86.554  1.00  0.00      A    O  
ATOM   3557  CB  VAL B  99     -47.494  18.302  84.619  1.00  0.00      A    C  
ATOM   3558  CG1 VAL B  99     -47.634  17.006  85.404  1.00  0.00      A    C  
ATOM   3559  CG2 VAL B  99     -47.127  18.018  83.171  1.00  0.00      A    C  
ATOM   3560  H   VAL B  99     -47.719  20.698  83.782  1.00  0.00      A    H  
ATOM   3561  HA  VAL B  99     -49.564  18.587  84.103  1.00  0.00      A    H  
ATOM   3562  HB  VAL B  99     -46.698  18.879  85.090  1.00  0.00      A    H  
ATOM   3563 1HG1 VAL B  99     -46.699  16.446  85.352  1.00  0.00      A    H  
ATOM   3564 2HG1 VAL B  99     -47.860  17.235  86.446  1.00  0.00      A    H  
ATOM   3565 3HG1 VAL B  99     -48.439  16.409  84.979  1.00  0.00      A    H  
ATOM   3566 1HG2 VAL B  99     -46.201  17.445  83.136  1.00  0.00      A    H  
ATOM   3567 2HG2 VAL B  99     -47.926  17.446  82.699  1.00  0.00      A    H  
ATOM   3568 3HG2 VAL B  99     -46.992  18.960  82.638  1.00  0.00      A    H  
ATOM   3569  N   THR B 100     -48.609  20.108  86.882  1.00  0.00      A    N  
ATOM   3570  CA  THR B 100     -48.959  20.307  88.284  1.00  0.00      A    C  
ATOM   3571  C   THR B 100     -50.170  21.227  88.408  1.00  0.00      A    C  
ATOM   3572  O   THR B 100     -50.494  21.971  87.482  1.00  0.00      A    O  
ATOM   3573  CB  THR B 100     -47.776  20.892  89.078  1.00  0.00      A    C  
ATOM   3574  CG2 THR B 100     -46.564  19.979  88.979  1.00  0.00      A    C  
ATOM   3575  OG1 THR B 100     -47.440  22.184  88.556  1.00  0.00      A    O  
ATOM   3576  H   THR B 100     -47.875  20.628  86.489  1.00  0.00      A    H  
ATOM   3577  HA  THR B 100     -49.217  19.340  88.717  1.00  0.00      A    H  
ATOM   3578  HB  THR B 100     -48.058  21.000  90.125  1.00  0.00      A    H  
ATOM   3579  HG1 THR B 100     -46.941  22.674  89.215  1.00  0.00      A    H  
ATOM   3580 1HG2 THR B 100     -45.739  20.408  89.546  1.00  0.00      A    H  
ATOM   3581 2HG2 THR B 100     -46.813  18.999  89.385  1.00  0.00      A    H  
ATOM   3582 3HG2 THR B 100     -46.271  19.875  87.935  1.00  0.00      A    H  
ATOM   3583  N   SER B 101     -50.837  21.168  89.558  1.00  0.00      A    N  
ATOM   3584  CA  SER B 101     -52.014  21.999  89.795  1.00  0.00      A    C  
ATOM   3585  C   SER B 101     -52.220  22.222  91.291  1.00  0.00      A    C  
ATOM   3586  O   SER B 101     -51.769  21.426  92.114  1.00  0.00      A    O  
ATOM   3587  CB  SER B 101     -53.246  21.351  89.193  1.00  0.00      A    C  
ATOM   3588  OG  SER B 101     -53.560  20.156  89.856  1.00  0.00      A    O  
ATOM   3589  H   SER B 101     -50.531  20.557  90.260  1.00  0.00      A    H  
ATOM   3590  HA  SER B 101     -51.858  22.966  89.315  1.00  0.00      A    H  
ATOM   3591 1HB  SER B 101     -54.088  22.038  89.259  1.00  0.00      A    H  
ATOM   3592 2HB  SER B 101     -53.071  21.148  88.137  1.00  0.00      A    H  
ATOM   3593  HG  SER B 101     -53.218  19.449  89.303  1.00  0.00      A    H  
ATOM   3594  N   ASN B 102     -52.901  23.312  91.634  1.00  0.00      A    N  
ATOM   3595  CA  ASN B 102     -53.157  23.632  93.035  1.00  0.00      A    C  
ATOM   3596  C   ASN B 102     -54.014  22.553  93.691  1.00  0.00      A    C  
ATOM   3597  O   ASN B 102     -53.767  22.160  94.831  1.00  0.00      A    O  
ATOM   3598  CB  ASN B 102     -53.817  24.993  93.161  1.00  0.00      A    C  
ATOM   3599  CG  ASN B 102     -52.864  26.125  92.894  1.00  0.00      A    C  
ATOM   3600  ND2 ASN B 102     -53.399  27.275  92.571  1.00  0.00      A    N  
ATOM   3601  OD1 ASN B 102     -51.642  25.958  92.983  1.00  0.00      A    O  
ATOM   3602  H   ASN B 102     -53.233  23.912  90.935  1.00  0.00      A    H  
ATOM   3603  HA  ASN B 102     -52.203  23.660  93.564  1.00  0.00      A    H  
ATOM   3604 1HB  ASN B 102     -54.649  25.061  92.457  1.00  0.00      A    H  
ATOM   3605 2HB  ASN B 102     -54.228  25.107  94.164  1.00  0.00      A    H  
ATOM   3606 1HD2 ASN B 102     -52.813  28.063  92.383  1.00  0.00      A    H  
ATOM   3607 2HD2 ASN B 102     -54.393  27.365  92.511  1.00  0.00      A    H  
ATOM   3608  N   SER B 103     -55.018  22.074  92.963  1.00  0.00      A    N  
ATOM   3609  CA  SER B 103     -55.900  21.034  93.483  1.00  0.00      A    C  
ATOM   3610  C   SER B 103     -56.324  21.361  94.916  1.00  0.00      A    C  
ATOM   3611  O   SER B 103     -56.728  20.478  95.675  1.00  0.00      A    O  
ATOM   3612  CB  SER B 103     -55.207  19.687  93.440  1.00  0.00      A    C  
ATOM   3613  OG  SER B 103     -54.857  19.343  92.126  1.00  0.00      A    O  
ATOM   3614  H   SER B 103     -55.164  22.418  92.057  1.00  0.00      A    H  
ATOM   3615  HA  SER B 103     -56.791  20.991  92.854  1.00  0.00      A    H  
ATOM   3616 1HB  SER B 103     -54.311  19.718  94.060  1.00  0.00      A    H  
ATOM   3617 2HB  SER B 103     -55.865  18.925  93.854  1.00  0.00      A    H  
ATOM   3618  HG  SER B 103     -54.267  20.035  91.821  1.00  0.00      A    H  
ATOM   3619  N   LEU B 104     -56.230  22.637  95.282  1.00  0.00      A    N  
ATOM   3620  CA  LEU B 104     -56.605  23.066  96.625  1.00  0.00      A    C  
ATOM   3621  C   LEU B 104     -58.126  23.145  96.765  1.00  0.00      A    C  
ATOM   3622  O   LEU B 104     -58.737  22.314  97.436  1.00  0.00      A    O  
ATOM   3623  CB  LEU B 104     -55.981  24.432  96.939  1.00  0.00      A    C  
ATOM   3624  CG  LEU B 104     -54.455  24.447  97.091  1.00  0.00      A    C  
ATOM   3625  CD1 LEU B 104     -53.972  25.886  97.224  1.00  0.00      A    C  
ATOM   3626  CD2 LEU B 104     -54.058  23.622  98.306  1.00  0.00      A    C  
ATOM   3627  H   LEU B 104     -55.902  23.299  94.639  1.00  0.00      A    H  
ATOM   3628  HA  LEU B 104     -56.227  22.336  97.340  1.00  0.00      A    H  
ATOM   3629 1HB  LEU B 104     -56.242  25.125  96.140  1.00  0.00      A    H  
ATOM   3630 2HB  LEU B 104     -56.411  24.805  97.869  1.00  0.00      A    H  
ATOM   3631  HG  LEU B 104     -53.996  24.022  96.199  1.00  0.00      A    H  
ATOM   3632 1HD1 LEU B 104     -52.887  25.896  97.332  1.00  0.00      A    H  
ATOM   3633 2HD1 LEU B 104     -54.253  26.447  96.334  1.00  0.00      A    H  
ATOM   3634 3HD1 LEU B 104     -54.428  26.343  98.101  1.00  0.00      A    H  
ATOM   3635 1HD2 LEU B 104     -52.972  23.633  98.413  1.00  0.00      A    H  
ATOM   3636 2HD2 LEU B 104     -54.515  24.047  99.201  1.00  0.00      A    H  
ATOM   3637 3HD2 LEU B 104     -54.399  22.596  98.177  1.00  0.00      A    H  
ATOM   3638  N   SER B 105     -58.726  24.145  96.132  1.00  0.00      A    N  
ATOM   3639  CA  SER B 105     -60.174  24.321  96.199  1.00  0.00      A    C  
ATOM   3640  C   SER B 105     -60.625  24.526  97.643  1.00  0.00      A    C  
ATOM   3641  O   SER B 105     -60.056  23.951  98.571  1.00  0.00      A    O  
ATOM   3642  CB  SER B 105     -60.877  23.118  95.601  1.00  0.00      A    C  
ATOM   3643  OG  SER B 105     -60.652  21.970  96.372  1.00  0.00      A    O  
ATOM   3644  H   SER B 105     -58.188  24.779  95.613  1.00  0.00      A    H  
ATOM   3645  HA  SER B 105     -60.442  25.207  95.622  1.00  0.00      A    H  
ATOM   3646 1HB  SER B 105     -61.948  23.315  95.543  1.00  0.00      A    H  
ATOM   3647 2HB  SER B 105     -60.519  22.954  94.586  1.00  0.00      A    H  
ATOM   3648  HG  SER B 105     -60.381  22.282  97.240  1.00  0.00      A    H  
ATOM   3649  N   GLY B 106     -61.655  25.349  97.826  1.00  0.00      A    N  
ATOM   3650  CA  GLY B 106     -62.174  25.622  99.161  1.00  0.00      A    C  
ATOM   3651  C   GLY B 106     -63.007  26.897  99.173  1.00  0.00      A    C  
ATOM   3652  O   GLY B 106     -62.629  27.891  99.795  1.00  0.00      A    O  
ATOM   3653  H   GLY B 106     -62.069  25.778  97.049  1.00  0.00      A    H  
ATOM   3654 1HA  GLY B 106     -62.783  24.780  99.494  1.00  0.00      A    H  
ATOM   3655 2HA  GLY B 106     -61.346  25.715  99.862  1.00  0.00      A    H  
ATOM   3656  N   THR B 107     -64.142  26.867  98.480  1.00  0.00      A    N  
ATOM   3657  CA  THR B 107     -65.022  28.030  98.419  1.00  0.00      A    C  
ATOM   3658  C   THR B 107     -66.484  27.599  98.500  1.00  0.00      A    C  
ATOM   3659  O   THR B 107     -66.786  26.435  98.759  1.00  0.00      A    O  
ATOM   3660  CB  THR B 107     -64.786  28.841  97.131  1.00  0.00      A    C  
ATOM   3661  CG2 THR B 107     -65.283  28.071  95.917  1.00  0.00      A    C  
ATOM   3662  OG1 THR B 107     -65.483  30.091  97.218  1.00  0.00      A    O  
ATOM   3663  H   THR B 107     -64.392  26.047  98.002  1.00  0.00      A    H  
ATOM   3664  HA  THR B 107     -64.805  28.672  99.272  1.00  0.00      A    H  
ATOM   3665  HB  THR B 107     -63.722  29.041  97.017  1.00  0.00      A    H  
ATOM   3666  HG1 THR B 107     -64.853  30.812  97.148  1.00  0.00      A    H  
ATOM   3667 1HG2 THR B 107     -65.109  28.659  95.017  1.00  0.00      A    H  
ATOM   3668 2HG2 THR B 107     -64.747  27.124  95.843  1.00  0.00      A    H  
ATOM   3669 3HG2 THR B 107     -66.350  27.876  96.021  1.00  0.00      A    H  
ATOM   3670  N   GLN B 108     -67.388  28.549  98.285  1.00  0.00      A    N  
ATOM   3671  CA  GLN B 108     -68.818  28.263  98.344  1.00  0.00      A    C  
ATOM   3672  C   GLN B 108     -69.215  27.255  97.268  1.00  0.00      A    C  
ATOM   3673  O   GLN B 108     -68.791  27.360  96.120  1.00  0.00      A    O  
ATOM   3674  CB  GLN B 108     -69.630  29.550  98.183  1.00  0.00      A    C  
ATOM   3675  CG  GLN B 108     -71.136  29.347  98.234  1.00  0.00      A    C  
ATOM   3676  CD  GLN B 108     -71.620  28.950  99.616  1.00  0.00      A    C  
ATOM   3677  NE2 GLN B 108     -72.377  27.862  99.686  1.00  0.00      A    N  
ATOM   3678  OE1 GLN B 108     -71.316  29.617 100.609  1.00  0.00      A    O  
ATOM   3679  H   GLN B 108     -67.089  29.461  98.089  1.00  0.00      A    H  
ATOM   3680  HA  GLN B 108     -69.044  27.828  99.317  1.00  0.00      A    H  
ATOM   3681 1HB  GLN B 108     -69.359  30.252  98.971  1.00  0.00      A    H  
ATOM   3682 2HB  GLN B 108     -69.387  30.018  97.229  1.00  0.00      A    H  
ATOM   3683 1HG  GLN B 108     -71.628  30.279  97.953  1.00  0.00      A    H  
ATOM   3684 2HG  GLN B 108     -71.409  28.555  97.535  1.00  0.00      A    H  
ATOM   3685 1HE2 GLN B 108     -72.726  27.552 100.572  1.00  0.00      A    H  
ATOM   3686 2HE2 GLN B 108     -72.599  27.352  98.856  1.00  0.00      A    H  
ATOM   3687  N   GLU B 109     -70.042  26.287  97.654  1.00  0.00      A    N  
ATOM   3688  CA  GLU B 109     -70.500  25.267  96.716  1.00  0.00      A    C  
ATOM   3689  C   GLU B 109     -71.727  25.764  95.953  1.00  0.00      A    C  
ATOM   3690  O   GLU B 109     -72.713  26.193  96.553  1.00  0.00      A    O  
ATOM   3691  CB  GLU B 109     -70.828  23.966  97.452  1.00  0.00      A    C  
ATOM   3692  CG  GLU B 109     -71.248  22.819  96.543  1.00  0.00      A    C  
ATOM   3693  CD  GLU B 109     -71.550  21.554  97.299  1.00  0.00      A    C  
ATOM   3694  OE1 GLU B 109     -71.422  21.558  98.499  1.00  0.00      A    O  
ATOM   3695  OE2 GLU B 109     -71.907  20.584  96.674  1.00  0.00      A    O1-
ATOM   3696  H   GLU B 109     -70.354  26.261  98.583  1.00  0.00      A    H  
ATOM   3697  HA  GLU B 109     -69.699  25.070  96.002  1.00  0.00      A    H  
ATOM   3698 1HB  GLU B 109     -69.958  23.640  98.022  1.00  0.00      A    H  
ATOM   3699 2HB  GLU B 109     -71.637  24.143  98.162  1.00  0.00      A    H  
ATOM   3700 1HG  GLU B 109     -72.136  23.116  95.987  1.00  0.00      A    H  
ATOM   3701 2HG  GLU B 109     -70.451  22.627  95.826  1.00  0.00      A    H  
ATOM   3702  N   ASP B 110     -71.655  25.706  94.626  1.00  0.00      A    N  
ATOM   3703  CA  ASP B 110     -72.763  26.157  93.790  1.00  0.00      A    C  
ATOM   3704  C   ASP B 110     -72.817  25.354  92.491  1.00  0.00      A    C  
ATOM   3705  O   ASP B 110     -71.830  24.744  92.085  1.00  0.00      A    O  
ATOM   3706  CB  ASP B 110     -72.630  27.649  93.475  1.00  0.00      A    C  
ATOM   3707  CG  ASP B 110     -73.945  28.283  93.041  1.00  0.00      A    C  
ATOM   3708  OD1 ASP B 110     -74.910  27.569  92.909  1.00  0.00      A    O  
ATOM   3709  OD2 ASP B 110     -73.971  29.475  92.848  1.00  0.00      A    O1-
ATOM   3710  H   ASP B 110     -70.842  25.361  94.202  1.00  0.00      A    H  
ATOM   3711  HA  ASP B 110     -73.694  25.999  94.335  1.00  0.00      A    H  
ATOM   3712 1HB  ASP B 110     -72.262  28.176  94.356  1.00  0.00      A    H  
ATOM   3713 2HB  ASP B 110     -71.897  27.789  92.680  1.00  0.00      A    H  
ATOM   3714  N   GLY B 111     -73.982  25.360  91.846  1.00  0.00      A    N  
ATOM   3715  CA  GLY B 111     -74.160  24.629  90.593  1.00  0.00      A    C  
ATOM   3716  C   GLY B 111     -75.498  24.974  89.955  1.00  0.00      A    C  
ATOM   3717  O   GLY B 111     -75.552  25.633  88.915  1.00  0.00      A    O  
ATOM   3718  H   GLY B 111     -74.735  25.863  92.219  1.00  0.00      A    H  
ATOM   3719 1HA  GLY B 111     -73.346  24.875  89.910  1.00  0.00      A    H  
ATOM   3720 2HA  GLY B 111     -74.104  23.558  90.786  1.00  0.00      A    H  
ATOM   3721  N   LEU B 112     -76.576  24.520  90.580  1.00  0.00      A    N  
ATOM   3722  CA  LEU B 112     -77.915  24.775  90.063  1.00  0.00      A    C  
ATOM   3723  C   LEU B 112     -78.712  25.623  91.054  1.00  0.00      A    C  
ATOM   3724  O   LEU B 112     -78.753  25.322  92.248  1.00  0.00      A    O  
ATOM   3725  CB  LEU B 112     -78.634  23.447  89.839  1.00  0.00      A    C  
ATOM   3726  CG  LEU B 112     -77.713  22.487  89.079  1.00  0.00      A    C  
ATOM   3727  CD1 LEU B 112     -78.388  21.119  88.947  1.00  0.00      A    C  
ATOM   3728  CD2 LEU B 112     -77.411  23.048  87.685  1.00  0.00      A    C  
ATOM   3729  H   LEU B 112     -76.471  23.996  91.404  1.00  0.00      A    H  
ATOM   3730  HA  LEU B 112     -77.825  25.322  89.124  1.00  0.00      A    H  
ATOM   3731 1HB  LEU B 112     -78.903  23.018  90.792  1.00  0.00      A    H  
ATOM   3732 2HB  LEU B 112     -79.524  23.622  89.256  1.00  0.00      A    H  
ATOM   3733  HG  LEU B 112     -76.789  22.374  89.627  1.00  0.00      A    H  
ATOM   3734 1HD1 LEU B 112     -79.114  21.150  88.147  1.00  0.00      A    H  
ATOM   3735 2HD1 LEU B 112     -78.886  20.871  89.873  1.00  0.00      A    H  
ATOM   3736 3HD1 LEU B 112     -77.643  20.369  88.728  1.00  0.00      A    H  
ATOM   3737 1HD2 LEU B 112     -77.054  22.254  87.047  1.00  0.00      A    H  
ATOM   3738 2HD2 LEU B 112     -76.655  23.815  87.764  1.00  0.00      A    H  
ATOM   3739 3HD2 LEU B 112     -78.311  23.472  87.264  1.00  0.00      A    H  
ATOM   3740  N   ASP B 113     -79.339  26.684  90.553  1.00  0.00      A    N  
ATOM   3741  CA  ASP B 113     -80.134  27.570  91.404  1.00  0.00      A    C  
ATOM   3742  C   ASP B 113     -81.569  27.650  90.906  1.00  0.00      A    C  
ATOM   3743  O   ASP B 113     -82.510  27.654  91.699  1.00  0.00      A    O  
ATOM   3744  CB  ASP B 113     -79.521  28.972  91.443  1.00  0.00      A    C  
ATOM   3745  CG  ASP B 113     -80.191  29.882  92.466  1.00  0.00      A    C  
ATOM   3746  OD1 ASP B 113     -80.250  29.511  93.613  1.00  0.00      A    O  
ATOM   3747  OD2 ASP B 113     -80.639  30.938  92.088  1.00  0.00      A    O1-
ATOM   3748  H   ASP B 113     -79.267  26.876  89.596  1.00  0.00      A    H  
ATOM   3749  HA  ASP B 113     -80.138  27.165  92.415  1.00  0.00      A    H  
ATOM   3750 1HB  ASP B 113     -78.461  28.901  91.683  1.00  0.00      A    H  
ATOM   3751 2HB  ASP B 113     -79.605  29.434  90.459  1.00  0.00      A    H  
ATOM   3752  N   ASP B 114     -81.738  27.713  89.590  1.00  0.00      A    N  
ATOM   3753  CA  ASP B 114     -83.072  27.797  89.010  1.00  0.00      A    C  
ATOM   3754  C   ASP B 114     -83.699  26.402  88.893  1.00  0.00      A    C  
ATOM   3755  O   ASP B 114     -83.110  25.505  88.287  1.00  0.00      A    O  
ATOM   3756  CB  ASP B 114     -83.019  28.463  87.634  1.00  0.00      A    C  
ATOM   3757  CG  ASP B 114     -84.399  28.687  87.029  1.00  0.00      A    C  
ATOM   3758  OD1 ASP B 114     -85.259  27.865  87.243  1.00  0.00      A    O  
ATOM   3759  OD2 ASP B 114     -84.579  29.676  86.361  1.00  0.00      A    O1-
ATOM   3760  H   ASP B 114     -80.954  27.709  89.000  1.00  0.00      A    H  
ATOM   3761  HA  ASP B 114     -83.697  28.402  89.667  1.00  0.00      A    H  
ATOM   3762 1HB  ASP B 114     -82.514  29.426  87.714  1.00  0.00      A    H  
ATOM   3763 2HB  ASP B 114     -82.436  27.844  86.952  1.00  0.00      A    H  
ATOM   3764  N   PRO B 115     -84.872  26.199  89.454  1.00  0.00      A    N  
ATOM   3765  CA  PRO B 115     -85.568  24.877  89.395  1.00  0.00      A    C  
ATOM   3766  C   PRO B 115     -85.673  24.337  87.970  1.00  0.00      A    C  
ATOM   3767  O   PRO B 115     -85.541  23.135  87.744  1.00  0.00      A    O  
ATOM   3768  CB  PRO B 115     -86.955  25.189  89.967  1.00  0.00      A    C  
ATOM   3769  CG  PRO B 115     -86.712  26.303  90.927  1.00  0.00      A    C  
ATOM   3770  CD  PRO B 115     -85.689  27.170  90.243  1.00  0.00      A    C  
ATOM   3771  HA  PRO B 115     -85.033  24.157  90.031  1.00  0.00      A    H  
ATOM   3772 1HB  PRO B 115     -87.643  25.468  89.155  1.00  0.00      A    H  
ATOM   3773 2HB  PRO B 115     -87.373  24.293  90.450  1.00  0.00      A    H  
ATOM   3774 1HG  PRO B 115     -87.651  26.837  91.134  1.00  0.00      A    H  
ATOM   3775 2HG  PRO B 115     -86.355  25.904  91.888  1.00  0.00      A    H  
ATOM   3776 1HD  PRO B 115     -86.199  27.889  89.585  1.00  0.00      A    H  
ATOM   3777 2HD  PRO B 115     -85.089  27.696  91.000  1.00  0.00      A    H  
ATOM   3778  N   ARG B 116     -85.918  25.228  87.020  1.00  0.00      A    N  
ATOM   3779  CA  ARG B 116     -86.047  24.828  85.623  1.00  0.00      A    C  
ATOM   3780  C   ARG B 116     -84.763  24.170  85.123  1.00  0.00      A    C  
ATOM   3781  O   ARG B 116     -84.804  23.154  84.431  1.00  0.00      A    O  
ATOM   3782  CB  ARG B 116     -86.375  26.030  84.750  1.00  0.00      A    C  
ATOM   3783  CG  ARG B 116     -87.785  26.575  84.914  1.00  0.00      A    C  
ATOM   3784  CD  ARG B 116     -88.050  27.700  83.982  1.00  0.00      A    C  
ATOM   3785  NE  ARG B 116     -87.304  28.893  84.344  1.00  0.00      A    N  
ATOM   3786  CZ  ARG B 116     -87.163  29.978  83.557  1.00  0.00      A    C  
ATOM   3787  NH1 ARG B 116     -87.723  30.002  82.367  1.00  0.00      A    N1+
ATOM   3788  NH2 ARG B 116     -86.463  31.015  83.979  1.00  0.00      A    N  
ATOM   3789  H   ARG B 116     -86.020  26.172  87.261  1.00  0.00      A    H  
ATOM   3790  HA  ARG B 116     -86.863  24.108  85.544  1.00  0.00      A    H  
ATOM   3791 1HB  ARG B 116     -85.681  26.840  84.970  1.00  0.00      A    H  
ATOM   3792 2HB  ARG B 116     -86.244  25.764  83.701  1.00  0.00      A    H  
ATOM   3793 1HG  ARG B 116     -88.506  25.783  84.711  1.00  0.00      A    H  
ATOM   3794 2HG  ARG B 116     -87.919  26.936  85.935  1.00  0.00      A    H  
ATOM   3795 1HD  ARG B 116     -87.762  27.412  82.972  1.00  0.00      A    H  
ATOM   3796 2HD  ARG B 116     -89.113  27.944  83.999  1.00  0.00      A    H  
ATOM   3797  HE  ARG B 116     -86.859  28.912  85.253  1.00  0.00      A    H  
ATOM   3798 1HH1 ARG B 116     -88.258  29.209  82.044  1.00  0.00      A    H  
ATOM   3799 2HH1 ARG B 116     -87.617  30.815  81.777  1.00  0.00      A    H  
ATOM   3800 1HH2 ARG B 116     -86.033  30.996  84.894  1.00  0.00      A    H  
ATOM   3801 2HH2 ARG B 116     -86.357  31.827  83.389  1.00  0.00      A    H  
ATOM   3802  N   LEU B 117     -83.625  24.748  85.485  1.00  0.00      A    N  
ATOM   3803  CA  LEU B 117     -82.336  24.205  85.076  1.00  0.00      A    C  
ATOM   3804  C   LEU B 117     -82.120  22.831  85.700  1.00  0.00      A    C  
ATOM   3805  O   LEU B 117     -81.598  21.917  85.059  1.00  0.00      A    O  
ATOM   3806  CB  LEU B 117     -81.202  25.151  85.488  1.00  0.00      A    C  
ATOM   3807  CG  LEU B 117     -79.791  24.724  85.064  1.00  0.00      A    C  
ATOM   3808  CD1 LEU B 117     -79.732  24.600  83.547  1.00  0.00      A    C  
ATOM   3809  CD2 LEU B 117     -78.778  25.740  85.570  1.00  0.00      A    C  
ATOM   3810  H   LEU B 117     -83.651  25.549  86.046  1.00  0.00      A    H  
ATOM   3811  HA  LEU B 117     -82.331  24.106  83.992  1.00  0.00      A    H  
ATOM   3812 1HB  LEU B 117     -81.394  26.132  85.056  1.00  0.00      A    H  
ATOM   3813 2HB  LEU B 117     -81.207  25.248  86.574  1.00  0.00      A    H  
ATOM   3814  HG  LEU B 117     -79.565  23.745  85.486  1.00  0.00      A    H  
ATOM   3815 1HD1 LEU B 117     -78.729  24.297  83.245  1.00  0.00      A    H  
ATOM   3816 2HD1 LEU B 117     -80.452  23.853  83.214  1.00  0.00      A    H  
ATOM   3817 3HD1 LEU B 117     -79.971  25.562  83.094  1.00  0.00      A    H  
ATOM   3818 1HD2 LEU B 117     -77.776  25.436  85.269  1.00  0.00      A    H  
ATOM   3819 2HD2 LEU B 117     -79.003  26.720  85.146  1.00  0.00      A    H  
ATOM   3820 3HD2 LEU B 117     -78.830  25.795  86.657  1.00  0.00      A    H  
ATOM   3821  N   GLU B 118     -82.527  22.692  86.959  1.00  0.00      A    N  
ATOM   3822  CA  GLU B 118     -82.380  21.429  87.670  1.00  0.00      A    C  
ATOM   3823  C   GLU B 118     -83.183  20.333  86.985  1.00  0.00      A    C  
ATOM   3824  O   GLU B 118     -82.815  19.161  87.030  1.00  0.00      A    O  
ATOM   3825  CB  GLU B 118     -82.830  21.574  89.126  1.00  0.00      A    C  
ATOM   3826  CG  GLU B 118     -81.919  22.444  89.981  1.00  0.00      A    C  
ATOM   3827  CD  GLU B 118     -82.412  22.594  91.394  1.00  0.00      A    C  
ATOM   3828  OE1 GLU B 118     -83.480  22.113  91.685  1.00  0.00      A    O  
ATOM   3829  OE2 GLU B 118     -81.718  23.193  92.182  1.00  0.00      A    O1-
ATOM   3830  H   GLU B 118     -82.934  23.455  87.419  1.00  0.00      A    H  
ATOM   3831  HA  GLU B 118     -81.327  21.145  87.658  1.00  0.00      A    H  
ATOM   3832 1HB  GLU B 118     -83.830  22.006  89.156  1.00  0.00      A    H  
ATOM   3833 2HB  GLU B 118     -82.885  20.589  89.590  1.00  0.00      A    H  
ATOM   3834 1HG  GLU B 118     -80.924  22.000  90.001  1.00  0.00      A    H  
ATOM   3835 2HG  GLU B 118     -81.838  23.428  89.522  1.00  0.00      A    H  
ATOM   3836  N   LYS B 119     -84.284  20.704  86.350  1.00  0.00      A    N  
ATOM   3837  CA  LYS B 119     -85.093  19.709  85.676  1.00  0.00      A    C  
ATOM   3838  C   LYS B 119     -84.307  19.048  84.546  1.00  0.00      A    C  
ATOM   3839  O   LYS B 119     -84.254  17.828  84.467  1.00  0.00      A    O  
ATOM   3840  CB  LYS B 119     -86.376  20.341  85.133  1.00  0.00      A    C  
ATOM   3841  CG  LYS B 119     -87.308  19.367  84.425  1.00  0.00      A    C  
ATOM   3842  CD  LYS B 119     -88.582  20.057  83.961  1.00  0.00      A    C  
ATOM   3843  CE  LYS B 119     -89.497  19.094  83.221  1.00  0.00      A    C  
ATOM   3844  NZ  LYS B 119     -90.748  19.756  82.763  1.00  0.00      A    N1+
ATOM   3845  H   LYS B 119     -84.551  21.647  86.338  1.00  0.00      A    H  
ATOM   3846  HA  LYS B 119     -85.363  18.936  86.396  1.00  0.00      A    H  
ATOM   3847 1HB  LYS B 119     -86.931  20.798  85.954  1.00  0.00      A    H  
ATOM   3848 2HB  LYS B 119     -86.122  21.133  84.429  1.00  0.00      A    H  
ATOM   3849 1HG  LYS B 119     -86.799  18.942  83.559  1.00  0.00      A    H  
ATOM   3850 2HG  LYS B 119     -87.570  18.556  85.103  1.00  0.00      A    H  
ATOM   3851 1HD  LYS B 119     -89.112  20.459  84.825  1.00  0.00      A    H  
ATOM   3852 2HD  LYS B 119     -88.327  20.883  83.298  1.00  0.00      A    H  
ATOM   3853 1HE  LYS B 119     -88.975  18.689  82.355  1.00  0.00      A    H  
ATOM   3854 2HE  LYS B 119     -89.760  18.265  83.878  1.00  0.00      A    H  
ATOM   3855 1HZ  LYS B 119     -91.326  19.084  82.278  1.00  0.00      A    H  
ATOM   3856 2HZ  LYS B 119     -91.251  20.119  83.560  1.00  0.00      A    H  
ATOM   3857 3HZ  LYS B 119     -90.517  20.514  82.137  1.00  0.00      A    H  
ATOM   3858  N   LEU B 120     -83.697  19.861  83.678  1.00  0.00      A    N  
ATOM   3859  CA  LEU B 120     -82.913  19.327  82.559  1.00  0.00      A    C  
ATOM   3860  C   LEU B 120     -81.642  18.622  83.023  1.00  0.00      A    C  
ATOM   3861  O   LEU B 120     -81.300  17.541  82.527  1.00  0.00      A    O  
ATOM   3862  CB  LEU B 120     -82.542  20.458  81.593  1.00  0.00      A    C  
ATOM   3863  CG  LEU B 120     -81.738  20.039  80.355  1.00  0.00      A    C  
ATOM   3864  CD1 LEU B 120     -82.539  19.024  79.550  1.00  0.00      A    C  
ATOM   3865  CD2 LEU B 120     -81.416  21.269  79.519  1.00  0.00      A    C  
ATOM   3866  H   LEU B 120     -83.775  20.831  83.791  1.00  0.00      A    H  
ATOM   3867  HA  LEU B 120     -83.522  18.595  82.029  1.00  0.00      A    H  
ATOM   3868 1HB  LEU B 120     -83.458  20.935  81.247  1.00  0.00      A    H  
ATOM   3869 2HB  LEU B 120     -81.954  21.199  82.134  1.00  0.00      A    H  
ATOM   3870  HG  LEU B 120     -80.811  19.560  80.669  1.00  0.00      A    H  
ATOM   3871 1HD1 LEU B 120     -81.968  18.726  78.671  1.00  0.00      A    H  
ATOM   3872 2HD1 LEU B 120     -82.738  18.147  80.166  1.00  0.00      A    H  
ATOM   3873 3HD1 LEU B 120     -83.481  19.471  79.235  1.00  0.00      A    H  
ATOM   3874 1HD2 LEU B 120     -80.844  20.970  78.639  1.00  0.00      A    H  
ATOM   3875 2HD2 LEU B 120     -82.343  21.747  79.204  1.00  0.00      A    H  
ATOM   3876 3HD2 LEU B 120     -80.829  21.969  80.113  1.00  0.00      A    H  
ATOM   3877  N   TRP B 121     -80.945  19.237  83.965  1.00  0.00      A    N  
ATOM   3878  CA  TRP B 121     -79.704  18.668  84.474  1.00  0.00      A    C  
ATOM   3879  C   TRP B 121     -79.946  17.292  85.103  1.00  0.00      A    C  
ATOM   3880  O   TRP B 121     -79.269  16.321  84.768  1.00  0.00      A    O  
ATOM   3881  CB  TRP B 121     -79.075  19.605  85.507  1.00  0.00      A    C  
ATOM   3882  CG  TRP B 121     -77.803  19.077  86.097  1.00  0.00      A    C  
ATOM   3883  CD1 TRP B 121     -77.677  18.031  86.961  1.00  0.00      A    C  
ATOM   3884  CD2 TRP B 121     -76.460  19.571  85.867  1.00  0.00      A    C  
ATOM   3885  CE2 TRP B 121     -75.598  18.773  86.624  1.00  0.00      A    C  
ATOM   3886  CE3 TRP B 121     -75.931  20.609  85.092  1.00  0.00      A    C  
ATOM   3887  NE1 TRP B 121     -76.357  17.841  87.286  1.00  0.00      A    N  
ATOM   3888  CZ2 TRP B 121     -74.228  18.978  86.633  1.00  0.00      A    C  
ATOM   3889  CZ3 TRP B 121     -74.556  20.814  85.100  1.00  0.00      A    C  
ATOM   3890  CH2 TRP B 121     -73.727  20.019  85.850  1.00  0.00      A    C  
ATOM   3891  H   TRP B 121     -81.263  20.096  84.317  1.00  0.00      A    H  
ATOM   3892  HA  TRP B 121     -79.011  18.548  83.642  1.00  0.00      A    H  
ATOM   3893 1HB  TRP B 121     -78.865  20.569  85.043  1.00  0.00      A    H  
ATOM   3894 2HB  TRP B 121     -79.783  19.780  86.318  1.00  0.00      A    H  
ATOM   3895  HD1 TRP B 121     -78.505  17.433  87.340  1.00  0.00      A    H  
ATOM   3896  HE1 TRP B 121     -76.001  17.131  87.909  1.00  0.00      A    H  
ATOM   3897  HE3 TRP B 121     -76.584  21.242  84.492  1.00  0.00      A    H  
ATOM   3898  HZ2 TRP B 121     -73.552  18.358  87.223  1.00  0.00      A    H  
ATOM   3899  HZ3 TRP B 121     -74.152  21.626  84.494  1.00  0.00      A    H  
ATOM   3900  HH2 TRP B 121     -72.653  20.208  85.833  1.00  0.00      A    H  
ATOM   3901  N   HIS B 122     -80.920  17.215  86.010  1.00  0.00      A    N  
ATOM   3902  CA  HIS B 122     -81.247  15.953  86.678  1.00  0.00      A    C  
ATOM   3903  C   HIS B 122     -81.899  14.978  85.712  1.00  0.00      A    C  
ATOM   3904  O   HIS B 122     -81.662  13.768  85.782  1.00  0.00      A    O  
ATOM   3905  CB  HIS B 122     -82.177  16.190  87.873  1.00  0.00      A    C  
ATOM   3906  CG  HIS B 122     -81.513  16.877  89.025  1.00  0.00      A    C  
ATOM   3907  CD2 HIS B 122     -81.013  16.391  90.184  1.00  0.00      A    C  
ATOM   3908  ND1 HIS B 122     -81.303  18.240  89.057  1.00  0.00      A    N  
ATOM   3909  CE1 HIS B 122     -80.701  18.561  90.189  1.00  0.00      A    C  
ATOM   3910  NE2 HIS B 122     -80.514  17.458  90.889  1.00  0.00      A    N  
ATOM   3911  H   HIS B 122     -81.429  18.022  86.232  1.00  0.00      A    H  
ATOM   3912  HA  HIS B 122     -80.333  15.491  87.052  1.00  0.00      A    H  
ATOM   3913 1HB  HIS B 122     -83.027  16.796  87.557  1.00  0.00      A    H  
ATOM   3914 2HB  HIS B 122     -82.569  15.235  88.224  1.00  0.00      A    H  
ATOM   3915  HD1 HIS B 122     -81.623  18.904  88.381  1.00  0.00      A    H  
ATOM   3916  HD2 HIS B 122     -80.951  15.385  90.601  1.00  0.00      A    H  
ATOM   3917  HE1 HIS B 122     -80.447  19.599  90.407  1.00  0.00      A    H  
ATOM   3918  N   LYS B 123     -82.733  15.503  84.821  1.00  0.00      A    N  
ATOM   3919  CA  LYS B 123     -83.423  14.649  83.869  1.00  0.00      A    C  
ATOM   3920  C   LYS B 123     -82.429  13.818  83.085  1.00  0.00      A    C  
ATOM   3921  O   LYS B 123     -82.575  12.610  82.987  1.00  0.00      A    O  
ATOM   3922  CB  LYS B 123     -84.283  15.482  82.918  1.00  0.00      A    C  
ATOM   3923  CG  LYS B 123     -85.047  14.666  81.884  1.00  0.00      A    C  
ATOM   3924  CD  LYS B 123     -85.901  15.560  80.995  1.00  0.00      A    C  
ATOM   3925  CE  LYS B 123     -86.531  14.771  79.857  1.00  0.00      A    C  
ATOM   3926  NZ  LYS B 123     -87.499  13.756  80.353  1.00  0.00      A    N1+
ATOM   3927  H   LYS B 123     -82.899  16.471  84.817  1.00  0.00      A    H  
ATOM   3928  HA  LYS B 123     -84.075  13.971  84.423  1.00  0.00      A    H  
ATOM   3929 1HB  LYS B 123     -85.010  16.057  83.494  1.00  0.00      A    H  
ATOM   3930 2HB  LYS B 123     -83.652  16.193  82.385  1.00  0.00      A    H  
ATOM   3931 1HG  LYS B 123     -84.341  14.117  81.259  1.00  0.00      A    H  
ATOM   3932 2HG  LYS B 123     -85.692  13.949  82.390  1.00  0.00      A    H  
ATOM   3933 1HD  LYS B 123     -86.692  16.017  81.592  1.00  0.00      A    H  
ATOM   3934 2HD  LYS B 123     -85.282  16.354  80.576  1.00  0.00      A    H  
ATOM   3935 1HE  LYS B 123     -87.050  15.454  79.186  1.00  0.00      A    H  
ATOM   3936 2HE  LYS B 123     -85.750  14.264  79.290  1.00  0.00      A    H  
ATOM   3937 1HZ  LYS B 123     -87.893  13.256  79.569  1.00  0.00      A    H  
ATOM   3938 2HZ  LYS B 123     -87.024  13.105  80.963  1.00  0.00      A    H  
ATOM   3939 3HZ  LYS B 123     -88.239  14.216  80.865  1.00  0.00      A    H  
ATOM   3940  N   ALA B 124     -81.423  14.461  82.519  1.00  0.00      A    N  
ATOM   3941  CA  ALA B 124     -80.443  13.713  81.745  1.00  0.00      A    C  
ATOM   3942  C   ALA B 124     -79.533  12.880  82.654  1.00  0.00      A    C  
ATOM   3943  O   ALA B 124     -79.306  11.681  82.400  1.00  0.00      A    O  
ATOM   3944  CB  ALA B 124     -79.612  14.688  80.905  1.00  0.00      A    C  
ATOM   3945  H   ALA B 124     -81.342  15.436  82.614  1.00  0.00      A    H  
ATOM   3946  HA  ALA B 124     -80.981  13.025  81.094  1.00  0.00      A    H  
ATOM   3947 1HB  ALA B 124     -79.478  14.283  79.914  1.00  0.00      A    H  
ATOM   3948 2HB  ALA B 124     -78.648  14.839  81.367  1.00  0.00      A    H  
ATOM   3949 3HB  ALA B 124     -80.132  15.633  80.838  1.00  0.00      A    H  
ATOM   3950  N   LYS B 125     -79.024  13.513  83.722  1.00  0.00      A    N  
ATOM   3951  CA  LYS B 125     -78.128  12.841  84.667  1.00  0.00      A    C  
ATOM   3952  C   LYS B 125     -78.669  11.477  85.074  1.00  0.00      A    C  
ATOM   3953  O   LYS B 125     -77.901  10.542  85.316  1.00  0.00      A    O  
ATOM   3954  CB  LYS B 125     -77.908  13.707  85.908  1.00  0.00      A    C  
ATOM   3955  CG  LYS B 125     -76.948  13.112  86.929  1.00  0.00      A    C  
ATOM   3956  CD  LYS B 125     -76.730  14.058  88.100  1.00  0.00      A    C  
ATOM   3957  CE  LYS B 125     -75.804  13.448  89.142  1.00  0.00      A    C  
ATOM   3958  NZ  LYS B 125     -75.582  14.364  90.294  1.00  0.00      A    N1+
ATOM   3959  H   LYS B 125     -79.231  14.467  83.862  1.00  0.00      A    H  
ATOM   3960  HA  LYS B 125     -77.165  12.683  84.178  1.00  0.00      A    H  
ATOM   3961 1HB  LYS B 125     -77.517  14.680  85.609  1.00  0.00      A    H  
ATOM   3962 2HB  LYS B 125     -78.863  13.878  86.406  1.00  0.00      A    H  
ATOM   3963 1HG  LYS B 125     -77.352  12.171  87.304  1.00  0.00      A    H  
ATOM   3964 2HG  LYS B 125     -75.989  12.910  86.453  1.00  0.00      A    H  
ATOM   3965 1HD  LYS B 125     -76.293  14.991  87.739  1.00  0.00      A    H  
ATOM   3966 2HD  LYS B 125     -77.688  14.285  88.569  1.00  0.00      A    H  
ATOM   3967 1HE  LYS B 125     -76.235  12.518  89.510  1.00  0.00      A    H  
ATOM   3968 2HE  LYS B 125     -74.842  13.220  88.685  1.00  0.00      A    H  
ATOM   3969 1HZ  LYS B 125     -74.963  13.922  90.960  1.00  0.00      A    H  
ATOM   3970 2HZ  LYS B 125     -75.164  15.224  89.966  1.00  0.00      A    H  
ATOM   3971 3HZ  LYS B 125     -76.465  14.566  90.739  1.00  0.00      A    H  
ATOM   3972  N   THR B 126     -79.982  11.368  85.160  1.00  0.00      A    N  
ATOM   3973  CA  THR B 126     -80.610  10.114  85.546  1.00  0.00      A    C  
ATOM   3974  C   THR B 126     -81.265   9.413  84.360  1.00  0.00      A    C  
ATOM   3975  O   THR B 126     -81.285   8.183  84.296  1.00  0.00      A    O  
ATOM   3976  CB  THR B 126     -81.659  10.345  86.650  1.00  0.00      A    C  
ATOM   3977  CG2 THR B 126     -81.006  10.932  87.891  1.00  0.00      A    C  
ATOM   3978  OG1 THR B 126     -82.667  11.245  86.174  1.00  0.00      A    O  
ATOM   3979  H   THR B 126     -80.539  12.143  84.963  1.00  0.00      A    H  
ATOM   3980  HA  THR B 126     -79.841   9.447  85.935  1.00  0.00      A    H  
ATOM   3981  HB  THR B 126     -82.130   9.396  86.907  1.00  0.00      A    H  
ATOM   3982  HG1 THR B 126     -82.262  12.083  85.938  1.00  0.00      A    H  
ATOM   3983 1HG2 THR B 126     -81.762  11.088  88.661  1.00  0.00      A    H  
ATOM   3984 2HG2 THR B 126     -80.247  10.244  88.263  1.00  0.00      A    H  
ATOM   3985 3HG2 THR B 126     -80.541  11.884  87.643  1.00  0.00      A    H  
ATOM   3986  N   SER B 127     -81.828  10.187  83.442  1.00  0.00      A    N  
ATOM   3987  CA  SER B 127     -82.505   9.601  82.294  1.00  0.00      A    C  
ATOM   3988  C   SER B 127     -81.609   8.579  81.619  1.00  0.00      A    C  
ATOM   3989  O   SER B 127     -82.091   7.663  80.952  1.00  0.00      A    O  
ATOM   3990  CB  SER B 127     -82.899  10.680  81.303  1.00  0.00      A    C  
ATOM   3991  OG  SER B 127     -83.866  11.534  81.851  1.00  0.00      A    O  
ATOM   3992  H   SER B 127     -81.804  11.158  83.549  1.00  0.00      A    H  
ATOM   3993  HA  SER B 127     -83.409   9.101  82.644  1.00  0.00      A    H  
ATOM   3994 1HB  SER B 127     -82.018  11.255  81.023  1.00  0.00      A    H  
ATOM   3995 2HB  SER B 127     -83.291  10.217  80.398  1.00  0.00      A    H  
ATOM   3996  HG  SER B 127     -83.609  11.673  82.766  1.00  0.00      A    H  
ATOM   3997  N   GLY B 128     -80.299   8.733  81.790  1.00  0.00      A    N  
ATOM   3998  CA  GLY B 128     -79.369   7.784  81.173  1.00  0.00      A    C  
ATOM   3999  C   GLY B 128     -78.053   7.697  81.939  1.00  0.00      A    C  
ATOM   4000  O   GLY B 128     -77.950   6.959  82.918  1.00  0.00      A    O  
ATOM   4001  H   GLY B 128     -79.960   9.483  82.340  1.00  0.00      A    H  
ATOM   4002 1HA  GLY B 128     -79.829   6.796  81.134  1.00  0.00      A    H  
ATOM   4003 2HA  GLY B 128     -79.170   8.085  80.146  1.00  0.00      A    H  
ATOM   4004  N   LYS B 129     -77.049   8.449  81.497  1.00  0.00      A    N  
ATOM   4005  CA  LYS B 129     -75.752   8.438  82.165  1.00  0.00      A    C  
ATOM   4006  C   LYS B 129     -75.064   9.777  81.992  1.00  0.00      A    C  
ATOM   4007  O   LYS B 129     -73.844   9.881  82.051  1.00  0.00      A    O  
ATOM   4008  CB  LYS B 129     -74.868   7.314  81.622  1.00  0.00      A    C  
ATOM   4009  CG  LYS B 129     -74.481   7.470  80.157  1.00  0.00      A    C  
ATOM   4010  CD  LYS B 129     -73.636   6.298  79.680  1.00  0.00      A    C  
ATOM   4011  CE  LYS B 129     -73.222   6.469  78.226  1.00  0.00      A    C  
ATOM   4012  NZ  LYS B 129     -72.409   5.321  77.741  1.00  0.00      A    N1+
ATOM   4013  H   LYS B 129     -77.181   9.022  80.716  1.00  0.00      A    H  
ATOM   4014  HA  LYS B 129     -75.912   8.266  83.230  1.00  0.00      A    H  
ATOM   4015 1HB  LYS B 129     -73.949   7.259  82.207  1.00  0.00      A    H  
ATOM   4016 2HB  LYS B 129     -75.383   6.359  81.732  1.00  0.00      A    H  
ATOM   4017 1HG  LYS B 129     -75.383   7.530  79.547  1.00  0.00      A    H  
ATOM   4018 2HG  LYS B 129     -73.914   8.392  80.027  1.00  0.00      A    H  
ATOM   4019 1HD  LYS B 129     -72.741   6.219  80.298  1.00  0.00      A    H  
ATOM   4020 2HD  LYS B 129     -74.207   5.375  79.779  1.00  0.00      A    H  
ATOM   4021 1HE  LYS B 129     -74.110   6.558  77.603  1.00  0.00      A    H  
ATOM   4022 2HE  LYS B 129     -72.637   7.383  78.119  1.00  0.00      A    H  
ATOM   4023 1HZ  LYS B 129     -72.154   5.472  76.776  1.00  0.00      A    H  
ATOM   4024 2HZ  LYS B 129     -71.571   5.240  78.301  1.00  0.00      A    H  
ATOM   4025 3HZ  LYS B 129     -72.948   4.470  77.817  1.00  0.00      A    H  
ATOM   4026  N   PHE B 130     -75.888  10.783  81.786  1.00  0.00      A    N  
ATOM   4027  CA  PHE B 130     -75.455  12.162  81.617  1.00  0.00      A    C  
ATOM   4028  C   PHE B 130     -74.491  12.576  82.729  1.00  0.00      A    C  
ATOM   4029  O   PHE B 130     -74.793  13.466  83.525  1.00  0.00      A    O  
ATOM   4030  CB  PHE B 130     -76.642  13.111  81.531  1.00  0.00      A    C  
ATOM   4031  CG  PHE B 130     -77.187  13.159  80.119  1.00  0.00      A    C  
ATOM   4032  CD1 PHE B 130     -77.917  12.077  79.608  1.00  0.00      A    C  
ATOM   4033  CD2 PHE B 130     -76.993  14.303  79.332  1.00  0.00      A    C  
ATOM   4034  CE1 PHE B 130     -78.448  12.139  78.314  1.00  0.00      A    C  
ATOM   4035  CE2 PHE B 130     -77.521  14.363  78.036  1.00  0.00      A    C  
ATOM   4036  CZ  PHE B 130     -78.252  13.282  77.527  1.00  0.00      A    C  
ATOM   4037  H   PHE B 130     -76.847  10.593  81.762  1.00  0.00      A    H  
ATOM   4038  HA  PHE B 130     -74.933  12.245  80.663  1.00  0.00      A    H  
ATOM   4039 1HB  PHE B 130     -77.403  12.761  82.189  1.00  0.00      A    H  
ATOM   4040 2HB  PHE B 130     -76.335  14.100  81.828  1.00  0.00      A    H  
ATOM   4041  HD1 PHE B 130     -78.067  11.197  80.211  1.00  0.00      A    H  
ATOM   4042  HD2 PHE B 130     -76.428  15.140  79.723  1.00  0.00      A    H  
ATOM   4043  HE1 PHE B 130     -79.009  11.304  77.919  1.00  0.00      A    H  
ATOM   4044  HE2 PHE B 130     -77.369  15.245  77.430  1.00  0.00      A    H  
ATOM   4045  HZ  PHE B 130     -78.663  13.330  76.530  1.00  0.00      A    H  
ATOM   4046  N   SER B 131     -73.366  11.877  82.806  1.00  0.00      A    N  
ATOM   4047  CA  SER B 131     -72.373  12.101  83.846  1.00  0.00      A    C  
ATOM   4048  C   SER B 131     -71.701  13.436  83.603  1.00  0.00      A    C  
ATOM   4049  O   SER B 131     -71.624  13.913  82.477  1.00  0.00      A    O  
ATOM   4050  CB  SER B 131     -71.345  10.987  83.860  1.00  0.00      A    C  
ATOM   4051  OG  SER B 131     -71.940   9.758  84.174  1.00  0.00      A    O  
ATOM   4052  H   SER B 131     -73.217  11.151  82.165  1.00  0.00      A    H  
ATOM   4053  HA  SER B 131     -72.881  12.115  84.812  1.00  0.00      A    H  
ATOM   4054 1HB  SER B 131     -70.865  10.924  82.883  1.00  0.00      A    H  
ATOM   4055 2HB  SER B 131     -70.570  11.217  84.590  1.00  0.00      A    H  
ATOM   4056  HG  SER B 131     -72.597   9.601  83.492  1.00  0.00      A    H  
ATOM   4057  N   GLY B 132     -71.340  14.095  84.700  1.00  0.00      A    N  
ATOM   4058  CA  GLY B 132     -70.807  15.442  84.632  1.00  0.00      A    C  
ATOM   4059  C   GLY B 132     -69.921  15.647  83.422  1.00  0.00      A    C  
ATOM   4060  O   GLY B 132     -69.727  16.783  82.990  1.00  0.00      A    O  
ATOM   4061  H   GLY B 132     -71.519  13.697  85.571  1.00  0.00      A    H  
ATOM   4062 1HA  GLY B 132     -71.630  16.157  84.598  1.00  0.00      A    H  
ATOM   4063 2HA  GLY B 132     -70.235  15.653  85.534  1.00  0.00      A    H  
ATOM   4064  N   GLU B 133     -69.440  14.573  82.822  1.00  0.00      A    N  
ATOM   4065  CA  GLU B 133     -68.647  14.736  81.620  1.00  0.00      A    C  
ATOM   4066  C   GLU B 133     -69.588  15.095  80.461  1.00  0.00      A    C  
ATOM   4067  O   GLU B 133     -69.357  16.057  79.708  1.00  0.00      A    O  
ATOM   4068  CB  GLU B 133     -67.861  13.460  81.309  1.00  0.00      A    C  
ATOM   4069  CG  GLU B 133     -66.758  13.141  82.308  1.00  0.00      A    C  
ATOM   4070  CD  GLU B 133     -66.050  11.850  82.004  1.00  0.00      A    C  
ATOM   4071  OE1 GLU B 133     -66.460  11.168  81.097  1.00  0.00      A    O  
ATOM   4072  OE2 GLU B 133     -65.097  11.546  82.682  1.00  0.00      A    O1-
ATOM   4073  H   GLU B 133     -69.658  13.678  83.162  1.00  0.00      A    H  
ATOM   4074  HA  GLU B 133     -67.937  15.548  81.782  1.00  0.00      A    H  
ATOM   4075 1HB  GLU B 133     -68.543  12.610  81.281  1.00  0.00      A    H  
ATOM   4076 2HB  GLU B 133     -67.405  13.545  80.322  1.00  0.00      A    H  
ATOM   4077 1HG  GLU B 133     -66.030  13.952  82.300  1.00  0.00      A    H  
ATOM   4078 2HG  GLU B 133     -67.190  13.087  83.306  1.00  0.00      A    H  
ATOM   4079  N   GLU B 134     -70.695  14.350  80.364  1.00  0.00      A    N  
ATOM   4080  CA  GLU B 134     -71.694  14.610  79.326  1.00  0.00      A    C  
ATOM   4081  C   GLU B 134     -72.504  15.845  79.703  1.00  0.00      A    C  
ATOM   4082  O   GLU B 134     -72.765  16.711  78.872  1.00  0.00      A    O  
ATOM   4083  CB  GLU B 134     -72.620  13.406  79.142  1.00  0.00      A    C  
ATOM   4084  CG  GLU B 134     -73.652  13.570  78.036  1.00  0.00      A    C  
ATOM   4085  CD  GLU B 134     -73.034  13.673  76.669  1.00  0.00      A    C  
ATOM   4086  OE1 GLU B 134     -71.901  13.282  76.519  1.00  0.00      A    O  
ATOM   4087  OE2 GLU B 134     -73.695  14.143  75.774  1.00  0.00      A    O1-
ATOM   4088  H   GLU B 134     -70.851  13.631  81.015  1.00  0.00      A    H  
ATOM   4089  HA  GLU B 134     -71.175  14.793  78.385  1.00  0.00      A    H  
ATOM   4090 1HB  GLU B 134     -72.025  12.521  78.916  1.00  0.00      A    H  
ATOM   4091 2HB  GLU B 134     -73.154  13.213  80.073  1.00  0.00      A    H  
ATOM   4092 1HG  GLU B 134     -74.327  12.715  78.053  1.00  0.00      A    H  
ATOM   4093 2HG  GLU B 134     -74.240  14.466  78.232  1.00  0.00      A    H  
ATOM   4094  N   LEU B 135     -72.865  15.933  80.978  1.00  0.00      A    N  
ATOM   4095  CA  LEU B 135     -73.610  17.082  81.469  1.00  0.00      A    C  
ATOM   4096  C   LEU B 135     -72.783  18.343  81.239  1.00  0.00      A    C  
ATOM   4097  O   LEU B 135     -73.323  19.394  80.898  1.00  0.00      A    O  
ATOM   4098  CB  LEU B 135     -73.938  16.902  82.962  1.00  0.00      A    C  
ATOM   4099  CG  LEU B 135     -75.460  16.771  83.175  1.00  0.00      A    C  
ATOM   4100  CD1 LEU B 135     -75.744  16.409  84.643  1.00  0.00      A    C  
ATOM   4101  CD2 LEU B 135     -76.139  18.104  82.808  1.00  0.00      A    C  
ATOM   4102  H   LEU B 135     -72.600  15.229  81.605  1.00  0.00      A    H  
ATOM   4103  HA  LEU B 135     -74.546  17.149  80.916  1.00  0.00      A    H  
ATOM   4104 1HB  LEU B 135     -73.459  16.004  83.318  1.00  0.00      A    H  
ATOM   4105 2HB  LEU B 135     -73.572  17.749  83.523  1.00  0.00      A    H  
ATOM   4106  HG  LEU B 135     -75.855  15.984  82.548  1.00  0.00      A    H  
ATOM   4107 1HD1 LEU B 135     -76.625  16.934  84.986  1.00  0.00      A    H  
ATOM   4108 2HD1 LEU B 135     -74.900  16.679  85.257  1.00  0.00      A    H  
ATOM   4109 3HD1 LEU B 135     -75.913  15.345  84.718  1.00  0.00      A    H  
ATOM   4110 1HD2 LEU B 135     -76.831  18.385  83.587  1.00  0.00      A    H  
ATOM   4111 2HD2 LEU B 135     -76.678  17.986  81.877  1.00  0.00      A    H  
ATOM   4112 3HD2 LEU B 135     -75.396  18.880  82.694  1.00  0.00      A    H  
ATOM   4113  N   ASP B 136     -71.469  18.232  81.415  1.00  0.00      A    N  
ATOM   4114  CA  ASP B 136     -70.603  19.383  81.204  1.00  0.00      A    C  
ATOM   4115  C   ASP B 136     -70.706  19.833  79.750  1.00  0.00      A    C  
ATOM   4116  O   ASP B 136     -70.819  21.027  79.469  1.00  0.00      A    O  
ATOM   4117  CB  ASP B 136     -69.151  19.047  81.554  1.00  0.00      A    C  
ATOM   4118  CG  ASP B 136     -68.229  20.257  81.480  1.00  0.00      A    C  
ATOM   4119  OD1 ASP B 136     -68.494  21.224  82.155  1.00  0.00      A    O  
ATOM   4120  OD2 ASP B 136     -67.269  20.203  80.750  1.00  0.00      A    O1-
ATOM   4121  H   ASP B 136     -71.078  17.366  81.675  1.00  0.00      A    H  
ATOM   4122  HA  ASP B 136     -70.936  20.191  81.856  1.00  0.00      A    H  
ATOM   4123 1HB  ASP B 136     -69.105  18.635  82.562  1.00  0.00      A    H  
ATOM   4124 2HB  ASP B 136     -68.779  18.284  80.869  1.00  0.00      A    H  
ATOM   4125  N   LYS B 137     -70.685  18.875  78.822  1.00  0.00      A    N  
ATOM   4126  CA  LYS B 137     -70.793  19.228  77.405  1.00  0.00      A    C  
ATOM   4127  C   LYS B 137     -72.106  19.981  77.154  1.00  0.00      A    C  
ATOM   4128  O   LYS B 137     -72.130  21.037  76.485  1.00  0.00      A    O  
ATOM   4129  CB  LYS B 137     -70.713  17.979  76.527  1.00  0.00      A    C  
ATOM   4130  CG  LYS B 137     -69.333  17.338  76.469  1.00  0.00      A    C  
ATOM   4131  CD  LYS B 137     -69.339  16.091  75.596  1.00  0.00      A    C  
ATOM   4132  CE  LYS B 137     -67.965  15.439  75.551  1.00  0.00      A    C  
ATOM   4133  NZ  LYS B 137     -67.967  14.194  74.737  1.00  0.00      A    N1+
ATOM   4134  H   LYS B 137     -70.595  17.928  79.092  1.00  0.00      A    H  
ATOM   4135  HA  LYS B 137     -69.961  19.885  77.148  1.00  0.00      A    H  
ATOM   4136 1HB  LYS B 137     -71.415  17.231  76.894  1.00  0.00      A    H  
ATOM   4137 2HB  LYS B 137     -71.007  18.233  75.507  1.00  0.00      A    H  
ATOM   4138 1HG  LYS B 137     -68.616  18.052  76.063  1.00  0.00      A    H  
ATOM   4139 2HG  LYS B 137     -69.017  17.065  77.475  1.00  0.00      A    H  
ATOM   4140 1HD  LYS B 137     -70.060  15.374  75.992  1.00  0.00      A    H  
ATOM   4141 2HD  LYS B 137     -69.637  16.358  74.582  1.00  0.00      A    H  
ATOM   4142 1HE  LYS B 137     -67.246  16.137  75.125  1.00  0.00      A    H  
ATOM   4143 2HE  LYS B 137     -67.646  15.194  76.564  1.00  0.00      A    H  
ATOM   4144 1HZ  LYS B 137     -67.039  13.793  74.732  1.00  0.00      A    H  
ATOM   4145 2HZ  LYS B 137     -68.618  13.531  75.133  1.00  0.00      A    H  
ATOM   4146 3HZ  LYS B 137     -68.243  14.411  73.789  1.00  0.00      A    H  
ATOM   4147  N   LEU B 138     -73.196  19.462  77.723  1.00  0.00      A    N  
ATOM   4148  CA  LEU B 138     -74.484  20.117  77.574  1.00  0.00      A    C  
ATOM   4149  C   LEU B 138     -74.379  21.509  78.184  1.00  0.00      A    C  
ATOM   4150  O   LEU B 138     -74.854  22.484  77.609  1.00  0.00      A    O  
ATOM   4151  CB  LEU B 138     -75.594  19.311  78.261  1.00  0.00      A    C  
ATOM   4152  CG  LEU B 138     -77.010  19.890  78.138  1.00  0.00      A    C  
ATOM   4153  CD1 LEU B 138     -77.397  19.980  76.669  1.00  0.00      A    C  
ATOM   4154  CD2 LEU B 138     -77.985  19.012  78.909  1.00  0.00      A    C  
ATOM   4155  H   LEU B 138     -73.123  18.647  78.267  1.00  0.00      A    H  
ATOM   4156  HA  LEU B 138     -74.716  20.187  76.513  1.00  0.00      A    H  
ATOM   4157 1HB  LEU B 138     -75.609  18.308  77.835  1.00  0.00      A    H  
ATOM   4158 2HB  LEU B 138     -75.359  19.230  79.322  1.00  0.00      A    H  
ATOM   4159  HG  LEU B 138     -77.026  20.899  78.550  1.00  0.00      A    H  
ATOM   4160 1HD1 LEU B 138     -78.402  20.392  76.582  1.00  0.00      A    H  
ATOM   4161 2HD1 LEU B 138     -76.694  20.629  76.146  1.00  0.00      A    H  
ATOM   4162 3HD1 LEU B 138     -77.373  18.985  76.225  1.00  0.00      A    H  
ATOM   4163 1HD2 LEU B 138     -78.991  19.424  78.822  1.00  0.00      A    H  
ATOM   4164 2HD2 LEU B 138     -77.970  18.003  78.496  1.00  0.00      A    H  
ATOM   4165 3HD2 LEU B 138     -77.695  18.979  79.959  1.00  0.00      A    H  
ATOM   4166  N   TRP B 139     -73.697  21.610  79.316  1.00  0.00      A    N  
ATOM   4167  CA  TRP B 139     -73.487  22.910  79.933  1.00  0.00      A    C  
ATOM   4168  C   TRP B 139     -72.629  23.838  79.090  1.00  0.00      A    C  
ATOM   4169  O   TRP B 139     -72.828  25.054  79.119  1.00  0.00      A    O  
ATOM   4170  CB  TRP B 139     -72.836  22.736  81.306  1.00  0.00      A    C  
ATOM   4171  CG  TRP B 139     -72.677  24.021  82.062  1.00  0.00      A    C  
ATOM   4172  CD1 TRP B 139     -73.610  24.621  82.854  1.00  0.00      A    C  
ATOM   4173  CD2 TRP B 139     -71.509  24.876  82.101  1.00  0.00      A    C  
ATOM   4174  CE2 TRP B 139     -71.821  25.956  82.929  1.00  0.00      A    C  
ATOM   4175  CE3 TRP B 139     -70.242  24.811  81.506  1.00  0.00      A    C  
ATOM   4176  NE1 TRP B 139     -73.106  25.785  83.379  1.00  0.00      A    N  
ATOM   4177  CZ2 TRP B 139     -70.913  26.972  83.184  1.00  0.00      A    C  
ATOM   4178  CZ3 TRP B 139     -69.331  25.828  81.763  1.00  0.00      A    C  
ATOM   4179  CH2 TRP B 139     -69.659  26.881  82.580  1.00  0.00      A    C  
ATOM   4180  H   TRP B 139     -73.291  20.812  79.715  1.00  0.00      A    H  
ATOM   4181  HA  TRP B 139     -74.456  23.393  80.060  1.00  0.00      A    H  
ATOM   4182 1HB  TRP B 139     -73.436  22.056  81.911  1.00  0.00      A    H  
ATOM   4183 2HB  TRP B 139     -71.851  22.286  81.188  1.00  0.00      A    H  
ATOM   4184  HD1 TRP B 139     -74.610  24.233  83.043  1.00  0.00      A    H  
ATOM   4185  HE1 TRP B 139     -73.600  26.415  83.996  1.00  0.00      A    H  
ATOM   4186  HE3 TRP B 139     -69.976  23.976  80.858  1.00  0.00      A    H  
ATOM   4187  HZ2 TRP B 139     -71.154  27.816  83.831  1.00  0.00      A    H  
ATOM   4188  HZ3 TRP B 139     -68.348  25.771  81.295  1.00  0.00      A    H  
ATOM   4189  HH2 TRP B 139     -68.921  27.663  82.760  1.00  0.00      A    H  
ATOM   4190  N   ARG B 140     -71.693  23.292  78.329  1.00  0.00      A    N  
ATOM   4191  CA  ARG B 140     -70.867  24.148  77.497  1.00  0.00      A    C  
ATOM   4192  C   ARG B 140     -71.778  24.944  76.574  1.00  0.00      A    C  
ATOM   4193  O   ARG B 140     -71.669  26.172  76.464  1.00  0.00      A    O  
ATOM   4194  CB  ARG B 140     -69.875  23.333  76.680  1.00  0.00      A    C  
ATOM   4195  CG  ARG B 140     -68.746  22.708  77.484  1.00  0.00      A    C  
ATOM   4196  CD  ARG B 140     -67.859  21.879  76.629  1.00  0.00      A    C  
ATOM   4197  NE  ARG B 140     -66.777  21.278  77.393  1.00  0.00      A    N  
ATOM   4198  CZ  ARG B 140     -65.917  20.360  76.911  1.00  0.00      A    C  
ATOM   4199  NH1 ARG B 140     -66.025  19.949  75.667  1.00  0.00      A    N1+
ATOM   4200  NH2 ARG B 140     -64.965  19.874  77.688  1.00  0.00      A    N  
ATOM   4201  H   ARG B 140     -71.570  22.318  78.319  1.00  0.00      A    H  
ATOM   4202  HA  ARG B 140     -70.306  24.822  78.145  1.00  0.00      A    H  
ATOM   4203 1HB  ARG B 140     -70.401  22.529  76.168  1.00  0.00      A    H  
ATOM   4204 2HB  ARG B 140     -69.425  23.969  75.917  1.00  0.00      A    H  
ATOM   4205 1HG  ARG B 140     -68.145  23.495  77.941  1.00  0.00      A    H  
ATOM   4206 2HG  ARG B 140     -69.164  22.071  78.264  1.00  0.00      A    H  
ATOM   4207 1HD  ARG B 140     -68.439  21.077  76.173  1.00  0.00      A    H  
ATOM   4208 2HD  ARG B 140     -67.420  22.499  75.849  1.00  0.00      A    H  
ATOM   4209  HE  ARG B 140     -66.662  21.570  78.355  1.00  0.00      A    H  
ATOM   4210 1HH1 ARG B 140     -66.752  20.321  75.073  1.00  0.00      A    H  
ATOM   4211 2HH1 ARG B 140     -65.380  19.261  75.306  1.00  0.00      A    H  
ATOM   4212 1HH2 ARG B 140     -64.882  20.190  78.644  1.00  0.00      A    H  
ATOM   4213 2HH2 ARG B 140     -64.320  19.186  77.326  1.00  0.00      A    H  
ATOM   4214  N   GLU B 141     -72.701  24.240  75.929  1.00  0.00      A    N  
ATOM   4215  CA  GLU B 141     -73.635  24.912  75.032  1.00  0.00      A    C  
ATOM   4216  C   GLU B 141     -74.664  25.756  75.803  1.00  0.00      A    C  
ATOM   4217  O   GLU B 141     -75.089  26.808  75.321  1.00  0.00      A    O  
ATOM   4218  CB  GLU B 141     -74.356  23.883  74.159  1.00  0.00      A    C  
ATOM   4219  CG  GLU B 141     -73.461  23.178  73.150  1.00  0.00      A    C  
ATOM   4220  CD  GLU B 141     -74.199  22.158  72.326  1.00  0.00      A    C  
ATOM   4221  OE1 GLU B 141     -75.356  21.935  72.588  1.00  0.00      A    O  
ATOM   4222  OE2 GLU B 141     -73.604  21.601  71.434  1.00  0.00      A    O1-
ATOM   4223  H   GLU B 141     -72.758  23.261  76.066  1.00  0.00      A    H  
ATOM   4224  HA  GLU B 141     -73.071  25.588  74.387  1.00  0.00      A    H  
ATOM   4225 1HB  GLU B 141     -74.810  23.122  74.794  1.00  0.00      A    H  
ATOM   4226 2HB  GLU B 141     -75.160  24.372  73.608  1.00  0.00      A    H  
ATOM   4227 1HG  GLU B 141     -73.027  23.921  72.482  1.00  0.00      A    H  
ATOM   4228 2HG  GLU B 141     -72.648  22.687  73.682  1.00  0.00      A    H  
ATOM   4229  N   PHE B 142     -75.070  25.297  76.990  1.00  0.00      A    N  
ATOM   4230  CA  PHE B 142     -76.063  26.036  77.783  1.00  0.00      A    C  
ATOM   4231  C   PHE B 142     -75.581  27.467  78.034  1.00  0.00      A    C  
ATOM   4232  O   PHE B 142     -76.240  28.445  77.643  1.00  0.00      A    O  
ATOM   4233  CB  PHE B 142     -76.321  25.333  79.118  1.00  0.00      A    C  
ATOM   4234  CG  PHE B 142     -77.274  26.070  80.016  1.00  0.00      A    C  
ATOM   4235  CD1 PHE B 142     -78.641  26.020  79.790  1.00  0.00      A    C  
ATOM   4236  CD2 PHE B 142     -76.805  26.816  81.087  1.00  0.00      A    C  
ATOM   4237  CE1 PHE B 142     -79.519  26.697  80.616  1.00  0.00      A    C  
ATOM   4238  CE2 PHE B 142     -77.680  27.493  81.914  1.00  0.00      A    C  
ATOM   4239  CZ  PHE B 142     -79.039  27.433  81.678  1.00  0.00      A    C  
ATOM   4240  H   PHE B 142     -74.706  24.457  77.333  1.00  0.00      A    H  
ATOM   4241  HA  PHE B 142     -76.998  26.071  77.224  1.00  0.00      A    H  
ATOM   4242 1HB  PHE B 142     -76.728  24.340  78.933  1.00  0.00      A    H  
ATOM   4243 2HB  PHE B 142     -75.380  25.208  79.651  1.00  0.00      A    H  
ATOM   4244  HD1 PHE B 142     -79.022  25.436  78.951  1.00  0.00      A    H  
ATOM   4245  HD2 PHE B 142     -75.732  26.862  81.273  1.00  0.00      A    H  
ATOM   4246  HE1 PHE B 142     -80.592  26.649  80.428  1.00  0.00      A    H  
ATOM   4247  HE2 PHE B 142     -77.298  28.075  82.752  1.00  0.00      A    H  
ATOM   4248  HZ  PHE B 142     -79.729  27.968  82.328  1.00  0.00      A    H  
ATOM   4249  N   LEU B 143     -74.422  27.596  78.669  1.00  0.00      A    N  
ATOM   4250  CA  LEU B 143     -73.877  28.920  78.937  1.00  0.00      A    C  
ATOM   4251  C   LEU B 143     -73.593  29.648  77.627  1.00  0.00      A    C  
ATOM   4252  O   LEU B 143     -73.810  30.858  77.530  1.00  0.00      A    O  
ATOM   4253  CB  LEU B 143     -72.592  28.812  79.768  1.00  0.00      A    C  
ATOM   4254  CG  LEU B 143     -71.956  30.144  80.186  1.00  0.00      A    C  
ATOM   4255  CD1 LEU B 143     -72.948  30.938  81.027  1.00  0.00      A    C  
ATOM   4256  CD2 LEU B 143     -70.675  29.875  80.962  1.00  0.00      A    C  
ATOM   4257  H   LEU B 143     -73.929  26.793  78.964  1.00  0.00      A    H  
ATOM   4258  HA  LEU B 143     -74.613  29.488  79.506  1.00  0.00      A    H  
ATOM   4259 1HB  LEU B 143     -72.811  28.250  80.674  1.00  0.00      A    H  
ATOM   4260 2HB  LEU B 143     -71.851  28.258  79.192  1.00  0.00      A    H  
ATOM   4261  HG  LEU B 143     -71.726  30.733  79.298  1.00  0.00      A    H  
ATOM   4262 1HD1 LEU B 143     -72.496  31.885  81.324  1.00  0.00      A    H  
ATOM   4263 2HD1 LEU B 143     -73.847  31.134  80.441  1.00  0.00      A    H  
ATOM   4264 3HD1 LEU B 143     -73.211  30.367  81.916  1.00  0.00      A    H  
ATOM   4265 1HD2 LEU B 143     -70.224  30.821  81.259  1.00  0.00      A    H  
ATOM   4266 2HD2 LEU B 143     -70.905  29.287  81.851  1.00  0.00      A    H  
ATOM   4267 3HD2 LEU B 143     -69.979  29.322  80.332  1.00  0.00      A    H  
ATOM   4268  N   HIS B 144     -73.119  28.920  76.612  1.00  0.00      A    N  
ATOM   4269  CA  HIS B 144     -72.841  29.562  75.329  1.00  0.00      A    C  
ATOM   4270  C   HIS B 144     -74.067  30.355  74.883  1.00  0.00      A    C  
ATOM   4271  O   HIS B 144     -73.949  31.491  74.425  1.00  0.00      A    O  
ATOM   4272  CB  HIS B 144     -72.464  28.528  74.263  1.00  0.00      A    C  
ATOM   4273  CG  HIS B 144     -72.159  29.128  72.925  1.00  0.00      A    C  
ATOM   4274  CD2 HIS B 144     -72.854  29.117  71.763  1.00  0.00      A    C  
ATOM   4275  ND1 HIS B 144     -71.008  29.846  72.677  1.00  0.00      A    N  
ATOM   4276  CE1 HIS B 144     -71.008  30.251  71.419  1.00  0.00      A    C  
ATOM   4277  NE2 HIS B 144     -72.118  29.822  70.844  1.00  0.00      A    N  
ATOM   4278  H   HIS B 144     -72.963  27.953  76.725  1.00  0.00      A    H  
ATOM   4279  HA  HIS B 144     -72.001  30.247  75.440  1.00  0.00      A    H  
ATOM   4280 1HB  HIS B 144     -71.589  27.967  74.592  1.00  0.00      A    H  
ATOM   4281 2HB  HIS B 144     -73.281  27.818  74.139  1.00  0.00      A    H  
ATOM   4282  HD1 HIS B 144     -70.245  29.976  73.310  1.00  0.00      A    H  
ATOM   4283  HD2 HIS B 144     -73.811  28.680  71.477  1.00  0.00      A    H  
ATOM   4284  HE1 HIS B 144     -70.179  30.837  71.024  1.00  0.00      A    H  
ATOM   4285  N   HIS B 145     -75.246  29.760  75.049  1.00  0.00      A    N  
ATOM   4286  CA  HIS B 145     -76.483  30.443  74.687  1.00  0.00      A    C  
ATOM   4287  C   HIS B 145     -76.706  31.652  75.587  1.00  0.00      A    C  
ATOM   4288  O   HIS B 145     -77.123  32.713  75.121  1.00  0.00      A    O  
ATOM   4289  CB  HIS B 145     -77.681  29.493  74.784  1.00  0.00      A    C  
ATOM   4290  CG  HIS B 145     -77.705  28.444  73.715  1.00  0.00      A    C  
ATOM   4291  CD2 HIS B 145     -78.406  28.362  72.561  1.00  0.00      A    C  
ATOM   4292  ND1 HIS B 145     -76.931  27.303  73.777  1.00  0.00      A    N  
ATOM   4293  CE1 HIS B 145     -77.158  26.565  72.704  1.00  0.00      A    C  
ATOM   4294  NE2 HIS B 145     -78.048  27.185  71.952  1.00  0.00      A    N  
ATOM   4295  H   HIS B 145     -75.284  28.860  75.440  1.00  0.00      A    H  
ATOM   4296  HA  HIS B 145     -76.416  30.794  73.657  1.00  0.00      A    H  
ATOM   4297 1HB  HIS B 145     -77.672  28.993  75.753  1.00  0.00      A    H  
ATOM   4298 2HB  HIS B 145     -78.605  30.067  74.719  1.00  0.00      A    H  
ATOM   4299  HD1 HIS B 145     -76.352  27.022  74.542  1.00  0.00      A    H  
ATOM   4300  HD2 HIS B 145     -79.137  29.021  72.090  1.00  0.00      A    H  
ATOM   4301  HE1 HIS B 145     -76.640  25.616  72.564  1.00  0.00      A    H  
ATOM   4302  N   LYS B 146     -76.436  31.487  76.874  1.00  0.00      A    N  
ATOM   4303  CA  LYS B 146     -76.628  32.586  77.816  1.00  0.00      A    C  
ATOM   4304  C   LYS B 146     -75.738  33.780  77.465  1.00  0.00      A    C  
ATOM   4305  O   LYS B 146     -76.187  34.928  77.496  1.00  0.00      A    O  
ATOM   4306  CB  LYS B 146     -76.345  32.120  79.245  1.00  0.00      A    C  
ATOM   4307  CG  LYS B 146     -77.368  31.138  79.800  1.00  0.00      A    C  
ATOM   4308  CD  LYS B 146     -78.722  31.803  79.995  1.00  0.00      A    C  
ATOM   4309  CE  LYS B 146     -79.726  30.844  80.619  1.00  0.00      A    C  
ATOM   4310  NZ  LYS B 146     -81.065  31.472  80.788  1.00  0.00      A    N1+
ATOM   4311  H   LYS B 146     -76.115  30.611  77.198  1.00  0.00      A    H  
ATOM   4312  HA  LYS B 146     -77.665  32.916  77.755  1.00  0.00      A    H  
ATOM   4313 1HB  LYS B 146     -75.366  31.640  79.283  1.00  0.00      A    H  
ATOM   4314 2HB  LYS B 146     -76.313  32.982  79.910  1.00  0.00      A    H  
ATOM   4315 1HG  LYS B 146     -77.480  30.300  79.111  1.00  0.00      A    H  
ATOM   4316 2HG  LYS B 146     -77.021  30.753  80.758  1.00  0.00      A    H  
ATOM   4317 1HD  LYS B 146     -78.611  32.672  80.645  1.00  0.00      A    H  
ATOM   4318 2HD  LYS B 146     -79.106  32.138  79.031  1.00  0.00      A    H  
ATOM   4319 1HE  LYS B 146     -79.828  29.964  79.988  1.00  0.00      A    H  
ATOM   4320 2HE  LYS B 146     -79.364  30.524  81.597  1.00  0.00      A    H  
ATOM   4321 1HZ  LYS B 146     -81.699  30.806  81.205  1.00  0.00      A    H  
ATOM   4322 2HZ  LYS B 146     -80.985  32.281  81.389  1.00  0.00      A    H  
ATOM   4323 3HZ  LYS B 146     -81.420  31.756  79.887  1.00  0.00      A    H  
ATOM   4324  N   GLU B 147     -74.477  33.513  77.141  1.00  0.00      A    N  
ATOM   4325  CA  GLU B 147     -73.540  34.584  76.804  1.00  0.00      A    C  
ATOM   4326  C   GLU B 147     -73.902  35.265  75.485  1.00  0.00      A    C  
ATOM   4327  O   GLU B 147     -73.955  36.493  75.406  1.00  0.00      A    O  
ATOM   4328  CB  GLU B 147     -72.114  34.032  76.725  1.00  0.00      A    C  
ATOM   4329  CG  GLU B 147     -71.529  33.609  78.065  1.00  0.00      A    C  
ATOM   4330  CD  GLU B 147     -70.169  32.982  77.937  1.00  0.00      A    C  
ATOM   4331  OE1 GLU B 147     -69.723  32.794  76.831  1.00  0.00      A    O  
ATOM   4332  OE2 GLU B 147     -69.573  32.692  78.947  1.00  0.00      A    O1-
ATOM   4333  H   GLU B 147     -74.164  32.582  77.140  1.00  0.00      A    H  
ATOM   4334  HA  GLU B 147     -73.581  35.339  77.588  1.00  0.00      A    H  
ATOM   4335 1HB  GLU B 147     -72.095  33.166  76.063  1.00  0.00      A    H  
ATOM   4336 2HB  GLU B 147     -71.456  34.786  76.295  1.00  0.00      A    H  
ATOM   4337 1HG  GLU B 147     -71.455  34.484  78.710  1.00  0.00      A    H  
ATOM   4338 2HG  GLU B 147     -72.207  32.900  78.538  1.00  0.00      A    H  
ATOM   4339  N   LYS B 148     -74.138  34.467  74.451  1.00  0.00      A    N  
ATOM   4340  CA  LYS B 148     -74.478  35.011  73.140  1.00  0.00      A    C  
ATOM   4341  C   LYS B 148     -75.772  35.814  73.213  1.00  0.00      A    C  
ATOM   4342  O   LYS B 148     -75.871  36.902  72.640  1.00  0.00      A    O  
ATOM   4343  CB  LYS B 148     -74.608  33.892  72.107  1.00  0.00      A    C  
ATOM   4344  CG  LYS B 148     -73.293  33.210  71.751  1.00  0.00      A    C  
ATOM   4345  CD  LYS B 148     -72.361  34.158  71.011  1.00  0.00      A    C  
ATOM   4346  CE  LYS B 148     -71.078  33.456  70.590  1.00  0.00      A    C  
ATOM   4347  NZ  LYS B 148     -70.142  34.380  69.893  1.00  0.00      A    N1+
ATOM   4348  H   LYS B 148     -74.075  33.495  74.569  1.00  0.00      A    H  
ATOM   4349  HA  LYS B 148     -73.679  35.683  72.827  1.00  0.00      A    H  
ATOM   4350 1HB  LYS B 148     -75.291  33.128  72.479  1.00  0.00      A    H  
ATOM   4351 2HB  LYS B 148     -75.035  34.293  71.188  1.00  0.00      A    H  
ATOM   4352 1HG  LYS B 148     -72.803  32.867  72.663  1.00  0.00      A    H  
ATOM   4353 2HG  LYS B 148     -73.492  32.344  71.119  1.00  0.00      A    H  
ATOM   4354 1HD  LYS B 148     -72.863  34.544  70.123  1.00  0.00      A    H  
ATOM   4355 2HD  LYS B 148     -72.108  34.997  71.659  1.00  0.00      A    H  
ATOM   4356 1HE  LYS B 148     -70.580  33.049  71.469  1.00  0.00      A    H  
ATOM   4357 2HE  LYS B 148     -71.318  32.630  69.921  1.00  0.00      A    H  
ATOM   4358 1HZ  LYS B 148     -69.306  33.878  69.630  1.00  0.00      A    H  
ATOM   4359 2HZ  LYS B 148     -70.587  34.750  69.065  1.00  0.00      A    H  
ATOM   4360 3HZ  LYS B 148     -69.896  35.140  70.510  1.00  0.00      A    H  
ATOM   4361  N   VAL B 149     -76.758  35.282  73.924  1.00  0.00      A    N  
ATOM   4362  CA  VAL B 149     -78.034  35.973  74.061  1.00  0.00      A    C  
ATOM   4363  C   VAL B 149     -77.848  37.301  74.783  1.00  0.00      A    C  
ATOM   4364  O   VAL B 149     -78.380  38.322  74.355  1.00  0.00      A    O  
ATOM   4365  CB  VAL B 149     -79.044  35.095  74.811  1.00  0.00      A    C  
ATOM   4366  CG1 VAL B 149     -80.220  35.952  75.297  1.00  0.00      A    C  
ATOM   4367  CG2 VAL B 149     -79.574  34.016  73.864  1.00  0.00      A    C  
ATOM   4368  H   VAL B 149     -76.624  34.418  74.368  1.00  0.00      A    H  
ATOM   4369  HA  VAL B 149     -78.433  36.162  73.063  1.00  0.00      A    H  
ATOM   4370  HB  VAL B 149     -78.563  34.627  75.654  1.00  0.00      A    H  
ATOM   4371 1HG1 VAL B 149     -81.048  35.308  75.558  1.00  0.00      A    H  
ATOM   4372 2HG1 VAL B 149     -80.524  36.626  74.512  1.00  0.00      A    H  
ATOM   4373 3HG1 VAL B 149     -79.918  36.522  76.163  1.00  0.00      A    H  
ATOM   4374 1HG2 VAL B 149     -80.071  33.247  74.437  1.00  0.00      A    H  
ATOM   4375 2HG2 VAL B 149     -78.750  33.583  73.316  1.00  0.00      A    H  
ATOM   4376 3HG2 VAL B 149     -80.271  34.459  73.173  1.00  0.00      A    H  
ATOM   4377  N   HIS B 150     -77.083  37.298  75.873  1.00  0.00      A    N  
ATOM   4378  CA  HIS B 150     -76.861  38.535  76.604  1.00  0.00      A    C  
ATOM   4379  C   HIS B 150     -76.171  39.556  75.716  1.00  0.00      A    C  
ATOM   4380  O   HIS B 150     -76.448  40.736  75.810  1.00  0.00      A    O  
ATOM   4381  CB  HIS B 150     -76.020  38.284  77.860  1.00  0.00      A    C  
ATOM   4382  CG  HIS B 150     -76.752  37.542  78.935  1.00  0.00      A    C  
ATOM   4383  CD2 HIS B 150     -78.067  37.252  79.082  1.00  0.00      A    C  
ATOM   4384  ND1 HIS B 150     -76.114  36.999  80.031  1.00  0.00      A    N  
ATOM   4385  CE1 HIS B 150     -77.006  36.407  80.806  1.00  0.00      A    C  
ATOM   4386  NE2 HIS B 150     -78.197  36.546  80.253  1.00  0.00      A    N  
ATOM   4387  H   HIS B 150     -76.669  36.463  76.178  1.00  0.00      A    H  
ATOM   4388  HA  HIS B 150     -77.818  38.949  76.919  1.00  0.00      A    H  
ATOM   4389 1HB  HIS B 150     -75.131  37.711  77.595  1.00  0.00      A    H  
ATOM   4390 2HB  HIS B 150     -75.686  39.236  78.271  1.00  0.00      A    H  
ATOM   4391  HD1 HIS B 150     -75.147  37.101  80.262  1.00  0.00      A    H  
ATOM   4392  HD2 HIS B 150     -78.945  37.470  78.475  1.00  0.00      A    H  
ATOM   4393  HE1 HIS B 150     -76.700  35.916  81.730  1.00  0.00      A    H  
ATOM   4394  N   GLU B 151     -75.277  39.111  74.852  1.00  0.00      A    N  
ATOM   4395  CA  GLU B 151     -74.603  40.050  73.969  1.00  0.00      A    C  
ATOM   4396  C   GLU B 151     -75.607  40.682  73.008  1.00  0.00      A    C  
ATOM   4397  O   GLU B 151     -75.617  41.897  72.827  1.00  0.00      A    O  
ATOM   4398  CB  GLU B 151     -73.491  39.348  73.187  1.00  0.00      A    C  
ATOM   4399  CG  GLU B 151     -72.691  40.266  72.273  1.00  0.00      A    C  
ATOM   4400  CD  GLU B 151     -71.572  39.555  71.564  1.00  0.00      A    C  
ATOM   4401  OE1 GLU B 151     -71.406  38.379  71.784  1.00  0.00      A    O  
ATOM   4402  OE2 GLU B 151     -70.882  40.188  70.800  1.00  0.00      A    O1-
ATOM   4403  H   GLU B 151     -75.071  38.153  74.800  1.00  0.00      A    H  
ATOM   4404  HA  GLU B 151     -74.158  40.838  74.578  1.00  0.00      A    H  
ATOM   4405 1HB  GLU B 151     -72.794  38.882  73.884  1.00  0.00      A    H  
ATOM   4406 2HB  GLU B 151     -73.920  38.557  72.573  1.00  0.00      A    H  
ATOM   4407 1HG  GLU B 151     -73.362  40.694  71.528  1.00  0.00      A    H  
ATOM   4408 2HG  GLU B 151     -72.279  41.083  72.864  1.00  0.00      A    H  
ATOM   4409  N   TYR B 152     -76.457  39.858  72.401  1.00  0.00      A    N  
ATOM   4410  CA  TYR B 152     -77.458  40.375  71.476  1.00  0.00      A    C  
ATOM   4411  C   TYR B 152     -78.473  41.255  72.209  1.00  0.00      A    C  
ATOM   4412  O   TYR B 152     -78.839  42.330  71.732  1.00  0.00      A    O  
ATOM   4413  CB  TYR B 152     -78.162  39.214  70.772  1.00  0.00      A    C  
ATOM   4414  CG  TYR B 152     -77.227  38.628  69.735  1.00  0.00      A    C  
ATOM   4415  CD1 TYR B 152     -76.785  39.420  68.666  1.00  0.00      A    C  
ATOM   4416  CD2 TYR B 152     -76.800  37.299  69.844  1.00  0.00      A    C  
ATOM   4417  CE1 TYR B 152     -75.923  38.883  67.709  1.00  0.00      A    C  
ATOM   4418  CE2 TYR B 152     -75.937  36.764  68.882  1.00  0.00      A    C  
ATOM   4419  CZ  TYR B 152     -75.498  37.555  67.815  1.00  0.00      A    C  
ATOM   4420  OH  TYR B 152     -74.648  37.022  66.867  1.00  0.00      A    O  
ATOM   4421  H   TYR B 152     -76.417  38.894  72.582  1.00  0.00      A    H  
ATOM   4422  HA  TYR B 152     -76.955  40.996  70.734  1.00  0.00      A    H  
ATOM   4423 1HB  TYR B 152     -78.419  38.454  71.497  1.00  0.00      A    H  
ATOM   4424 2HB  TYR B 152     -79.059  39.571  70.286  1.00  0.00      A    H  
ATOM   4425  HD1 TYR B 152     -77.112  40.444  68.581  1.00  0.00      A    H  
ATOM   4426  HD2 TYR B 152     -77.138  36.688  70.668  1.00  0.00      A    H  
ATOM   4427  HE1 TYR B 152     -75.586  39.494  66.881  1.00  0.00      A    H  
ATOM   4428  HE2 TYR B 152     -75.607  35.739  68.965  1.00  0.00      A    H  
ATOM   4429  HH  TYR B 152     -73.778  37.404  66.995  1.00  0.00      A    H  
ATOM   4430  N   ASN B 153     -78.924  40.785  73.372  1.00  0.00      A    N  
ATOM   4431  CA  ASN B 153     -79.893  41.528  74.177  1.00  0.00      A    C  
ATOM   4432  C   ASN B 153     -79.274  42.775  74.798  1.00  0.00      A    C  
ATOM   4433  O   ASN B 153     -79.870  43.852  74.778  1.00  0.00      A    O  
ATOM   4434  CB  ASN B 153     -80.483  40.637  75.256  1.00  0.00      A    C  
ATOM   4435  CG  ASN B 153     -81.441  39.619  74.704  1.00  0.00      A    C  
ATOM   4436  ND2 ASN B 153     -82.023  38.833  75.574  1.00  0.00      A    N  
ATOM   4437  OD1 ASN B 153     -81.656  39.544  73.489  1.00  0.00      A    O  
ATOM   4438  H   ASN B 153     -78.596  39.925  73.693  1.00  0.00      A    H  
ATOM   4439  HA  ASN B 153     -80.700  41.865  73.525  1.00  0.00      A    H  
ATOM   4440 1HB  ASN B 153     -79.679  40.117  75.778  1.00  0.00      A    H  
ATOM   4441 2HB  ASN B 153     -81.006  41.251  75.990  1.00  0.00      A    H  
ATOM   4442 1HD2 ASN B 153     -82.671  38.136  75.263  1.00  0.00      A    H  
ATOM   4443 2HD2 ASN B 153     -81.820  38.929  76.548  1.00  0.00      A    H  
ATOM   4444  N   VAL B 154     -78.080  42.622  75.356  1.00  0.00      A    N  
ATOM   4445  CA  VAL B 154     -77.394  43.738  75.988  1.00  0.00      A    C  
ATOM   4446  C   VAL B 154     -77.088  44.812  74.952  1.00  0.00      A    C  
ATOM   4447  O   VAL B 154     -77.327  45.997  75.179  1.00  0.00      A    O  
ATOM   4448  CB  VAL B 154     -76.095  43.244  76.643  1.00  0.00      A    C  
ATOM   4449  CG1 VAL B 154     -75.287  44.437  77.152  1.00  0.00      A    C  
ATOM   4450  CG2 VAL B 154     -76.423  42.300  77.820  1.00  0.00      A    C  
ATOM   4451  H   VAL B 154     -77.655  41.741  75.347  1.00  0.00      A    H  
ATOM   4452  HA  VAL B 154     -78.042  44.152  76.760  1.00  0.00      A    H  
ATOM   4453  HB  VAL B 154     -75.508  42.714  75.908  1.00  0.00      A    H  
ATOM   4454 1HG1 VAL B 154     -75.943  45.123  77.665  1.00  0.00      A    H  
ATOM   4455 2HG1 VAL B 154     -74.824  44.936  76.316  1.00  0.00      A    H  
ATOM   4456 3HG1 VAL B 154     -74.523  44.088  77.835  1.00  0.00      A    H  
ATOM   4457 1HG2 VAL B 154     -76.442  42.859  78.745  1.00  0.00      A    H  
ATOM   4458 2HG2 VAL B 154     -75.668  41.532  77.884  1.00  0.00      A    H  
ATOM   4459 3HG2 VAL B 154     -77.388  41.839  77.661  1.00  0.00      A    H  
ATOM   4460  N   LEU B 155     -76.572  44.380  73.809  1.00  0.00      A    N  
ATOM   4461  CA  LEU B 155     -76.253  45.310  72.731  1.00  0.00      A    C  
ATOM   4462  C   LEU B 155     -77.523  45.985  72.218  1.00  0.00      A    C  
ATOM   4463  O   LEU B 155     -77.549  47.200  71.997  1.00  0.00      A    O  
ATOM   4464  CB  LEU B 155     -75.549  44.577  71.584  1.00  0.00      A    C  
ATOM   4465  CG  LEU B 155     -75.149  45.447  70.385  1.00  0.00      A    C  
ATOM   4466  CD1 LEU B 155     -74.187  46.534  70.844  1.00  0.00      A    C  
ATOM   4467  CD2 LEU B 155     -74.515  44.573  69.313  1.00  0.00      A    C  
ATOM   4468  H   LEU B 155     -76.412  43.424  73.683  1.00  0.00      A    H  
ATOM   4469  HA  LEU B 155     -75.583  46.074  73.122  1.00  0.00      A    H  
ATOM   4470 1HB  LEU B 155     -74.644  44.112  71.972  1.00  0.00      A    H  
ATOM   4471 2HB  LEU B 155     -76.208  43.790  71.217  1.00  0.00      A    H  
ATOM   4472  HG  LEU B 155     -76.035  45.935  69.979  1.00  0.00      A    H  
ATOM   4473 1HD1 LEU B 155     -73.903  47.152  69.992  1.00  0.00      A    H  
ATOM   4474 2HD1 LEU B 155     -74.673  47.155  71.597  1.00  0.00      A    H  
ATOM   4475 3HD1 LEU B 155     -73.296  46.075  71.271  1.00  0.00      A    H  
ATOM   4476 1HD2 LEU B 155     -74.232  45.191  68.460  1.00  0.00      A    H  
ATOM   4477 2HD2 LEU B 155     -73.628  44.085  69.718  1.00  0.00      A    H  
ATOM   4478 3HD2 LEU B 155     -75.230  43.816  68.990  1.00  0.00      A    H  
ATOM   4479  N   LEU B 156     -78.583  45.200  72.036  1.00  0.00      A    N  
ATOM   4480  CA  LEU B 156     -79.846  45.754  71.558  1.00  0.00      A    C  
ATOM   4481  C   LEU B 156     -80.403  46.753  72.558  1.00  0.00      A    C  
ATOM   4482  O   LEU B 156     -80.862  47.829  72.180  1.00  0.00      A    O  
ATOM   4483  CB  LEU B 156     -80.867  44.634  71.320  1.00  0.00      A    C  
ATOM   4484  CG  LEU B 156     -82.240  45.083  70.806  1.00  0.00      A    C  
ATOM   4485  CD1 LEU B 156     -82.076  45.793  69.469  1.00  0.00      A    C  
ATOM   4486  CD2 LEU B 156     -83.155  43.875  70.675  1.00  0.00      A    C  
ATOM   4487  H   LEU B 156     -78.516  44.240  72.233  1.00  0.00      A    H  
ATOM   4488  HA  LEU B 156     -79.663  46.266  70.614  1.00  0.00      A    H  
ATOM   4489 1HB  LEU B 156     -80.453  43.936  70.594  1.00  0.00      A    H  
ATOM   4490 2HB  LEU B 156     -81.022  44.100  72.257  1.00  0.00      A    H  
ATOM   4491  HG  LEU B 156     -82.676  45.794  71.509  1.00  0.00      A    H  
ATOM   4492 1HD1 LEU B 156     -83.051  46.113  69.104  1.00  0.00      A    H  
ATOM   4493 2HD1 LEU B 156     -81.433  46.664  69.596  1.00  0.00      A    H  
ATOM   4494 3HD1 LEU B 156     -81.625  45.111  68.749  1.00  0.00      A    H  
ATOM   4495 1HD2 LEU B 156     -84.132  44.195  70.310  1.00  0.00      A    H  
ATOM   4496 2HD2 LEU B 156     -82.720  43.164  69.971  1.00  0.00      A    H  
ATOM   4497 3HD2 LEU B 156     -83.269  43.398  71.649  1.00  0.00      A    H  
ATOM   4498  N   GLU B 157     -80.349  46.401  73.833  1.00  0.00      A    N  
ATOM   4499  CA  GLU B 157     -80.847  47.288  74.874  1.00  0.00      A    C  
ATOM   4500  C   GLU B 157     -79.963  48.526  74.970  1.00  0.00      A    C  
ATOM   4501  O   GLU B 157     -80.417  49.599  75.368  1.00  0.00      A    O  
ATOM   4502  CB  GLU B 157     -80.893  46.566  76.223  1.00  0.00      A    C  
ATOM   4503  CG  GLU B 157     -81.930  45.453  76.304  1.00  0.00      A    C  
ATOM   4504  CD  GLU B 157     -81.939  44.760  77.638  1.00  0.00      A    C  
ATOM   4505  OE1 GLU B 157     -81.106  45.072  78.455  1.00  0.00      A    O  
ATOM   4506  OE2 GLU B 157     -82.781  43.916  77.840  1.00  0.00      A    O1-
ATOM   4507  H   GLU B 157     -79.966  45.534  74.080  1.00  0.00      A    H  
ATOM   4508  HA  GLU B 157     -81.859  47.597  74.611  1.00  0.00      A    H  
ATOM   4509 1HB  GLU B 157     -79.917  46.131  76.437  1.00  0.00      A    H  
ATOM   4510 2HB  GLU B 157     -81.111  47.284  77.013  1.00  0.00      A    H  
ATOM   4511 1HG  GLU B 157     -82.917  45.876  76.121  1.00  0.00      A    H  
ATOM   4512 2HG  GLU B 157     -81.726  44.723  75.521  1.00  0.00      A    H  
ATOM   4513  N   THR B 158     -78.693  48.365  74.610  1.00  0.00      A    N  
ATOM   4514  CA  THR B 158     -77.747  49.474  74.666  1.00  0.00      A    C  
ATOM   4515  C   THR B 158     -78.092  50.536  73.630  1.00  0.00      A    C  
ATOM   4516  O   THR B 158     -78.167  51.725  73.941  1.00  0.00      A    O  
ATOM   4517  CB  THR B 158     -76.303  48.985  74.447  1.00  0.00      A    C  
ATOM   4518  CG2 THR B 158     -75.334  50.158  74.466  1.00  0.00      A    C  
ATOM   4519  OG1 THR B 158     -75.947  48.060  75.483  1.00  0.00      A    O  
ATOM   4520  H   THR B 158     -78.391  47.486  74.298  1.00  0.00      A    H  
ATOM   4521  HA  THR B 158     -77.808  49.931  75.653  1.00  0.00      A    H  
ATOM   4522  HB  THR B 158     -76.233  48.477  73.486  1.00  0.00      A    H  
ATOM   4523  HG1 THR B 158     -76.546  47.309  75.460  1.00  0.00      A    H  
ATOM   4524 1HG2 THR B 158     -74.320  49.794  74.309  1.00  0.00      A    H  
ATOM   4525 2HG2 THR B 158     -75.596  50.857  73.672  1.00  0.00      A    H  
ATOM   4526 3HG2 THR B 158     -75.393  50.663  75.428  1.00  0.00      A    H  
ATOM   4527  N   LEU B 159     -78.301  50.095  72.392  1.00  0.00      A    N  
ATOM   4528  CA  LEU B 159     -78.637  51.011  71.308  1.00  0.00      A    C  
ATOM   4529  C   LEU B 159     -80.111  51.393  71.362  1.00  0.00      A    C  
ATOM   4530  O   LEU B 159     -80.516  52.415  70.806  1.00  0.00      A    O  
ATOM   4531  CB  LEU B 159     -78.315  50.371  69.952  1.00  0.00      A    C  
ATOM   4532  CG  LEU B 159     -76.831  50.094  69.683  1.00  0.00      A    C  
ATOM   4533  CD1 LEU B 159     -76.683  49.352  68.361  1.00  0.00      A    C  
ATOM   4534  CD2 LEU B 159     -76.064  51.408  69.660  1.00  0.00      A    C  
ATOM   4535  H   LEU B 159     -78.225  49.134  72.205  1.00  0.00      A    H  
ATOM   4536  HA  LEU B 159     -78.038  51.914  71.420  1.00  0.00      A    H  
ATOM   4537 1HB  LEU B 159     -78.847  49.425  69.879  1.00  0.00      A    H  
ATOM   4538 2HB  LEU B 159     -78.677  51.031  69.162  1.00  0.00      A    H  
ATOM   4539  HG  LEU B 159     -76.431  49.454  70.470  1.00  0.00      A    H  
ATOM   4540 1HD1 LEU B 159     -75.628  49.154  68.171  1.00  0.00      A    H  
ATOM   4541 2HD1 LEU B 159     -77.225  48.407  68.412  1.00  0.00      A    H  
ATOM   4542 3HD1 LEU B 159     -77.089  49.961  67.555  1.00  0.00      A    H  
ATOM   4543 1HD2 LEU B 159     -75.009  51.210  69.471  1.00  0.00      A    H  
ATOM   4544 2HD2 LEU B 159     -76.461  52.048  68.873  1.00  0.00      A    H  
ATOM   4545 3HD2 LEU B 159     -76.172  51.908  70.624  1.00  0.00      A    H  
ATOM   4546  N   SER B 160     -80.909  50.571  72.034  1.00  0.00      A    N  
ATOM   4547  CA  SER B 160     -82.336  50.840  72.146  1.00  0.00      A    C  
ATOM   4548  C   SER B 160     -82.574  52.178  72.843  1.00  0.00      A    C  
ATOM   4549  O   SER B 160     -83.529  52.891  72.529  1.00  0.00      A    O  
ATOM   4550  CB  SER B 160     -83.024  49.725  72.911  1.00  0.00      A    C  
ATOM   4551  OG  SER B 160     -82.973  48.521  72.196  1.00  0.00      A    O  
ATOM   4552  H   SER B 160     -80.533  49.772  72.457  1.00  0.00      A    H  
ATOM   4553  HA  SER B 160     -82.760  50.889  71.141  1.00  0.00      A    H  
ATOM   4554 1HB  SER B 160     -82.540  49.597  73.879  1.00  0.00      A    H  
ATOM   4555 2HB  SER B 160     -84.062  49.997  73.096  1.00  0.00      A    H  
ATOM   4556  HG  SER B 160     -82.097  48.482  71.805  1.00  0.00      A    H  
ATOM   4557  N   ARG B 161     -81.708  52.505  73.799  1.00  0.00      A    N  
ATOM   4558  CA  ARG B 161     -81.843  53.756  74.543  1.00  0.00      A    C  
ATOM   4559  C   ARG B 161     -81.680  54.961  73.623  1.00  0.00      A    C  
ATOM   4560  O   ARG B 161     -82.399  55.951  73.750  1.00  0.00      A    O  
ATOM   4561  CB  ARG B 161     -80.811  53.831  75.659  1.00  0.00      A    C  
ATOM   4562  CG  ARG B 161     -81.052  52.876  76.817  1.00  0.00      A    C  
ATOM   4563  CD  ARG B 161     -79.975  52.965  77.836  1.00  0.00      A    C  
ATOM   4564  NE  ARG B 161     -80.202  52.054  78.946  1.00  0.00      A    N  
ATOM   4565  CZ  ARG B 161     -79.320  51.824  79.939  1.00  0.00      A    C  
ATOM   4566  NH1 ARG B 161     -78.162  52.445  79.947  1.00  0.00      A    N1+
ATOM   4567  NH2 ARG B 161     -79.621  50.974  80.906  1.00  0.00      A    N  
ATOM   4568  H   ARG B 161     -80.971  51.889  74.013  1.00  0.00      A    H  
ATOM   4569  HA  ARG B 161     -82.838  53.789  74.987  1.00  0.00      A    H  
ATOM   4570 1HB  ARG B 161     -79.823  53.616  75.255  1.00  0.00      A    H  
ATOM   4571 2HB  ARG B 161     -80.787  54.841  76.065  1.00  0.00      A    H  
ATOM   4572 1HG  ARG B 161     -82.000  53.118  77.298  1.00  0.00      A    H  
ATOM   4573 2HG  ARG B 161     -81.087  51.851  76.444  1.00  0.00      A    H  
ATOM   4574 1HD  ARG B 161     -79.019  52.713  77.378  1.00  0.00      A    H  
ATOM   4575 2HD  ARG B 161     -79.932  53.979  78.232  1.00  0.00      A    H  
ATOM   4576  HE  ARG B 161     -81.082  51.556  78.974  1.00  0.00      A    H  
ATOM   4577 1HH1 ARG B 161     -77.933  53.095  79.209  1.00  0.00      A    H  
ATOM   4578 2HH1 ARG B 161     -77.502  52.274  80.692  1.00  0.00      A    H  
ATOM   4579 1HH2 ARG B 161     -80.511  50.496  80.900  1.00  0.00      A    H  
ATOM   4580 2HH2 ARG B 161     -78.961  50.802  81.650  1.00  0.00      A    H  
ATOM   4581  N   THR B 162     -80.726  54.872  72.704  1.00  0.00      A    N  
ATOM   4582  CA  THR B 162     -80.470  55.962  71.770  1.00  0.00      A    C  
ATOM   4583  C   THR B 162     -81.545  56.006  70.688  1.00  0.00      A    C  
ATOM   4584  O   THR B 162     -81.250  56.249  69.517  1.00  0.00      A    O  
ATOM   4585  CB  THR B 162     -79.081  55.826  71.120  1.00  0.00      A    C  
ATOM   4586  CG2 THR B 162     -77.990  55.870  72.179  1.00  0.00      A    C  
ATOM   4587  OG1 THR B 162     -79.003  54.581  70.411  1.00  0.00      A    O  
ATOM   4588  H   THR B 162     -80.182  54.061  72.655  1.00  0.00      A    H  
ATOM   4589  HA  THR B 162     -80.498  56.904  72.321  1.00  0.00      A    H  
ATOM   4590  HB  THR B 162     -78.928  56.641  70.414  1.00  0.00      A    H  
ATOM   4591  HG1 THR B 162     -79.677  53.983  70.740  1.00  0.00      A    H  
ATOM   4592 1HG2 THR B 162     -77.015  55.773  71.701  1.00  0.00      A    H  
ATOM   4593 2HG2 THR B 162     -78.039  56.819  72.712  1.00  0.00      A    H  
ATOM   4594 3HG2 THR B 162     -78.132  55.052  72.883  1.00  0.00      A    H  
ATOM   4595  N   GLU B 163     -82.789  55.769  71.089  1.00  0.00      A    N  
ATOM   4596  CA  GLU B 163     -83.905  55.786  70.150  1.00  0.00      A    C  
ATOM   4597  C   GLU B 163     -84.996  56.720  70.652  1.00  0.00      A    C  
ATOM   4598  O   GLU B 163     -85.616  57.445  69.872  1.00  0.00      A    O  
ATOM   4599  CB  GLU B 163     -84.471  54.377  69.953  1.00  0.00      A    C  
ATOM   4600  CG  GLU B 163     -85.597  54.289  68.934  1.00  0.00      A    C  
ATOM   4601  CD  GLU B 163     -86.048  52.877  68.681  1.00  0.00      A    C  
ATOM   4602  OE1 GLU B 163     -85.490  51.981  69.268  1.00  0.00      A    O  
ATOM   4603  OE2 GLU B 163     -86.949  52.693  67.898  1.00  0.00      A    O1-
ATOM   4604  H   GLU B 163     -82.961  55.587  72.034  1.00  0.00      A    H  
ATOM   4605  HA  GLU B 163     -83.544  56.151  69.188  1.00  0.00      A    H  
ATOM   4606 1HB  GLU B 163     -83.674  53.708  69.629  1.00  0.00      A    H  
ATOM   4607 2HB  GLU B 163     -84.849  54.000  70.903  1.00  0.00      A    H  
ATOM   4608 1HG  GLU B 163     -86.447  54.868  69.295  1.00  0.00      A    H  
ATOM   4609 2HG  GLU B 163     -85.263  54.732  67.997  1.00  0.00      A    H  
ATOM   4610  N   GLU B 164     -85.227  56.702  71.961  1.00  0.00      A    N  
ATOM   4611  CA  GLU B 164     -86.246  57.556  72.551  1.00  0.00      A    C  
ATOM   4612  C   GLU B 164     -85.644  58.898  72.952  1.00  0.00      A    C  
ATOM   4613  O   GLU B 164     -86.164  59.594  73.821  1.00  0.00      A    O  
ATOM   4614  CB  GLU B 164     -86.877  56.877  73.769  1.00  0.00      A    C  
ATOM   4615  CG  GLU B 164     -87.636  55.596  73.452  1.00  0.00      A    C  
ATOM   4616  CD  GLU B 164     -88.253  54.966  74.669  1.00  0.00      A    C  
ATOM   4617  OE1 GLU B 164     -88.037  55.464  75.748  1.00  0.00      A    O  
ATOM   4618  OE2 GLU B 164     -88.943  53.985  74.520  1.00  0.00      A    O1-
ATOM   4619  H   GLU B 164     -84.701  56.105  72.535  1.00  0.00      A    H  
ATOM   4620  HA  GLU B 164     -87.025  57.730  71.808  1.00  0.00      A    H  
ATOM   4621 1HB  GLU B 164     -86.100  56.634  74.494  1.00  0.00      A    H  
ATOM   4622 2HB  GLU B 164     -87.570  57.566  74.252  1.00  0.00      A    H  
ATOM   4623 1HG  GLU B 164     -88.424  55.821  72.734  1.00  0.00      A    H  
ATOM   4624 2HG  GLU B 164     -86.952  54.886  72.989  1.00  0.00      A    H  
ATOM   4625  N   ILE B 165     -84.542  59.250  72.303  1.00  0.00      A    N  
ATOM   4626  CA  ILE B 165     -83.866  60.511  72.584  1.00  0.00      A    C  
ATOM   4627  C   ILE B 165     -84.812  61.692  72.402  1.00  0.00      A    C  
ATOM   4628  O   ILE B 165     -85.309  61.941  71.303  1.00  0.00      A    O  
ATOM   4629  CB  ILE B 165     -82.637  60.689  71.674  1.00  0.00      A    C  
ATOM   4630  CG1 ILE B 165     -81.598  59.601  71.959  1.00  0.00      A    C  
ATOM   4631  CG2 ILE B 165     -82.031  62.071  71.864  1.00  0.00      A    C  
ATOM   4632  CD1 ILE B 165     -80.467  59.558  70.956  1.00  0.00      A    C  
ATOM   4633  H   ILE B 165     -84.180  58.652  71.617  1.00  0.00      A    H  
ATOM   4634  HA  ILE B 165     -83.528  60.498  73.620  1.00  0.00      A    H  
ATOM   4635  HB  ILE B 165     -82.936  60.574  70.632  1.00  0.00      A    H  
ATOM   4636 1HG1 ILE B 165     -81.171  59.756  72.948  1.00  0.00      A    H  
ATOM   4637 2HG1 ILE B 165     -82.086  58.626  71.963  1.00  0.00      A    H  
ATOM   4638 1HG2 ILE B 165     -81.163  62.180  71.214  1.00  0.00      A    H  
ATOM   4639 2HG2 ILE B 165     -82.770  62.830  71.612  1.00  0.00      A    H  
ATOM   4640 3HG2 ILE B 165     -81.723  62.193  72.903  1.00  0.00      A    H  
ATOM   4641 1HD1 ILE B 165     -79.773  58.762  71.224  1.00  0.00      A    H  
ATOM   4642 2HD1 ILE B 165     -80.871  59.368  69.960  1.00  0.00      A    H  
ATOM   4643 3HD1 ILE B 165     -79.943  60.513  70.959  1.00  0.00      A    H  
ATOM   4644  N   HIS B 166     -85.064  62.418  73.481  1.00  0.00      A    N  
ATOM   4645  CA  HIS B 166     -85.950  63.565  73.424  1.00  0.00      A    C  
ATOM   4646  C   HIS B 166     -87.285  63.145  72.836  1.00  0.00      A    C  
ATOM   4647  O   HIS B 166     -88.044  63.964  72.320  1.00  0.00      A    O  
ATOM   4648  CB  HIS B 166     -85.339  64.695  72.590  1.00  0.00      A    C  
ATOM   4649  CG  HIS B 166     -84.024  65.185  73.113  1.00  0.00      A    C  
ATOM   4650  CD2 HIS B 166     -82.849  65.426  72.486  1.00  0.00      A    C  
ATOM   4651  ND1 HIS B 166     -83.819  65.488  74.443  1.00  0.00      A    N  
ATOM   4652  CE1 HIS B 166     -82.572  65.894  74.611  1.00  0.00      A    C  
ATOM   4653  NE2 HIS B 166     -81.964  65.865  73.439  1.00  0.00      A    N  
ATOM   4654  H   HIS B 166     -84.661  62.175  74.332  1.00  0.00      A    H  
ATOM   4655  HA  HIS B 166     -86.116  63.947  74.431  1.00  0.00      A    H  
ATOM   4656 1HB  HIS B 166     -85.192  64.353  71.565  1.00  0.00      A    H  
ATOM   4657 2HB  HIS B 166     -86.028  65.538  72.558  1.00  0.00      A    H  
ATOM   4658  HD2 HIS B 166     -82.644  65.297  71.423  1.00  0.00      A    H  
ATOM   4659  HE1 HIS B 166     -82.123  66.199  75.556  1.00  0.00      A    H  
ATOM   4660  HE2 HIS B 166     -81.002  66.123  73.266  1.00  0.00      A    H  
ATOM   4661  N   GLU B 167     -87.568  61.856  72.954  1.00  0.00      A    N  
ATOM   4662  CA  GLU B 167     -88.826  61.315  72.462  1.00  0.00      A    C  
ATOM   4663  C   GLU B 167     -89.133  61.845  71.064  1.00  0.00      A    C  
ATOM   4664  O   GLU B 167     -89.900  62.795  70.905  1.00  0.00      A    O  
ATOM   4665  CB  GLU B 167     -89.969  61.666  73.418  1.00  0.00      A    C  
ATOM   4666  CG  GLU B 167     -89.817  61.090  74.818  1.00  0.00      A    C  
ATOM   4667  CD  GLU B 167     -90.996  61.385  75.703  1.00  0.00      A    C  
ATOM   4668  OE1 GLU B 167     -91.871  62.098  75.276  1.00  0.00      A    O  
ATOM   4669  OE2 GLU B 167     -91.020  60.896  76.808  1.00  0.00      A    O1-
ATOM   4670  H   GLU B 167     -86.924  61.262  73.392  1.00  0.00      A    H  
ATOM   4671  HA  GLU B 167     -88.738  60.230  72.407  1.00  0.00      A    H  
ATOM   4672 1HB  GLU B 167     -90.047  62.749  73.509  1.00  0.00      A    H  
ATOM   4673 2HB  GLU B 167     -90.912  61.303  73.007  1.00  0.00      A    H  
ATOM   4674 1HG  GLU B 167     -89.694  60.009  74.743  1.00  0.00      A    H  
ATOM   4675 2HG  GLU B 167     -88.916  61.500  75.272  1.00  0.00      A    H  
ATOM   4676  N   ASN B 168     -88.530  61.221  70.059  1.00  0.00      A    N  
ATOM   4677  CA  ASN B 168     -88.749  61.630  68.676  1.00  0.00      A    C  
ATOM   4678  C   ASN B 168     -88.394  60.488  67.730  1.00  0.00      A    C  
ATOM   4679  O   ASN B 168     -87.229  60.110  67.614  1.00  0.00      A    O  
ATOM   4680  CB  ASN B 168     -87.945  62.874  68.344  1.00  0.00      A    C  
ATOM   4681  CG  ASN B 168     -88.245  63.406  66.971  1.00  0.00      A    C  
ATOM   4682  ND2 ASN B 168     -88.074  64.692  66.793  1.00  0.00      A    N  
ATOM   4683  OD1 ASN B 168     -88.630  62.654  66.069  1.00  0.00      A    O  
ATOM   4684  H   ASN B 168     -87.933  60.470  70.251  1.00  0.00      A    H  
ATOM   4685  HA  ASN B 168     -89.807  61.858  68.545  1.00  0.00      A    H  
ATOM   4686 1HB  ASN B 168     -88.160  63.652  69.079  1.00  0.00      A    H  
ATOM   4687 2HB  ASN B 168     -86.880  62.648  68.410  1.00  0.00      A    H  
ATOM   4688 1HD2 ASN B 168     -88.257  65.102  65.899  1.00  0.00      A    H  
ATOM   4689 2HD2 ASN B 168     -87.760  65.264  67.550  1.00  0.00      A    H  
ATOM   4690  N   VAL B 169     -89.401  59.937  67.061  1.00  0.00      A    N  
ATOM   4691  CA  VAL B 169     -89.172  58.835  66.133  1.00  0.00      A    C  
ATOM   4692  C   VAL B 169     -90.260  58.784  65.065  1.00  0.00      A    C  
ATOM   4693  O   VAL B 169     -91.140  57.924  65.104  1.00  0.00      A    O  
ATOM   4694  CB  VAL B 169     -89.137  57.495  66.891  1.00  0.00      A    C  
ATOM   4695  CG1 VAL B 169     -90.468  57.236  67.581  1.00  0.00      A    C  
ATOM   4696  CG2 VAL B 169     -88.798  56.365  65.931  1.00  0.00      A    C  
ATOM   4697  H   VAL B 169     -90.312  60.273  67.194  1.00  0.00      A    H  
ATOM   4698  HA  VAL B 169     -88.208  58.987  65.647  1.00  0.00      A    H  
ATOM   4699  HB  VAL B 169     -88.376  57.548  67.672  1.00  0.00      A    H  
ATOM   4700 1HG1 VAL B 169     -90.426  56.285  68.112  1.00  0.00      A    H  
ATOM   4701 2HG1 VAL B 169     -90.673  58.039  68.289  1.00  0.00      A    H  
ATOM   4702 3HG1 VAL B 169     -91.262  57.198  66.835  1.00  0.00      A    H  
ATOM   4703 1HG2 VAL B 169     -88.774  55.420  66.474  1.00  0.00      A    H  
ATOM   4704 2HG2 VAL B 169     -89.554  56.314  65.148  1.00  0.00      A    H  
ATOM   4705 3HG2 VAL B 169     -87.823  56.549  65.481  1.00  0.00      A    H  
ATOM   4706  N   ILE B 170     -90.189  59.701  64.111  1.00  0.00      A    N  
ATOM   4707  CA  ILE B 170     -91.173  59.740  63.035  1.00  0.00      A    C  
ATOM   4708  C   ILE B 170     -90.766  60.756  61.975  1.00  0.00      A    C  
ATOM   4709  O   ILE B 170     -90.363  61.872  62.298  1.00  0.00      A    O  
ATOM   4710  CB  ILE B 170     -92.571  60.089  63.577  1.00  0.00      A    C  
ATOM   4711  CG1 ILE B 170     -93.621  59.950  62.472  1.00  0.00      A    C  
ATOM   4712  CG2 ILE B 170     -92.583  61.496  64.153  1.00  0.00      A    C  
ATOM   4713  CD1 ILE B 170     -95.046  59.961  62.978  1.00  0.00      A    C  
ATOM   4714  H   ILE B 170     -89.462  60.357  64.122  1.00  0.00      A    H  
ATOM   4715  HA  ILE B 170     -91.219  58.755  62.573  1.00  0.00      A    H  
ATOM   4716  HB  ILE B 170     -92.844  59.384  64.361  1.00  0.00      A    H  
ATOM   4717 1HG1 ILE B 170     -93.507  60.764  61.757  1.00  0.00      A    H  
ATOM   4718 2HG1 ILE B 170     -93.460  59.017  61.932  1.00  0.00      A    H  
ATOM   4719 1HG2 ILE B 170     -93.579  61.727  64.531  1.00  0.00      A    H  
ATOM   4720 2HG2 ILE B 170     -91.862  61.563  64.967  1.00  0.00      A    H  
ATOM   4721 3HG2 ILE B 170     -92.316  62.211  63.373  1.00  0.00      A    H  
ATOM   4722 1HD1 ILE B 170     -95.732  59.858  62.137  1.00  0.00      A    H  
ATOM   4723 2HD1 ILE B 170     -95.192  59.131  63.670  1.00  0.00      A    H  
ATOM   4724 3HD1 ILE B 170     -95.242  60.901  63.493  1.00  0.00      A    H  
ATOM   4725  N   SER B 171     -90.880  60.371  60.708  1.00  0.00      A    N  
ATOM   4726  CA  SER B 171     -90.525  61.276  59.623  1.00  0.00      A    C  
ATOM   4727  C   SER B 171     -91.186  60.836  58.315  1.00  0.00      A    C  
ATOM   4728  O   SER B 171     -91.510  59.660  58.148  1.00  0.00      A    O  
ATOM   4729  CB  SER B 171     -89.019  61.325  59.454  1.00  0.00      A    C  
ATOM   4730  OG  SER B 171     -88.522  60.094  59.007  1.00  0.00      A    O  
ATOM   4731  H   SER B 171     -91.212  59.472  60.499  1.00  0.00      A    H  
ATOM   4732  HA  SER B 171     -90.882  62.276  59.874  1.00  0.00      A    H  
ATOM   4733 1HB  SER B 171     -88.757  62.107  58.740  1.00  0.00      A    H  
ATOM   4734 2HB  SER B 171     -88.554  61.583  60.406  1.00  0.00      A    H  
ATOM   4735  HG  SER B 171     -88.093  60.271  58.166  1.00  0.00      A    H  
ATOM   4736  N   PRO B 172     -91.387  61.746  57.390  1.00  0.00      A    N  
ATOM   4737  CA  PRO B 172     -92.018  61.428  56.072  1.00  0.00      A    C  
ATOM   4738  C   PRO B 172     -91.263  60.329  55.318  1.00  0.00      A    C  
ATOM   4739  O   PRO B 172     -90.700  60.571  54.248  1.00  0.00      A    O  
ATOM   4740  CB  PRO B 172     -91.947  62.761  55.321  1.00  0.00      A    C  
ATOM   4741  CG  PRO B 172     -91.898  63.786  56.401  1.00  0.00      A    C  
ATOM   4742  CD  PRO B 172     -91.070  63.150  57.486  1.00  0.00      A    C  
ATOM   4743  HA  PRO B 172     -93.063  61.124  56.235  1.00  0.00      A    H  
ATOM   4744 1HB  PRO B 172     -91.058  62.781  54.673  1.00  0.00      A    H  
ATOM   4745 2HB  PRO B 172     -92.825  62.871  54.667  1.00  0.00      A    H  
ATOM   4746 1HG  PRO B 172     -91.453  64.718  56.022  1.00  0.00      A    H  
ATOM   4747 2HG  PRO B 172     -92.915  64.035  56.736  1.00  0.00      A    H  
ATOM   4748 1HD  PRO B 172     -90.003  63.341  57.292  1.00  0.00      A    H  
ATOM   4749 2HD  PRO B 172     -91.366  63.558  58.463  1.00  0.00      A    H  
ATOM   4750  N   SER B 173     -91.255  59.121  55.875  1.00  0.00      A    N  
ATOM   4751  CA  SER B 173     -90.567  57.998  55.240  1.00  0.00      A    C  
ATOM   4752  C   SER B 173     -91.320  56.695  55.487  1.00  0.00      A    C  
ATOM   4753  O   SER B 173     -91.562  56.317  56.634  1.00  0.00      A    O  
ATOM   4754  CB  SER B 173     -89.149  57.884  55.765  1.00  0.00      A    C  
ATOM   4755  OG  SER B 173     -88.487  56.790  55.190  1.00  0.00      A    O  
ATOM   4756  H   SER B 173     -91.720  58.980  56.727  1.00  0.00      A    H  
ATOM   4757  HA  SER B 173     -90.529  58.179  54.164  1.00  0.00      A    H  
ATOM   4758 1HB  SER B 173     -88.604  58.801  55.541  1.00  0.00      A    H  
ATOM   4759 2HB  SER B 173     -89.171  57.772  56.848  1.00  0.00      A    H  
ATOM   4760  HG  SER B 173     -87.726  57.154  54.731  1.00  0.00      A    H  
ATOM   4761  N   ASP B 174     -91.677  56.010  54.408  1.00  0.00      A    N  
ATOM   4762  CA  ASP B 174     -92.393  54.747  54.527  1.00  0.00      A    C  
ATOM   4763  C   ASP B 174     -91.512  53.697  55.196  1.00  0.00      A    C  
ATOM   4764  O   ASP B 174     -91.989  52.877  55.979  1.00  0.00      A    O  
ATOM   4765  CB  ASP B 174     -92.845  54.250  53.152  1.00  0.00      A    C  
ATOM   4766  CG  ASP B 174     -93.979  55.082  52.566  1.00  0.00      A    C  
ATOM   4767  OD1 ASP B 174     -94.578  55.834  53.297  1.00  0.00      A    O  
ATOM   4768  OD2 ASP B 174     -94.236  54.956  51.393  1.00  0.00      A    O1-
ATOM   4769  H   ASP B 174     -91.451  56.356  53.519  1.00  0.00      A    H  
ATOM   4770  HA  ASP B 174     -93.276  54.907  55.146  1.00  0.00      A    H  
ATOM   4771 1HB  ASP B 174     -92.003  54.274  52.461  1.00  0.00      A    H  
ATOM   4772 2HB  ASP B 174     -93.177  53.215  53.230  1.00  0.00      A    H  
ATOM   4773  N   LEU B 175     -90.219  53.724  54.879  1.00  0.00      A    N  
ATOM   4774  CA  LEU B 175     -89.277  52.770  55.455  1.00  0.00      A    C  
ATOM   4775  C   LEU B 175     -87.940  53.457  55.728  1.00  0.00      A    C  
ATOM   4776  O   LEU B 175     -86.876  52.930  55.399  1.00  0.00      A    O  
ATOM   4777  CB  LEU B 175     -89.075  51.579  54.509  1.00  0.00      A    C  
ATOM   4778  CG  LEU B 175     -90.320  50.726  54.238  1.00  0.00      A    C  
ATOM   4779  CD1 LEU B 175     -90.024  49.733  53.122  1.00  0.00      A    C  
ATOM   4780  CD2 LEU B 175     -90.732  50.006  55.514  1.00  0.00      A    C  
ATOM   4781  H   LEU B 175     -89.891  54.400  54.246  1.00  0.00      A    H  
ATOM   4782  HA  LEU B 175     -89.689  52.402  56.394  1.00  0.00      A    H  
ATOM   4783 1HB  LEU B 175     -88.715  51.952  53.552  1.00  0.00      A    H  
ATOM   4784 2HB  LEU B 175     -88.311  50.926  54.932  1.00  0.00      A    H  
ATOM   4785  HG  LEU B 175     -91.136  51.367  53.904  1.00  0.00      A    H  
ATOM   4786 1HD1 LEU B 175     -90.909  49.127  52.929  1.00  0.00      A    H  
ATOM   4787 2HD1 LEU B 175     -89.751  50.275  52.216  1.00  0.00      A    H  
ATOM   4788 3HD1 LEU B 175     -89.200  49.086  53.420  1.00  0.00      A    H  
ATOM   4789 1HD2 LEU B 175     -91.618  49.401  55.321  1.00  0.00      A    H  
ATOM   4790 2HD2 LEU B 175     -89.918  49.363  55.848  1.00  0.00      A    H  
ATOM   4791 3HD2 LEU B 175     -90.956  50.740  56.289  1.00  0.00      A    H  
ATOM   4792  N   SER B 176     -88.011  54.642  56.323  1.00  0.00      A    N  
ATOM   4793  CA  SER B 176     -86.812  55.414  56.631  1.00  0.00      A    C  
ATOM   4794  C   SER B 176     -86.012  55.677  55.359  1.00  0.00      A    C  
ATOM   4795  O   SER B 176     -86.180  56.713  54.718  1.00  0.00      A    O  
ATOM   4796  CB  SER B 176     -85.955  54.676  57.642  1.00  0.00      A    C  
ATOM   4797  OG  SER B 176     -86.622  54.552  58.869  1.00  0.00      A    O  
ATOM   4798  H   SER B 176     -88.888  55.011  56.552  1.00  0.00      A    H  
ATOM   4799  HA  SER B 176     -87.117  56.369  57.062  1.00  0.00      A    H  
ATOM   4800 1HB  SER B 176     -85.709  53.687  57.257  1.00  0.00      A    H  
ATOM   4801 2HB  SER B 176     -85.020  55.214  57.787  1.00  0.00      A    H  
ATOM   4802  HG  SER B 176     -86.517  55.396  59.313  1.00  0.00      A    H  
ATOM   4803  N   ASP B 177     -85.155  54.729  54.993  1.00  0.00      A    N  
ATOM   4804  CA  ASP B 177     -84.342  54.865  53.788  1.00  0.00      A    C  
ATOM   4805  C   ASP B 177     -83.353  53.707  53.671  1.00  0.00      A    C  
ATOM   4806  O   ASP B 177     -82.546  53.479  54.571  1.00  0.00      A    O  
ATOM   4807  CB  ASP B 177     -83.586  56.196  53.795  1.00  0.00      A    C  
ATOM   4808  CG  ASP B 177     -82.882  56.485  52.476  1.00  0.00      A    C  
ATOM   4809  OD1 ASP B 177     -82.874  55.624  51.628  1.00  0.00      A    O  
ATOM   4810  OD2 ASP B 177     -82.358  57.563  52.329  1.00  0.00      A    O1-
ATOM   4811  H   ASP B 177     -85.071  53.920  55.540  1.00  0.00      A    H  
ATOM   4812  HA  ASP B 177     -85.002  54.846  52.921  1.00  0.00      A    H  
ATOM   4813 1HB  ASP B 177     -84.282  57.009  54.004  1.00  0.00      A    H  
ATOM   4814 2HB  ASP B 177     -82.842  56.188  54.592  1.00  0.00      A    H  
ATOM   4815  N   ILE B 178     -83.417  52.986  52.555  1.00  0.00      A    N  
ATOM   4816  CA  ILE B 178     -82.519  51.858  52.326  1.00  0.00      A    C  
ATOM   4817  C   ILE B 178     -81.803  52.002  50.985  1.00  0.00      A    C  
ATOM   4818  O   ILE B 178     -82.438  52.212  49.949  1.00  0.00      A    O  
ATOM   4819  CB  ILE B 178     -83.288  50.525  52.363  1.00  0.00      A    C  
ATOM   4820  CG1 ILE B 178     -83.957  50.332  53.726  1.00  0.00      A    C  
ATOM   4821  CG2 ILE B 178     -82.354  49.364  52.058  1.00  0.00      A    C  
ATOM   4822  CD1 ILE B 178     -84.905  49.156  53.781  1.00  0.00      A    C  
ATOM   4823  H   ILE B 178     -84.080  53.213  51.871  1.00  0.00      A    H  
ATOM   4824  HA  ILE B 178     -81.771  51.846  53.119  1.00  0.00      A    H  
ATOM   4825  HB  ILE B 178     -84.084  50.543  51.621  1.00  0.00      A    H  
ATOM   4826 1HG1 ILE B 178     -83.194  50.191  54.491  1.00  0.00      A    H  
ATOM   4827 2HG1 ILE B 178     -84.516  51.232  53.987  1.00  0.00      A    H  
ATOM   4828 1HG2 ILE B 178     -82.912  48.429  52.089  1.00  0.00      A    H  
ATOM   4829 2HG2 ILE B 178     -81.922  49.496  51.066  1.00  0.00      A    H  
ATOM   4830 3HG2 ILE B 178     -81.555  49.334  52.800  1.00  0.00      A    H  
ATOM   4831 1HD1 ILE B 178     -85.341  49.086  54.778  1.00  0.00      A    H  
ATOM   4832 2HD1 ILE B 178     -85.699  49.294  53.047  1.00  0.00      A    H  
ATOM   4833 3HD1 ILE B 178     -84.361  48.240  53.558  1.00  0.00      A    H  
ATOM   4834  N   LYS B 179     -80.476  51.886  51.012  1.00  0.00      A    N  
ATOM   4835  CA  LYS B 179     -79.667  51.995  49.797  1.00  0.00      A    C  
ATOM   4836  C   LYS B 179     -78.796  50.755  49.613  1.00  0.00      A    C  
ATOM   4837  O   LYS B 179     -77.974  50.694  48.699  1.00  0.00      A    O  
ATOM   4838  CB  LYS B 179     -78.793  53.250  49.840  1.00  0.00      A    C  
ATOM   4839  CG  LYS B 179     -79.573  54.558  49.845  1.00  0.00      A    C  
ATOM   4840  CD  LYS B 179     -78.639  55.757  49.919  1.00  0.00      A    C  
ATOM   4841  CE  LYS B 179     -79.405  57.065  49.791  1.00  0.00      A    C  
ATOM   4842  NZ  LYS B 179     -80.316  57.293  50.946  1.00  0.00      A    N1+
ATOM   4843  H   LYS B 179     -80.029  51.714  51.866  1.00  0.00      A    H  
ATOM   4844  HA  LYS B 179     -80.336  52.067  48.940  1.00  0.00      A    H  
ATOM   4845 1HB  LYS B 179     -78.169  53.228  50.734  1.00  0.00      A    H  
ATOM   4846 2HB  LYS B 179     -78.128  53.260  48.977  1.00  0.00      A    H  
ATOM   4847 1HG  LYS B 179     -80.171  54.629  48.936  1.00  0.00      A    H  
ATOM   4848 2HG  LYS B 179     -80.244  54.578  50.703  1.00  0.00      A    H  
ATOM   4849 1HD  LYS B 179     -78.109  55.748  50.873  1.00  0.00      A    H  
ATOM   4850 2HD  LYS B 179     -77.906  55.697  49.114  1.00  0.00      A    H  
ATOM   4851 1HE  LYS B 179     -78.702  57.894  49.730  1.00  0.00      A    H  
ATOM   4852 2HE  LYS B 179     -79.998  57.052  48.876  1.00  0.00      A    H  
ATOM   4853 1HZ  LYS B 179     -80.804  58.168  50.822  1.00  0.00      A    H  
ATOM   4854 2HZ  LYS B 179     -80.986  56.538  51.001  1.00  0.00      A    H  
ATOM   4855 3HZ  LYS B 179     -79.776  57.326  51.799  1.00  0.00      A    H  
ATOM   4856  N   GLY B 180     -78.983  49.767  50.481  1.00  0.00      A    N  
ATOM   4857  CA  GLY B 180     -78.209  48.528  50.400  1.00  0.00      A    C  
ATOM   4858  C   GLY B 180     -77.211  48.429  51.548  1.00  0.00      A    C  
ATOM   4859  O   GLY B 180     -76.414  49.340  51.773  1.00  0.00      A    O  
ATOM   4860  H   GLY B 180     -79.657  49.867  51.186  1.00  0.00      A    H  
ATOM   4861 1HA  GLY B 180     -78.886  47.674  50.426  1.00  0.00      A    H  
ATOM   4862 2HA  GLY B 180     -77.682  48.491  49.448  1.00  0.00      A    H  
ATOM   4863  N   SER B 181     -77.264  47.315  52.268  1.00  0.00      A    N  
ATOM   4864  CA  SER B 181     -76.368  47.095  53.392  1.00  0.00      A    C  
ATOM   4865  C   SER B 181     -76.503  48.229  54.402  1.00  0.00      A    C  
ATOM   4866  O   SER B 181     -75.524  48.895  54.739  1.00  0.00      A    O  
ATOM   4867  CB  SER B 181     -74.934  46.991  52.911  1.00  0.00      A    C  
ATOM   4868  OG  SER B 181     -74.777  45.914  52.029  1.00  0.00      A    O  
ATOM   4869  H   SER B 181     -77.924  46.627  52.037  1.00  0.00      A    H  
ATOM   4870  HA  SER B 181     -76.644  46.156  53.875  1.00  0.00      A    H  
ATOM   4871 1HB  SER B 181     -74.650  47.918  52.411  1.00  0.00      A    H  
ATOM   4872 2HB  SER B 181     -74.271  46.865  53.766  1.00  0.00      A    H  
ATOM   4873  HG  SER B 181     -73.838  45.713  52.020  1.00  0.00      A    H  
ATOM   4874  N   VAL B 182     -77.726  48.452  54.882  1.00  0.00      A    N  
ATOM   4875  CA  VAL B 182     -77.970  49.514  55.855  1.00  0.00      A    C  
ATOM   4876  C   VAL B 182     -78.941  49.047  56.940  1.00  0.00      A    C  
ATOM   4877  O   VAL B 182     -78.521  48.603  58.007  1.00  0.00      A    O  
ATOM   4878  CB  VAL B 182     -78.545  50.759  55.153  1.00  0.00      A    C  
ATOM   4879  CG1 VAL B 182     -78.888  51.834  56.174  1.00  0.00      A    C  
ATOM   4880  CG2 VAL B 182     -77.546  51.284  54.132  1.00  0.00      A    C  
ATOM   4881  H   VAL B 182     -78.471  47.893  54.579  1.00  0.00      A    H  
ATOM   4882  HA  VAL B 182     -77.022  49.781  56.321  1.00  0.00      A    H  
ATOM   4883  HB  VAL B 182     -79.472  50.487  54.649  1.00  0.00      A    H  
ATOM   4884 1HG1 VAL B 182     -79.293  52.707  55.662  1.00  0.00      A    H  
ATOM   4885 2HG1 VAL B 182     -79.630  51.448  56.873  1.00  0.00      A    H  
ATOM   4886 3HG1 VAL B 182     -77.988  52.118  56.719  1.00  0.00      A    H  
ATOM   4887 1HG2 VAL B 182     -77.960  52.165  53.640  1.00  0.00      A    H  
ATOM   4888 2HG2 VAL B 182     -76.617  51.552  54.636  1.00  0.00      A    H  
ATOM   4889 3HG2 VAL B 182     -77.348  50.512  53.388  1.00  0.00      A    H  
ATOM   4890  N   LEU B 183     -80.238  49.161  56.663  1.00  0.00      A    N  
ATOM   4891  CA  LEU B 183     -81.259  48.759  57.628  1.00  0.00      A    C  
ATOM   4892  C   LEU B 183     -81.697  47.313  57.398  1.00  0.00      A    C  
ATOM   4893  O   LEU B 183     -81.775  46.515  58.340  1.00  0.00      A    O  
ATOM   4894  CB  LEU B 183     -82.473  49.690  57.533  1.00  0.00      A    C  
ATOM   4895  CG  LEU B 183     -82.209  51.164  57.866  1.00  0.00      A    C  
ATOM   4896  CD1 LEU B 183     -83.476  51.974  57.627  1.00  0.00      A    C  
ATOM   4897  CD2 LEU B 183     -81.747  51.283  59.311  1.00  0.00      A    C  
ATOM   4898  H   LEU B 183     -80.517  49.528  55.799  1.00  0.00      A    H  
ATOM   4899  HA  LEU B 183     -80.836  48.833  58.629  1.00  0.00      A    H  
ATOM   4900 1HB  LEU B 183     -82.867  49.645  56.519  1.00  0.00      A    H  
ATOM   4901 2HB  LEU B 183     -83.242  49.328  58.216  1.00  0.00      A    H  
ATOM   4902  HG  LEU B 183     -81.435  51.553  57.204  1.00  0.00      A    H  
ATOM   4903 1HD1 LEU B 183     -83.288  53.022  57.864  1.00  0.00      A    H  
ATOM   4904 2HD1 LEU B 183     -83.772  51.887  56.582  1.00  0.00      A    H  
ATOM   4905 3HD1 LEU B 183     -84.274  51.596  58.265  1.00  0.00      A    H  
ATOM   4906 1HD2 LEU B 183     -81.558  52.331  59.547  1.00  0.00      A    H  
ATOM   4907 2HD2 LEU B 183     -82.521  50.896  59.973  1.00  0.00      A    H  
ATOM   4908 3HD2 LEU B 183     -80.830  50.709  59.448  1.00  0.00      A    H  
ATOM   4909  N   HIS B 184     -81.994  46.990  56.144  1.00  0.00      A    N  
ATOM   4910  CA  HIS B 184     -82.438  45.645  55.800  1.00  0.00      A    C  
ATOM   4911  C   HIS B 184     -81.445  44.613  56.321  1.00  0.00      A    C  
ATOM   4912  O   HIS B 184     -81.834  43.549  56.805  1.00  0.00      A    O  
ATOM   4913  CB  HIS B 184     -82.605  45.494  54.285  1.00  0.00      A    C  
ATOM   4914  CG  HIS B 184     -83.093  44.142  53.866  1.00  0.00      A    C  
ATOM   4915  CD2 HIS B 184     -82.462  43.121  53.240  1.00  0.00      A    C  
ATOM   4916  ND1 HIS B 184     -84.386  43.716  54.088  1.00  0.00      A    N  
ATOM   4917  CE1 HIS B 184     -84.530  42.490  53.614  1.00  0.00      A    C  
ATOM   4918  NE2 HIS B 184     -83.377  42.107  53.095  1.00  0.00      A    N  
ATOM   4919  H   HIS B 184     -81.921  47.668  55.440  1.00  0.00      A    H  
ATOM   4920  HA  HIS B 184     -83.405  45.451  56.265  1.00  0.00      A    H  
ATOM   4921 1HB  HIS B 184     -83.312  46.239  53.920  1.00  0.00      A    H  
ATOM   4922 2HB  HIS B 184     -81.650  45.679  53.794  1.00  0.00      A    H  
ATOM   4923  HD2 HIS B 184     -81.423  43.105  52.911  1.00  0.00      A    H  
ATOM   4924  HE1 HIS B 184     -85.443  41.897  53.647  1.00  0.00      A    H  
ATOM   4925  HE2 HIS B 184     -83.192  41.214  52.661  1.00  0.00      A    H  
ATOM   4926  N   SER B 185     -80.160  44.936  56.213  1.00  0.00      A    N  
ATOM   4927  CA  SER B 185     -79.117  44.032  56.677  1.00  0.00      A    C  
ATOM   4928  C   SER B 185     -79.262  43.766  58.175  1.00  0.00      A    C  
ATOM   4929  O   SER B 185     -79.145  42.626  58.621  1.00  0.00      A    O  
ATOM   4930  CB  SER B 185     -77.749  44.615  56.381  1.00  0.00      A    C  
ATOM   4931  OG  SER B 185     -76.732  43.759  56.824  1.00  0.00      A    O  
ATOM   4932  H   SER B 185     -79.911  45.798  55.820  1.00  0.00      A    H  
ATOM   4933  HA  SER B 185     -79.217  43.085  56.144  1.00  0.00      A    H  
ATOM   4934 1HB  SER B 185     -77.647  44.780  55.309  1.00  0.00      A    H  
ATOM   4935 2HB  SER B 185     -77.652  45.583  56.871  1.00  0.00      A    H  
ATOM   4936  HG  SER B 185     -76.652  43.910  57.769  1.00  0.00      A    H  
ATOM   4937  N   ARG B 186     -79.516  44.821  58.948  1.00  0.00      A    N  
ATOM   4938  CA  ARG B 186     -79.667  44.670  60.395  1.00  0.00      A    C
[truncated: 185,502 more chars]
