# Supplementary material for: Molecular chaperone RAP interacts with LRP1 in a dynamic bivalent mode and enhances folding of ligand-binding regions of other LDLR family receptors
Source: J Biol Chem. 2021 May 29;297(1):100842. doi: 10.1016/j.jbc.2021.100842 (PMC8239462; doi:10.1016/j.jbc.2021.100842)
Supplement: Supplementary file 6 [file mmc6.zip › jbc_100842_mmc6.pdb]

ATOM      1  N   GLY A   1     -91.101 -27.660  58.882  1.00  0.00           N  
ATOM      2  CA  GLY A   1     -89.982 -28.015  59.753  1.00  0.00           C  
ATOM      3  C   GLY A   1     -90.389 -28.301  61.199  1.00  0.00           C  
ATOM      4  O   GLY A   1     -89.534 -28.418  62.069  1.00  0.00           O  
ATOM      5 1H   GLY A   1     -90.762 -27.488  57.957  1.00  0.00           H  
ATOM      6 2H   GLY A   1     -91.758 -28.413  58.859  1.00  0.00           H  
ATOM      7 3H   GLY A   1     -91.548 -26.837  59.231  1.00  0.00           H  
ATOM      8 1HA  GLY A   1     -89.479 -28.897  59.358  1.00  0.00           H  
ATOM      9 2HA  GLY A   1     -89.254 -27.204  59.757  1.00  0.00           H  
ATOM     10  N   GLY A   2     -91.695 -28.346  61.479  1.00  0.00           N  
ATOM     11  CA  GLY A   2     -92.269 -28.560  62.818  1.00  0.00           C  
ATOM     12  C   GLY A   2     -92.116 -27.382  63.788  1.00  0.00           C  
ATOM     13  O   GLY A   2     -92.860 -27.296  64.760  1.00  0.00           O  
ATOM     14  H   GLY A   2     -92.322 -28.193  60.701  1.00  0.00           H  
ATOM     15 1HA  GLY A   2     -93.334 -28.776  62.727  1.00  0.00           H  
ATOM     16 2HA  GLY A   2     -91.803 -29.430  63.279  1.00  0.00           H  
ATOM     17  N   GLY A   3     -91.205 -26.445  63.503  1.00  0.00           N  
ATOM     18  CA  GLY A   3     -91.202 -25.101  64.076  1.00  0.00           C  
ATOM     19  C   GLY A   3     -92.593 -24.481  64.023  1.00  0.00           C  
ATOM     20  O   GLY A   3     -93.141 -24.302  62.938  1.00  0.00           O  
ATOM     21  H   GLY A   3     -90.570 -26.643  62.743  1.00  0.00           H  
ATOM     22 1HA  GLY A   3     -90.856 -25.147  65.108  1.00  0.00           H  
ATOM     23 2HA  GLY A   3     -90.497 -24.475  63.529  1.00  0.00           H  
ATOM     24  N   ALA A   4     -93.165 -24.205  65.193  1.00  0.00           N  
ATOM     25  CA  ALA A   4     -94.560 -23.809  65.383  1.00  0.00           C  
ATOM     26  C   ALA A   4     -94.878 -22.389  64.878  1.00  0.00           C  
ATOM     27  O   ALA A   4     -95.202 -21.494  65.657  1.00  0.00           O  
ATOM     28  CB  ALA A   4     -94.913 -24.014  66.865  1.00  0.00           C  
ATOM     29  H   ALA A   4     -92.650 -24.435  66.026  1.00  0.00           H  
ATOM     30  HA  ALA A   4     -95.186 -24.485  64.801  1.00  0.00           H  
ATOM     31 1HB  ALA A   4     -95.968 -23.788  67.023  1.00  0.00           H  
ATOM     32 2HB  ALA A   4     -94.728 -25.050  67.150  1.00  0.00           H  
ATOM     33 3HB  ALA A   4     -94.313 -23.351  67.490  1.00  0.00           H  
ATOM     34  N   TYR A   5     -94.790 -22.176  63.563  1.00  0.00           N  
ATOM     35  CA  TYR A   5     -95.431 -21.036  62.916  1.00  0.00           C  
ATOM     36  C   TYR A   5     -96.924 -21.031  63.273  1.00  0.00           C  
ATOM     37  O   TYR A   5     -97.610 -22.020  62.992  1.00  0.00           O  
ATOM     38  CB  TYR A   5     -95.230 -21.084  61.399  1.00  0.00           C  
ATOM     39  CG  TYR A   5     -95.843 -19.913  60.665  1.00  0.00           C  
ATOM     40  CD1 TYR A   5     -95.209 -18.679  60.672  1.00  0.00           C  
ATOM     41  CD2 TYR A   5     -97.041 -20.073  59.984  1.00  0.00           C  
ATOM     42  CE1 TYR A   5     -95.770 -17.610  60.001  1.00  0.00           C  
ATOM     43  CE2 TYR A   5     -97.602 -19.003  59.313  1.00  0.00           C  
ATOM     44  CZ  TYR A   5     -96.971 -17.776  59.320  1.00  0.00           C  
ATOM     45  OH  TYR A   5     -97.530 -16.711  58.653  1.00  0.00           O  
ATOM     46  H   TYR A   5     -94.452 -22.936  62.983  1.00  0.00           H  
ATOM     47  HA  TYR A   5     -94.973 -20.121  63.295  1.00  0.00           H  
ATOM     48 1HB  TYR A   5     -94.162 -21.105  61.175  1.00  0.00           H  
ATOM     49 2HB  TYR A   5     -95.665 -22.001  61.004  1.00  0.00           H  
ATOM     50  HD1 TYR A   5     -94.268 -18.554  61.209  1.00  0.00           H  
ATOM     51  HD2 TYR A   5     -97.540 -21.042  59.978  1.00  0.00           H  
ATOM     52  HE1 TYR A   5     -95.271 -16.641  60.008  1.00  0.00           H  
ATOM     53  HE2 TYR A   5     -98.543 -19.128  58.778  1.00  0.00           H  
ATOM     54  HH  TYR A   5     -98.349 -16.990  58.237  1.00  0.00           H  
ATOM     55  N   PRO A   6     -97.453 -19.962  63.893  1.00  0.00           N  
ATOM     56  CA  PRO A   6     -98.856 -19.918  64.273  1.00  0.00           C  
ATOM     57  C   PRO A   6     -99.724 -19.835  63.017  1.00  0.00           C  
ATOM     58  O   PRO A   6     -99.725 -18.832  62.302  1.00  0.00           O  
ATOM     59  CB  PRO A   6     -98.949 -18.646  65.123  1.00  0.00           C  
ATOM     60  CG  PRO A   6     -97.828 -17.795  64.634  1.00  0.00           C  
ATOM     61  CD  PRO A   6     -96.764 -18.778  64.222  1.00  0.00           C  
ATOM     62  HA  PRO A   6     -99.096 -20.808  64.872  1.00  0.00           H  
ATOM     63 1HB  PRO A   6     -99.934 -18.175  64.987  1.00  0.00           H  
ATOM     64 2HB  PRO A   6     -98.859 -18.900  66.189  1.00  0.00           H  
ATOM     65 1HG  PRO A   6     -98.166 -17.164  63.800  1.00  0.00           H  
ATOM     66 2HG  PRO A   6     -97.491 -17.116  65.430  1.00  0.00           H  
ATOM     67 1HD  PRO A   6     -96.237 -18.398  63.335  1.00  0.00           H  
ATOM     68 2HD  PRO A   6     -96.063 -18.931  65.055  1.00  0.00           H  
ATOM     69  N   THR A   7    -100.463 -20.907  62.741  1.00  0.00           N  
ATOM     70  CA  THR A   7    -101.447 -20.958  61.651  1.00  0.00           C  
ATOM     71  C   THR A   7    -102.385 -19.761  61.712  1.00  0.00           C  
ATOM     72  O   THR A   7    -102.895 -19.435  62.785  1.00  0.00           O  
ATOM     73  CB  THR A   7    -102.269 -22.259  61.698  1.00  0.00           C  
ATOM     74  CG2 THR A   7    -103.273 -22.296  60.556  1.00  0.00           C  
ATOM     75  OG1 THR A   7    -101.390 -23.387  61.593  1.00  0.00           O  
ATOM     76  H   THR A   7    -100.387 -21.717  63.341  1.00  0.00           H  
ATOM     77  HA  THR A   7    -100.914 -20.925  60.701  1.00  0.00           H  
ATOM     78  HB  THR A   7    -102.803 -22.318  62.646  1.00  0.00           H  
ATOM     79  HG1 THR A   7    -100.703 -23.197  60.950  1.00  0.00           H  
ATOM     80 1HG2 THR A   7    -103.845 -23.223  60.605  1.00  0.00           H  
ATOM     81 2HG2 THR A   7    -103.951 -21.446  60.639  1.00  0.00           H  
ATOM     82 3HG2 THR A   7    -102.744 -22.246  59.605  1.00  0.00           H  
ATOM     83  N   CYS A   8    -102.627 -19.133  60.560  1.00  0.00           N  
ATOM     84  CA  CYS A   8    -103.572 -18.027  60.476  1.00  0.00           C  
ATOM     85  C   CYS A   8    -104.944 -18.434  61.033  1.00  0.00           C  
ATOM     86  O   CYS A   8    -105.364 -19.587  60.923  1.00  0.00           O  
ATOM     87  CB  CYS A   8    -103.675 -17.520  59.033  1.00  0.00           C  
ATOM     88  SG  CYS A   8    -104.717 -16.051  58.767  1.00  0.00           S  
ATOM     89  H   CYS A   8    -102.192 -19.464  59.716  1.00  0.00           H  
ATOM     90  HA  CYS A   8    -103.187 -17.197  61.069  1.00  0.00           H  
ATOM     91 1HB  CYS A   8    -102.675 -17.292  58.665  1.00  0.00           H  
ATOM     92 2HB  CYS A   8    -104.091 -18.304  58.401  1.00  0.00           H  
ATOM     93  N   PHE A   9    -105.584 -17.478  61.699  1.00  0.00           N  
ATOM     94  CA  PHE A   9    -106.674 -17.734  62.627  1.00  0.00           C  
ATOM     95  C   PHE A   9    -107.924 -18.315  61.940  1.00  0.00           C  
ATOM     96  O   PHE A   9    -108.061 -18.196  60.716  1.00  0.00           O  
ATOM     97  CB  PHE A   9    -107.044 -16.441  63.355  1.00  0.00           C  
ATOM     98  CG  PHE A   9    -106.012 -15.989  64.350  1.00  0.00           C  
ATOM     99  CD1 PHE A   9    -104.764 -15.555  63.927  1.00  0.00           C  
ATOM    100  CD2 PHE A   9    -106.285 -15.999  65.709  1.00  0.00           C  
ATOM    101  CE1 PHE A   9    -103.814 -15.139  64.840  1.00  0.00           C  
ATOM    102  CE2 PHE A   9    -105.339 -15.583  66.624  1.00  0.00           C  
ATOM    103  CZ  PHE A   9    -104.101 -15.152  66.189  1.00  0.00           C  
ATOM    104  H   PHE A   9    -105.180 -16.557  61.707  1.00  0.00           H  
ATOM    105  HA  PHE A   9    -106.340 -18.473  63.358  1.00  0.00           H  
ATOM    106 1HB  PHE A   9    -107.187 -15.643  62.629  1.00  0.00           H  
ATOM    107 2HB  PHE A   9    -107.987 -16.578  63.883  1.00  0.00           H  
ATOM    108  HD1 PHE A   9    -104.538 -15.543  62.860  1.00  0.00           H  
ATOM    109  HD2 PHE A   9    -107.263 -16.339  66.052  1.00  0.00           H  
ATOM    110  HE1 PHE A   9    -102.838 -14.800  64.495  1.00  0.00           H  
ATOM    111  HE2 PHE A   9    -105.566 -15.594  67.689  1.00  0.00           H  
ATOM    112  HZ  PHE A   9    -103.352 -14.826  66.910  1.00  0.00           H  
ATOM    113  N   PRO A  10    -108.806 -18.985  62.712  1.00  0.00           N  
ATOM    114  CA  PRO A  10    -109.846 -19.854  62.173  1.00  0.00           C  
ATOM    115  C   PRO A  10    -110.731 -19.284  61.071  1.00  0.00           C  
ATOM    116  O   PRO A  10    -110.928 -18.084  61.008  1.00  0.00           O  
ATOM    117  CB  PRO A  10    -110.697 -20.276  63.375  1.00  0.00           C  
ATOM    118  CG  PRO A  10    -109.695 -20.279  64.520  1.00  0.00           C  
ATOM    119  CD  PRO A  10    -108.791 -19.099  64.169  1.00  0.00           C  
ATOM    120  HA  PRO A  10    -109.382 -20.766  61.770  1.00  0.00           H  
ATOM    121 1HB  PRO A  10    -111.146 -21.258  63.229  1.00  0.00           H  
ATOM    122 2HB  PRO A  10    -110.067 -20.357  64.271  1.00  0.00           H  
ATOM    123 1HG  PRO A  10    -109.114 -21.204  64.500  1.00  0.00           H  
ATOM    124 2HG  PRO A  10    -108.980 -19.451  64.403  1.00  0.00           H  
ATOM    125 1HD  PRO A  10    -107.794 -19.279  64.565  1.00  0.00           H  
ATOM    126 2HD  PRO A  10    -108.761 -18.971  63.077  1.00  0.00           H  
ATOM    127  N   LEU A  11    -111.326 -20.156  60.249  1.00  0.00           N  
ATOM    128  CA  LEU A  11    -112.011 -19.785  59.000  1.00  0.00           C  
ATOM    129  C   LEU A  11    -113.027 -18.630  59.115  1.00  0.00           C  
ATOM    130  O   LEU A  11    -113.150 -17.825  58.197  1.00  0.00           O  
ATOM    131  CB  LEU A  11    -112.731 -21.019  58.442  1.00  0.00           C  
ATOM    132  CG  LEU A  11    -111.822 -22.138  57.917  1.00  0.00           C  
ATOM    133  CD1 LEU A  11    -112.669 -23.348  57.545  1.00  0.00           C  
ATOM    134  CD2 LEU A  11    -111.035 -21.632  56.718  1.00  0.00           C  
ATOM    135  H   LEU A  11    -111.152 -21.137  60.408  1.00  0.00           H  
ATOM    136  HA  LEU A  11    -111.263 -19.447  58.283  1.00  0.00           H  
ATOM    137 1HB  LEU A  11    -113.356 -21.441  59.227  1.00  0.00           H  
ATOM    138 2HB  LEU A  11    -113.377 -20.704  57.622  1.00  0.00           H  
ATOM    139  HG  LEU A  11    -111.131 -22.444  58.703  1.00  0.00           H  
ATOM    140 1HD1 LEU A  11    -112.023 -24.143  57.171  1.00  0.00           H  
ATOM    141 2HD1 LEU A  11    -113.207 -23.700  58.426  1.00  0.00           H  
ATOM    142 3HD1 LEU A  11    -113.383 -23.067  56.772  1.00  0.00           H  
ATOM    143 1HD2 LEU A  11    -110.388 -22.428  56.345  1.00  0.00           H  
ATOM    144 2HD2 LEU A  11    -111.726 -21.327  55.932  1.00  0.00           H  
ATOM    145 3HD2 LEU A  11    -110.425 -20.779  57.017  1.00  0.00           H  
ATOM    146  N   THR A  12    -113.688 -18.482  60.263  1.00  0.00           N  
ATOM    147  CA  THR A  12    -114.417 -17.268  60.677  1.00  0.00           C  
ATOM    148  C   THR A  12    -113.479 -16.131  61.113  1.00  0.00           C  
ATOM    149  O   THR A  12    -113.618 -15.588  62.213  1.00  0.00           O  
ATOM    150  CB  THR A  12    -115.394 -17.587  61.823  1.00  0.00           C  
ATOM    151  CG2 THR A  12    -116.452 -18.577  61.362  1.00  0.00           C  
ATOM    152  OG1 THR A  12    -114.672 -18.145  62.929  1.00  0.00           O  
ATOM    153  H   THR A  12    -113.521 -19.158  60.990  1.00  0.00           H  
ATOM    154  HA  THR A  12    -114.989 -16.901  59.825  1.00  0.00           H  
ATOM    155  HB  THR A  12    -115.881 -16.669  62.152  1.00  0.00           H  
ATOM    156  HG1 THR A  12    -113.839 -17.679  63.035  1.00  0.00           H  
ATOM    157 1HG2 THR A  12    -117.134 -18.789  62.186  1.00  0.00           H  
ATOM    158 2HG2 THR A  12    -117.011 -18.150  60.529  1.00  0.00           H  
ATOM    159 3HG2 THR A  12    -115.972 -19.500  61.043  1.00  0.00           H  
ATOM    160  N   GLN A  13    -112.474 -15.803  60.301  1.00  0.00           N  
ATOM    161  CA  GLN A  13    -111.504 -14.755  60.628  1.00  0.00           C  
ATOM    162  C   GLN A  13    -111.985 -13.366  60.192  1.00  0.00           C  
ATOM    163  O   GLN A  13    -113.049 -13.208  59.593  1.00  0.00           O  
ATOM    164  CB  GLN A  13    -110.098 -15.081  60.081  1.00  0.00           C  
ATOM    165  CG  GLN A  13    -109.984 -15.128  58.556  1.00  0.00           C  
ATOM    166  CD  GLN A  13    -108.528 -15.295  58.148  1.00  0.00           C  
ATOM    167  NE2 GLN A  13    -107.966 -16.478  58.268  1.00  0.00           N  
ATOM    168  OE1 GLN A  13    -107.845 -14.361  57.748  1.00  0.00           O  
ATOM    169  H   GLN A  13    -112.404 -16.280  59.412  1.00  0.00           H  
ATOM    170  HA  GLN A  13    -111.374 -14.730  61.710  1.00  0.00           H  
ATOM    171 1HB  GLN A  13    -109.396 -14.331  60.446  1.00  0.00           H  
ATOM    172 2HB  GLN A  13    -109.776 -16.049  60.461  1.00  0.00           H  
ATOM    173 1HG  GLN A  13    -110.567 -15.965  58.169  1.00  0.00           H  
ATOM    174 2HG  GLN A  13    -110.368 -14.195  58.144  1.00  0.00           H  
ATOM    175 1HE2 GLN A  13    -108.411 -17.198  58.825  1.00  0.00           H  
ATOM    176 2HE2 GLN A  13    -106.994 -16.527  58.030  1.00  0.00           H  
ATOM    177  N   PHE A  14    -111.135 -12.370  60.428  1.00  0.00           N  
ATOM    178  CA  PHE A  14    -111.064 -11.190  59.574  1.00  0.00           C  
ATOM    179  C   PHE A  14    -109.590 -10.961  59.211  1.00  0.00           C  
ATOM    180  O   PHE A  14    -108.688 -11.394  59.931  1.00  0.00           O  
ATOM    181  CB  PHE A  14    -111.716  -9.995  60.281  1.00  0.00           C  
ATOM    182  CG  PHE A  14    -112.045  -8.846  59.349  1.00  0.00           C  
ATOM    183  CD1 PHE A  14    -113.232  -8.867  58.595  1.00  0.00           C  
ATOM    184  CD2 PHE A  14    -111.161  -7.760  59.231  1.00  0.00           C  
ATOM    185  CE1 PHE A  14    -113.538  -7.796  57.733  1.00  0.00           C  
ATOM    186  CE2 PHE A  14    -111.470  -6.685  58.381  1.00  0.00           C  
ATOM    187  CZ  PHE A  14    -112.658  -6.705  57.629  1.00  0.00           C  
ATOM    188  H   PHE A  14    -110.280 -12.581  60.939  1.00  0.00           H  
ATOM    189  HA  PHE A  14    -111.652 -11.377  58.675  1.00  0.00           H  
ATOM    190 1HB  PHE A  14    -112.643 -10.323  60.749  1.00  0.00           H  
ATOM    191 2HB  PHE A  14    -111.056  -9.634  61.067  1.00  0.00           H  
ATOM    192  HD1 PHE A  14    -113.909  -9.707  58.676  1.00  0.00           H  
ATOM    193  HD2 PHE A  14    -110.248  -7.734  59.814  1.00  0.00           H  
ATOM    194  HE1 PHE A  14    -114.449  -7.809  57.154  1.00  0.00           H  
ATOM    195  HE2 PHE A  14    -110.788  -5.849  58.322  1.00  0.00           H  
ATOM    196  HZ  PHE A  14    -112.891  -5.876  56.975  1.00  0.00           H  
ATOM    197  N   THR A  15    -109.324 -10.319  58.078  1.00  0.00           N  
ATOM    198  CA  THR A  15    -107.974 -10.278  57.506  1.00  0.00           C  
ATOM    199  C   THR A  15    -107.528  -8.843  57.304  1.00  0.00           C  
ATOM    200  O   THR A  15    -107.986  -8.198  56.360  1.00  0.00           O  
ATOM    201  CB  THR A  15    -107.905 -11.033  56.166  1.00  0.00           C  
ATOM    202  CG2 THR A  15    -106.492 -11.003  55.610  1.00  0.00           C  
ATOM    203  OG1 THR A  15    -108.310 -12.395  56.362  1.00  0.00           O  
ATOM    204  H   THR A  15    -110.088  -9.956  57.531  1.00  0.00           H  
ATOM    205  HA  THR A  15    -107.288 -10.759  58.204  1.00  0.00           H  
ATOM    206  HB  THR A  15    -108.583 -10.566  55.451  1.00  0.00           H  
ATOM    207  HG1 THR A  15    -107.951 -12.718  57.191  1.00  0.00           H  
ATOM    208 1HG2 THR A  15    -106.461 -11.541  54.662  1.00  0.00           H  
ATOM    209 2HG2 THR A  15    -106.185  -9.970  55.449  1.00  0.00           H  
ATOM    210 3HG2 THR A  15    -105.811 -11.477  56.316  1.00  0.00           H  
ATOM    211  N   CYS A  16    -106.648  -8.331  58.176  1.00  0.00           N  
ATOM    212  CA  CYS A  16    -106.199  -6.950  58.031  1.00  0.00           C  
ATOM    213  C   CYS A  16    -105.480  -6.741  56.690  1.00  0.00           C  
ATOM    214  O   CYS A  16    -104.794  -7.641  56.194  1.00  0.00           O  
ATOM    215  CB  CYS A  16    -105.290  -6.528  59.185  1.00  0.00           C  
ATOM    216  SG  CYS A  16    -104.875  -4.767  59.098  1.00  0.00           S  
ATOM    217  H   CYS A  16    -106.276  -8.884  58.936  1.00  0.00           H  
ATOM    218  HA  CYS A  16    -107.072  -6.297  58.062  1.00  0.00           H  
ATOM    219 1HB  CYS A  16    -105.797  -6.716  60.129  1.00  0.00           H  
ATOM    220 2HB  CYS A  16    -104.383  -7.130  59.173  1.00  0.00           H  
ATOM    221  N   ASN A  17    -105.543  -5.533  56.123  1.00  0.00           N  
ATOM    222  CA  ASN A  17    -104.764  -5.191  54.929  1.00  0.00           C  
ATOM    223  C   ASN A  17    -103.259  -5.498  55.059  1.00  0.00           C  
ATOM    224  O   ASN A  17    -102.638  -5.966  54.112  1.00  0.00           O  
ATOM    225  CB  ASN A  17    -104.971  -3.728  54.586  1.00  0.00           C  
ATOM    226  CG  ASN A  17    -106.332  -3.457  54.009  1.00  0.00           C  
ATOM    227  ND2 ASN A  17    -106.752  -2.217  54.060  1.00  0.00           N  
ATOM    228  OD1 ASN A  17    -107.006  -4.369  53.517  1.00  0.00           O  
ATOM    229  H   ASN A  17    -106.041  -4.803  56.614  1.00  0.00           H  
ATOM    230  HA  ASN A  17    -105.117  -5.804  54.098  1.00  0.00           H  
ATOM    231 1HB  ASN A  17    -104.841  -3.121  55.483  1.00  0.00           H  
ATOM    232 2HB  ASN A  17    -104.215  -3.414  53.865  1.00  0.00           H  
ATOM    233 1HD2 ASN A  17    -107.651  -1.978  53.692  1.00  0.00           H  
ATOM    234 2HD2 ASN A  17    -106.174  -1.510  54.467  1.00  0.00           H  
ATOM    235  N   ASN A  18    -102.704  -5.284  56.253  1.00  0.00           N  
ATOM    236  CA  ASN A  18    -101.318  -5.530  56.634  1.00  0.00           C  
ATOM    237  C   ASN A  18    -100.941  -7.030  56.653  1.00  0.00           C  
ATOM    238  O   ASN A  18     -99.922  -7.416  57.217  1.00  0.00           O  
ATOM    239  CB  ASN A  18    -101.119  -4.836  57.998  1.00  0.00           C  
ATOM    240  CG  ASN A  18     -99.718  -4.305  58.198  1.00  0.00           C  
ATOM    241  ND2 ASN A  18     -99.426  -3.152  57.651  1.00  0.00           N  
ATOM    242  OD1 ASN A  18     -98.888  -4.900  58.867  1.00  0.00           O  
ATOM    243  H   ASN A  18    -103.286  -4.790  56.924  1.00  0.00           H  
ATOM    244  HA  ASN A  18    -100.667  -5.072  55.887  1.00  0.00           H  
ATOM    245 1HB  ASN A  18    -101.790  -3.981  58.078  1.00  0.00           H  
ATOM    246 2HB  ASN A  18    -101.376  -5.529  58.799  1.00  0.00           H  
ATOM    247 1HD2 ASN A  18    -100.172  -2.578  57.243  1.00  0.00           H  
ATOM    248 2HD2 ASN A  18     -98.508  -2.783  57.814  1.00  0.00           H  
ATOM    249  N   GLY A  19    -101.805  -7.916  56.144  1.00  0.00           N  
ATOM    250  CA  GLY A  19    -101.633  -9.371  56.093  1.00  0.00           C  
ATOM    251  C   GLY A  19    -101.831 -10.097  57.423  1.00  0.00           C  
ATOM    252  O   GLY A  19    -102.152 -11.283  57.453  1.00  0.00           O  
ATOM    253  H   GLY A  19    -102.669  -7.556  55.756  1.00  0.00           H  
ATOM    254 1HA  GLY A  19    -102.336  -9.796  55.377  1.00  0.00           H  
ATOM    255 2HA  GLY A  19    -100.630  -9.605  55.735  1.00  0.00           H  
ATOM    256  N   ARG A  20    -101.668  -9.364  58.520  1.00  0.00           N  
ATOM    257  CA  ARG A  20    -101.992  -9.739  59.891  1.00  0.00           C  
ATOM    258  C   ARG A  20    -103.422 -10.278  60.008  1.00  0.00           C  
ATOM    259  O   ARG A  20    -104.396  -9.551  59.832  1.00  0.00           O  
ATOM    260  CB  ARG A  20    -101.826  -8.544  60.819  1.00  0.00           C  
ATOM    261  CG  ARG A  20    -102.018  -8.850  62.296  1.00  0.00           C  
ATOM    262  CD  ARG A  20    -101.864  -7.632  63.134  1.00  0.00           C  
ATOM    263  NE  ARG A  20    -100.511  -7.103  63.078  1.00  0.00           N  
ATOM    264  CZ  ARG A  20     -99.487  -7.538  63.838  1.00  0.00           C  
ATOM    265  NH1 ARG A  20     -99.678  -8.507  64.705  1.00  0.00           N1+
ATOM    266  NH2 ARG A  20     -98.292  -6.990  63.712  1.00  0.00           N  
ATOM    267  H   ARG A  20    -101.283  -8.438  58.360  1.00  0.00           H  
ATOM    268  HA  ARG A  20    -101.305 -10.524  60.206  1.00  0.00           H  
ATOM    269 1HB  ARG A  20    -100.830  -8.123  60.696  1.00  0.00           H  
ATOM    270 2HB  ARG A  20    -102.545  -7.770  60.547  1.00  0.00           H  
ATOM    271 1HG  ARG A  20    -103.018  -9.254  62.458  1.00  0.00           H  
ATOM    272 2HG  ARG A  20    -101.274  -9.582  62.615  1.00  0.00           H  
ATOM    273 1HD  ARG A  20    -102.547  -6.860  62.782  1.00  0.00           H  
ATOM    274 2HD  ARG A  20    -102.093  -7.874  64.171  1.00  0.00           H  
ATOM    275  HE  ARG A  20    -100.325  -6.356  62.422  1.00  0.00           H  
ATOM    276 1HH1 ARG A  20    -100.592  -8.926  64.801  1.00  0.00           H  
ATOM    277 2HH1 ARG A  20     -98.911  -8.834  65.275  1.00  0.00           H  
ATOM    278 1HH2 ARG A  20     -98.145  -6.245  63.045  1.00  0.00           H  
ATOM    279 2HH2 ARG A  20     -97.524  -7.316  64.282  1.00  0.00           H  
ATOM    280  N   CYS A  21    -103.535 -11.560  60.343  1.00  0.00           N  
ATOM    281  CA  CYS A  21    -104.818 -12.152  60.713  1.00  0.00           C  
ATOM    282  C   CYS A  21    -105.331 -11.546  62.025  1.00  0.00           C  
ATOM    283  O   CYS A  21    -104.545 -11.259  62.933  1.00  0.00           O  
ATOM    284  CB  CYS A  21    -104.660 -13.687  60.808  1.00  0.00           C  
ATOM    285  SG  CYS A  21    -103.671 -14.439  59.469  1.00  0.00           S  
ATOM    286  H   CYS A  21    -102.707 -12.132  60.362  1.00  0.00           H  
ATOM    287  HA  CYS A  21    -105.537 -11.942  59.920  1.00  0.00           H  
ATOM    288 1HB  CYS A  21    -104.193 -13.935  61.762  1.00  0.00           H  
ATOM    289 2HB  CYS A  21    -105.644 -14.156  60.787  1.00  0.00           H  
ATOM    290  N   ILE A  22    -106.650 -11.401  62.098  1.00  0.00           N  
ATOM    291  CA  ILE A  22    -107.471 -10.963  63.228  1.00  0.00           C  
ATOM    292  C   ILE A  22    -108.533 -12.064  63.416  1.00  0.00           C  
ATOM    293  O   ILE A  22    -108.924 -12.765  62.478  1.00  0.00           O  
ATOM    294  CB  ILE A  22    -108.099  -9.575  62.878  1.00  0.00           C  
ATOM    295  CG1 ILE A  22    -107.266  -8.373  63.364  1.00  0.00           C  
ATOM    296  CG2 ILE A  22    -109.498  -9.375  63.474  1.00  0.00           C  
ATOM    297  CD1 ILE A  22    -105.901  -8.190  62.698  1.00  0.00           C  
ATOM    298  H   ILE A  22    -107.191 -11.631  61.267  1.00  0.00           H  
ATOM    299  HA  ILE A  22    -106.831 -10.866  64.103  1.00  0.00           H  
ATOM    300  HB  ILE A  22    -108.214  -9.497  61.796  1.00  0.00           H  
ATOM    301 1HG1 ILE A  22    -107.139  -8.450  64.440  1.00  0.00           H  
ATOM    302 2HG1 ILE A  22    -107.827  -7.458  63.177  1.00  0.00           H  
ATOM    303 1HG2 ILE A  22    -109.891  -8.411  63.150  1.00  0.00           H  
ATOM    304 2HG2 ILE A  22    -110.196 -10.121  63.108  1.00  0.00           H  
ATOM    305 3HG2 ILE A  22    -109.459  -9.368  64.563  1.00  0.00           H  
ATOM    306 1HD1 ILE A  22    -105.405  -7.315  63.117  1.00  0.00           H  
ATOM    307 2HD1 ILE A  22    -105.289  -9.076  62.875  1.00  0.00           H  
ATOM    308 3HD1 ILE A  22    -106.035  -8.050  61.626  1.00  0.00           H  
ATOM    309  N   ASN A  23    -109.046 -12.220  64.636  1.00  0.00           N  
ATOM    310  CA  ASN A  23    -110.288 -12.970  64.823  1.00  0.00           C  
ATOM    311  C   ASN A  23    -111.454 -11.983  64.834  1.00  0.00           C  
ATOM    312  O   ASN A  23    -111.326 -10.932  65.458  1.00  0.00           O  
ATOM    313  CB  ASN A  23    -110.251 -13.791  66.098  1.00  0.00           C  
ATOM    314  CG  ASN A  23    -111.450 -14.688  66.242  1.00  0.00           C  
ATOM    315  ND2 ASN A  23    -111.317 -15.915  65.807  1.00  0.00           N  
ATOM    316  OD1 ASN A  23    -112.497 -14.268  66.748  1.00  0.00           O  
ATOM    317  H   ASN A  23    -108.793 -11.543  65.341  1.00  0.00           H  
ATOM    318  HA  ASN A  23    -110.412 -13.652  63.981  1.00  0.00           H  
ATOM    319 1HB  ASN A  23    -109.350 -14.405  66.109  1.00  0.00           H  
ATOM    320 2HB  ASN A  23    -110.205 -13.126  66.960  1.00  0.00           H  
ATOM    321 1HD2 ASN A  23    -112.082 -16.556  65.877  1.00  0.00           H  
ATOM    322 2HD2 ASN A  23    -110.452 -16.212  65.405  1.00  0.00           H  
ATOM    323  N   ILE A  24    -112.584 -12.347  64.217  1.00  0.00           N  
ATOM    324  CA  ILE A  24    -113.783 -11.518  63.968  1.00  0.00           C  
ATOM    325  C   ILE A  24    -114.514 -11.022  65.243  1.00  0.00           C  
ATOM    326  O   ILE A  24    -115.684 -10.638  65.216  1.00  0.00           O  
ATOM    327  CB  ILE A  24    -114.698 -12.284  62.974  1.00  0.00           C  
ATOM    328  CG1 ILE A  24    -115.625 -11.331  62.188  1.00  0.00           C  
ATOM    329  CG2 ILE A  24    -115.463 -13.431  63.663  1.00  0.00           C  
ATOM    330  CD1 ILE A  24    -116.320 -12.000  60.994  1.00  0.00           C  
ATOM    331  H   ILE A  24    -112.611 -13.290  63.845  1.00  0.00           H  
ATOM    332  HA  ILE A  24    -113.477 -10.621  63.433  1.00  0.00           H  
ATOM    333  HB  ILE A  24    -114.039 -12.740  62.233  1.00  0.00           H  
ATOM    334 1HG1 ILE A  24    -115.033 -10.501  61.804  1.00  0.00           H  
ATOM    335 2HG1 ILE A  24    -116.396 -10.925  62.843  1.00  0.00           H  
ATOM    336 1HG2 ILE A  24    -115.913 -14.076  62.907  1.00  0.00           H  
ATOM    337 2HG2 ILE A  24    -114.775 -14.039  64.251  1.00  0.00           H  
ATOM    338 3HG2 ILE A  24    -116.248 -13.040  64.307  1.00  0.00           H  
ATOM    339 1HD1 ILE A  24    -116.955 -11.271  60.489  1.00  0.00           H  
ATOM    340 2HD1 ILE A  24    -115.568 -12.370  60.296  1.00  0.00           H  
ATOM    341 3HD1 ILE A  24    -116.932 -12.829  61.345  1.00  0.00           H  
ATOM    342  N   ASN A  25    -113.824 -11.002  66.386  1.00  0.00           N  
ATOM    343  CA  ASN A  25    -114.190 -10.177  67.516  1.00  0.00           C  
ATOM    344  C   ASN A  25    -113.485  -8.818  67.591  1.00  0.00           C  
ATOM    345  O   ASN A  25    -114.144  -7.861  67.954  1.00  0.00           O  
ATOM    346  CB  ASN A  25    -113.949 -10.954  68.796  1.00  0.00           C  
ATOM    347  CG  ASN A  25    -114.876 -12.129  68.943  1.00  0.00           C  
ATOM    348  ND2 ASN A  25    -114.381 -13.304  68.652  1.00  0.00           N  
ATOM    349  OD1 ASN A  25    -116.043 -11.972  69.320  1.00  0.00           O  
ATOM    350  H   ASN A  25    -112.858 -11.289  66.324  1.00  0.00           H  
ATOM    351  HA  ASN A  25    -115.251  -9.932  67.437  1.00  0.00           H  
ATOM    352 1HB  ASN A  25    -112.920 -11.315  68.815  1.00  0.00           H  
ATOM    353 2HB  ASN A  25    -114.081 -10.294  69.654  1.00  0.00           H  
ATOM    354 1HD2 ASN A  25    -114.952 -14.122  68.730  1.00  0.00           H  
ATOM    355 2HD2 ASN A  25    -113.431 -13.385  68.350  1.00  0.00           H  
ATOM    356  N   TRP A  26    -112.207  -8.690  67.242  1.00  0.00           N  
ATOM    357  CA  TRP A  26    -111.586  -7.366  67.121  1.00  0.00           C  
ATOM    358  C   TRP A  26    -111.912  -6.789  65.748  1.00  0.00           C  
ATOM    359  O   TRP A  26    -111.160  -6.968  64.802  1.00  0.00           O  
ATOM    360  CB  TRP A  26    -110.070  -7.449  67.309  1.00  0.00           C  
ATOM    361  CG  TRP A  26    -109.658  -7.813  68.703  1.00  0.00           C  
ATOM    362  CD1 TRP A  26    -109.328  -6.951  69.706  1.00  0.00           C  
ATOM    363  CD2 TRP A  26    -109.532  -9.144  69.260  1.00  0.00           C  
ATOM    364  CE2 TRP A  26    -109.126  -8.993  70.587  1.00  0.00           C  
ATOM    365  CE3 TRP A  26    -109.729 -10.431  68.745  1.00  0.00           C  
ATOM    366  NE1 TRP A  26    -109.004  -7.650  70.843  1.00  0.00           N  
ATOM    367  CZ2 TRP A  26    -108.907 -10.083  71.416  1.00  0.00           C  
ATOM    368  CZ3 TRP A  26    -109.511 -11.524  69.576  1.00  0.00           C  
ATOM    369  CH2 TRP A  26    -109.112 -11.353  70.877  1.00  0.00           C  
ATOM    370  H   TRP A  26    -111.716  -9.469  66.823  1.00  0.00           H  
ATOM    371  HA  TRP A  26    -111.993  -6.720  67.899  1.00  0.00           H  
ATOM    372 1HB  TRP A  26    -109.659  -8.193  66.625  1.00  0.00           H  
ATOM    373 2HB  TRP A  26    -109.619  -6.489  67.058  1.00  0.00           H  
ATOM    374  HD1 TRP A  26    -109.321  -5.866  69.618  1.00  0.00           H  
ATOM    375  HE1 TRP A  26    -108.722  -7.244  71.723  1.00  0.00           H  
ATOM    376  HE3 TRP A  26    -110.049 -10.571  67.713  1.00  0.00           H  
ATOM    377  HZ2 TRP A  26    -108.590  -9.968  72.453  1.00  0.00           H  
ATOM    378  HZ3 TRP A  26    -109.666 -12.522  69.167  1.00  0.00           H  
ATOM    379  HH2 TRP A  26    -108.951 -12.231  71.501  1.00  0.00           H  
ATOM    380  N   ARG A  27    -113.105  -6.192  65.627  1.00  0.00           N  
ATOM    381  CA  ARG A  27    -113.641  -5.698  64.347  1.00  0.00           C  
ATOM    382  C   ARG A  27    -114.493  -4.436  64.510  1.00  0.00           C  
ATOM    383  O   ARG A  27    -115.610  -4.469  65.016  1.00  0.00           O  
ATOM    384  CB  ARG A  27    -114.481  -6.776  63.678  1.00  0.00           C  
ATOM    385  CG  ARG A  27    -115.043  -6.396  62.318  1.00  0.00           C  
ATOM    386  CD  ARG A  27    -115.818  -7.510  61.714  1.00  0.00           C  
ATOM    387  NE  ARG A  27    -116.331  -7.162  60.398  1.00  0.00           N  
ATOM    388  CZ  ARG A  27    -117.513  -6.556  60.174  1.00  0.00           C  
ATOM    389  NH1 ARG A  27    -118.292  -6.237  61.184  1.00  0.00           N1+
ATOM    390  NH2 ARG A  27    -117.891  -6.281  58.937  1.00  0.00           N  
ATOM    391  H   ARG A  27    -113.676  -6.079  66.467  1.00  0.00           H  
ATOM    392  HA  ARG A  27    -112.803  -5.450  63.694  1.00  0.00           H  
ATOM    393 1HB  ARG A  27    -113.880  -7.675  63.547  1.00  0.00           H  
ATOM    394 2HB  ARG A  27    -115.321  -7.035  64.323  1.00  0.00           H  
ATOM    395 1HG  ARG A  27    -115.705  -5.536  62.426  1.00  0.00           H  
ATOM    396 2HG  ARG A  27    -114.224  -6.142  61.644  1.00  0.00           H  
ATOM    397 1HD  ARG A  27    -115.178  -8.385  61.610  1.00  0.00           H  
ATOM    398 2HD  ARG A  27    -116.664  -7.754  62.355  1.00  0.00           H  
ATOM    399  HE  ARG A  27    -115.760  -7.391  59.596  1.00  0.00           H  
ATOM    400 1HH1 ARG A  27    -118.003  -6.447  62.129  1.00  0.00           H  
ATOM    401 2HH1 ARG A  27    -119.177  -5.783  61.015  1.00  0.00           H  
ATOM    402 1HH2 ARG A  27    -117.293  -6.526  58.160  1.00  0.00           H  
ATOM    403 2HH2 ARG A  27    -118.777  -5.828  58.768  1.00  0.00           H  
ATOM    404  N   CYS A  28    -113.971  -3.306  64.055  1.00  0.00           N  
ATOM    405  CA  CYS A  28    -114.520  -1.963  64.268  1.00  0.00           C  
ATOM    406  C   CYS A  28    -114.790  -1.506  65.715  1.00  0.00           C  
ATOM    407  O   CYS A  28    -115.105  -0.338  65.944  1.00  0.00           O  
ATOM    408  CB  CYS A  28    -115.744  -1.624  63.390  1.00  0.00           C  
ATOM    409  SG  CYS A  28    -116.512  -2.853  62.293  1.00  0.00           S  
ATOM    410  H   CYS A  28    -113.076  -3.370  63.589  1.00  0.00           H  
ATOM    411  HA  CYS A  28    -113.806  -1.233  63.888  1.00  0.00           H  
ATOM    412 1HB  CYS A  28    -116.535  -1.262  64.045  1.00  0.00           H  
ATOM    413 2HB  CYS A  28    -115.484  -0.825  62.697  1.00  0.00           H  
ATOM    414  N   ASP A  29    -114.611  -2.360  66.712  1.00  0.00           N  
ATOM    415  CA  ASP A  29    -114.112  -1.943  68.019  1.00  0.00           C  
ATOM    416  C   ASP A  29    -112.931  -0.986  67.822  1.00  0.00           C  
ATOM    417  O   ASP A  29    -112.142  -1.172  66.895  1.00  0.00           O  
ATOM    418  CB  ASP A  29    -113.685  -3.152  68.855  1.00  0.00           C  
ATOM    419  CG  ASP A  29    -114.863  -3.998  69.318  1.00  0.00           C  
ATOM    420  OD1 ASP A  29    -115.977  -3.543  69.206  1.00  0.00           O  
ATOM    421  OD2 ASP A  29    -114.638  -5.092  69.778  1.00  0.00           O1-
ATOM    422  H   ASP A  29    -114.549  -3.350  66.497  1.00  0.00           H  
ATOM    423  HA  ASP A  29    -114.915  -1.426  68.546  1.00  0.00           H  
ATOM    424 1HB  ASP A  29    -113.013  -3.780  68.270  1.00  0.00           H  
ATOM    425 2HB  ASP A  29    -113.134  -2.811  69.732  1.00  0.00           H  
ATOM    426  N   ASN A  30    -112.762   0.035  68.664  1.00  0.00           N  
ATOM    427  CA  ASN A  30    -111.537   0.833  68.590  1.00  0.00           C  
ATOM    428  C   ASN A  30    -110.369   0.094  69.273  1.00  0.00           C  
ATOM    429  O   ASN A  30    -109.772   0.624  70.208  1.00  0.00           O  
ATOM    430  CB  ASN A  30    -111.768   2.274  69.083  1.00  0.00           C  
ATOM    431  CG  ASN A  30    -110.684   3.252  68.618  1.00  0.00           C  
ATOM    432  ND2 ASN A  30    -109.460   3.113  69.068  1.00  0.00           N  
ATOM    433  OD1 ASN A  30    -110.930   4.211  67.902  1.00  0.00           O  
ATOM    434  H   ASN A  30    -113.385   0.147  69.446  1.00  0.00           H  
ATOM    435  HA  ASN A  30    -111.274   0.968  67.539  1.00  0.00           H  
ATOM    436 1HB  ASN A  30    -112.714   2.624  68.684  1.00  0.00           H  
ATOM    437 2HB  ASN A  30    -111.838   2.279  70.171  1.00  0.00           H  
ATOM    438 1HD2 ASN A  30    -109.246   2.319  69.670  1.00  0.00           H  
ATOM    439 2HD2 ASN A  30    -108.745   3.683  68.655  1.00  0.00           H  
ATOM    440  N   ASP A  31    -110.047  -1.114  68.811  1.00  0.00           N  
ATOM    441  CA  ASP A  31    -108.724  -1.672  69.037  1.00  0.00           C  
ATOM    442  C   ASP A  31    -107.913  -1.520  67.753  1.00  0.00           C  
ATOM    443  O   ASP A  31    -108.264  -2.029  66.688  1.00  0.00           O  
ATOM    444  CB  ASP A  31    -108.807  -3.144  69.449  1.00  0.00           C  
ATOM    445  CG  ASP A  31    -107.483  -3.688  69.970  1.00  0.00           C  
ATOM    446  OD1 ASP A  31    -106.501  -2.990  69.885  1.00  0.00           O  
ATOM    447  OD2 ASP A  31    -107.468  -4.798  70.447  1.00  0.00           O1-
ATOM    448  H   ASP A  31    -110.560  -1.469  68.005  1.00  0.00           H  
ATOM    449  HA  ASP A  31    -108.249  -1.117  69.846  1.00  0.00           H  
ATOM    450 1HB  ASP A  31    -109.562  -3.263  70.225  1.00  0.00           H  
ATOM    451 2HB  ASP A  31    -109.119  -3.745  68.594  1.00  0.00           H  
ATOM    452  N   ASN A  32    -106.822  -0.772  67.850  1.00  0.00           N  
ATOM    453  CA  ASN A  32    -105.829  -0.671  66.793  1.00  0.00           C  
ATOM    454  C   ASN A  32    -104.978  -1.957  66.713  1.00  0.00           C  
ATOM    455  O   ASN A  32    -103.744  -1.906  66.762  1.00  0.00           O  
ATOM    456  CB  ASN A  32    -104.954   0.550  67.007  1.00  0.00           C  
ATOM    457  CG  ASN A  32    -105.746   1.827  67.054  1.00  0.00           C  
ATOM    458  ND2 ASN A  32    -105.479   2.644  68.041  1.00  0.00           N  
ATOM    459  OD1 ASN A  32    -106.601   2.075  66.196  1.00  0.00           O  
ATOM    460  H   ASN A  32    -106.554  -0.480  68.780  1.00  0.00           H  
ATOM    461  HA  ASN A  32    -106.349  -0.568  65.838  1.00  0.00           H  
ATOM    462 1HB  ASN A  32    -104.401   0.444  67.941  1.00  0.00           H  
ATOM    463 2HB  ASN A  32    -104.223   0.620  66.200  1.00  0.00           H  
ATOM    464 1HD2 ASN A  32    -105.974   3.509  68.124  1.00  0.00           H  
ATOM    465 2HD2 ASN A  32    -104.778   2.404  68.713  1.00  0.00           H  
ATOM    466  N   ASP A  33    -105.638  -3.118  66.641  1.00  0.00           N  
ATOM    467  CA  ASP A  33    -104.981  -4.422  66.630  1.00  0.00           C  
ATOM    468  C   ASP A  33    -104.034  -4.545  65.441  1.00  0.00           C  
ATOM    469  O   ASP A  33    -102.911  -5.042  65.554  1.00  0.00           O  
ATOM    470  CB  ASP A  33    -106.018  -5.547  66.584  1.00  0.00           C  
ATOM    471  CG  ASP A  33    -105.445  -6.898  66.992  1.00  0.00           C  
ATOM    472  OD1 ASP A  33    -104.934  -6.999  68.083  1.00  0.00           O  
ATOM    473  OD2 ASP A  33    -105.524  -7.814  66.211  1.00  0.00           O1-
ATOM    474  H   ASP A  33    -106.651  -3.086  66.708  1.00  0.00           H  
ATOM    475  HA  ASP A  33    -104.398  -4.523  67.546  1.00  0.00           H  
ATOM    476 1HB  ASP A  33    -106.848  -5.305  67.249  1.00  0.00           H  
ATOM    477 2HB  ASP A  33    -106.421  -5.630  65.575  1.00  0.00           H  
ATOM    478  N   CYS A  34    -104.451  -3.985  64.309  1.00  0.00           N  
ATOM    479  CA  CYS A  34    -103.598  -3.847  63.153  1.00  0.00           C  
ATOM    480  C   CYS A  34    -102.709  -2.597  63.223  1.00  0.00           C  
ATOM    481  O   CYS A  34    -103.142  -1.503  63.584  1.00  0.00           O  
ATOM    482  CB  CYS A  34    -104.453  -4.006  61.910  1.00  0.00           C  
ATOM    483  SG  CYS A  34    -103.457  -4.483  60.494  1.00  0.00           S  
ATOM    484  H   CYS A  34    -105.342  -3.512  64.319  1.00  0.00           H  
ATOM    485  HA  CYS A  34    -102.942  -4.716  63.102  1.00  0.00           H  
ATOM    486 1HB  CYS A  34    -105.182  -4.799  62.079  1.00  0.00           H  
ATOM    487 2HB  CYS A  34    -105.003  -3.083  61.726  1.00  0.00           H  
ATOM    488  N   GLY A  35    -101.423  -2.777  62.899  1.00  0.00           N  
ATOM    489  CA  GLY A  35    -100.353  -1.786  63.084  1.00  0.00           C  
ATOM    490  C   GLY A  35    -100.293  -0.718  61.994  1.00  0.00           C  
ATOM    491  O   GLY A  35     -99.247  -0.469  61.407  1.00  0.00           O  
ATOM    492  H   GLY A  35    -101.156  -3.674  62.527  1.00  0.00           H  
ATOM    493 1HA  GLY A  35    -100.484  -1.284  64.043  1.00  0.00           H  
ATOM    494 2HA  GLY A  35     -99.389  -2.293  63.116  1.00  0.00           H  
ATOM    495  N   ASP A  36    -101.467  -0.176  61.711  1.00  0.00           N  
ATOM    496  CA  ASP A  36    -102.073   0.037  60.395  1.00  0.00           C  
ATOM    497  C   ASP A  36    -103.557  -0.141  60.695  1.00  0.00           C  
ATOM    498  O   ASP A  36    -104.078  -1.243  60.574  1.00  0.00           O  
ATOM    499  CB  ASP A  36    -101.524  -0.935  59.327  1.00  0.00           C  
ATOM    500  CG  ASP A  36    -102.118  -0.741  57.933  1.00  0.00           C  
ATOM    501  OD1 ASP A  36    -103.130  -0.016  57.788  1.00  0.00           O  
ATOM    502  OD2 ASP A  36    -101.532  -1.316  56.982  1.00  0.00           O1-
ATOM    503  H   ASP A  36    -102.164  -0.401  62.416  1.00  0.00           H  
ATOM    504  HA  ASP A  36    -101.808   1.036  60.050  1.00  0.00           H  
ATOM    505 1HB  ASP A  36    -100.449  -0.787  59.231  1.00  0.00           H  
ATOM    506 2HB  ASP A  36    -101.688  -1.964  59.651  1.00  0.00           H  
ATOM    507  N   ASN A  37    -104.182   0.908  61.255  1.00  0.00           N  
ATOM    508  CA  ASN A  37    -105.535   0.922  61.853  1.00  0.00           C  
ATOM    509  C   ASN A  37    -106.676   0.379  60.966  1.00  0.00           C  
ATOM    510  O   ASN A  37    -107.851   0.427  61.320  1.00  0.00           O  
ATOM    511  CB  ASN A  37    -105.870   2.336  62.292  1.00  0.00           C  
ATOM    512  CG  ASN A  37    -104.935   2.849  63.352  1.00  0.00           C  
ATOM    513  ND2 ASN A  37    -104.851   4.148  63.477  1.00  0.00           N  
ATOM    514  OD1 ASN A  37    -104.287   2.067  64.057  1.00  0.00           O  
ATOM    515  H   ASN A  37    -103.623   1.731  61.418  1.00  0.00           H  
ATOM    516  HA  ASN A  37    -105.536   0.265  62.724  1.00  0.00           H  
ATOM    517 1HB  ASN A  37    -105.827   3.005  61.431  1.00  0.00           H  
ATOM    518 2HB  ASN A  37    -106.889   2.365  62.678  1.00  0.00           H  
ATOM    519 1HD2 ASN A  37    -104.244   4.546  64.166  1.00  0.00           H  
ATOM    520 2HD2 ASN A  37    -105.393   4.744  62.885  1.00  0.00           H  
ATOM    521  N   SER A  38    -106.350  -0.115  59.783  1.00  0.00           N  
ATOM    522  CA  SER A  38    -107.226  -0.635  58.756  1.00  0.00           C  
ATOM    523  C   SER A  38    -108.282  -1.655  59.166  1.00  0.00           C  
ATOM    524  O   SER A  38    -109.294  -1.747  58.471  1.00  0.00           O  
ATOM    525  CB  SER A  38    -106.349  -1.197  57.652  1.00  0.00           C  
ATOM    526  OG  SER A  38    -105.619  -0.146  57.044  1.00  0.00           O  
ATOM    527  H   SER A  38    -105.359  -0.193  59.581  1.00  0.00           H  
ATOM    528  HA  SER A  38    -107.804   0.192  58.342  1.00  0.00           H  
ATOM    529 1HB  SER A  38    -105.674  -1.917  58.109  1.00  0.00           H  
ATOM    530 2HB  SER A  38    -106.970  -1.718  56.925  1.00  0.00           H  
ATOM    531  HG  SER A  38    -104.664  -0.206  57.307  1.00  0.00           H  
ATOM    532  N   ASP A  39    -108.113  -2.373  60.278  1.00  0.00           N  
ATOM    533  CA  ASP A  39    -109.141  -3.297  60.787  1.00  0.00           C  
ATOM    534  C   ASP A  39    -110.415  -2.629  61.326  1.00  0.00           C  
ATOM    535  O   ASP A  39    -111.481  -3.243  61.392  1.00  0.00           O  
ATOM    536  CB  ASP A  39    -108.538  -4.168  61.892  1.00  0.00           C  
ATOM    537  CG  ASP A  39    -108.020  -3.354  63.071  1.00  0.00           C  
ATOM    538  OD1 ASP A  39    -107.162  -2.528  62.866  1.00  0.00           O  
ATOM    539  OD2 ASP A  39    -108.488  -3.565  64.164  1.00  0.00           O1-
ATOM    540  H   ASP A  39    -107.248  -2.282  60.788  1.00  0.00           H  
ATOM    541  HA  ASP A  39    -109.468  -3.937  59.966  1.00  0.00           H  
ATOM    542 1HB  ASP A  39    -109.291  -4.867  62.256  1.00  0.00           H  
ATOM    543 2HB  ASP A  39    -107.715  -4.754  61.486  1.00  0.00           H  
ATOM    544  N   GLU A  40    -110.359  -1.331  61.624  1.00  0.00           N  
ATOM    545  CA  GLU A  40    -111.279  -0.138  61.566  1.00  0.00           C  
ATOM    546  C   GLU A  40    -111.931   0.256  60.500  1.00  0.00           C  
ATOM    547  O   GLU A  40    -113.078   0.663  60.323  1.00  0.00           O  
ATOM    548  CB  GLU A  40    -111.482   0.413  63.003  1.00  0.00           C  
ATOM    549  CG  GLU A  40    -110.276   1.364  62.958  1.00  0.00           C  
ATOM    550  CD  GLU A  40    -110.317   2.570  63.907  1.00  0.00           C  
ATOM    551  OE1 GLU A  40    -111.404   2.975  64.377  1.00  0.00           O  
ATOM    552  OE2 GLU A  40    -109.223   3.168  64.070  1.00  0.00           O1-
ATOM    553  H   GLU A  40    -109.459  -0.860  61.595  1.00  0.00           H  
ATOM    554  HA  GLU A  40    -112.239  -0.460  61.163  1.00  0.00           H  
ATOM    555 1HB  GLU A  40    -112.404   0.987  63.046  1.00  0.00           H  
ATOM    556 2HB  GLU A  40    -111.405  -0.181  63.913  1.00  0.00           H  
ATOM    557 1HG  GLU A  40    -109.392   0.776  63.207  1.00  0.00           H  
ATOM    558 2HG  GLU A  40    -110.168   1.748  61.944  1.00  0.00           H  
ATOM    559  N   ALA A  41    -110.998   0.461  59.566  1.00  0.00           N  
ATOM    560  CA  ALA A  41    -111.134   1.526  58.578  1.00  0.00           C  
ATOM    561  C   ALA A  41    -112.138   1.295  57.448  1.00  0.00           C  
ATOM    562  O   ALA A  41    -112.803   2.240  57.028  1.00  0.00           O  
ATOM    563  CB  ALA A  41    -109.761   1.872  58.001  1.00  0.00           C  
ATOM    564  H   ALA A  41    -110.102   0.007  59.675  1.00  0.00           H  
ATOM    565  HA  ALA A  41    -111.502   2.417  59.089  1.00  0.00           H  
ATOM    566 1HB  ALA A  41    -109.838   2.782  57.402  1.00  0.00           H  
ATOM    567 2HB  ALA A  41    -109.050   2.043  58.809  1.00  0.00           H  
ATOM    568 3HB  ALA A  41    -109.420   1.060  57.357  1.00  0.00           H  
ATOM    569  N   GLY A  42    -112.285   0.056  56.978  1.00  0.00           N  
ATOM    570  CA  GLY A  42    -113.352  -0.315  56.037  1.00  0.00           C  
ATOM    571  C   GLY A  42    -114.588  -0.840  56.746  1.00  0.00           C  
ATOM    572  O   GLY A  42    -115.411  -1.515  56.126  1.00  0.00           O  
ATOM    573  H   GLY A  42    -111.715  -0.675  57.386  1.00  0.00           H  
ATOM    574 1HA  GLY A  42    -113.625   0.553  55.436  1.00  0.00           H  
ATOM    575 2HA  GLY A  42    -112.983  -1.076  55.351  1.00  0.00           H  
ATOM    576  N   CYS A  43    -114.659  -0.659  58.066  1.00  0.00           N  
ATOM    577  CA  CYS A  43    -115.430  -1.571  58.875  1.00  0.00           C  
ATOM    578  C   CYS A  43    -116.903  -1.192  58.923  1.00  0.00           C  
ATOM    579  O   CYS A  43    -117.285  -0.043  59.115  1.00  0.00           O  
ATOM    580  CB  CYS A  43    -114.712  -1.781  60.196  1.00  0.00           C  
ATOM    581  SG  CYS A  43    -115.038  -3.349  61.017  1.00  0.00           S  
ATOM    582  H   CYS A  43    -114.045  -0.007  58.539  1.00  0.00           H  
ATOM    583  HA  CYS A  43    -115.354  -2.567  58.441  1.00  0.00           H  
ATOM    584 1HB  CYS A  43    -113.641  -1.792  59.985  1.00  0.00           H  
ATOM    585 2HB  CYS A  43    -114.924  -0.947  60.863  1.00  0.00           H  
ATOM    586  N   SER A  44    -117.750  -2.189  58.678  1.00  0.00           N  
ATOM    587  CA  SER A  44    -119.192  -2.019  58.502  1.00  0.00           C  
ATOM    588  C   SER A  44    -119.952  -1.731  59.811  1.00  0.00           C  
ATOM    589  O   SER A  44    -121.123  -2.082  59.947  1.00  0.00           O  
ATOM    590  CB  SER A  44    -119.765  -3.264  57.852  1.00  0.00           C  
ATOM    591  OG  SER A  44    -119.636  -4.375  58.695  1.00  0.00           O  
ATOM    592  H   SER A  44    -117.365  -3.102  58.472  1.00  0.00           H  
ATOM    593  HA  SER A  44    -119.363  -1.161  57.850  1.00  0.00           H  
ATOM    594 1HB  SER A  44    -120.816  -3.101  57.618  1.00  0.00           H  
ATOM    595 2HB  SER A  44    -119.246  -3.454  56.913  1.00  0.00           H  
ATOM    596  HG  SER A  44    -119.831  -4.059  59.581  1.00  0.00           H  
ATOM    597  N   HIS A  45    -119.276  -1.136  60.793  1.00  0.00           N  
ATOM    598  CA  HIS A  45    -119.786  -0.746  62.103  1.00  0.00           C  
ATOM    599  C   HIS A  45    -118.926   0.370  62.695  1.00  0.00           C  
ATOM    600  O   HIS A  45    -117.807   0.612  62.256  1.00  0.00           O  
ATOM    601  CB  HIS A  45    -119.821  -1.944  63.056  1.00  0.00           C  
ATOM    602  CG  HIS A  45    -120.569  -1.682  64.324  1.00  0.00           C  
ATOM    603  CD2 HIS A  45    -120.138  -1.522  65.598  1.00  0.00           C  
ATOM    604  ND1 HIS A  45    -121.943  -1.554  64.365  1.00  0.00           N  
ATOM    605  CE1 HIS A  45    -122.324  -1.328  65.610  1.00  0.00           C  
ATOM    606  NE2 HIS A  45    -121.248  -1.305  66.377  1.00  0.00           N  
ATOM    607  H   HIS A  45    -118.358  -0.773  60.556  1.00  0.00           H  
ATOM    608  HA  HIS A  45    -120.804  -0.371  61.999  1.00  0.00           H  
ATOM    609 1HB  HIS A  45    -120.286  -2.794  62.554  1.00  0.00           H  
ATOM    610 2HB  HIS A  45    -118.802  -2.233  63.313  1.00  0.00           H  
ATOM    611  HD1 HIS A  45    -122.573  -1.692  63.600  1.00  0.00           H  
ATOM    612  HD2 HIS A  45    -119.147  -1.540  66.051  1.00  0.00           H  
ATOM    613  HE1 HIS A  45    -123.377  -1.198  65.854  1.00  0.00           H  
ATOM    614  N   SER A  46    -119.479   1.086  63.670  1.00  0.00           N  
ATOM    615  CA  SER A  46    -118.870   2.254  64.291  1.00  0.00           C  
ATOM    616  C   SER A  46    -117.510   1.983  64.960  1.00  0.00           C  
ATOM    617  O   SER A  46    -117.462   1.773  66.175  1.00  0.00           O  
ATOM    618  CB  SER A  46    -119.829   2.822  65.319  1.00  0.00           C  
ATOM    619  OG  SER A  46    -119.253   3.901  66.002  1.00  0.00           O  
ATOM    620  H   SER A  46    -120.297   0.686  64.115  1.00  0.00           H  
ATOM    621  HA  SER A  46    -118.684   3.001  63.517  1.00  0.00           H  
ATOM    622 1HB  SER A  46    -120.743   3.148  64.821  1.00  0.00           H  
ATOM    623 2HB  SER A  46    -120.105   2.043  66.028  1.00  0.00           H  
ATOM    624  HG  SER A  46    -118.372   4.007  65.634  1.00  0.00           H  
ATOM    625  N   CYS A  47    -116.426   2.200  64.209  1.00  0.00           N  
ATOM    626  CA  CYS A  47    -115.173   2.786  64.713  1.00  0.00           C  
ATOM    627  C   CYS A  47    -115.471   3.851  65.769  1.00  0.00           C  
ATOM    628  O   CYS A  47    -116.359   4.686  65.578  1.00  0.00           O  
ATOM    629  CB  CYS A  47    -114.372   3.349  63.524  1.00  0.00           C  
ATOM    630  SG  CYS A  47    -115.274   4.311  62.275  1.00  0.00           S  
ATOM    631  H   CYS A  47    -116.548   2.184  63.207  1.00  0.00           H  
ATOM    632  HA  CYS A  47    -114.577   1.992  65.164  1.00  0.00           H  
ATOM    633 1HB  CYS A  47    -113.551   3.957  63.903  1.00  0.00           H  
ATOM    634 2HB  CYS A  47    -113.938   2.525  62.957  1.00  0.00           H  
ATOM    635  N   SER A  48    -114.882   3.745  66.964  1.00  0.00           N  
ATOM    636  CA  SER A  48    -115.429   4.461  68.126  1.00  0.00           C  
ATOM    637  C   SER A  48    -114.457   4.729  69.266  1.00  0.00           C  
ATOM    638  O   SER A  48    -114.805   4.517  70.429  1.00  0.00           O  
ATOM    639  CB  SER A  48    -116.607   3.681  68.676  1.00  0.00           C  
ATOM    640  OG  SER A  48    -116.230   2.375  69.017  1.00  0.00           O  
ATOM    641  H   SER A  48    -114.170   3.037  67.087  1.00  0.00           H  
ATOM    642  HA  SER A  48    -115.768   5.445  67.800  1.00  0.00           H  
ATOM    643 1HB  SER A  48    -117.003   4.190  69.554  1.00  0.00           H  
ATOM    644 2HB  SER A  48    -117.402   3.649  67.929  1.00  0.00           H  
ATOM    645  HG  SER A  48    -116.515   1.818  68.289  1.00  0.00           H  
ATOM    646  N   SER A  49    -113.285   5.296  68.982  1.00  0.00           N  
ATOM    647  CA  SER A  49    -112.639   6.149  69.985  1.00  0.00           C  
ATOM    648  C   SER A  49    -111.878   7.356  69.452  1.00  0.00           C  
ATOM    649  O   SER A  49    -112.338   8.475  69.665  1.00  0.00           O  
ATOM    650  CB  SER A  49    -111.682   5.303  70.804  1.00  0.00           C  
ATOM    651  OG  SER A  49    -111.190   6.022  71.901  1.00  0.00           O  
ATOM    652  H   SER A  49    -112.972   5.366  68.019  1.00  0.00           H  
ATOM    653  HA  SER A  49    -113.409   6.561  70.638  1.00  0.00           H  
ATOM    654 1HB  SER A  49    -112.196   4.408  71.153  1.00  0.00           H  
ATOM    655 2HB  SER A  49    -110.852   4.981  70.176  1.00  0.00           H  
ATOM    656  HG  SER A  49    -110.316   6.327  71.648  1.00  0.00           H  
ATOM    657  N   THR A  50    -110.733   7.139  68.798  1.00  0.00           N  
ATOM    658  CA  THR A  50    -110.044   8.208  68.056  1.00  0.00           C  
ATOM    659  C   THR A  50    -110.857   8.472  66.807  1.00  0.00           C  
ATOM    660  O   THR A  50    -111.459   9.531  66.703  1.00  0.00           O  
ATOM    661  CB  THR A  50    -108.597   7.836  67.685  1.00  0.00           C  
ATOM    662  CG2 THR A  50    -107.946   8.954  66.887  1.00  0.00           C  
ATOM    663  OG1 THR A  50    -107.839   7.603  68.880  1.00  0.00           O  
ATOM    664  H   THR A  50    -110.465   6.181  68.607  1.00  0.00           H  
ATOM    665  HA  THR A  50    -110.005   9.097  68.687  1.00  0.00           H  
ATOM    666  HB  THR A  50    -108.597   6.923  67.089  1.00  0.00           H  
ATOM    667  HG1 THR A  50    -107.570   8.445  69.256  1.00  0.00           H  
ATOM    668 1HG2 THR A  50    -106.924   8.674  66.633  1.00  0.00           H  
ATOM    669 2HG2 THR A  50    -108.513   9.125  65.972  1.00  0.00           H  
ATOM    670 3HG2 THR A  50    -107.934   9.867  67.481  1.00  0.00           H  
ATOM    671  N   GLN A  51    -110.990   7.499  65.903  1.00  0.00           N  
ATOM    672  CA  GLN A  51    -111.668   7.775  64.645  1.00  0.00           C  
ATOM    673  C   GLN A  51    -113.172   8.036  64.812  1.00  0.00           C  
ATOM    674  O   GLN A  51    -113.880   7.344  65.561  1.00  0.00           O  
ATOM    675  CB  GLN A  51    -111.410   6.670  63.608  1.00  0.00           C  
ATOM    676  CG  GLN A  51    -109.918   6.568  63.245  1.00  0.00           C  
ATOM    677  CD  GLN A  51    -109.705   5.950  61.868  1.00  0.00           C  
ATOM    678  NE2 GLN A  51    -109.211   4.737  61.787  1.00  0.00           N  
ATOM    679  OE1 GLN A  51    -109.975   6.552  60.841  1.00  0.00           O  
ATOM    680  H   GLN A  51    -110.498   6.622  66.022  1.00  0.00           H  
ATOM    681  HA  GLN A  51    -111.241   8.679  64.212  1.00  0.00           H  
ATOM    682 1HB  GLN A  51    -111.767   5.709  63.980  1.00  0.00           H  
ATOM    683 2HB  GLN A  51    -111.969   6.888  62.699  1.00  0.00           H  
ATOM    684 1HG  GLN A  51    -109.476   7.564  63.225  1.00  0.00           H  
ATOM    685 2HG  GLN A  51    -109.414   5.958  63.993  1.00  0.00           H  
ATOM    686 1HE2 GLN A  51    -109.125   4.196  62.651  1.00  0.00           H  
ATOM    687 2HE2 GLN A  51    -109.172   4.322  60.875  1.00  0.00           H  
ATOM    688  N   PHE A  52    -113.661   9.032  64.069  1.00  0.00           N  
ATOM    689  CA  PHE A  52    -115.069   9.400  63.952  1.00  0.00           C  
ATOM    690  C   PHE A  52    -115.680   9.005  62.598  1.00  0.00           C  
ATOM    691  O   PHE A  52    -115.002   8.423  61.755  1.00  0.00           O  
ATOM    692  CB  PHE A  52    -115.231  10.906  64.164  1.00  0.00           C  
ATOM    693  CG  PHE A  52    -116.655  11.377  64.101  1.00  0.00           C  
ATOM    694  CD1 PHE A  52    -117.513  11.183  65.175  1.00  0.00           C  
ATOM    695  CD2 PHE A  52    -117.142  12.016  62.972  1.00  0.00           C  
ATOM    696  CE1 PHE A  52    -118.824  11.616  65.119  1.00  0.00           C  
ATOM    697  CE2 PHE A  52    -118.452  12.451  62.913  1.00  0.00           C  
ATOM    698  CZ  PHE A  52    -119.294  12.251  63.989  1.00  0.00           C  
ATOM    699  H   PHE A  52    -113.007   9.513  63.458  1.00  0.00           H  
ATOM    700  HA  PHE A  52    -115.630   8.871  64.725  1.00  0.00           H  
ATOM    701 1HB  PHE A  52    -114.822  11.183  65.134  1.00  0.00           H  
ATOM    702 2HB  PHE A  52    -114.662  11.443  63.405  1.00  0.00           H  
ATOM    703  HD1 PHE A  52    -117.140  10.682  66.070  1.00  0.00           H  
ATOM    704  HD2 PHE A  52    -116.477  12.175  62.121  1.00  0.00           H  
ATOM    705  HE1 PHE A  52    -119.487  11.456  65.969  1.00  0.00           H  
ATOM    706  HE2 PHE A  52    -118.822  12.952  62.019  1.00  0.00           H  
ATOM    707  HZ  PHE A  52    -120.327  12.591  63.943  1.00  0.00           H  
ATOM    708  N   LYS A  53    -117.011   9.142  62.475  1.00  0.00           N  
ATOM    709  CA  LYS A  53    -117.864   8.089  61.884  1.00  0.00           C  
ATOM    710  C   LYS A  53    -118.761   8.600  60.750  1.00  0.00           C  
ATOM    711  O   LYS A  53    -119.986   8.597  60.877  1.00  0.00           O  
ATOM    712  CB  LYS A  53    -118.730   7.446  62.968  1.00  0.00           C  
ATOM    713  CG  LYS A  53    -119.749   8.385  63.599  1.00  0.00           C  
ATOM    714  CD  LYS A  53    -120.542   7.686  64.691  1.00  0.00           C  
ATOM    715  CE  LYS A  53    -121.584   8.612  65.303  1.00  0.00           C  
ATOM    716  NZ  LYS A  53    -122.360   7.946  66.381  1.00  0.00           N1+
ATOM    717  H   LYS A  53    -117.457   9.790  63.106  1.00  0.00           H  
ATOM    718  HA  LYS A  53    -117.219   7.325  61.449  1.00  0.00           H  
ATOM    719 1HB  LYS A  53    -119.273   6.599  62.545  1.00  0.00           H  
ATOM    720 2HB  LYS A  53    -118.092   7.061  63.764  1.00  0.00           H  
ATOM    721 1HG  LYS A  53    -119.233   9.244  64.029  1.00  0.00           H  
ATOM    722 2HG  LYS A  53    -120.436   8.742  62.834  1.00  0.00           H  
ATOM    723 1HD  LYS A  53    -121.046   6.813  64.274  1.00  0.00           H  
ATOM    724 2HD  LYS A  53    -119.865   7.349  65.476  1.00  0.00           H  
ATOM    725 1HE  LYS A  53    -121.088   9.491  65.717  1.00  0.00           H  
ATOM    726 2HE  LYS A  53    -122.274   8.945  64.528  1.00  0.00           H  
ATOM    727 1HZ  LYS A  53    -123.038   8.592  66.759  1.00  0.00           H  
ATOM    728 2HZ  LYS A  53    -122.839   7.139  66.004  1.00  0.00           H  
ATOM    729 3HZ  LYS A  53    -121.731   7.651  67.116  1.00  0.00           H  
ATOM    730  N   CYS A  54    -118.180   9.081  59.660  1.00  0.00           N  
ATOM    731  CA  CYS A  54    -118.941   9.544  58.503  1.00  0.00           C  
ATOM    732  C   CYS A  54    -119.878   8.423  57.997  1.00  0.00           C  
ATOM    733  O   CYS A  54    -119.420   7.314  57.684  1.00  0.00           O  
ATOM    734  CB  CYS A  54    -117.989   9.986  57.376  1.00  0.00           C  
ATOM    735  SG  CYS A  54    -116.362  10.629  57.853  1.00  0.00           S  
ATOM    736  H   CYS A  54    -117.173   9.016  59.568  1.00  0.00           H  
ATOM    737  HA  CYS A  54    -119.542  10.403  58.805  1.00  0.00           H  
ATOM    738 1HB  CYS A  54    -117.802   9.121  56.753  1.00  0.00           H  
ATOM    739 2HB  CYS A  54    -118.471  10.749  56.768  1.00  0.00           H  
ATOM    740  N   ASN A  55    -121.195   8.700  57.975  1.00  0.00           N  
ATOM    741  CA  ASN A  55    -122.249   7.667  58.046  1.00  0.00           C  
ATOM    742  C   ASN A  55    -122.148   6.573  56.965  1.00  0.00           C  
ATOM    743  O   ASN A  55    -122.528   5.429  57.198  1.00  0.00           O  
ATOM    744  CB  ASN A  55    -123.614   8.326  57.982  1.00  0.00           C  
ATOM    745  CG  ASN A  55    -123.970   9.044  59.255  1.00  0.00           C  
ATOM    746  ND2 ASN A  55    -124.897   9.964  59.168  1.00  0.00           N  
ATOM    747  OD1 ASN A  55    -123.404   8.764  60.319  1.00  0.00           O  
ATOM    748  H   ASN A  55    -121.464   9.637  58.237  1.00  0.00           H  
ATOM    749  HA  ASN A  55    -122.153   7.139  58.996  1.00  0.00           H  
ATOM    750 1HB  ASN A  55    -123.636   9.041  57.158  1.00  0.00           H  
ATOM    751 2HB  ASN A  55    -124.374   7.571  57.781  1.00  0.00           H  
ATOM    752 1HD2 ASN A  55    -125.174  10.474  59.982  1.00  0.00           H  
ATOM    753 2HD2 ASN A  55    -125.328  10.156  58.286  1.00  0.00           H  
ATOM    754  N   SER A  56    -121.619   6.901  55.789  1.00  0.00           N  
ATOM    755  CA  SER A  56    -121.503   6.015  54.621  1.00  0.00           C  
ATOM    756  C   SER A  56    -120.313   5.055  54.673  1.00  0.00           C  
ATOM    757  O   SER A  56    -119.617   4.873  53.675  1.00  0.00           O  
ATOM    758  CB  SER A  56    -121.405   6.855  53.362  1.00  0.00           C  
ATOM    759  OG  SER A  56    -122.572   7.603  53.165  1.00  0.00           O  
ATOM    760  H   SER A  56    -121.320   7.858  55.667  1.00  0.00           H  
ATOM    761  HA  SER A  56    -122.398   5.394  54.568  1.00  0.00           H  
ATOM    762 1HB  SER A  56    -120.548   7.526  53.438  1.00  0.00           H  
ATOM    763 2HB  SER A  56    -121.236   6.206  52.505  1.00  0.00           H  
ATOM    764  HG  SER A  56    -122.301   8.524  53.167  1.00  0.00           H  
ATOM    765  N   GLY A  57    -120.049   4.468  55.843  1.00  0.00           N  
ATOM    766  CA  GLY A  57    -118.977   3.495  56.024  1.00  0.00           C  
ATOM    767  C   GLY A  57    -117.580   4.097  55.999  1.00  0.00           C  
ATOM    768  O   GLY A  57    -116.675   3.443  55.491  1.00  0.00           O  
ATOM    769  H   GLY A  57    -120.683   4.643  56.613  1.00  0.00           H  
ATOM    770 1HA  GLY A  57    -119.108   2.981  56.977  1.00  0.00           H  
ATOM    771 2HA  GLY A  57    -119.036   2.740  55.242  1.00  0.00           H  
ATOM    772  N   ARG A  58    -117.388   5.330  56.497  1.00  0.00           N  
ATOM    773  CA  ARG A  58    -116.085   6.002  56.377  1.00  0.00           C  
ATOM    774  C   ARG A  58    -115.601   6.550  57.710  1.00  0.00           C  
ATOM    775  O   ARG A  58    -116.064   7.579  58.177  1.00  0.00           O  
ATOM    776  CB  ARG A  58    -116.164   7.144  55.374  1.00  0.00           C  
ATOM    777  CG  ARG A  58    -116.471   6.721  53.946  1.00  0.00           C  
ATOM    778  CD  ARG A  58    -116.512   7.885  53.025  1.00  0.00           C  
ATOM    779  NE  ARG A  58    -116.819   7.486  51.661  1.00  0.00           N  
ATOM    780  CZ  ARG A  58    -116.915   8.336  50.619  1.00  0.00           C  
ATOM    781  NH1 ARG A  58    -116.725   9.624  50.801  1.00  0.00           N1+
ATOM    782  NH2 ARG A  58    -117.200   7.874  49.414  1.00  0.00           N  
ATOM    783  H   ARG A  58    -118.174   5.849  56.878  1.00  0.00           H  
ATOM    784  HA  ARG A  58    -115.353   5.277  56.022  1.00  0.00           H  
ATOM    785 1HB  ARG A  58    -116.937   7.847  55.683  1.00  0.00           H  
ATOM    786 2HB  ARG A  58    -115.217   7.683  55.362  1.00  0.00           H  
ATOM    787 1HG  ARG A  58    -115.699   6.034  53.596  1.00  0.00           H  
ATOM    788 2HG  ARG A  58    -117.440   6.223  53.914  1.00  0.00           H  
ATOM    789 1HD  ARG A  58    -117.279   8.585  53.357  1.00  0.00           H  
ATOM    790 2HD  ARG A  58    -115.544   8.383  53.025  1.00  0.00           H  
ATOM    791  HE  ARG A  58    -116.972   6.504  51.481  1.00  0.00           H  
ATOM    792 1HH1 ARG A  58    -116.508   9.977  51.723  1.00  0.00           H  
ATOM    793 2HH1 ARG A  58    -116.797  10.260  50.021  1.00  0.00           H  
ATOM    794 1HH2 ARG A  58    -117.345   6.884  49.274  1.00  0.00           H  
ATOM    795 2HH2 ARG A  58    -117.271   8.510  48.634  1.00  0.00           H  
ATOM    796  N   CYS A  59    -114.665   5.837  58.324  1.00  0.00           N  
ATOM    797  CA  CYS A  59    -113.912   6.374  59.451  1.00  0.00           C  
ATOM    798  C   CYS A  59    -112.932   7.464  59.004  1.00  0.00           C  
ATOM    799  O   CYS A  59    -112.457   7.460  57.863  1.00  0.00           O  
ATOM    800  CB  CYS A  59    -113.200   5.203  60.150  1.00  0.00           C  
ATOM    801  SG  CYS A  59    -114.295   3.810  60.552  1.00  0.00           S  
ATOM    802  H   CYS A  59    -114.381   4.947  57.943  1.00  0.00           H  
ATOM    803  HA  CYS A  59    -114.614   6.814  60.159  1.00  0.00           H  
ATOM    804 1HB  CYS A  59    -112.414   4.837  59.488  1.00  0.00           H  
ATOM    805 2HB  CYS A  59    -112.731   5.558  61.068  1.00  0.00           H  
ATOM    806  N   ILE A  60    -112.638   8.387  59.915  1.00  0.00           N  
ATOM    807  CA  ILE A  60    -111.670   9.463  59.724  1.00  0.00           C  
ATOM    808  C   ILE A  60    -110.976   9.787  61.055  1.00  0.00           C  
ATOM    809  O   ILE A  60    -111.630   9.784  62.101  1.00  0.00           O  
ATOM    810  CB  ILE A  60    -112.350  10.727  59.166  1.00  0.00           C  
ATOM    811  CG1 ILE A  60    -111.304  11.793  58.831  1.00  0.00           C  
ATOM    812  CG2 ILE A  60    -113.367  11.268  60.158  1.00  0.00           C  
ATOM    813  CD1 ILE A  60    -111.838  12.929  57.988  1.00  0.00           C  
ATOM    814  H   ILE A  60    -113.140   8.371  60.795  1.00  0.00           H  
ATOM    815  HA  ILE A  60    -110.921   9.132  59.006  1.00  0.00           H  
ATOM    816  HB  ILE A  60    -112.861  10.483  58.234  1.00  0.00           H  
ATOM    817 1HG1 ILE A  60    -110.903  12.212  59.754  1.00  0.00           H  
ATOM    818 2HG1 ILE A  60    -110.474  11.333  58.295  1.00  0.00           H  
ATOM    819 1HG2 ILE A  60    -113.838  12.161  59.749  1.00  0.00           H  
ATOM    820 2HG2 ILE A  60    -114.128  10.512  60.350  1.00  0.00           H  
ATOM    821 3HG2 ILE A  60    -112.864  11.520  61.094  1.00  0.00           H  
ATOM    822 1HD1 ILE A  60    -111.038  13.643  57.792  1.00  0.00           H  
ATOM    823 2HD1 ILE A  60    -112.213  12.536  57.042  1.00  0.00           H  
ATOM    824 3HD1 ILE A  60    -112.647  13.429  58.521  1.00  0.00           H  
ATOM    825  N   PRO A  61    -109.662  10.056  61.065  1.00  0.00           N  
ATOM    826  CA  PRO A  61    -108.984  10.560  62.252  1.00  0.00           C  
ATOM    827  C   PRO A  61    -109.544  11.888  62.769  1.00  0.00           C  
ATOM    828  O   PRO A  61    -109.731  12.830  61.998  1.00  0.00           O  
ATOM    829  CB  PRO A  61    -107.543  10.720  61.756  1.00  0.00           C  
ATOM    830  CG  PRO A  61    -107.433   9.752  60.629  1.00  0.00           C  
ATOM    831  CD  PRO A  61    -108.782   9.802  59.960  1.00  0.00           C  
ATOM    832  HA  PRO A  61    -109.050   9.808  63.053  1.00  0.00           H  
ATOM    833 1HB  PRO A  61    -107.367  11.760  61.443  1.00  0.00           H  
ATOM    834 2HB  PRO A  61    -106.838  10.507  62.573  1.00  0.00           H  
ATOM    835 1HG  PRO A  61    -106.616  10.044  59.954  1.00  0.00           H  
ATOM    836 2HG  PRO A  61    -107.188   8.750  61.011  1.00  0.00           H  
ATOM    837 1HD  PRO A  61    -108.796  10.621  59.224  1.00  0.00           H  
ATOM    838 2HD  PRO A  61    -108.985   8.839  59.470  1.00  0.00           H  
ATOM    839  N   GLU A  62    -109.729  12.015  64.083  1.00  0.00           N  
ATOM    840  CA  GLU A  62    -110.324  13.184  64.749  1.00  0.00           C  
ATOM    841  C   GLU A  62    -109.457  14.454  64.742  1.00  0.00           C  
ATOM    842  O   GLU A  62    -109.719  15.414  65.464  1.00  0.00           O  
ATOM    843  CB  GLU A  62    -110.661  12.822  66.196  1.00  0.00           C  
ATOM    844  CG  GLU A  62    -109.449  12.578  67.083  1.00  0.00           C  
ATOM    845  CD  GLU A  62    -109.818  12.160  68.478  1.00  0.00           C  
ATOM    846  OE1 GLU A  62    -110.989  12.098  68.770  1.00  0.00           O  
ATOM    847  OE2 GLU A  62    -108.929  11.903  69.255  1.00  0.00           O1-
ATOM    848  H   GLU A  62    -109.448  11.253  64.699  1.00  0.00           H  
ATOM    849  HA  GLU A  62    -111.241  13.452  64.221  1.00  0.00           H  
ATOM    850 1HB  GLU A  62    -111.249  13.624  66.644  1.00  0.00           H  
ATOM    851 2HB  GLU A  62    -111.274  11.920  66.212  1.00  0.00           H  
ATOM    852 1HG  GLU A  62    -108.834  11.799  66.634  1.00  0.00           H  
ATOM    853 2HG  GLU A  62    -108.855  13.490  67.127  1.00  0.00           H  
ATOM    854  N   HIS A  63    -108.413  14.483  63.917  1.00  0.00           N  
ATOM    855  CA  HIS A  63    -107.599  15.673  63.668  1.00  0.00           C  
ATOM    856  C   HIS A  63    -108.215  16.609  62.627  1.00  0.00           C  
ATOM    857  O   HIS A  63    -107.992  17.819  62.617  1.00  0.00           O  
ATOM    858  CB  HIS A  63    -106.193  15.268  63.215  1.00  0.00           C  
ATOM    859  CG  HIS A  63    -105.250  16.422  63.076  1.00  0.00           C  
ATOM    860  CD2 HIS A  63    -104.692  16.991  61.981  1.00  0.00           C  
ATOM    861  ND1 HIS A  63    -104.775  17.130  64.160  1.00  0.00           N  
ATOM    862  CE1 HIS A  63    -103.966  18.086  63.738  1.00  0.00           C  
ATOM    863  NE2 HIS A  63    -103.899  18.023  62.421  1.00  0.00           N  
ATOM    864  H   HIS A  63    -108.178  13.626  63.435  1.00  0.00           H  
ATOM    865  HA  HIS A  63    -107.508  16.250  64.588  1.00  0.00           H  
ATOM    866 1HB  HIS A  63    -105.768  14.563  63.931  1.00  0.00           H  
ATOM    867 2HB  HIS A  63    -106.254  14.759  62.253  1.00  0.00           H  
ATOM    868  HD1 HIS A  63    -104.939  16.915  65.124  1.00  0.00           H  
ATOM    869  HD2 HIS A  63    -104.770  16.779  60.915  1.00  0.00           H  
ATOM    870  HE1 HIS A  63    -103.485  18.759  64.447  1.00  0.00           H  
ATOM    871  N   TRP A  64    -109.025  16.049  61.746  1.00  0.00           N  
ATOM    872  CA  TRP A  64    -109.714  16.719  60.655  1.00  0.00           C  
ATOM    873  C   TRP A  64    -111.053  17.239  61.196  1.00  0.00           C  
ATOM    874  O   TRP A  64    -112.129  16.762  60.851  1.00  0.00           O  
ATOM    875  CB  TRP A  64    -109.938  15.768  59.477  1.00  0.00           C  
ATOM    876  CG  TRP A  64    -108.671  15.354  58.792  1.00  0.00           C  
ATOM    877  CD1 TRP A  64    -107.478  15.071  59.387  1.00  0.00           C  
ATOM    878  CD2 TRP A  64    -108.464  15.170  57.370  1.00  0.00           C  
ATOM    879  CE2 TRP A  64    -107.132  14.782  57.199  1.00  0.00           C  
ATOM    880  CE3 TRP A  64    -109.289  15.302  56.246  1.00  0.00           C  
ATOM    881  NE1 TRP A  64    -106.547  14.728  58.438  1.00  0.00           N  
ATOM    882  CZ2 TRP A  64    -106.598  14.523  55.947  1.00  0.00           C  
ATOM    883  CZ3 TRP A  64    -108.754  15.042  54.991  1.00  0.00           C  
ATOM    884  CH2 TRP A  64    -107.443  14.662  54.846  1.00  0.00           C  
ATOM    885  H   TRP A  64    -109.212  15.057  61.845  1.00  0.00           H  
ATOM    886  HA  TRP A  64    -109.093  17.547  60.313  1.00  0.00           H  
ATOM    887 1HB  TRP A  64    -110.448  14.871  59.826  1.00  0.00           H  
ATOM    888 2HB  TRP A  64    -110.584  16.247  58.740  1.00  0.00           H  
ATOM    889  HD1 TRP A  64    -107.290  15.112  60.459  1.00  0.00           H  
ATOM    890  HE1 TRP A  64    -105.585  14.476  58.623  1.00  0.00           H  
ATOM    891  HE3 TRP A  64    -110.331  15.602  56.357  1.00  0.00           H  
ATOM    892  HZ2 TRP A  64    -105.560  14.220  55.812  1.00  0.00           H  
ATOM    893  HZ3 TRP A  64    -109.403  15.147  54.121  1.00  0.00           H  
ATOM    894  HH2 TRP A  64    -107.056  14.465  53.846  1.00  0.00           H  
ATOM    895  N   THR A  65    -110.973  18.156  62.154  1.00  0.00           N  
ATOM    896  CA  THR A  65    -112.076  18.551  63.061  1.00  0.00           C  
ATOM    897  C   THR A  65    -111.986  20.042  63.354  1.00  0.00           C  
ATOM    898  O   THR A  65    -112.113  20.490  64.487  1.00  0.00           O  
ATOM    899  CB  THR A  65    -112.045  17.761  64.381  1.00  0.00           C  
ATOM    900  CG2 THR A  65    -112.243  16.275  64.119  1.00  0.00           C  
ATOM    901  OG1 THR A  65    -110.784  17.962  65.033  1.00  0.00           O  
ATOM    902  H   THR A  65    -110.042  18.374  62.491  1.00  0.00           H  
ATOM    903  HA  THR A  65    -113.024  18.340  62.565  1.00  0.00           H  
ATOM    904  HB  THR A  65    -112.839  18.117  65.038  1.00  0.00           H  
ATOM    905  HG1 THR A  65    -110.340  17.117  65.139  1.00  0.00           H  
ATOM    906 1HG2 THR A  65    -112.219  15.732  65.064  1.00  0.00           H  
ATOM    907 2HG2 THR A  65    -113.206  16.116  63.634  1.00  0.00           H  
ATOM    908 3HG2 THR A  65    -111.446  15.911  63.471  1.00  0.00           H  
ATOM    909  N   CYS A  66    -111.575  20.823  62.354  1.00  0.00           N  
ATOM    910  CA  CYS A  66    -111.070  22.172  62.588  1.00  0.00           C  
ATOM    911  C   CYS A  66    -112.142  23.211  62.958  1.00  0.00           C  
ATOM    912  O   CYS A  66    -111.826  24.276  63.482  1.00  0.00           O  
ATOM    913  CB  CYS A  66    -110.330  22.659  61.343  1.00  0.00           C  
ATOM    914  SG  CYS A  66    -111.399  22.948  59.914  1.00  0.00           S  
ATOM    915  H   CYS A  66    -111.543  20.427  61.429  1.00  0.00           H  
ATOM    916  HA  CYS A  66    -110.376  22.140  63.429  1.00  0.00           H  
ATOM    917 1HB  CYS A  66    -109.810  23.590  61.570  1.00  0.00           H  
ATOM    918 2HB  CYS A  66    -109.576  21.925  61.057  1.00  0.00           H  
ATOM    919  HG  CYS A  66    -111.856  21.701  59.828  1.00  0.00           H  
ATOM    920  N   ASP A  67    -113.394  22.899  62.655  1.00  0.00           N  
ATOM    921  CA  ASP A  67    -114.595  23.575  63.132  1.00  0.00           C  
ATOM    922  C   ASP A  67    -114.961  23.226  64.584  1.00  0.00           C  
ATOM    923  O   ASP A  67    -115.564  24.033  65.286  1.00  0.00           O  
ATOM    924  CB  ASP A  67    -115.772  23.238  62.215  1.00  0.00           C  
ATOM    925  CG  ASP A  67    -115.633  23.840  60.823  1.00  0.00           C  
ATOM    926  OD1 ASP A  67    -114.825  24.722  60.657  1.00  0.00           O  
ATOM    927  OD2 ASP A  67    -116.338  23.414  59.940  1.00  0.00           O1-
ATOM    928  H   ASP A  67    -113.585  22.003  62.202  1.00  0.00           H  
ATOM    929  HA  ASP A  67    -114.419  24.651  63.104  1.00  0.00           H  
ATOM    930 1HB  ASP A  67    -115.862  22.155  62.119  1.00  0.00           H  
ATOM    931 2HB  ASP A  67    -116.699  23.602  62.661  1.00  0.00           H  
ATOM    932  N   GLY A  68    -114.564  22.036  65.031  1.00  0.00           N  
ATOM    933  CA  GLY A  68    -114.823  21.463  66.347  1.00  0.00           C  
ATOM    934  C   GLY A  68    -115.803  20.296  66.310  1.00  0.00           C  
ATOM    935  O   GLY A  68    -115.785  19.477  67.230  1.00  0.00           O  
ATOM    936  H   GLY A  68    -114.042  21.447  64.395  1.00  0.00           H  
ATOM    937 1HA  GLY A  68    -113.886  21.119  66.785  1.00  0.00           H  
ATOM    938 2HA  GLY A  68    -115.222  22.233  67.006  1.00  0.00           H  
ATOM    939  N   ASP A  69    -116.611  20.191  65.255  1.00  0.00           N  
ATOM    940  CA  ASP A  69    -117.272  18.948  64.889  1.00  0.00           C  
ATOM    941  C   ASP A  69    -116.387  18.150  63.920  1.00  0.00           C  
ATOM    942  O   ASP A  69    -115.159  18.277  63.893  1.00  0.00           O  
ATOM    943  CB  ASP A  69    -118.733  19.219  64.450  1.00  0.00           C  
ATOM    944  CG  ASP A  69    -119.687  18.083  64.868  1.00  0.00           C  
ATOM    945  OD1 ASP A  69    -119.504  16.967  64.329  1.00  0.00           O  
ATOM    946  OD2 ASP A  69    -120.565  18.319  65.730  1.00  0.00           O1-
ATOM    947  H   ASP A  69    -116.586  20.890  64.519  1.00  0.00           H  
ATOM    948  HA  ASP A  69    -117.425  18.359  65.794  1.00  0.00           H  
ATOM    949 1HB  ASP A  69    -119.080  20.143  64.915  1.00  0.00           H  
ATOM    950 2HB  ASP A  69    -118.767  19.358  63.370  1.00  0.00           H  
ATOM    951  N   ASN A  70    -116.993  17.221  63.203  1.00  0.00           N  
ATOM    952  CA  ASN A  70    -116.330  16.331  62.282  1.00  0.00           C  
ATOM    953  C   ASN A  70    -117.324  15.908  61.192  1.00  0.00           C  
ATOM    954  O   ASN A  70    -117.332  14.737  60.811  1.00  0.00           O  
ATOM    955  CB  ASN A  70    -115.757  15.129  63.010  1.00  0.00           C  
ATOM    956  CG  ASN A  70    -114.776  14.357  62.169  1.00  0.00           C  
ATOM    957  ND2 ASN A  70    -113.926  13.599  62.812  1.00  0.00           N  
ATOM    958  OD1 ASN A  70    -114.791  14.449  60.936  1.00  0.00           O  
ATOM    959  H   ASN A  70    -117.993  17.086  63.362  1.00  0.00           H  
ATOM    960  HA  ASN A  70    -115.509  16.871  61.808  1.00  0.00           H  
ATOM    961 1HB  ASN A  70    -115.254  15.459  63.920  1.00  0.00           H  
ATOM    962 2HB  ASN A  70    -116.566  14.462  63.305  1.00  0.00           H  
ATOM    963 1HD2 ASN A  70    -113.250  13.064  62.305  1.00  0.00           H  
ATOM    964 2HD2 ASN A  70    -113.950  13.556  63.810  1.00  0.00           H  
ATOM    965  N   ASP A  71    -118.220  16.804  60.744  1.00  0.00           N  
ATOM    966  CA  ASP A  71    -119.153  16.428  59.678  1.00  0.00           C  
ATOM    967  C   ASP A  71    -118.502  16.316  58.298  1.00  0.00           C  
ATOM    968  O   ASP A  71    -118.629  17.150  57.406  1.00  0.00           O  
ATOM    969  CB  ASP A  71    -120.298  17.442  59.611  1.00  0.00           C  
ATOM    970  CG  ASP A  71    -121.405  17.022  58.653  1.00  0.00           C  
ATOM    971  OD1 ASP A  71    -121.487  15.856  58.344  1.00  0.00           O  
ATOM    972  OD2 ASP A  71    -122.159  17.871  58.241  1.00  0.00           O1-
ATOM    973  H   ASP A  71    -118.217  17.750  61.101  1.00  0.00           H  
ATOM    974  HA  ASP A  71    -119.563  15.444  59.909  1.00  0.00           H  
ATOM    975 1HB  ASP A  71    -120.727  17.573  60.605  1.00  0.00           H  
ATOM    976 2HB  ASP A  71    -119.908  18.409  59.292  1.00  0.00           H  
ATOM    977  N   CYS A  72    -117.771  15.223  58.150  1.00  0.00           N  
ATOM    978  CA  CYS A  72    -117.316  14.719  56.884  1.00  0.00           C  
ATOM    979  C   CYS A  72    -118.459  14.366  55.929  1.00  0.00           C  
ATOM    980  O   CYS A  72    -118.387  14.740  54.763  1.00  0.00           O  
ATOM    981  CB  CYS A  72    -116.369  13.540  57.136  1.00  0.00           C  
ATOM    982  SG  CYS A  72    -116.791  12.471  58.540  1.00  0.00           S  
ATOM    983  H   CYS A  72    -117.613  14.662  58.978  1.00  0.00           H  
ATOM    984  HA  CYS A  72    -116.717  15.490  56.399  1.00  0.00           H  
ATOM    985 1HB  CYS A  72    -116.305  12.944  56.230  1.00  0.00           H  
ATOM    986 2HB  CYS A  72    -115.370  13.916  57.359  1.00  0.00           H  
ATOM    987  N   GLY A  73    -119.503  13.665  56.382  1.00  0.00           N  
ATOM    988  CA  GLY A  73    -120.495  12.956  55.555  1.00  0.00           C  
ATOM    989  C   GLY A  73    -119.931  12.134  54.370  1.00  0.00           C  
ATOM    990  O   GLY A  73    -119.940  10.901  54.426  1.00  0.00           O  
ATOM    991  H   GLY A  73    -119.700  13.752  57.375  1.00  0.00           H  
ATOM    992 1HA  GLY A  73    -121.064  12.267  56.180  1.00  0.00           H  
ATOM    993 2HA  GLY A  73    -121.203  13.673  55.140  1.00  0.00           H  
ATOM    994  N   ASP A  74    -119.430  12.813  53.327  1.00  0.00           N  
ATOM    995  CA  ASP A  74    -118.399  12.298  52.420  1.00  0.00           C  
ATOM    996  C   ASP A  74    -116.982  12.493  53.007  1.00  0.00           C  
ATOM    997  O   ASP A  74    -116.645  11.890  54.022  1.00  0.00           O  
ATOM    998  CB  ASP A  74    -118.498  12.989  51.058  1.00  0.00           C  
ATOM    999  CG  ASP A  74    -117.576  12.375  50.014  1.00  0.00           C  
ATOM   1000  OD1 ASP A  74    -117.932  11.364  49.457  1.00  0.00           O  
ATOM   1001  OD2 ASP A  74    -116.524  12.921  49.784  1.00  0.00           O1-
ATOM   1002  H   ASP A  74    -119.423  13.821  53.448  1.00  0.00           H  
ATOM   1003  HA  ASP A  74    -118.562  11.228  52.284  1.00  0.00           H  
ATOM   1004 1HB  ASP A  74    -119.523  12.933  50.694  1.00  0.00           H  
ATOM   1005 2HB  ASP A  74    -118.247  14.045  51.168  1.00  0.00           H  
ATOM   1006  N   TYR A  75    -116.144  13.313  52.378  1.00  0.00           N  
ATOM   1007  CA  TYR A  75    -115.059  14.066  53.012  1.00  0.00           C  
ATOM   1008  C   TYR A  75    -115.327  15.527  52.614  1.00  0.00           C  
ATOM   1009  O   TYR A  75    -114.741  16.037  51.659  1.00  0.00           O  
ATOM   1010  CB  TYR A  75    -113.678  13.588  52.559  1.00  0.00           C  
ATOM   1011  CG  TYR A  75    -113.409  12.130  52.856  1.00  0.00           C  
ATOM   1012  CD1 TYR A  75    -113.258  11.226  51.813  1.00  0.00           C  
ATOM   1013  CD2 TYR A  75    -113.313  11.693  54.168  1.00  0.00           C  
ATOM   1014  CE1 TYR A  75    -113.012   9.895  52.082  1.00  0.00           C  
ATOM   1015  CE2 TYR A  75    -113.066  10.361  54.439  1.00  0.00           C  
ATOM   1016  CZ  TYR A  75    -112.916   9.464  53.401  1.00  0.00           C  
ATOM   1017  OH  TYR A  75    -112.671   8.137  53.671  1.00  0.00           O  
ATOM   1018  H   TYR A  75    -116.417  13.633  51.456  1.00  0.00           H  
ATOM   1019  HA  TYR A  75    -115.123  13.921  54.091  1.00  0.00           H  
ATOM   1020 1HB  TYR A  75    -113.573  13.744  51.486  1.00  0.00           H  
ATOM   1021 2HB  TYR A  75    -112.909  14.182  53.053  1.00  0.00           H  
ATOM   1022  HD1 TYR A  75    -113.333  11.570  50.781  1.00  0.00           H  
ATOM   1023  HD2 TYR A  75    -113.432  12.403  54.989  1.00  0.00           H  
ATOM   1024  HE1 TYR A  75    -112.893   9.186  51.264  1.00  0.00           H  
ATOM   1025  HE2 TYR A  75    -112.992  10.019  55.471  1.00  0.00           H  
ATOM   1026  HH  TYR A  75    -112.636   8.006  54.620  1.00  0.00           H  
ATOM   1027  N   SER A  76    -116.349  16.137  53.205  1.00  0.00           N  
ATOM   1028  CA  SER A  76    -116.854  17.457  52.843  1.00  0.00           C  
ATOM   1029  C   SER A  76    -116.134  18.550  53.643  1.00  0.00           C  
ATOM   1030  O   SER A  76    -115.242  19.228  53.125  1.00  0.00           O  
ATOM   1031  CB  SER A  76    -118.369  17.510  53.089  1.00  0.00           C  
ATOM   1032  OG  SER A  76    -118.910  18.761  52.720  1.00  0.00           O  
ATOM   1033  H   SER A  76    -116.810  15.659  53.973  1.00  0.00           H  
ATOM   1034  HA  SER A  76    -116.662  17.622  51.782  1.00  0.00           H  
ATOM   1035 1HB  SER A  76    -118.848  16.735  52.490  1.00  0.00           H  
ATOM   1036 2HB  SER A  76    -118.575  17.298  54.137  1.00  0.00           H  
ATOM   1037  HG  SER A  76    -118.987  19.320  53.544  1.00  0.00           H  
ATOM   1038  N   ASP A  77    -116.463  18.712  54.925  1.00  0.00           N  
ATOM   1039  CA  ASP A  77    -116.192  19.972  55.614  1.00  0.00           C  
ATOM   1040  C   ASP A  77    -114.807  20.075  56.264  1.00  0.00           C  
ATOM   1041  O   ASP A  77    -114.351  21.152  56.660  1.00  0.00           O  
ATOM   1042  CB  ASP A  77    -117.259  20.202  56.687  1.00  0.00           C  
ATOM   1043  CG  ASP A  77    -118.642  20.453  56.104  1.00  0.00           C  
ATOM   1044  OD1 ASP A  77    -118.726  20.775  54.942  1.00  0.00           O  
ATOM   1045  OD2 ASP A  77    -119.601  20.321  56.824  1.00  0.00           O1-
ATOM   1046  H   ASP A  77    -117.202  18.138  55.316  1.00  0.00           H  
ATOM   1047  HA  ASP A  77    -116.236  20.782  54.884  1.00  0.00           H  
ATOM   1048 1HB  ASP A  77    -117.309  19.333  57.342  1.00  0.00           H  
ATOM   1049 2HB  ASP A  77    -116.977  21.059  57.301  1.00  0.00           H  
ATOM   1050  N   GLU A  78    -114.075  18.972  56.239  1.00  0.00           N  
ATOM   1051  CA  GLU A  78    -112.731  18.829  56.793  1.00  0.00           C  
ATOM   1052  C   GLU A  78    -111.698  18.331  55.794  1.00  0.00           C  
ATOM   1053  O   GLU A  78    -110.549  18.112  56.184  1.00  0.00           O  
ATOM   1054  CB  GLU A  78    -112.768  17.879  57.992  1.00  0.00           C  
ATOM   1055  CG  GLU A  78    -113.657  18.345  59.137  1.00  0.00           C  
ATOM   1056  CD  GLU A  78    -113.155  19.602  59.792  1.00  0.00           C  
ATOM   1057  OE1 GLU A  78    -111.989  19.889  59.669  1.00  0.00           O  
ATOM   1058  OE2 GLU A  78    -113.941  20.276  60.415  1.00  0.00           O1-
ATOM   1059  H   GLU A  78    -114.556  18.123  55.953  1.00  0.00           H  
ATOM   1060  HA  GLU A  78    -112.389  19.809  57.126  1.00  0.00           H  
ATOM   1061 1HB  GLU A  78    -113.124  16.900  57.670  1.00  0.00           H  
ATOM   1062 2HB  GLU A  78    -111.759  17.748  58.383  1.00  0.00           H  
ATOM   1063 1HG  GLU A  78    -114.661  18.524  58.754  1.00  0.00           H  
ATOM   1064 2HG  GLU A  78    -113.717  17.552  59.881  1.00  0.00           H  
ATOM   1065  N   THR A  79    -112.110  18.195  54.530  1.00  0.00           N  
ATOM   1066  CA  THR A  79    -111.460  17.501  53.395  1.00  0.00           C  
ATOM   1067  C   THR A  79    -109.973  17.827  53.121  1.00  0.00           C  
ATOM   1068  O   THR A  79    -109.340  17.317  52.192  1.00  0.00           O  
ATOM   1069  CB  THR A  79    -112.278  17.822  52.120  1.00  0.00           C  
ATOM   1070  CG2 THR A  79    -111.887  19.094  51.366  1.00  0.00           C  
ATOM   1071  OG1 THR A  79    -112.248  16.768  51.195  1.00  0.00           O  
ATOM   1072  H   THR A  79    -113.087  18.431  54.387  1.00  0.00           H  
ATOM   1073  HA  THR A  79    -111.466  16.429  53.595  1.00  0.00           H  
ATOM   1074  HB  THR A  79    -113.315  17.931  52.422  1.00  0.00           H  
ATOM   1075  HG1 THR A  79    -113.162  16.414  51.225  1.00  0.00           H  
ATOM   1076 1HG2 THR A  79    -110.889  19.014  50.939  1.00  0.00           H  
ATOM   1077 2HG2 THR A  79    -112.589  19.264  50.555  1.00  0.00           H  
ATOM   1078 3HG2 THR A  79    -111.939  19.942  52.039  1.00  0.00           H  
ATOM   1079  N   HIS A  80    -109.429  18.767  53.883  1.00  0.00           N  
ATOM   1080  CA  HIS A  80    -108.392  19.704  53.508  1.00  0.00           C  
ATOM   1081  C   HIS A  80    -107.199  19.802  54.456  1.00  0.00           C  
ATOM   1082  O   HIS A  80    -106.113  20.173  54.010  1.00  0.00           O  
ATOM   1083  CB  HIS A  80    -109.009  21.098  53.353  1.00  0.00           C  
ATOM   1084  CG  HIS A  80    -109.620  21.630  54.612  1.00  0.00           C  
ATOM   1085  CD2 HIS A  80    -110.913  21.763  54.988  1.00  0.00           C  
ATOM   1086  ND1 HIS A  80    -108.863  22.102  55.664  1.00  0.00           N  
ATOM   1087  CE1 HIS A  80    -109.665  22.505  56.634  1.00  0.00           C  
ATOM   1088  NE2 HIS A  80    -110.913  22.309  56.248  1.00  0.00           N  
ATOM   1089  H   HIS A  80    -109.970  19.017  54.702  1.00  0.00           H  
ATOM   1090  HA  HIS A  80    -107.957  19.401  52.556  1.00  0.00           H  
ATOM   1091 1HB  HIS A  80    -108.244  21.800  53.022  1.00  0.00           H  
ATOM   1092 2HB  HIS A  80    -109.781  21.070  52.584  1.00  0.00           H  
ATOM   1093  HD1 HIS A  80    -107.869  22.212  55.675  1.00  0.00           H  
ATOM   1094  HD2 HIS A  80    -111.856  21.527  54.496  1.00  0.00           H  
ATOM   1095  HE1 HIS A  80    -109.258  22.915  57.557  1.00  0.00           H  
ATOM   1096  N   ALA A  81    -107.379  19.369  55.702  1.00  0.00           N  
ATOM   1097  CA  ALA A  81    -106.333  18.872  56.586  1.00  0.00           C  
ATOM   1098  C   ALA A  81    -105.642  19.913  57.470  1.00  0.00           C  
ATOM   1099  O   ALA A  81    -106.069  21.056  57.648  1.00  0.00           O  
ATOM   1100  CB  ALA A  81    -105.339  17.977  55.804  1.00  0.00           C  
ATOM   1101  H   ALA A  81    -108.334  19.169  55.967  1.00  0.00           H  
ATOM   1102  HA  ALA A  81    -106.786  18.171  57.286  1.00  0.00           H  
ATOM   1103 1HB  ALA A  81    -104.828  17.293  56.484  1.00  0.00           H  
ATOM   1104 2HB  ALA A  81    -105.877  17.381  55.067  1.00  0.00           H  
ATOM   1105 3HB  ALA A  81    -104.594  18.587  55.293  1.00  0.00           H  
ATOM   1106  N   ASN A  82    -104.557  19.455  58.098  1.00  0.00           N  
ATOM   1107  CA  ASN A  82    -103.572  20.271  58.807  1.00  0.00           C  
ATOM   1108  C   ASN A  82    -104.109  21.185  59.927  1.00  0.00           C  
ATOM   1109  O   ASN A  82    -103.489  22.196  60.287  1.00  0.00           O  
ATOM   1110  CB  ASN A  82    -102.773  21.082  57.754  1.00  0.00           C  
ATOM   1111  CG  ASN A  82    -102.276  20.253  56.579  1.00  0.00           C  
ATOM   1112  ND2 ASN A  82    -102.149  20.823  55.406  1.00  0.00           N  
ATOM   1113  OD1 ASN A  82    -102.020  19.065  56.694  1.00  0.00           O  
ATOM   1114  H   ASN A  82    -104.262  18.518  57.856  1.00  0.00           H  
ATOM   1115  HA  ASN A  82    -102.878  19.605  59.325  1.00  0.00           H  
ATOM   1116 1HB  ASN A  82    -103.407  21.874  57.359  1.00  0.00           H  
ATOM   1117 2HB  ASN A  82    -101.915  21.553  58.233  1.00  0.00           H  
ATOM   1118 1HD2 ASN A  82    -102.357  21.809  55.259  1.00  0.00           H  
ATOM   1119 2HD2 ASN A  82    -101.934  20.218  54.638  1.00  0.00           H  
ATOM   1120  N   CYS A  83    -105.304  20.837  60.402  1.00  0.00           N  
ATOM   1121  CA  CYS A  83    -106.185  21.642  61.232  1.00  0.00           C  
ATOM   1122  C   CYS A  83    -106.180  23.131  60.815  1.00  0.00           C  
ATOM   1123  O   CYS A  83    -105.879  24.009  61.621  1.00  0.00           O  
ATOM   1124  CB  CYS A  83    -105.772  21.524  62.700  1.00  0.00           C  
ATOM   1125  SG  CYS A  83    -106.846  22.423  63.845  1.00  0.00           S  
ATOM   1126  H   CYS A  83    -105.687  19.974  60.053  1.00  0.00           H  
ATOM   1127  HA  CYS A  83    -107.203  21.268  61.122  1.00  0.00           H  
ATOM   1128 1HB  CYS A  83    -105.768  20.475  62.993  1.00  0.00           H  
ATOM   1129 2HB  CYS A  83    -104.757  21.902  62.823  1.00  0.00           H  
ATOM   1130  HG  CYS A  83    -106.641  23.624  63.315  1.00  0.00           H  
ATOM   1131  N   THR A  84    -106.425  23.401  59.526  1.00  0.00           N  
ATOM   1132  CA  THR A  84    -106.348  24.726  58.879  1.00  0.00           C  
ATOM   1133  C   THR A  84    -104.999  25.449  58.906  1.00  0.00           C  
ATOM   1134  O   THR A  84    -104.954  26.676  58.817  1.00  0.00           O  
ATOM   1135  CB  THR A  84    -107.397  25.665  59.502  1.00  0.00           C  
ATOM   1136  CG2 THR A  84    -107.565  26.915  58.653  1.00  0.00           C  
ATOM   1137  OG1 THR A  84    -108.655  24.983  59.598  1.00  0.00           O  
ATOM   1138  H   THR A  84    -106.592  22.609  58.910  1.00  0.00           H  
ATOM   1139  HA  THR A  84    -106.562  24.605  57.817  1.00  0.00           H  
ATOM   1140  HB  THR A  84    -107.078  25.953  60.503  1.00  0.00           H  
ATOM   1141  HG1 THR A  84    -109.364  25.589  59.371  1.00  0.00           H  
ATOM   1142 1HG2 THR A  84    -108.312  27.567  59.109  1.00  0.00           H  
ATOM   1143 2HG2 THR A  84    -106.614  27.443  58.588  1.00  0.00           H  
ATOM   1144 3HG2 THR A  84    -107.894  26.634  57.654  1.00  0.00           H  
ATOM   1145  N   ASN A  85    -103.896  24.694  58.930  1.00  0.00           N  
ATOM   1146  CA  ASN A  85    -102.503  25.142  58.778  1.00  0.00           C  
ATOM   1147  C   ASN A  85    -101.849  25.541  60.110  1.00  0.00           C  
ATOM   1148  O   ASN A  85    -101.100  26.510  60.213  1.00  0.00           O  
ATOM   1149  CB  ASN A  85    -102.306  26.131  57.594  1.00  0.00           C  
ATOM   1150  CG  ASN A  85    -101.925  27.585  57.844  1.00  0.00           C  
ATOM   1151  ND2 ASN A  85    -102.760  28.358  58.495  1.00  0.00           N  
ATOM   1152  OD1 ASN A  85    -100.912  28.068  57.369  1.00  0.00           O  
ATOM   1153  H   ASN A  85    -104.025  23.699  59.063  1.00  0.00           H  
ATOM   1154  HA  ASN A  85    -101.914  24.311  58.388  1.00  0.00           H  
ATOM   1155 1HB  ASN A  85    -101.530  25.729  56.956  1.00  0.00           H  
ATOM   1156 2HB  ASN A  85    -103.228  26.195  57.016  1.00  0.00           H  
ATOM   1157 1HD2 ASN A  85    -103.610  27.944  58.859  1.00  0.00           H  
ATOM   1158 2HD2 ASN A  85    -102.450  29.285  58.711  1.00  0.00           H  
ATOM   1159  N   GLN A  86    -102.109  24.784  61.176  1.00  0.00           N  
ATOM   1160  CA  GLN A  86    -101.483  25.081  62.477  1.00  0.00           C  
ATOM   1161  C   GLN A  86     -99.950  24.894  62.517  1.00  0.00           C  
ATOM   1162  O   GLN A  86     -99.297  25.327  63.466  1.00  0.00           O  
ATOM   1163  CB  GLN A  86    -102.124  24.210  63.559  1.00  0.00           C  
ATOM   1164  CG  GLN A  86    -103.595  24.501  63.803  1.00  0.00           C  
ATOM   1165  CD  GLN A  86    -103.827  25.903  64.332  1.00  0.00           C  
ATOM   1166  NE2 GLN A  86    -104.662  26.666  63.638  1.00  0.00           N  
ATOM   1167  OE1 GLN A  86    -103.261  26.297  65.357  1.00  0.00           O  
ATOM   1168  H   GLN A  86    -102.726  23.984  61.086  1.00  0.00           H  
ATOM   1169  HA  GLN A  86    -101.657  26.131  62.712  1.00  0.00           H  
ATOM   1170 1HB  GLN A  86    -102.030  23.159  63.284  1.00  0.00           H  
ATOM   1171 2HB  GLN A  86    -101.592  24.350  64.501  1.00  0.00           H  
ATOM   1172 1HG  GLN A  86    -104.135  24.396  62.863  1.00  0.00           H  
ATOM   1173 2HG  GLN A  86    -103.978  23.791  64.535  1.00  0.00           H  
ATOM   1174 1HE2 GLN A  86    -104.855  27.602  63.939  1.00  0.00           H  
ATOM   1175 2HE2 GLN A  86    -105.100  26.307  62.813  1.00  0.00           H  
ATOM   1176  N   ALA A  87     -99.371  24.385  61.429  1.00  0.00           N  
ATOM   1177  CA  ALA A  87     -98.125  24.919  60.889  1.00  0.00           C  
ATOM   1178  C   ALA A  87     -98.346  25.286  59.426  1.00  0.00           C  
ATOM   1179  O   ALA A  87     -99.187  24.674  58.778  1.00  0.00           O  
ATOM   1180  CB  ALA A  87     -97.009  23.884  61.082  1.00  0.00           C  
ATOM   1181  H   ALA A  87     -99.999  24.024  60.724  1.00  0.00           H  
ATOM   1182  HA  ALA A  87     -97.869  25.815  61.453  1.00  0.00           H  
ATOM   1183 1HB  ALA A  87     -96.072  24.269  60.685  1.00  0.00           H  
ATOM   1184 2HB  ALA A  87     -96.886  23.677  62.145  1.00  0.00           H  
ATOM   1185 3HB  ALA A  87     -97.268  22.959  60.564  1.00  0.00           H  
ATOM   1186  N   THR A  88     -97.558  26.221  58.887  1.00  0.00           N  
ATOM   1187  CA  THR A  88     -97.713  26.773  57.523  1.00  0.00           C  
ATOM   1188  C   THR A  88     -97.631  25.763  56.361  1.00  0.00           C  
ATOM   1189  O   THR A  88     -97.709  26.163  55.198  1.00  0.00           O  
ATOM   1190  CB  THR A  88     -96.656  27.868  57.288  1.00  0.00           C  
ATOM   1191  CG2 THR A  88     -96.832  29.003  58.285  1.00  0.00           C  
ATOM   1192  OG1 THR A  88     -95.345  27.309  57.432  1.00  0.00           O  
ATOM   1193  H   THR A  88     -96.904  26.683  59.498  1.00  0.00           H  
ATOM   1194  HA  THR A  88     -98.707  27.213  57.439  1.00  0.00           H  
ATOM   1195  HB  THR A  88     -96.761  28.262  56.277  1.00  0.00           H  
ATOM   1196  HG1 THR A  88     -95.225  26.606  56.789  1.00  0.00           H  
ATOM   1197 1HG2 THR A  88     -96.077  29.767  58.102  1.00  0.00           H  
ATOM   1198 2HG2 THR A  88     -97.825  29.438  58.170  1.00  0.00           H  
ATOM   1199 3HG2 THR A  88     -96.720  28.618  59.297  1.00  0.00           H  
ATOM   1200  N   ARG A  89     -97.506  24.452  56.629  1.00  0.00           N  
ATOM   1201  CA  ARG A  89     -98.030  23.434  55.709  1.00  0.00           C  
ATOM   1202  C   ARG A  89     -99.480  23.784  55.377  1.00  0.00           C  
ATOM   1203  O   ARG A  89    -100.301  23.727  56.290  1.00  0.00           O  
ATOM   1204  CB  ARG A  89     -97.958  22.043  56.320  1.00  0.00           C  
ATOM   1205  CG  ARG A  89     -98.399  20.916  55.399  1.00  0.00           C  
ATOM   1206  CD  ARG A  89     -98.242  19.588  56.044  1.00  0.00           C  
ATOM   1207  NE  ARG A  89     -98.676  18.509  55.172  1.00  0.00           N  
ATOM   1208  CZ  ARG A  89     -98.617  17.200  55.487  1.00  0.00           C  
ATOM   1209  NH1 ARG A  89     -98.138  16.824  56.654  1.00  0.00           N1+
ATOM   1210  NH2 ARG A  89     -99.036  16.292  54.623  1.00  0.00           N  
ATOM   1211  H   ARG A  89     -97.548  24.219  57.610  1.00  0.00           H  
ATOM   1212  HA  ARG A  89     -97.422  23.441  54.804  1.00  0.00           H  
ATOM   1213 1HB  ARG A  89     -96.935  21.835  56.631  1.00  0.00           H  
ATOM   1214 2HB  ARG A  89     -98.585  22.005  57.213  1.00  0.00           H  
ATOM   1215 1HG  ARG A  89     -99.449  21.049  55.139  1.00  0.00           H  
ATOM   1216 2HG  ARG A  89     -97.795  20.931  54.492  1.00  0.00           H  
ATOM   1217 1HD  ARG A  89     -97.193  19.426  56.292  1.00  0.00           H  
ATOM   1218 2HD  ARG A  89     -98.839  19.552  56.954  1.00  0.00           H  
ATOM   1219  HE  ARG A  89     -99.050  18.757  54.267  1.00  0.00           H  
ATOM   1220 1HH1 ARG A  89     -97.817  17.520  57.314  1.00  0.00           H  
ATOM   1221 2HH1 ARG A  89     -98.094  15.844  56.890  1.00  0.00           H  
ATOM   1222 1HH2 ARG A  89     -99.404  16.579  53.726  1.00  0.00           H  
ATOM   1223 2HH2 ARG A  89     -98.990  15.312  54.860  1.00  0.00           H  
ATOM   1224  N   PRO A  90     -99.766  24.242  54.145  1.00  0.00           N  
ATOM   1225  CA  PRO A  90    -100.783  25.253  53.904  1.00  0.00           C  
ATOM   1226  C   PRO A  90    -102.157  24.782  54.347  1.00  0.00           C  
ATOM   1227  O   PRO A  90    -102.386  23.574  54.470  1.00  0.00           O  
ATOM   1228  CB  PRO A  90    -100.711  25.579  52.404  1.00  0.00           C  
ATOM   1229  CG  PRO A  90    -100.028  24.362  51.792  1.00  0.00           C  
ATOM   1230  CD  PRO A  90     -99.087  23.913  52.907  1.00  0.00           C  
ATOM   1231  HA  PRO A  90    -100.507  26.177  54.432  1.00  0.00           H  
ATOM   1232 1HB  PRO A  90    -100.079  26.459  52.259  1.00  0.00           H  
ATOM   1233 2HB  PRO A  90    -100.244  24.747  51.860  1.00  0.00           H  
ATOM   1234 1HG  PRO A  90     -99.483  24.609  50.879  1.00  0.00           H  
ATOM   1235 2HG  PRO A  90     -99.275  23.959  52.486  1.00  0.00           H  
ATOM   1236 1HD  PRO A  90     -98.143  24.456  52.842  1.00  0.00           H  
ATOM   1237 2HD  PRO A  90     -99.565  24.092  53.883  1.00  0.00           H  
ATOM   1238  N   PRO A  91    -103.109  25.710  54.551  1.00  0.00           N  
ATOM   1239  CA  PRO A  91    -104.458  25.307  54.914  1.00  0.00           C  
ATOM   1240  C   PRO A  91    -105.032  24.326  53.907  1.00  0.00           C  
ATOM   1241  O   PRO A  91    -105.838  23.480  54.275  1.00  0.00           O  
ATOM   1242  CB  PRO A  91    -105.226  26.633  54.906  1.00  0.00           C  
ATOM   1243  CG  PRO A  91    -104.191  27.656  55.227  1.00  0.00           C  
ATOM   1244  CD  PRO A  91    -102.957  27.178  54.509  1.00  0.00           C  
ATOM   1245  HA  PRO A  91    -104.447  24.864  55.919  1.00  0.00           H  
ATOM   1246 1HB  PRO A  91    -105.695  26.793  53.924  1.00  0.00           H  
ATOM   1247 2HB  PRO A  91    -106.037  26.602  55.647  1.00  0.00           H  
ATOM   1248 1HG  PRO A  91    -104.519  28.650  54.886  1.00  0.00           H  
ATOM   1249 2HG  PRO A  91    -104.048  27.726  56.315  1.00  0.00           H  
ATOM   1250 1HD  PRO A  91    -102.961  27.557  53.477  1.00  0.00           H  
ATOM   1251 2HD  PRO A  91    -102.062  27.524  55.047  1.00  0.00           H  
ATOM   1252  N   GLY A  92    -104.603  24.513  52.650  1.00  0.00           N  
ATOM   1253  CA  GLY A  92    -105.068  23.885  51.431  1.00  0.00           C  
ATOM   1254  C   GLY A  92    -106.456  24.381  51.050  1.00  0.00           C  
ATOM   1255  O   GLY A  92    -106.651  24.899  49.957  1.00  0.00           O  
ATOM   1256  H   GLY A  92    -103.910  25.228  52.527  1.00  0.00           H  
ATOM   1257 1HA  GLY A  92    -104.368  24.095  50.623  1.00  0.00           H  
ATOM   1258 2HA  GLY A  92    -105.088  22.803  51.564  1.00  0.00           H  
ATOM   1259  N   GLY A  93    -107.387  24.279  52.003  1.00  0.00           N  
ATOM   1260  CA  GLY A  93    -108.776  24.708  51.938  1.00  0.00           C  
ATOM   1261  C   GLY A  93    -109.489  24.199  50.689  1.00  0.00           C  
ATOM   1262  O   GLY A  93    -110.299  24.901  50.093  1.00  0.00           O  
ATOM   1263  H   GLY A  93    -107.082  23.850  52.873  1.00  0.00           H  
ATOM   1264 1HA  GLY A  93    -109.309  24.353  52.820  1.00  0.00           H  
ATOM   1265 2HA  GLY A  93    -108.822  25.797  51.953  1.00  0.00           H  
ATOM   1266  N   CYS A  94    -109.074  23.019  50.229  1.00  0.00           N  
ATOM   1267  CA  CYS A  94    -109.336  22.586  48.868  1.00  0.00           C  
ATOM   1268  C   CYS A  94    -110.834  22.401  48.604  1.00  0.00           C  
ATOM   1269  O   CYS A  94    -111.565  21.917  49.467  1.00  0.00           O  
ATOM   1270  CB  CYS A  94    -108.536  21.306  48.584  1.00  0.00           C  
ATOM   1271  SG  CYS A  94    -108.461  20.887  46.825  1.00  0.00           S  
ATOM   1272  H   CYS A  94    -108.407  22.510  50.783  1.00  0.00           H  
ATOM   1273  HA  CYS A  94    -108.964  23.350  48.185  1.00  0.00           H  
ATOM   1274 1HB  CYS A  94    -107.512  21.448  48.932  1.00  0.00           H  
ATOM   1275 2HB  CYS A  94    -108.965  20.476  49.144  1.00  0.00           H  
ATOM   1276  N   HIS A  95    -111.269  22.804  47.404  1.00  0.00           N  
ATOM   1277  CA  HIS A  95    -112.668  23.072  47.061  1.00  0.00           C  
ATOM   1278  C   HIS A  95    -113.656  21.955  47.439  1.00  0.00           C  
ATOM   1279  O   HIS A  95    -114.748  22.277  47.891  1.00  0.00           O  
ATOM   1280  CB  HIS A  95    -112.781  23.346  45.558  1.00  0.00           C  
ATOM   1281  CG  HIS A  95    -114.173  23.663  45.108  1.00  0.00           C  
ATOM   1282  CD2 HIS A  95    -115.060  22.946  44.380  1.00  0.00           C  
ATOM   1283  ND1 HIS A  95    -114.798  24.855  45.409  1.00  0.00           N  
ATOM   1284  CE1 HIS A  95    -116.011  24.856  44.885  1.00  0.00           C  
ATOM   1285  NE2 HIS A  95    -116.195  23.709  44.256  1.00  0.00           N  
ATOM   1286  H   HIS A  95    -110.572  23.127  46.749  1.00  0.00           H  
ATOM   1287  HA  HIS A  95    -113.013  23.952  47.602  1.00  0.00           H  
ATOM   1288 1HB  HIS A  95    -112.136  24.184  45.291  1.00  0.00           H  
ATOM   1289 2HB  HIS A  95    -112.433  22.475  45.002  1.00  0.00           H  
ATOM   1290  HD2 HIS A  95    -114.905  21.947  43.970  1.00  0.00           H  
ATOM   1291  HE1 HIS A  95    -116.737  25.666  44.957  1.00  0.00           H  
ATOM   1292  HE2 HIS A  95    -117.031  23.433  43.762  1.00  0.00           H  
ATOM   1293  N   THR A  96    -113.239  20.692  47.300  1.00  0.00           N  
ATOM   1294  CA  THR A  96    -113.856  19.389  47.674  1.00  0.00           C  
ATOM   1295  C   THR A  96    -113.973  18.507  46.434  1.00  0.00           C  
ATOM   1296  O   THR A  96    -113.488  17.382  46.461  1.00  0.00           O  
ATOM   1297  CB  THR A  96    -115.243  19.388  48.357  1.00  0.00           C  
ATOM   1298  CG2 THR A  96    -115.236  19.860  49.811  1.00  0.00           C  
ATOM   1299  OG1 THR A  96    -116.173  20.137  47.622  1.00  0.00           O  
ATOM   1300  H   THR A  96    -112.304  20.607  46.935  1.00  0.00           H  
ATOM   1301  HA  THR A  96    -113.212  18.900  48.405  1.00  0.00           H  
ATOM   1302  HB  THR A  96    -115.603  18.359  48.371  1.00  0.00           H  
ATOM   1303  HG1 THR A  96    -115.878  21.062  47.707  1.00  0.00           H  
ATOM   1304 1HG2 THR A  96    -114.833  19.068  50.440  1.00  0.00           H  
ATOM   1305 2HG2 THR A  96    -114.636  20.760  49.937  1.00  0.00           H  
ATOM   1306 3HG2 THR A  96    -116.257  20.056  50.137  1.00  0.00           H  
ATOM   1307  N   ASP A  97    -114.511  19.044  45.329  1.00  0.00           N  
ATOM   1308  CA  ASP A  97    -114.435  18.387  44.022  1.00  0.00           C  
ATOM   1309  C   ASP A  97    -112.980  18.222  43.544  1.00  0.00           C  
ATOM   1310  O   ASP A  97    -112.610  17.201  42.963  1.00  0.00           O  
ATOM   1311  CB  ASP A  97    -115.232  19.183  42.985  1.00  0.00           C  
ATOM   1312  CG  ASP A  97    -116.737  19.082  43.188  1.00  0.00           C  
ATOM   1313  OD1 ASP A  97    -117.161  18.219  43.920  1.00  0.00           O  
ATOM   1314  OD2 ASP A  97    -117.448  19.866  42.608  1.00  0.00           O1-
ATOM   1315  H   ASP A  97    -115.055  19.890  45.425  1.00  0.00           H  
ATOM   1316  HA  ASP A  97    -114.871  17.392  44.110  1.00  0.00           H  
ATOM   1317 1HB  ASP A  97    -114.944  20.235  43.033  1.00  0.00           H  
ATOM   1318 2HB  ASP A  97    -114.988  18.824  41.984  1.00  0.00           H  
ATOM   1319  N   GLU A  98    -112.137  19.230  43.799  1.00  0.00           N  
ATOM   1320  CA  GLU A  98    -110.725  19.201  43.419  1.00  0.00           C  
ATOM   1321  C   GLU A  98    -109.948  18.102  44.151  1.00  0.00           C  
ATOM   1322  O   GLU A  98    -109.913  18.031  45.384  1.00  0.00           O  
ATOM   1323  CB  GLU A  98    -110.081  20.561  43.697  1.00  0.00           C  
ATOM   1324  CG  GLU A  98    -110.584  21.689  42.807  1.00  0.00           C  
ATOM   1325  CD  GLU A  98    -109.897  22.999  43.079  1.00  0.00           C  
ATOM   1326  OE1 GLU A  98    -110.048  23.513  44.161  1.00  0.00           O  
ATOM   1327  OE2 GLU A  98    -109.221  23.485  42.204  1.00  0.00           O1-
ATOM   1328  H   GLU A  98    -112.481  20.018  44.315  1.00  0.00           H  
ATOM   1329  HA  GLU A  98    -110.659  18.991  42.350  1.00  0.00           H  
ATOM   1330 1HB  GLU A  98    -110.264  20.845  44.733  1.00  0.00           H  
ATOM   1331 2HB  GLU A  98    -109.001  20.486  43.564  1.00  0.00           H  
ATOM   1332 1HG  GLU A  98    -110.419  21.416  41.765  1.00  0.00           H  
ATOM   1333 2HG  GLU A  98    -111.655  21.807  42.959  1.00  0.00           H  
ATOM   1334  N   PHE A  99    -109.288  17.248  43.363  1.00  0.00           N  
ATOM   1335  CA  PHE A  99    -108.497  16.138  43.868  1.00  0.00           C  
ATOM   1336  C   PHE A  99    -107.398  16.637  44.794  1.00  0.00           C  
ATOM   1337  O   PHE A  99    -106.565  17.451  44.395  1.00  0.00           O  
ATOM   1338  CB  PHE A  99    -107.944  15.275  42.732  1.00  0.00           C  
ATOM   1339  CG  PHE A  99    -107.187  14.074  43.265  1.00  0.00           C  
ATOM   1340  CD1 PHE A  99    -107.890  12.995  43.836  1.00  0.00           C  
ATOM   1341  CD2 PHE A  99    -105.779  14.058  43.238  1.00  0.00           C  
ATOM   1342  CE1 PHE A  99    -107.187  11.891  44.355  1.00  0.00           C  
ATOM   1343  CE2 PHE A  99    -105.080  12.956  43.760  1.00  0.00           C  
ATOM   1344  CZ  PHE A  99    -105.782  11.873  44.314  1.00  0.00           C  
ATOM   1345  H   PHE A  99    -109.173  17.501  42.392  1.00  0.00           H  
ATOM   1346  HA  PHE A  99    -109.153  15.474  44.433  1.00  0.00           H  
ATOM   1347 1HB  PHE A  99    -108.770  14.926  42.112  1.00  0.00           H  
ATOM   1348 2HB  PHE A  99    -107.291  15.878  42.102  1.00  0.00           H  
ATOM   1349  HD1 PHE A  99    -108.968  13.014  43.874  1.00  0.00           H  
ATOM   1350  HD2 PHE A  99    -105.231  14.884  42.804  1.00  0.00           H  
ATOM   1351  HE1 PHE A  99    -107.721  11.048  44.762  1.00  0.00           H  
ATOM   1352  HE2 PHE A  99    -104.003  12.919  43.697  1.00  0.00           H  
ATOM   1353  HZ  PHE A  99    -105.233  11.003  44.654  1.00  0.00           H  
ATOM   1354  N   GLN A 100    -107.403  16.155  46.041  1.00  0.00           N  
ATOM   1355  CA  GLN A 100    -106.378  16.575  46.982  1.00  0.00           C  
ATOM   1356  C   GLN A 100    -105.082  15.779  46.811  1.00  0.00           C  
ATOM   1357  O   GLN A 100    -105.049  14.560  46.955  1.00  0.00           O  
ATOM   1358  CB  GLN A 100    -106.890  16.434  48.417  1.00  0.00           C  
ATOM   1359  CG  GLN A 100    -105.916  16.917  49.477  1.00  0.00           C  
ATOM   1360  CD  GLN A 100    -106.491  16.823  50.878  1.00  0.00           C  
ATOM   1361  NE2 GLN A 100    -106.241  17.846  51.688  1.00  0.00           N  
ATOM   1362  OE1 GLN A 100    -107.153  15.843  51.228  1.00  0.00           O  
ATOM   1363  H   GLN A 100    -108.128  15.514  46.333  1.00  0.00           H  
ATOM   1364  HA  GLN A 100    -106.144  17.623  46.793  1.00  0.00           H  
ATOM   1365 1HB  GLN A 100    -107.817  16.998  48.530  1.00  0.00           H  
ATOM   1366 2HB  GLN A 100    -107.118  15.388  48.621  1.00  0.00           H  
ATOM   1367 1HG  GLN A 100    -105.016  16.303  49.435  1.00  0.00           H  
ATOM   1368 2HG  GLN A 100    -105.666  17.959  49.279  1.00  0.00           H  
ATOM   1369 1HE2 GLN A 100    -106.595  17.840  52.624  1.00  0.00           H  
ATOM   1370 2HE2 GLN A 100    -105.700  18.621  51.364  1.00  0.00           H  
ATOM   1371  N   CYS A 101    -103.992  16.494  46.581  1.00  0.00           N  
ATOM   1372  CA  CYS A 101    -102.651  15.973  46.689  1.00  0.00           C  
ATOM   1373  C   CYS A 101    -102.287  15.648  48.145  1.00  0.00           C  
ATOM   1374  O   CYS A 101    -102.422  16.483  49.041  1.00  0.00           O  
ATOM   1375  CB  CYS A 101    -101.729  17.033  46.115  1.00  0.00           C  
ATOM   1376  SG  CYS A 101    -100.011  16.549  45.972  1.00  0.00           S  
ATOM   1377  H   CYS A 101    -104.094  17.485  46.389  1.00  0.00           H  
ATOM   1378  HA  CYS A 101    -102.588  15.052  46.108  1.00  0.00           H  
ATOM   1379 1HB  CYS A 101    -102.085  17.284  45.113  1.00  0.00           H  
ATOM   1380 2HB  CYS A 101    -101.780  17.931  46.731  1.00  0.00           H  
ATOM   1381  N   ARG A 102    -101.859  14.409  48.396  1.00  0.00           N  
ATOM   1382  CA  ARG A 102    -101.859  13.801  49.741  1.00  0.00           C  
ATOM   1383  C   ARG A 102    -100.821  14.321  50.723  1.00  0.00           C  
ATOM   1384  O   ARG A 102    -101.074  14.253  51.923  1.00  0.00           O  
ATOM   1385  CB  ARG A 102    -101.662  12.298  49.615  1.00  0.00           C  
ATOM   1386  CG  ARG A 102    -102.831  11.550  48.994  1.00  0.00           C  
ATOM   1387  CD  ARG A 102    -102.586  10.086  48.951  1.00  0.00           C  
ATOM   1388  NE  ARG A 102    -103.700   9.367  48.355  1.00  0.00           N  
ATOM   1389  CZ  ARG A 102    -103.830   9.114  47.037  1.00  0.00           C  
ATOM   1390  NH1 ARG A 102    -102.910   9.528  46.194  1.00  0.00           N1+
ATOM   1391  NH2 ARG A 102    -104.883   8.451  46.592  1.00  0.00           N  
ATOM   1392  H   ARG A 102    -101.725  13.804  47.594  1.00  0.00           H  
ATOM   1393  HA  ARG A 102    -102.822  13.999  50.209  1.00  0.00           H  
ATOM   1394 1HB  ARG A 102    -100.780  12.095  49.008  1.00  0.00           H  
ATOM   1395 2HB  ARG A 102    -101.485  11.871  50.602  1.00  0.00           H  
ATOM   1396 1HG  ARG A 102    -103.731  11.730  49.581  1.00  0.00           H  
ATOM   1397 2HG  ARG A 102    -102.988  11.904  47.973  1.00  0.00           H  
ATOM   1398 1HD  ARG A 102    -101.693   9.883  48.359  1.00  0.00           H  
ATOM   1399 2HD  ARG A 102    -102.441   9.711  49.963  1.00  0.00           H  
ATOM   1400  HE  ARG A 102    -104.428   9.033  48.971  1.00  0.00           H  
ATOM   1401 1HH1 ARG A 102    -102.105  10.036  46.533  1.00  0.00           H  
ATOM   1402 2HH1 ARG A 102    -103.008   9.339  45.207  1.00  0.00           H  
ATOM   1403 1HH2 ARG A 102    -105.592   8.132  47.241  1.00  0.00           H  
ATOM   1404 2HH2 ARG A 102    -104.981   8.261  45.606  1.00  0.00           H  
ATOM   1405  N   LEU A 103     -99.681  14.803  50.232  1.00  0.00           N  
ATOM   1406  CA  LEU A 103     -98.613  15.362  51.065  1.00  0.00           C  
ATOM   1407  C   LEU A 103     -98.609  16.888  51.010  1.00  0.00           C  
ATOM   1408  O   LEU A 103     -98.414  17.539  52.036  1.00  0.00           O  
ATOM   1409  CB  LEU A 103     -97.249  14.825  50.611  1.00  0.00           C  
ATOM   1410  CG  LEU A 103     -97.064  13.307  50.713  1.00  0.00           C  
ATOM   1411  CD1 LEU A 103     -95.703  12.921  50.148  1.00  0.00           C  
ATOM   1412  CD2 LEU A 103     -97.195  12.875  52.167  1.00  0.00           C  
ATOM   1413  H   LEU A 103     -99.542  14.761  49.237  1.00  0.00           H  
ATOM   1414  HA  LEU A 103     -98.783  15.055  52.097  1.00  0.00           H  
ATOM   1415 1HB  LEU A 103     -97.093  15.108  49.571  1.00  0.00           H  
ATOM   1416 2HB  LEU A 103     -96.472  15.296  51.214  1.00  0.00           H  
ATOM   1417  HG  LEU A 103     -97.826  12.805  50.115  1.00  0.00           H  
ATOM   1418 1HD1 LEU A 103     -95.572  11.841  50.221  1.00  0.00           H  
ATOM   1419 2HD1 LEU A 103     -95.644  13.224  49.102  1.00  0.00           H  
ATOM   1420 3HD1 LEU A 103     -94.919  13.420  50.716  1.00  0.00           H  
ATOM   1421 1HD2 LEU A 103     -97.063  11.795  52.239  1.00  0.00           H  
ATOM   1422 2HD2 LEU A 103     -96.432  13.374  52.764  1.00  0.00           H  
ATOM   1423 3HD2 LEU A 103     -98.183  13.147  52.539  1.00  0.00           H  
ATOM   1424  N   ASP A 104     -98.849  17.464  49.827  1.00  0.00           N  
ATOM   1425  CA  ASP A 104     -98.797  18.918  49.701  1.00  0.00           C  
ATOM   1426  C   ASP A 104    -100.061  19.624  50.225  1.00  0.00           C  
ATOM   1427  O   ASP A 104    -100.005  20.788  50.612  1.00  0.00           O  
ATOM   1428  CB  ASP A 104     -98.574  19.300  48.236  1.00  0.00           C  
ATOM   1429  CG  ASP A 104     -97.198  18.898  47.721  1.00  0.00           C  
ATOM   1430  OD1 ASP A 104     -96.233  19.502  48.126  1.00  0.00           O  
ATOM   1431  OD2 ASP A 104     -97.126  17.990  46.928  1.00  0.00           O1-
ATOM   1432  H   ASP A 104     -98.925  16.901  48.994  1.00  0.00           H  
ATOM   1433  HA  ASP A 104     -97.961  19.287  50.297  1.00  0.00           H  
ATOM   1434 1HB  ASP A 104     -99.332  18.823  47.615  1.00  0.00           H  
ATOM   1435 2HB  ASP A 104     -98.686  20.379  48.119  1.00  0.00           H  
ATOM   1436  N   GLY A 105    -101.200  18.927  50.263  1.00  0.00           N  
ATOM   1437  CA  GLY A 105    -102.518  19.530  50.481  1.00  0.00           C  
ATOM   1438  C   GLY A 105    -103.015  20.380  49.307  1.00  0.00           C  
ATOM   1439  O   GLY A 105    -104.053  21.038  49.397  1.00  0.00           O  
ATOM   1440  H   GLY A 105    -101.189  17.956  49.978  1.00  0.00           H  
ATOM   1441 1HA  GLY A 105    -103.251  18.745  50.669  1.00  0.00           H  
ATOM   1442 2HA  GLY A 105    -102.487  20.159  51.369  1.00  0.00           H  
ATOM   1443  N   LEU A 106    -102.275  20.366  48.200  1.00  0.00           N  
ATOM   1444  CA  LEU A 106    -102.560  21.104  46.976  1.00  0.00           C  
ATOM   1445  C   LEU A 106    -103.704  20.493  46.161  1.00  0.00           C  
ATOM   1446  O   LEU A 106    -103.689  19.305  45.855  1.00  0.00           O  
ATOM   1447  CB  LEU A 106    -101.297  21.171  46.111  1.00  0.00           C  
ATOM   1448  CG  LEU A 106    -101.424  21.968  44.804  1.00  0.00           C  
ATOM   1449  CD1 LEU A 106    -101.664  23.436  45.127  1.00  0.00           C  
ATOM   1450  CD2 LEU A 106    -100.163  21.787  43.975  1.00  0.00           C  
ATOM   1451  H   LEU A 106    -101.421  19.835  48.228  1.00  0.00           H  
ATOM   1452  HA  LEU A 106    -102.862  22.116  47.244  1.00  0.00           H  
ATOM   1453 1HB  LEU A 106    -100.498  21.623  46.695  1.00  0.00           H  
ATOM   1454 2HB  LEU A 106    -100.998  20.155  45.850  1.00  0.00           H  
ATOM   1455  HG  LEU A 106    -102.286  21.604  44.242  1.00  0.00           H  
ATOM   1456 1HD1 LEU A 106    -101.755  24.002  44.200  1.00  0.00           H  
ATOM   1457 2HD1 LEU A 106    -102.582  23.537  45.706  1.00  0.00           H  
ATOM   1458 3HD1 LEU A 106    -100.826  23.822  45.707  1.00  0.00           H  
ATOM   1459 1HD2 LEU A 106    -100.255  22.353  43.046  1.00  0.00           H  
ATOM   1460 2HD2 LEU A 106     -99.302  22.151  44.536  1.00  0.00           H  
ATOM   1461 3HD2 LEU A 106    -100.027  20.731  43.742  1.00  0.00           H  
ATOM   1462  N   CYS A 107    -104.671  21.310  45.760  1.00  0.00           N  
ATOM   1463  CA  CYS A 107    -105.668  20.913  44.765  1.00  0.00           C  
ATOM   1464  C   CYS A 107    -105.045  20.705  43.385  1.00  0.00           C  
ATOM   1465  O   CYS A 107    -104.288  21.561  42.925  1.00  0.00           O  
ATOM   1466  CB  CYS A 107    -106.687  22.049  44.592  1.00  0.00           C  
ATOM   1467  SG  CYS A 107    -107.657  22.577  46.021  1.00  0.00           S  
ATOM   1468  H   CYS A 107    -104.624  22.277  46.026  1.00  0.00           H  
ATOM   1469  HA  CYS A 107    -106.115  19.970  45.082  1.00  0.00           H  
ATOM   1470 1HB  CYS A 107    -106.162  22.924  44.212  1.00  0.00           H  
ATOM   1471 2HB  CYS A 107    -107.435  21.756  43.855  1.00  0.00           H  
ATOM   1472  N   ILE A 108    -105.512  19.680  42.675  1.00  0.00           N  
ATOM   1473  CA  ILE A 108    -105.432  19.625  41.215  1.00  0.00           C  
ATOM   1474  C   ILE A 108    -106.738  19.084  40.647  1.00  0.00           C  
ATOM   1475  O   ILE A 108    -107.441  18.353  41.351  1.00  0.00           O  
ATOM   1476  CB  ILE A 108    -104.229  18.763  40.745  1.00  0.00           C  
ATOM   1477  CG1 ILE A 108    -104.306  17.305  41.265  1.00  0.00           C  
ATOM   1478  CG2 ILE A 108    -102.893  19.436  41.113  1.00  0.00           C  
ATOM   1479  CD1 ILE A 108    -103.164  16.415  40.765  1.00  0.00           C  
ATOM   1480  H   ILE A 108    -106.111  18.992  43.122  1.00  0.00           H  
ATOM   1481  HA  ILE A 108    -105.271  20.635  40.839  1.00  0.00           H  
ATOM   1482  HB  ILE A 108    -104.264  18.720  39.657  1.00  0.00           H  
ATOM   1483 1HG1 ILE A 108    -105.240  16.855  40.926  1.00  0.00           H  
ATOM   1484 2HG1 ILE A 108    -104.300  17.295  42.355  1.00  0.00           H  
ATOM   1485 1HG2 ILE A 108    -102.072  18.954  40.579  1.00  0.00           H  
ATOM   1486 2HG2 ILE A 108    -102.911  20.483  40.814  1.00  0.00           H  
ATOM   1487 3HG2 ILE A 108    -102.714  19.372  42.186  1.00  0.00           H  
ATOM   1488 1HD1 ILE A 108    -103.284  15.409  41.169  1.00  0.00           H  
ATOM   1489 2HD1 ILE A 108    -103.184  16.376  39.676  1.00  0.00           H  
ATOM   1490 3HD1 ILE A 108    -102.212  16.827  41.096  1.00  0.00           H  
ATOM   1491  N   PRO A 109    -107.066  19.372  39.376  1.00  0.00           N  
ATOM   1492  CA  PRO A 109    -108.284  18.859  38.791  1.00  0.00           C  
ATOM   1493  C   PRO A 109    -108.397  17.345  38.861  1.00  0.00           C  
ATOM   1494  O   PRO A 109    -107.441  16.611  38.604  1.00  0.00           O  
ATOM   1495  CB  PRO A 109    -108.179  19.344  37.341  1.00  0.00           C  
ATOM   1496  CG  PRO A 109    -107.325  20.563  37.424  1.00  0.00           C  
ATOM   1497  CD  PRO A 109    -106.308  20.235  38.484  1.00  0.00           C  
ATOM   1498  HA  PRO A 109    -109.149  19.310  39.301  1.00  0.00           H  
ATOM   1499 1HB  PRO A 109    -107.738  18.556  36.712  1.00  0.00           H  
ATOM   1500 2HB  PRO A 109    -109.182  19.552  36.940  1.00  0.00           H  
ATOM   1501 1HG  PRO A 109    -106.866  20.772  36.447  1.00  0.00           H  
ATOM   1502 2HG  PRO A 109    -107.938  21.439  37.681  1.00  0.00           H  
ATOM   1503 1HD  PRO A 109    -105.458  19.707  38.028  1.00  0.00           H  
ATOM   1504 2HD  PRO A 109    -105.972  21.163  38.970  1.00  0.00           H  
ATOM   1505  N   LEU A 110    -109.634  16.910  39.125  1.00  0.00           N  
ATOM   1506  CA  LEU A 110    -110.148  15.536  39.104  1.00  0.00           C  
ATOM   1507  C   LEU A 110    -109.388  14.617  38.140  1.00  0.00           C  
ATOM   1508  O   LEU A 110    -109.137  13.452  38.451  1.00  0.00           O  
ATOM   1509  CB  LEU A 110    -111.634  15.547  38.724  1.00  0.00           C  
ATOM   1510  CG  LEU A 110    -112.317  14.175  38.665  1.00  0.00           C  
ATOM   1511  CD1 LEU A 110    -112.268  13.524  40.040  1.00  0.00           C  
ATOM   1512  CD2 LEU A 110    -113.752  14.342  38.190  1.00  0.00           C  
ATOM   1513  H   LEU A 110    -110.290  17.636  39.405  1.00  0.00           H  
ATOM   1514  HA  LEU A 110    -110.040  15.111  40.102  1.00  0.00           H  
ATOM   1515 1HB  LEU A 110    -112.174  16.155  39.449  1.00  0.00           H  
ATOM   1516 2HB  LEU A 110    -111.738  16.012  37.743  1.00  0.00           H  
ATOM   1517  HG  LEU A 110    -111.778  13.530  37.971  1.00  0.00           H  
ATOM   1518 1HD1 LEU A 110    -112.753  12.549  40.000  1.00  0.00           H  
ATOM   1519 2HD1 LEU A 110    -111.229  13.399  40.347  1.00  0.00           H  
ATOM   1520 3HD1 LEU A 110    -112.787  14.155  40.761  1.00  0.00           H  
ATOM   1521 1HD2 LEU A 110    -114.237  13.366  38.147  1.00  0.00           H  
ATOM   1522 2HD2 LEU A 110    -114.294  14.986  38.884  1.00  0.00           H  
ATOM   1523 3HD2 LEU A 110    -113.757  14.793  37.198  1.00  0.00           H  
ATOM   1524  N   ARG A 111    -109.085  15.157  36.948  1.00  0.00           N  
ATOM   1525  CA  ARG A 111    -108.418  14.487  35.842  1.00  0.00           C  
ATOM   1526  C   ARG A 111    -107.193  13.688  36.228  1.00  0.00           C  
ATOM   1527  O   ARG A 111    -107.107  12.539  35.845  1.00  0.00           O  
ATOM   1528  CB  ARG A 111    -108.009  15.509  34.795  1.00  0.00           C  
ATOM   1529  CG  ARG A 111    -107.321  14.930  33.568  1.00  0.00           C  
ATOM   1530  CD  ARG A 111    -106.973  15.985  32.582  1.00  0.00           C  
ATOM   1531  NE  ARG A 111    -106.275  15.441  31.430  1.00  0.00           N  
ATOM   1532  CZ  ARG A 111    -105.823  16.174  30.392  1.00  0.00           C  
ATOM   1533  NH1 ARG A 111    -106.005  17.477  30.379  1.00  0.00           N1+
ATOM   1534  NH2 ARG A 111    -105.198  15.584  29.389  1.00  0.00           N  
ATOM   1535  H   ARG A 111    -109.275  16.143  36.853  1.00  0.00           H  
ATOM   1536  HA  ARG A 111    -109.116  13.779  35.396  1.00  0.00           H  
ATOM   1537 1HB  ARG A 111    -108.889  16.054  34.453  1.00  0.00           H  
ATOM   1538 2HB  ARG A 111    -107.329  16.237  35.240  1.00  0.00           H  
ATOM   1539 1HG  ARG A 111    -106.402  14.426  33.870  1.00  0.00           H  
ATOM   1540 2HG  ARG A 111    -107.986  14.214  33.083  1.00  0.00           H  
ATOM   1541 1HD  ARG A 111    -107.884  16.471  32.232  1.00  0.00           H  
ATOM   1542 2HD  ARG A 111    -106.327  16.724  33.054  1.00  0.00           H  
ATOM   1543  HE  ARG A 111    -106.117  14.443  31.404  1.00  0.00           H  
ATOM   1544 1HH1 ARG A 111    -106.482  17.928  31.147  1.00  0.00           H  
ATOM   1545 2HH1 ARG A 111    -105.665  18.026  29.602  1.00  0.00           H  
ATOM   1546 1HH2 ARG A 111    -105.058  14.583  29.398  1.00  0.00           H  
ATOM   1547 2HH2 ARG A 111    -104.860  16.133  28.612  1.00  0.00           H  
ATOM   1548  N   TRP A 112    -106.262  14.288  36.948  1.00  0.00           N  
ATOM   1549  CA  TRP A 112    -104.966  13.694  37.273  1.00  0.00           C  
ATOM   1550  C   TRP A 112    -105.047  12.753  38.492  1.00  0.00           C  
ATOM   1551  O   TRP A 112    -104.025  12.392  39.061  1.00  0.00           O  
ATOM   1552  CB  TRP A 112    -104.044  14.871  37.614  1.00  0.00           C  
ATOM   1553  CG  TRP A 112    -103.504  15.688  36.484  1.00  0.00           C  
ATOM   1554  CD1 TRP A 112    -102.303  15.450  35.923  1.00  0.00           C  
ATOM   1555  CD2 TRP A 112    -103.989  16.925  35.870  1.00  0.00           C  
ATOM   1556  CE2 TRP A 112    -102.976  17.405  34.984  1.00  0.00           C  
ATOM   1557  CE3 TRP A 112    -105.164  17.701  35.970  1.00  0.00           C  
ATOM   1558  NE1 TRP A 112    -101.946  16.505  35.113  1.00  0.00           N  
ATOM   1559  CZ2 TRP A 112    -103.114  18.587  34.243  1.00  0.00           C  
ATOM   1560  CZ3 TRP A 112    -105.333  18.860  35.186  1.00  0.00           C  
ATOM   1561  CH2 TRP A 112    -104.311  19.311  34.334  1.00  0.00           C  
ATOM   1562  H   TRP A 112    -106.457  15.212  37.314  1.00  0.00           H  
ATOM   1563  HA  TRP A 112    -104.633  13.102  36.419  1.00  0.00           H  
ATOM   1564 1HB  TRP A 112    -104.567  15.539  38.299  1.00  0.00           H  
ATOM   1565 2HB  TRP A 112    -103.154  14.502  38.123  1.00  0.00           H  
ATOM   1566  HD1 TRP A 112    -101.650  14.628  36.202  1.00  0.00           H  
ATOM   1567  HE1 TRP A 112    -100.954  16.738  34.952  1.00  0.00           H  
ATOM   1568  HE3 TRP A 112    -105.928  17.403  36.670  1.00  0.00           H  
ATOM   1569  HZ2 TRP A 112    -102.290  18.930  33.631  1.00  0.00           H  
ATOM   1570  HZ3 TRP A 112    -106.241  19.438  35.251  1.00  0.00           H  
ATOM   1571  HH2 TRP A 112    -104.431  20.223  33.769  1.00  0.00           H  
ATOM   1572  N   ARG A 113    -106.252  12.398  38.960  1.00  0.00           N  
ATOM   1573  CA  ARG A 113    -106.472  11.710  40.245  1.00  0.00           C  
ATOM   1574  C   ARG A 113    -105.575  10.531  40.623  1.00  0.00           C  
ATOM   1575  O   ARG A 113    -105.405  10.315  41.810  1.00  0.00           O  
ATOM   1576  CB  ARG A 113    -107.909  11.211  40.286  1.00  0.00           C  
ATOM   1577  CG  ARG A 113    -108.234  10.117  39.280  1.00  0.00           C  
ATOM   1578  CD  ARG A 113    -109.683   9.790  39.274  1.00  0.00           C  
ATOM   1579  NE  ARG A 113    -109.994   8.721  38.339  1.00  0.00           N  
ATOM   1580  CZ  ARG A 113    -110.209   8.897  37.021  1.00  0.00           C  
ATOM   1581  NH1 ARG A 113    -110.144  10.102  36.498  1.00  0.00           N1+
ATOM   1582  NH2 ARG A 113    -110.485   7.858  36.252  1.00  0.00           N  
ATOM   1583  H   ARG A 113    -107.060  12.671  38.419  1.00  0.00           H  
ATOM   1584  HA  ARG A 113    -106.311  12.425  41.052  1.00  0.00           H  
ATOM   1585 1HB  ARG A 113    -108.131  10.822  41.278  1.00  0.00           H  
ATOM   1586 2HB  ARG A 113    -108.589  12.042  40.100  1.00  0.00           H  
ATOM   1587 1HG  ARG A 113    -107.953  10.446  38.280  1.00  0.00           H  
ATOM   1588 2HG  ARG A 113    -107.680   9.212  39.535  1.00  0.00           H  
ATOM   1589 1HD  ARG A 113    -109.989   9.471  40.270  1.00  0.00           H  
ATOM   1590 2HD  ARG A 113    -110.254  10.672  38.986  1.00  0.00           H  
ATOM   1591  HE  ARG A 113    -110.053   7.780  38.703  1.00  0.00           H  
ATOM   1592 1HH1 ARG A 113    -109.932  10.896  37.086  1.00  0.00           H  
ATOM   1593 2HH1 ARG A 113    -110.304  10.233  35.511  1.00  0.00           H  
ATOM   1594 1HH2 ARG A 113    -110.536   6.931  36.653  1.00  0.00           H  
ATOM   1595 2HH2 ARG A 113    -110.646   7.990  35.264  1.00  0.00           H  
ATOM   1596  N   CYS A 114    -105.148   9.719  39.662  1.00  0.00           N  
ATOM   1597  CA  CYS A 114    -104.450   8.451  39.893  1.00  0.00           C  
ATOM   1598  C   CYS A 114    -103.931   7.864  38.569  1.00  0.00           C  
ATOM   1599  O   CYS A 114    -103.835   6.643  38.436  1.00  0.00           O  
ATOM   1600  CB  CYS A 114    -105.436   7.427  40.541  1.00  0.00           C  
ATOM   1601  SG  CYS A 114    -105.566   7.292  42.345  1.00  0.00           S  
ATOM   1602  H   CYS A 114    -105.346   9.975  38.705  1.00  0.00           H  
ATOM   1603  HA  CYS A 114    -103.600   8.639  40.550  1.00  0.00           H  
ATOM   1604 1HB  CYS A 114    -106.429   7.599  40.132  1.00  0.00           H  
ATOM   1605 2HB  CYS A 114    -105.134   6.415  40.277  1.00  0.00           H  
ATOM   1606  N   ASP A 115    -103.757   8.689  37.537  1.00  0.00           N  
ATOM   1607  CA  ASP A 115    -103.744   8.207  36.152  1.00  0.00           C  
ATOM   1608  C   ASP A 115    -102.524   7.320  35.814  1.00  0.00           C  
ATOM   1609  O   ASP A 115    -102.468   6.742  34.728  1.00  0.00           O  
ATOM   1610  CB  ASP A 115    -103.971   9.384  35.199  1.00  0.00           C  
ATOM   1611  CG  ASP A 115    -105.427   9.876  35.201  1.00  0.00           C  
ATOM   1612  OD1 ASP A 115    -106.040   9.901  36.296  1.00  0.00           O  
ATOM   1613  OD2 ASP A 115    -105.891  10.264  34.095  1.00  0.00           O1-
ATOM   1614  H   ASP A 115    -103.793   9.685  37.691  1.00  0.00           H  
ATOM   1615  HA  ASP A 115    -104.629   7.590  35.992  1.00  0.00           H  
ATOM   1616 1HB  ASP A 115    -103.326  10.216  35.479  1.00  0.00           H  
ATOM   1617 2HB  ASP A 115    -103.697   9.087  34.184  1.00  0.00           H  
ATOM   1618  N   GLY A 116    -101.588   7.173  36.755  1.00  0.00           N  
ATOM   1619  CA  GLY A 116    -100.310   6.501  36.595  1.00  0.00           C  
ATOM   1620  C   GLY A 116     -99.315   7.454  35.928  1.00  0.00           C  
ATOM   1621  O   GLY A 116     -98.690   7.113  34.925  1.00  0.00           O  
ATOM   1622  H   GLY A 116    -101.706   7.694  37.622  1.00  0.00           H  
ATOM   1623 1HA  GLY A 116     -99.942   6.182  37.570  1.00  0.00           H  
ATOM   1624 2HA  GLY A 116    -100.444   5.603  35.993  1.00  0.00           H  
ATOM   1625  N   ASP A 117     -99.274   8.687  36.427  1.00  0.00           N  
ATOM   1626  CA  ASP A 117     -99.096   9.920  35.667  1.00  0.00           C  
ATOM   1627  C   ASP A 117     -98.264  10.987  36.405  1.00  0.00           C  
ATOM   1628  O   ASP A 117     -97.578  11.769  35.751  1.00  0.00           O  
ATOM   1629  CB  ASP A 117    -100.465  10.504  35.308  1.00  0.00           C  
ATOM   1630  CG  ASP A 117    -100.375  11.662  34.324  1.00  0.00           C  
ATOM   1631  OD1 ASP A 117     -99.415  11.724  33.594  1.00  0.00           O  
ATOM   1632  OD2 ASP A 117    -101.268  12.476  34.314  1.00  0.00           O1-
ATOM   1633  H   ASP A 117     -99.695   8.792  37.350  1.00  0.00           H  
ATOM   1634  HA  ASP A 117     -98.558   9.686  34.749  1.00  0.00           H  
ATOM   1635 1HB  ASP A 117    -101.089   9.724  34.872  1.00  0.00           H  
ATOM   1636 2HB  ASP A 117    -100.960  10.853  36.214  1.00  0.00           H  
ATOM   1637  N   THR A 118     -98.222  10.938  37.744  1.00  0.00           N  
ATOM   1638  CA  THR A 118     -97.275  11.668  38.612  1.00  0.00           C  
ATOM   1639  C   THR A 118     -97.252  13.189  38.381  1.00  0.00           C  
ATOM   1640  O   THR A 118     -96.220  13.766  38.033  1.00  0.00           O  
ATOM   1641  CB  THR A 118     -95.849  11.116  38.429  1.00  0.00           C  
ATOM   1642  CG2 THR A 118     -95.819   9.618  38.693  1.00  0.00           C  
ATOM   1643  OG1 THR A 118     -95.403  11.373  37.093  1.00  0.00           O  
ATOM   1644  H   THR A 118     -98.738  10.184  38.193  1.00  0.00           H  
ATOM   1645  HA  THR A 118     -97.576  11.525  39.650  1.00  0.00           H  
ATOM   1646  HB  THR A 118     -95.175  11.616  39.125  1.00  0.00           H  
ATOM   1647  HG1 THR A 118     -96.094  11.831  36.607  1.00  0.00           H  
ATOM   1648 1HG2 THR A 118     -94.804   9.246  38.559  1.00  0.00           H  
ATOM   1649 2HG2 THR A 118     -96.147   9.421  39.713  1.00  0.00           H  
ATOM   1650 3HG2 THR A 118     -96.485   9.114  37.994  1.00  0.00           H  
ATOM   1651  N   ASP A 119     -98.396  13.864  38.569  1.00  0.00           N  
ATOM   1652  CA  ASP A 119     -98.519  15.322  38.367  1.00  0.00           C  
ATOM   1653  C   ASP A 119     -99.410  16.083  39.371  1.00  0.00           C  
ATOM   1654  O   ASP A 119    -100.359  16.779  39.009  1.00  0.00           O  
ATOM   1655  CB  ASP A 119     -98.777  15.661  36.880  1.00  0.00           C  
ATOM   1656  CG  ASP A 119     -98.690  17.158  36.495  1.00  0.00           C  
ATOM   1657  OD1 ASP A 119     -97.936  17.916  37.152  1.00  0.00           O  
ATOM   1658  OD2 ASP A 119     -99.346  17.520  35.479  1.00  0.00           O1-
ATOM   1659  H   ASP A 119     -99.222  13.332  38.796  1.00  0.00           H  
ATOM   1660  HA  ASP A 119     -97.531  15.771  38.473  1.00  0.00           H  
ATOM   1661 1HB  ASP A 119     -98.044  15.128  36.274  1.00  0.00           H  
ATOM   1662 2HB  ASP A 119     -99.770  15.313  36.594  1.00  0.00           H  
ATOM   1663  N   CYS A 120     -99.096  15.961  40.664  1.00  0.00           N  
ATOM   1664  CA  CYS A 120     -99.265  17.066  41.613  1.00  0.00           C  
ATOM   1665  C   CYS A 120     -97.938  17.778  41.912  1.00  0.00           C  
ATOM   1666  O   CYS A 120     -97.828  19.002  41.828  1.00  0.00           O  
ATOM   1667  CB  CYS A 120     -99.827  16.559  42.958  1.00  0.00           C  
ATOM   1668  SG  CYS A 120     -99.549  17.682  44.365  1.00  0.00           S  
ATOM   1669  H   CYS A 120     -98.499  15.189  40.949  1.00  0.00           H  
ATOM   1670  HA  CYS A 120     -99.949  17.795  41.177  1.00  0.00           H  
ATOM   1671 1HB  CYS A 120    -100.888  16.351  42.862  1.00  0.00           H  
ATOM   1672 2HB  CYS A 120     -99.337  15.625  43.228  1.00  0.00           H  
ATOM   1673  N   MET A 121     -96.975  17.003  42.408  1.00  0.00           N  
ATOM   1674  CA  MET A 121     -95.712  17.476  42.959  1.00  0.00           C  
ATOM   1675  C   MET A 121     -94.745  16.282  42.881  1.00  0.00           C  
ATOM   1676  O   MET A 121     -94.440  15.810  41.791  1.00  0.00           O  
ATOM   1677  CB  MET A 121     -95.937  18.045  44.380  1.00  0.00           C  
ATOM   1678  CG  MET A 121     -94.745  18.856  44.907  1.00  0.00           C  
ATOM   1679  SD  MET A 121     -94.315  20.346  43.955  1.00  0.00           S  
ATOM   1680  CE  MET A 121     -95.862  21.290  44.085  1.00  0.00           C  
ATOM   1681  H   MET A 121     -97.145  16.006  42.434  1.00  0.00           H  
ATOM   1682  HA  MET A 121     -95.356  18.304  42.346  1.00  0.00           H  
ATOM   1683 1HB  MET A 121     -96.803  18.704  44.370  1.00  0.00           H  
ATOM   1684 2HB  MET A 121     -96.153  17.229  45.069  1.00  0.00           H  
ATOM   1685 1HG  MET A 121     -94.978  19.169  45.927  1.00  0.00           H  
ATOM   1686 2HG  MET A 121     -93.856  18.228  44.924  1.00  0.00           H  
ATOM   1687 1HE  MET A 121     -95.720  22.282  43.662  1.00  0.00           H  
ATOM   1688 2HE  MET A 121     -96.654  20.782  43.535  1.00  0.00           H  
ATOM   1689 3HE  MET A 121     -96.152  21.383  45.133  1.00  0.00           H  
ATOM   1690  N   ASP A 122     -94.360  15.691  44.014  1.00  0.00           N  
ATOM   1691  CA  ASP A 122     -94.013  14.269  44.045  1.00  0.00           C  
ATOM   1692  C   ASP A 122     -95.220  13.394  43.752  1.00  0.00           C  
ATOM   1693  O   ASP A 122     -96.335  13.772  44.118  1.00  0.00           O  
ATOM   1694  CB  ASP A 122     -93.425  13.889  45.405  1.00  0.00           C  
ATOM   1695  CG  ASP A 122     -92.036  14.469  45.634  1.00  0.00           C  
ATOM   1696  OD1 ASP A 122     -91.443  14.930  44.687  1.00  0.00           O  
ATOM   1697  OD2 ASP A 122     -91.581  14.446  46.753  1.00  0.00           O1-
ATOM   1698  H   ASP A 122     -94.515  16.151  44.901  1.00  0.00           H  
ATOM   1699  HA  ASP A 122     -93.263  14.079  43.277  1.00  0.00           H  
ATOM   1700 1HB  ASP A 122     -94.085  14.241  46.199  1.00  0.00           H  
ATOM   1701 2HB  ASP A 122     -93.367  12.803  45.486  1.00  0.00           H  
ATOM   1702  N   SER A 123     -94.954  12.171  43.262  1.00  0.00           N  
ATOM   1703  CA  SER A 123     -95.887  11.088  42.884  1.00  0.00           C  
ATOM   1704  C   SER A 123     -96.879  10.616  43.968  1.00  0.00           C  
ATOM   1705  O   SER A 123     -97.437   9.518  43.905  1.00  0.00           O  
ATOM   1706  CB  SER A 123     -95.078   9.891  42.423  1.00  0.00           C  
ATOM   1707  OG  SER A 123     -94.333   9.351  43.480  1.00  0.00           O  
ATOM   1708  H   SER A 123     -93.981  11.980  43.080  1.00  0.00           H  
ATOM   1709  HA  SER A 123     -96.516  11.442  42.067  1.00  0.00           H  
ATOM   1710 1HB  SER A 123     -95.749   9.131  42.021  1.00  0.00           H  
ATOM   1711 2HB  SER A 123     -94.408  10.194  41.619  1.00  0.00           H  
ATOM   1712  HG  SER A 123     -94.633   8.444  43.578  1.00  0.00           H  
ATOM   1713  N   SER A 124     -97.017  11.375  45.047  1.00  0.00           N  
ATOM   1714  CA  SER A 124     -97.956  11.201  46.144  1.00  0.00           C  
ATOM   1715  C   SER A 124     -99.416  11.173  45.704  1.00  0.00           C  
ATOM   1716  O   SER A 124    -100.193  10.416  46.286  1.00  0.00           O  
ATOM   1717  CB  SER A 124     -97.759  12.312  47.156  1.00  0.00           C  
ATOM   1718  OG  SER A 124     -98.093  13.557  46.605  1.00  0.00           O  
ATOM   1719  H   SER A 124     -96.548  12.266  44.976  1.00  0.00           H  
ATOM   1720  HA  SER A 124     -97.756  10.242  46.624  1.00  0.00           H  
ATOM   1721 1HB  SER A 124     -98.380  12.123  48.032  1.00  0.00           H  
ATOM   1722 2HB  SER A 124     -96.722  12.325  47.487  1.00  0.00           H  
ATOM   1723  HG  SER A 124     -97.507  13.679  45.852  1.00  0.00           H  
ATOM   1724  N   ASP A 125     -99.742  11.919  44.645  1.00  0.00           N  
ATOM   1725  CA  ASP A 125    -100.943  11.760  43.810  1.00  0.00           C  
ATOM   1726  C   ASP A 125    -101.267  10.296  43.526  1.00  0.00           C  
ATOM   1727  O   ASP A 125    -102.341   9.815  43.913  1.00  0.00           O  
ATOM   1728  CB  ASP A 125    -100.769  12.503  42.482  1.00  0.00           C  
ATOM   1729  CG  ASP A 125     -99.537  12.053  41.709  1.00  0.00           C  
ATOM   1730  OD1 ASP A 125     -98.834  11.199  42.194  1.00  0.00           O  
ATOM   1731  OD2 ASP A 125     -99.312  12.567  40.639  1.00  0.00           O1-
ATOM   1732  H   ASP A 125     -98.997  12.465  44.228  1.00  0.00           H  
ATOM   1733  HA  ASP A 125    -101.793  12.186  44.341  1.00  0.00           H  
ATOM   1734 1HB  ASP A 125    -101.650  12.345  41.859  1.00  0.00           H  
ATOM   1735 2HB  ASP A 125    -100.690  13.574  42.672  1.00  0.00           H  
ATOM   1736  N   GLU A 126    -100.308   9.568  42.994  1.00  0.00           N  
ATOM   1737  CA  GLU A 126    -100.398   8.145  42.704  1.00  0.00           C  
ATOM   1738  C   GLU A 126    -100.325   7.245  43.930  1.00  0.00           C  
ATOM   1739  O   GLU A 126    -100.682   6.085  43.835  1.00  0.00           O  
ATOM   1740  CB  GLU A 126     -99.287   7.754  41.729  1.00  0.00           C  
ATOM   1741  CG  GLU A 126     -99.420   8.367  40.342  1.00  0.00           C  
ATOM   1742  CD  GLU A 126    -100.657   7.912  39.617  1.00  0.00           C  
ATOM   1743  OE1 GLU A 126    -101.168   6.870  39.953  1.00  0.00           O  
ATOM   1744  OE2 GLU A 126    -101.088   8.606  38.727  1.00  0.00           O1-
ATOM   1745  H   GLU A 126     -99.493  10.052  42.624  1.00  0.00           H  
ATOM   1746  HA  GLU A 126    -101.366   7.947  42.243  1.00  0.00           H  
ATOM   1747 1HB  GLU A 126     -98.322   8.056  42.137  1.00  0.00           H  
ATOM   1748 2HB  GLU A 126     -99.269   6.670  41.614  1.00  0.00           H  
ATOM   1749 1HG  GLU A 126     -99.450   9.454  40.438  1.00  0.00           H  
ATOM   1750 2HG  GLU A 126     -98.543   8.106  39.753  1.00  0.00           H  
ATOM   1751  N   LYS A 127     -99.683   7.682  45.034  1.00  0.00           N  
ATOM   1752  CA  LYS A 127     -98.901   6.711  45.841  1.00  0.00           C  
ATOM   1753  C   LYS A 127     -99.730   5.898  46.855  1.00  0.00           C  
ATOM   1754  O   LYS A 127     -99.178   5.376  47.854  1.00  0.00           O  
ATOM   1755  CB  LYS A 127     -97.783   7.443  46.584  1.00  0.00           C  
ATOM   1756  CG  LYS A 127     -96.865   6.536  47.391  1.00  0.00           C  
ATOM   1757  CD  LYS A 127     -95.738   7.325  48.039  1.00  0.00           C  
ATOM   1758  CE  LYS A 127     -94.829   6.423  48.860  1.00  0.00           C  
ATOM   1759  NZ  LYS A 127     -93.721   7.183  49.501  1.00  0.00           N1+
ATOM   1760  H   LYS A 127     -99.449   8.665  45.094  1.00  0.00           H  
ATOM   1761  HA  LYS A 127     -98.459   5.977  45.165  1.00  0.00           H  
ATOM   1762 1HB  LYS A 127     -97.167   7.989  45.867  1.00  0.00           H  
ATOM   1763 2HB  LYS A 127     -98.217   8.173  47.266  1.00  0.00           H  
ATOM   1764 1HG  LYS A 127     -97.440   6.035  48.171  1.00  0.00           H  
ATOM   1765 2HG  LYS A 127     -96.436   5.777  46.737  1.00  0.00           H  
ATOM   1766 1HD  LYS A 127     -95.145   7.816  47.266  1.00  0.00           H  
ATOM   1767 2HD  LYS A 127     -96.158   8.091  48.690  1.00  0.00           H  
ATOM   1768 1HE  LYS A 127     -95.412   5.930  49.637  1.00  0.00           H  
ATOM   1769 2HE  LYS A 127     -94.401   5.654  48.217  1.00  0.00           H  
ATOM   1770 1HZ  LYS A 127     -93.142   6.547  50.034  1.00  0.00           H  
ATOM   1771 2HZ  LYS A 127     -93.162   7.628  48.787  1.00  0.00           H  
ATOM   1772 3HZ  LYS A 127     -94.107   7.886  50.116  1.00  0.00           H  
ATOM   1773  N   SER A 128    -100.965   5.620  46.544  1.00  0.00           N  
ATOM   1774  CA  SER A 128    -101.499   4.262  46.665  1.00  0.00           C  
ATOM   1775  C   SER A 128    -102.033   3.883  45.285  1.00  0.00           C  
ATOM   1776  O   SER A 128    -101.320   3.245  44.527  1.00  0.00           O  
ATOM   1777  CB  SER A 128    -102.592   4.189  47.712  1.00  0.00           C  
ATOM   1778  OG  SER A 128    -103.683   4.992  47.356  1.00  0.00           O  
ATOM   1779  H   SER A 128    -101.302   6.080  45.714  1.00  0.00           H  
ATOM   1780  HA  SER A 128    -100.689   3.598  46.972  1.00  0.00           H  
ATOM   1781 1HB  SER A 128    -102.920   3.155  47.823  1.00  0.00           H  
ATOM   1782 2HB  SER A 128    -102.198   4.512  48.675  1.00  0.00           H  
ATOM   1783  HG  SER A 128    -103.981   5.410  48.168  1.00  0.00           H  
ATOM   1784  N   CYS A 129    -103.216   4.392  44.923  1.00  0.00           N  
ATOM   1785  CA  CYS A 129    -103.925   4.097  43.675  1.00  0.00           C  
ATOM   1786  C   CYS A 129    -103.966   2.600  43.272  1.00  0.00           C  
ATOM   1787  O   CYS A 129    -104.302   2.257  42.144  1.00  0.00           O  
ATOM   1788  CB  CYS A 129    -103.438   5.041  42.560  1.00  0.00           C  
ATOM   1789  SG  CYS A 129    -103.670   6.808  42.912  1.00  0.00           S  
ATOM   1790  H   CYS A 129    -103.689   4.976  45.569  1.00  0.00           H  
ATOM   1791  HA  CYS A 129    -104.965   4.404  43.787  1.00  0.00           H  
ATOM   1792 1HB  CYS A 129    -102.378   4.850  42.406  1.00  0.00           H  
ATOM   1793 2HB  CYS A 129    -103.965   4.814  41.633  1.00  0.00           H  
ATOM   1794  N   GLU A 130    -103.647   1.687  44.200  1.00  0.00           N  
ATOM   1795  CA  GLU A 130    -103.495   0.256  43.949  1.00  0.00           C  
ATOM   1796  C   GLU A 130    -104.866  -0.433  43.842  1.00  0.00           C  
ATOM   1797  O   GLU A 130    -105.401  -0.952  44.822  1.00  0.00           O  
ATOM   1798  CB  GLU A 130    -102.667  -0.391  45.061  1.00  0.00           C  
ATOM   1799  CG  GLU A 130    -102.329  -1.856  44.821  1.00  0.00           C  
ATOM   1800  CD  GLU A 130    -101.522  -2.461  45.936  1.00  0.00           C  
ATOM   1801  OE1 GLU A 130    -101.214  -1.759  46.869  1.00  0.00           O  
ATOM   1802  OE2 GLU A 130    -101.214  -3.627  45.855  1.00  0.00           O1-
ATOM   1803  H   GLU A 130    -103.371   2.010  45.116  1.00  0.00           H  
ATOM   1804  HA  GLU A 130    -102.973   0.125  43.001  1.00  0.00           H  
ATOM   1805 1HB  GLU A 130    -101.729   0.153  45.180  1.00  0.00           H  
ATOM   1806 2HB  GLU A 130    -103.207  -0.323  46.005  1.00  0.00           H  
ATOM   1807 1HG  GLU A 130    -103.256  -2.419  44.712  1.00  0.00           H  
ATOM   1808 2HG  GLU A 130    -101.773  -1.942  43.888  1.00  0.00           H  
ATOM   1809  N   GLY A 131    -105.460  -0.398  42.646  1.00  0.00           N  
ATOM   1810  CA  GLY A 131    -106.733  -1.034  42.277  1.00  0.00           C  
ATOM   1811  C   GLY A 131    -106.979  -2.435  42.859  1.00  0.00           C  
ATOM   1812  O   GLY A 131    -106.509  -3.427  42.314  1.00  0.00           O  
ATOM   1813  H   GLY A 131    -105.008   0.176  41.947  1.00  0.00           H  
ATOM   1814 1HA  GLY A 131    -107.561  -0.402  42.599  1.00  0.00           H  
ATOM   1815 2HA  GLY A 131    -106.795  -1.120  41.193  1.00  0.00           H  
ATOM   1816  N   VAL A 132    -107.733  -2.491  43.964  1.00  0.00           N  
ATOM   1817  CA  VAL A 132    -107.902  -3.698  44.781  1.00  0.00           C  
ATOM   1818  C   VAL A 132    -108.466  -4.901  44.027  1.00  0.00           C  
ATOM   1819  O   VAL A 132    -109.587  -4.896  43.518  1.00  0.00           O  
ATOM   1820  CB  VAL A 132    -108.834  -3.388  45.968  1.00  0.00           C  
ATOM   1821  CG1 VAL A 132    -109.130  -4.655  46.758  1.00  0.00           C  
ATOM   1822  CG2 VAL A 132    -108.200  -2.331  46.861  1.00  0.00           C  
ATOM   1823  H   VAL A 132    -108.001  -1.614  44.379  1.00  0.00           H  
ATOM   1824  HA  VAL A 132    -106.925  -3.998  45.162  1.00  0.00           H  
ATOM   1825  HB  VAL A 132    -109.784  -3.019  45.585  1.00  0.00           H  
ATOM   1826 1HG1 VAL A 132    -109.790  -4.417  47.593  1.00  0.00           H  
ATOM   1827 2HG1 VAL A 132    -109.615  -5.383  46.109  1.00  0.00           H  
ATOM   1828 3HG1 VAL A 132    -108.197  -5.070  47.140  1.00  0.00           H  
ATOM   1829 1HG2 VAL A 132    -108.865  -2.117  47.698  1.00  0.00           H  
ATOM   1830 2HG2 VAL A 132    -107.247  -2.699  47.239  1.00  0.00           H  
ATOM   1831 3HG2 VAL A 132    -108.036  -1.420  46.285  1.00  0.00           H  
ATOM   1832  N   THR A 133    -107.707  -5.992  44.051  1.00  0.00           N  
ATOM   1833  CA  THR A 133    -108.218  -7.344  43.846  1.00  0.00           C  
ATOM   1834  C   THR A 133    -109.190  -7.679  44.962  1.00  0.00           C  
ATOM   1835  O   THR A 133    -108.778  -8.163  46.017  1.00  0.00           O  
ATOM   1836  CB  THR A 133    -107.085  -8.385  43.801  1.00  0.00           C  
ATOM   1837  CG2 THR A 133    -107.651  -9.782  43.600  1.00  0.00           C  
ATOM   1838  OG1 THR A 133    -106.192  -8.076  42.723  1.00  0.00           O  
ATOM   1839  H   THR A 133    -106.765  -5.918  44.406  1.00  0.00           H  
ATOM   1840  HA  THR A 133    -108.741  -7.374  42.890  1.00  0.00           H  
ATOM   1841  HB  THR A 133    -106.527  -8.356  44.737  1.00  0.00           H  
ATOM   1842  HG1 THR A 133    -106.698  -7.788  41.960  1.00  0.00           H  
ATOM   1843 1HG2 THR A 133    -106.836 -10.505  43.571  1.00  0.00           H  
ATOM   1844 2HG2 THR A 133    -108.323 -10.025  44.424  1.00  0.00           H  
ATOM   1845 3HG2 THR A 133    -108.203  -9.820  42.661  1.00  0.00           H  
ATOM   1846  N   HIS A 134    -110.477  -7.401  44.745  1.00  0.00           N  
ATOM   1847  CA  HIS A 134    -111.571  -7.887  45.592  1.00  0.00           C  
ATOM   1848  C   HIS A 134    -111.709  -9.415  45.493  1.00  0.00           C  
ATOM   1849  O   HIS A 134    -112.691  -9.956  44.993  1.00  0.00           O  
ATOM   1850  CB  HIS A 134    -112.893  -7.220  45.202  1.00  0.00           C  
ATOM   1851  CG  HIS A 134    -112.921  -5.745  45.456  1.00  0.00           C  
ATOM   1852  CD2 HIS A 134    -112.913  -4.692  44.604  1.00  0.00           C  
ATOM   1853  ND1 HIS A 134    -112.963  -5.210  46.726  1.00  0.00           N  
ATOM   1854  CE1 HIS A 134    -112.980  -3.890  46.645  1.00  0.00           C  
ATOM   1855  NE2 HIS A 134    -112.950  -3.553  45.369  1.00  0.00           N  
ATOM   1856  H   HIS A 134    -110.706  -6.833  43.938  1.00  0.00           H  
ATOM   1857  HA  HIS A 134    -111.362  -7.641  46.632  1.00  0.00           H  
ATOM   1858 1HB  HIS A 134    -113.087  -7.387  44.142  1.00  0.00           H  
ATOM   1859 2HB  HIS A 134    -113.710  -7.677  45.759  1.00  0.00           H  
ATOM   1860  HD2 HIS A 134    -112.884  -4.741  43.516  1.00  0.00           H  
ATOM   1861  HE1 HIS A 134    -113.011  -3.200  47.488  1.00  0.00           H  
ATOM   1862  HE2 HIS A 134    -112.954  -2.609  45.008  1.00  0.00           H  
ATOM   1863  N   VAL A 135    -110.678 -10.124  45.956  1.00  0.00           N  
ATOM   1864  CA  VAL A 135    -110.628 -11.588  46.053  1.00  0.00           C  
ATOM   1865  C   VAL A 135    -111.721 -12.159  46.956  1.00  0.00           C  
ATOM   1866  O   VAL A 135    -112.040 -13.344  46.865  1.00  0.00           O  
ATOM   1867  CB  VAL A 135    -109.253 -12.032  46.591  1.00  0.00           C  
ATOM   1868  CG1 VAL A 135    -109.131 -11.705  48.071  1.00  0.00           C  
ATOM   1869  CG2 VAL A 135    -109.060 -13.522  46.350  1.00  0.00           C  
ATOM   1870  H   VAL A 135    -109.872  -9.603  46.287  1.00  0.00           H  
ATOM   1871  HA  VAL A 135    -110.768 -12.007  45.056  1.00  0.00           H  
ATOM   1872  HB  VAL A 135    -108.473 -11.475  46.073  1.00  0.00           H  
ATOM   1873 1HG1 VAL A 135    -108.154 -12.025  48.435  1.00  0.00           H  
ATOM   1874 2HG1 VAL A 135    -109.237 -10.630  48.216  1.00  0.00           H  
ATOM   1875 3HG1 VAL A 135    -109.912 -12.225  48.625  1.00  0.00           H  
ATOM   1876 1HG2 VAL A 135    -108.087 -13.829  46.733  1.00  0.00           H  
ATOM   1877 2HG2 VAL A 135    -109.844 -14.078  46.864  1.00  0.00           H  
ATOM   1878 3HG2 VAL A 135    -109.111 -13.727  45.280  1.00  0.00           H  
ATOM   1879  N   GLY A 136    -112.358 -11.313  47.772  1.00  0.00           N  
ATOM   1880  CA  GLY A 136    -113.571 -11.601  48.530  1.00  0.00           C  
ATOM   1881  C   GLY A 136    -114.824 -11.720  47.692  1.00  0.00           C  
ATOM   1882  O   GLY A 136    -115.876 -11.200  48.064  1.00  0.00           O  
ATOM   1883  H   GLY A 136    -112.038 -10.358  47.772  1.00  0.00           H  
ATOM   1884 1HA  GLY A 136    -113.445 -12.535  49.078  1.00  0.00           H  
ATOM   1885 2HA  GLY A 136    -113.735 -10.816  49.267  1.00  0.00           H  
ATOM   1886  N   GLY A 137    -114.722 -12.483  46.606  1.00  0.00           N  
ATOM   1887  CA  GLY A 137    -115.858 -13.185  46.049  1.00  0.00           C  
ATOM   1888  C   GLY A 137    -116.679 -13.948  47.096  1.00  0.00           C  
ATOM   1889  O   GLY A 137    -117.888 -14.103  46.949  1.00  0.00           O  
ATOM   1890  H   GLY A 137    -113.799 -12.827  46.371  1.00  0.00           H  
ATOM   1891 1HA  GLY A 137    -116.514 -12.475  45.546  1.00  0.00           H  
ATOM   1892 2HA  GLY A 137    -115.514 -13.893  45.295  1.00  0.00           H  
ATOM   1893  N   GLY A 138    -116.042 -14.340  48.204  1.00  0.00           N  
ATOM   1894  CA  GLY A 138    -116.713 -14.516  49.484  1.00  0.00           C  
ATOM   1895  C   GLY A 138    -115.745 -14.703  50.654  1.00  0.00           C  
ATOM   1896  O   GLY A 138    -114.520 -14.706  50.525  1.00  0.00           O  
ATOM   1897  OXT GLY A 138    -116.171 -14.857  51.766  1.00  0.00           O1-
ATOM   1898  H   GLY A 138    -115.040 -14.241  48.234  1.00  0.00           H  
ATOM   1899 1HA  GLY A 138    -117.341 -13.649  49.687  1.00  0.00           H  
ATOM   1900 2HA  GLY A 138    -117.370 -15.383  49.433  1.00  0.00           H  
TER   
ATOM   1901  N   TYR B   1     -22.096  81.204  62.435  1.00  0.00      A    N  
ATOM   1902  CA  TYR B   1     -22.870  80.367  61.475  1.00  0.00      A    C  
ATOM   1903  C   TYR B   1     -23.149  79.004  62.099  1.00  0.00      A    C  
ATOM   1904  O   TYR B   1     -24.303  78.611  62.267  1.00  0.00      A    O  
ATOM   1905  CB  TYR B   1     -22.122  80.201  60.150  1.00  0.00      A    C  
ATOM   1906  CG  TYR B   1     -22.862  79.361  59.132  1.00  0.00      A    C  
ATOM   1907  CD1 TYR B   1     -23.924  79.905  58.424  1.00  0.00      A    C  
ATOM   1908  CD2 TYR B   1     -22.478  78.048  58.908  1.00  0.00      A    C  
ATOM   1909  CE1 TYR B   1     -24.598  79.138  57.495  1.00  0.00      A    C  
ATOM   1910  CE2 TYR B   1     -23.154  77.280  57.979  1.00  0.00      A    C  
ATOM   1911  CZ  TYR B   1     -24.210  77.821  57.273  1.00  0.00      A    C  
ATOM   1912  OH  TYR B   1     -24.882  77.056  56.349  1.00  0.00      A    O  
ATOM   1913 1H   TYR B   1     -21.913  82.098  62.026  1.00  0.00      A    H  
ATOM   1914 2H   TYR B   1     -22.625  81.323  63.275  1.00  0.00      A    H  
ATOM   1915 3H   TYR B   1     -21.230  80.752  62.648  1.00  0.00      A    H  
ATOM   1916  HA  TYR B   1     -23.819  80.864  61.271  1.00  0.00      A    H  
ATOM   1917 1HB  TYR B   1     -21.937  81.183  59.710  1.00  0.00      A    H  
ATOM   1918 2HB  TYR B   1     -21.154  79.738  60.335  1.00  0.00      A    H  
ATOM   1919  HD1 TYR B   1     -24.225  80.938  58.600  1.00  0.00      A    H  
ATOM   1920  HD2 TYR B   1     -21.645  77.620  59.465  1.00  0.00      A    H  
ATOM   1921  HE1 TYR B   1     -25.433  79.565  56.939  1.00  0.00      A    H  
ATOM   1922  HE2 TYR B   1     -22.853  76.247  57.802  1.00  0.00      A    H  
ATOM   1923  HH  TYR B   1     -25.584  77.580  55.952  1.00  0.00      A    H  
ATOM   1924  N   SER B   2     -22.084  78.282  62.431  1.00  0.00      A    N  
ATOM   1925  CA  SER B   2     -22.223  76.961  63.029  1.00  0.00      A    C  
ATOM   1926  C   SER B   2     -22.960  77.038  64.359  1.00  0.00      A    C  
ATOM   1927  O   SER B   2     -23.839  76.223  64.636  1.00  0.00      A    O  
ATOM   1928  CB  SER B   2     -20.857  76.332  63.233  1.00  0.00      A    C  
ATOM   1929  OG  SER B   2     -20.237  76.074  62.004  1.00  0.00      A    O  
ATOM   1930  H   SER B   2     -21.188  78.643  62.264  1.00  0.00      A    H  
ATOM   1931  HA  SER B   2     -22.802  76.334  62.351  1.00  0.00      A    H  
ATOM   1932 1HB  SER B   2     -20.234  77.002  63.824  1.00  0.00      A    H  
ATOM   1933 2HB  SER B   2     -20.965  75.403  63.793  1.00  0.00      A    H  
ATOM   1934  HG  SER B   2     -19.562  75.414  62.183  1.00  0.00      A    H  
ATOM   1935  N   ARG B   3     -22.599  78.015  65.183  1.00  0.00      A    N  
ATOM   1936  CA  ARG B   3     -23.240  78.173  66.483  1.00  0.00      A    C  
ATOM   1937  C   ARG B   3     -23.131  76.874  67.277  1.00  0.00      A    C  
ATOM   1938  O   ARG B   3     -24.085  76.099  67.356  1.00  0.00      A    O  
ATOM   1939  CB  ARG B   3     -24.704  78.555  66.325  1.00  0.00      A    C  
ATOM   1940  CG  ARG B   3     -24.946  79.878  65.614  1.00  0.00      A    C  
ATOM   1941  CD  ARG B   3     -26.392  80.214  65.557  1.00  0.00      A    C  
ATOM   1942  NE  ARG B   3     -26.629  81.474  64.870  1.00  0.00      A    N  
ATOM   1943  CZ  ARG B   3     -27.847  81.991  64.618  1.00  0.00      A    C  
ATOM   1944  NH1 ARG B   3     -28.927  81.346  65.003  1.00  0.00      A    N1+
ATOM   1945  NH2 ARG B   3     -27.958  83.146  63.986  1.00  0.00      A    N  
ATOM   1946  H   ARG B   3     -21.889  78.635  64.911  1.00  0.00      A    H  
ATOM   1947  HA  ARG B   3     -22.732  78.970  67.026  1.00  0.00      A    H  
ATOM   1948 1HB  ARG B   3     -25.224  77.780  65.764  1.00  0.00      A    H  
ATOM   1949 2HB  ARG B   3     -25.173  78.619  67.307  1.00  0.00      A    H  
ATOM   1950 1HG  ARG B   3     -24.429  80.676  66.145  1.00  0.00      A    H  
ATOM   1951 2HG  ARG B   3     -24.568  79.817  64.593  1.00  0.00      A    H  
ATOM   1952 1HD  ARG B   3     -26.927  79.429  65.024  1.00  0.00      A    H  
ATOM   1953 2HD  ARG B   3     -26.785  80.299  66.570  1.00  0.00      A    H  
ATOM   1954  HE  ARG B   3     -25.822  81.999  64.559  1.00  0.00      A    H  
ATOM   1955 1HH1 ARG B   3     -28.843  80.463  65.487  1.00  0.00      A    H  
ATOM   1956 2HH1 ARG B   3     -29.840  81.733  64.815  1.00  0.00      A    H  
ATOM   1957 1HH2 ARG B   3     -27.127  83.641  63.690  1.00  0.00      A    H  
ATOM   1958 2HH2 ARG B   3     -28.870  83.532  63.798  1.00  0.00      A    H  
ATOM   1959  N   GLU B   4     -21.959  76.639  67.853  1.00  0.00      A    N  
ATOM   1960  CA  GLU B   4     -21.727  75.429  68.632  1.00  0.00      A    C  
ATOM   1961  C   GLU B   4     -22.660  75.374  69.839  1.00  0.00      A    C  
ATOM   1962  O   GLU B   4     -23.076  74.294  70.257  1.00  0.00      A    O  
ATOM   1963  CB  GLU B   4     -20.269  75.360  69.093  1.00  0.00      A    C  
ATOM   1964  CG  GLU B   4     -19.266  75.123  67.974  1.00  0.00      A    C  
ATOM   1965  CD  GLU B   4     -17.842  75.110  68.457  1.00  0.00      A    C  
ATOM   1966  OE1 GLU B   4     -17.626  75.370  69.616  1.00  0.00      A    O  
ATOM   1967  OE2 GLU B   4     -16.969  74.841  67.664  1.00  0.00      A    O1-
ATOM   1968  H   GLU B   4     -21.230  77.286  67.746  1.00  0.00      A    H  
ATOM   1969  HA  GLU B   4     -21.932  74.565  67.998  1.00  0.00      A    H  
ATOM   1970 1HB  GLU B   4     -20.000  76.292  69.590  1.00  0.00      A    H  
ATOM   1971 2HB  GLU B   4     -20.155  74.556  69.820  1.00  0.00      A    H  
ATOM   1972 1HG  GLU B   4     -19.486  74.166  67.500  1.00  0.00      A    H  
ATOM   1973 2HG  GLU B   4     -19.383  75.904  67.223  1.00  0.00      A    H  
ATOM   1974  N   LYS B   5     -22.981  76.540  70.391  1.00  0.00      A    N  
ATOM   1975  CA  LYS B   5     -23.863  76.619  71.554  1.00  0.00      A    C  
ATOM   1976  C   LYS B   5     -23.426  75.625  72.630  1.00  0.00      A    C  
ATOM   1977  O   LYS B   5     -22.775  76.004  73.602  1.00  0.00      A    O  
ATOM   1978  CB  LYS B   5     -25.314  76.355  71.148  1.00  0.00      A    C  
ATOM   1979  CG  LYS B   5     -25.926  77.435  70.267  1.00  0.00      A    C  
ATOM   1980  CD  LYS B   5     -27.369  77.108  69.911  1.00  0.00      A    C  
ATOM   1981  CE  LYS B   5     -27.980  78.182  69.024  1.00  0.00      A    C  
ATOM   1982  NZ  LYS B   5     -29.381  77.857  68.642  1.00  0.00      A    N1+
ATOM   1983  H   LYS B   5     -22.616  77.367  70.009  1.00  0.00      A    H  
ATOM   1984  HA  LYS B   5     -23.795  77.623  71.973  1.00  0.00      A    H  
ATOM   1985 1HB  LYS B   5     -25.376  75.409  70.611  1.00  0.00      A    H  
ATOM   1986 2HB  LYS B   5     -25.931  76.265  72.044  1.00  0.00      A    H  
ATOM   1987 1HG  LYS B   5     -25.898  78.392  70.789  1.00  0.00      A    H  
ATOM   1988 2HG  LYS B   5     -25.347  77.527  69.349  1.00  0.00      A    H  
ATOM   1989 1HD  LYS B   5     -27.407  76.151  69.390  1.00  0.00      A    H  
ATOM   1990 2HD  LYS B   5     -27.958  77.027  70.825  1.00  0.00      A    H  
ATOM   1991 1HE  LYS B   5     -27.970  79.136  69.548  1.00  0.00      A    H  
ATOM   1992 2HE  LYS B   5     -27.384  78.286  68.117  1.00  0.00      A    H  
ATOM   1993 1HZ  LYS B   5     -29.749  78.593  68.054  1.00  0.00      A    H  
ATOM   1994 2HZ  LYS B   5     -29.399  76.983  68.137  1.00  0.00      A    H  
ATOM   1995 3HZ  LYS B   5     -29.947  77.777  69.474  1.00  0.00      A    H  
ATOM   1996  N   ASN B   6     -23.777  74.355  72.446  1.00  0.00      A    N  
ATOM   1997  CA  ASN B   6     -23.404  73.323  73.410  1.00  0.00      A    C  
ATOM   1998  C   ASN B   6     -23.230  71.980  72.709  1.00  0.00      A    C  
ATOM   1999  O   ASN B   6     -23.629  71.816  71.557  1.00  0.00      A    O  
ATOM   2000  CB  ASN B   6     -24.434  73.223  74.520  1.00  0.00      A    C  
ATOM   2001  CG  ASN B   6     -25.783  72.789  74.018  1.00  0.00      A    C  
ATOM   2002  ND2 ASN B   6     -26.722  73.700  74.004  1.00  0.00      A    N  
ATOM   2003  OD1 ASN B   6     -25.976  71.627  73.642  1.00  0.00      A    O  
ATOM   2004  H   ASN B   6     -24.292  74.105  71.649  1.00  0.00      A    H  
ATOM   2005  HA  ASN B   6     -22.444  73.594  73.853  1.00  0.00      A    H  
ATOM   2006 1HB  ASN B   6     -24.092  72.510  75.271  1.00  0.00      A    H  
ATOM   2007 2HB  ASN B   6     -24.537  74.191  75.010  1.00  0.00      A    H  
ATOM   2008 1HD2 ASN B   6     -27.640  73.469  73.680  1.00  0.00      A    H  
ATOM   2009 2HD2 ASN B   6     -26.522  74.629  74.316  1.00  0.00      A    H  
ATOM   2010  N   GLN B   7     -22.630  71.019  73.411  1.00  0.00      A    N  
ATOM   2011  CA  GLN B   7     -22.411  69.692  72.836  1.00  0.00      A    C  
ATOM   2012  C   GLN B   7     -21.792  68.750  73.867  1.00  0.00      A    C  
ATOM   2013  O   GLN B   7     -20.712  68.202  73.650  1.00  0.00      A    O  
ATOM   2014  CB  GLN B   7     -21.511  69.782  71.600  1.00  0.00      A    C  
ATOM   2015  CG  GLN B   7     -20.102  70.269  71.891  1.00  0.00      A    C  
ATOM   2016  CD  GLN B   7     -19.263  70.396  70.633  1.00  0.00      A    C  
ATOM   2017  NE2 GLN B   7     -18.647  71.559  70.449  1.00  0.00      A    N  
ATOM   2018  OE1 GLN B   7     -19.170  69.459  69.835  1.00  0.00      A    O  
ATOM   2019  H   GLN B   7     -22.330  71.205  74.327  1.00  0.00      A    H  
ATOM   2020  HA  GLN B   7     -23.374  69.282  72.534  1.00  0.00      A    H  
ATOM   2021 1HB  GLN B   7     -21.437  68.800  71.131  1.00  0.00      A    H  
ATOM   2022 2HB  GLN B   7     -21.959  70.459  70.873  1.00  0.00      A    H  
ATOM   2023 1HG  GLN B   7     -20.158  71.249  72.365  1.00  0.00      A    H  
ATOM   2024 2HG  GLN B   7     -19.613  69.559  72.557  1.00  0.00      A    H  
ATOM   2025 1HE2 GLN B   7     -18.079  71.701  69.638  1.00  0.00      A    H  
ATOM   2026 2HE2 GLN B   7     -18.750  72.291  71.121  1.00  0.00      A    H  
ATOM   2027  N   PRO B   8     -22.457  68.544  74.974  1.00  0.00      A    N  
ATOM   2028  CA  PRO B   8     -21.955  67.641  76.051  1.00  0.00      A    C  
ATOM   2029  C   PRO B   8     -21.848  66.192  75.579  1.00  0.00      A    C  
ATOM   2030  O   PRO B   8     -22.620  65.747  74.727  1.00  0.00      A    O  
ATOM   2031  CB  PRO B   8     -22.988  67.787  77.177  1.00  0.00      A    C  
ATOM   2032  CG  PRO B   8     -24.222  68.324  76.523  1.00  0.00      A    C  
ATOM   2033  CD  PRO B   8     -23.752  69.143  75.321  1.00  0.00      A    C  
ATOM   2034  HA  PRO B   8     -20.975  68.001  76.398  1.00  0.00      A    H  
ATOM   2035 1HB  PRO B   8     -23.189  66.826  77.631  1.00  0.00      A    H  
ATOM   2036 2HB  PRO B   8     -22.634  68.485  77.922  1.00  0.00      A    H  
ATOM   2037 1HG  PRO B   8     -24.850  67.507  76.195  1.00  0.00      A    H  
ATOM   2038 2HG  PRO B   8     -24.762  68.959  77.207  1.00  0.00      A    H  
ATOM   2039 1HD  PRO B   8     -24.453  69.050  74.502  1.00  0.00      A    H  
ATOM   2040 2HD  PRO B   8     -23.619  70.177  75.597  1.00  0.00      A    H  
ATOM   2041  N   LYS B   9     -20.877  65.465  76.123  1.00  0.00      A    N  
ATOM   2042  CA  LYS B   9     -20.672  64.072  75.739  1.00  0.00      A    C  
ATOM   2043  C   LYS B   9     -19.647  63.409  76.658  1.00  0.00      A    C  
ATOM   2044  O   LYS B   9     -18.637  62.875  76.191  1.00  0.00      A    O  
ATOM   2045  CB  LYS B   9     -20.219  63.974  74.281  1.00  0.00      A    C  
ATOM   2046  CG  LYS B   9     -20.050  62.550  73.769  1.00  0.00      A    C  
ATOM   2047  CD  LYS B   9     -19.671  62.534  72.296  1.00  0.00      A    C  
ATOM   2048  CE  LYS B   9     -19.490  61.112  71.785  1.00  0.00      A    C  
ATOM   2049  NZ  LYS B   9     -19.117  61.082  70.344  1.00  0.00      A    N1+
ATOM   2050  H   LYS B   9     -20.282  65.873  76.787  1.00  0.00      A    H  
ATOM   2051  HA  LYS B   9     -21.618  63.541  75.846  1.00  0.00      A    H  
ATOM   2052 1HB  LYS B   9     -20.945  64.476  73.641  1.00  0.00      A    H  
ATOM   2053 2HB  LYS B   9     -19.266  64.488  74.161  1.00  0.00      A    H  
ATOM   2054 1HG  LYS B   9     -19.271  62.047  74.342  1.00  0.00      A    H  
ATOM   2055 2HG  LYS B   9     -20.983  62.003  73.901  1.00  0.00      A    H  
ATOM   2056 1HD  LYS B   9     -20.452  63.024  71.713  1.00  0.00      A    H  
ATOM   2057 2HD  LYS B   9     -18.739  63.083  72.155  1.00  0.00      A    H  
ATOM   2058 1HE  LYS B   9     -18.708  60.616  72.360  1.00  0.00      A    H  
ATOM   2059 2HE  LYS B   9     -20.417  60.557  71.920  1.00  0.00      A    H  
ATOM   2060 1HZ  LYS B   9     -19.007  60.123  70.045  1.00  0.00      A    H  
ATOM   2061 2HZ  LYS B   9     -19.844  61.523  69.799  1.00  0.00      A    H  
ATOM   2062 3HZ  LYS B   9     -18.248  61.578  70.211  1.00  0.00      A    H  
ATOM   2063  N   PRO B  10     -19.891  63.424  77.942  1.00  0.00      A    N  
ATOM   2064  CA  PRO B  10     -18.969  62.811  78.943  1.00  0.00      A    C  
ATOM   2065  C   PRO B  10     -18.972  61.283  78.867  1.00  0.00      A    C  
ATOM   2066  O   PRO B  10     -19.935  60.677  78.397  1.00  0.00      A    O  
ATOM   2067  CB  PRO B  10     -19.514  63.302  80.283  1.00  0.00      A    C  
ATOM   2068  CG  PRO B  10     -20.964  63.558  80.037  1.00  0.00      A    C  
ATOM   2069  CD  PRO B  10     -21.069  64.028  78.584  1.00  0.00      A    C  
ATOM   2070  HA  PRO B  10     -17.951  63.197  78.782  1.00  0.00      A    H  
ATOM   2071 1HB  PRO B  10     -19.385  62.546  81.046  1.00  0.00      A    H  
ATOM   2072 2HB  PRO B  10     -19.024  64.220  80.576  1.00  0.00      A    H  
ATOM   2073 1HG  PRO B  10     -21.528  62.645  80.177  1.00  0.00      A    H  
ATOM   2074 2HG  PRO B  10     -21.329  64.329  80.697  1.00  0.00      A    H  
ATOM   2075 1HD  PRO B  10     -21.985  63.666  78.131  1.00  0.00      A    H  
ATOM   2076 2HD  PRO B  10     -21.016  65.104  78.529  1.00  0.00      A    H  
ATOM   2077  N   SER B  11     -17.883  60.671  79.324  1.00  0.00      A    N  
ATOM   2078  CA  SER B  11     -17.764  59.216  79.301  1.00  0.00      A    C  
ATOM   2079  C   SER B  11     -19.047  58.561  79.814  1.00  0.00      A    C  
ATOM   2080  O   SER B  11     -19.673  59.067  80.743  1.00  0.00      A    O  
ATOM   2081  CB  SER B  11     -16.583  58.774  80.142  1.00  0.00      A    C  
ATOM   2082  OG  SER B  11     -15.378  59.245  79.604  1.00  0.00      A    O  
ATOM   2083  H   SER B  11     -17.143  61.208  79.680  1.00  0.00      A    H  
ATOM   2084  HA  SER B  11     -17.599  58.899  78.270  1.00  0.00      A    H  
ATOM   2085 1HB  SER B  11     -16.700  59.145  81.159  1.00  0.00      A    H  
ATOM   2086 2HB  SER B  11     -16.560  57.686  80.192  1.00  0.00      A    H  
ATOM   2087  HG  SER B  11     -14.687  58.688  79.972  1.00  0.00      A    H  
ATOM   2088  N   PRO B  12     -19.448  57.455  79.236  1.00  0.00      A    N  
ATOM   2089  CA  PRO B  12     -20.683  56.726  79.654  1.00  0.00      A    C  
ATOM   2090  C   PRO B  12     -20.484  55.965  80.963  1.00  0.00      A    C  
ATOM   2091  O   PRO B  12     -19.380  55.513  81.268  1.00  0.00      A    O  
ATOM   2092  CB  PRO B  12     -20.943  55.774  78.481  1.00  0.00      A    C  
ATOM   2093  CG  PRO B  12     -19.591  55.489  77.920  1.00  0.00      A    C  
ATOM   2094  CD  PRO B  12     -18.767  56.767  78.120  1.00  0.00      A    C  
ATOM   2095  HA  PRO B  12     -21.511  57.444  79.754  1.00  0.00      A    H  
ATOM   2096 1HB  PRO B  12     -21.408  54.863  78.832  1.00  0.00      A    H  
ATOM   2097 2HB  PRO B  12     -21.559  56.253  77.737  1.00  0.00      A    H  
ATOM   2098 1HG  PRO B  12     -19.134  54.661  78.448  1.00  0.00      A    H  
ATOM   2099 2HG  PRO B  12     -19.663  55.266  76.866  1.00  0.00      A    H  
ATOM   2100 1HD  PRO B  12     -17.750  56.524  78.387  1.00  0.00      A    H  
ATOM   2101 2HD  PRO B  12     -18.797  57.378  77.231  1.00  0.00      A    H  
ATOM   2102  N   LYS B  13     -21.561  55.822  81.731  1.00  0.00      A    N  
ATOM   2103  CA  LYS B  13     -21.499  55.110  83.008  1.00  0.00      A    C  
ATOM   2104  C   LYS B  13     -22.736  54.236  83.191  1.00  0.00      A    C  
ATOM   2105  O   LYS B  13     -23.821  54.579  82.725  1.00  0.00      A    O  
ATOM   2106  CB  LYS B  13     -21.370  56.094  84.172  1.00  0.00      A    C  
ATOM   2107  CG  LYS B  13     -20.084  56.912  84.164  1.00  0.00      A    C  
ATOM   2108  CD  LYS B  13     -20.003  57.824  85.379  1.00  0.00      A    C  
ATOM   2109  CE  LYS B  13     -18.725  58.649  85.367  1.00  0.00      A    C  
ATOM   2110  NZ  LYS B  13     -18.630  59.546  86.551  1.00  0.00      A    N1+
ATOM   2111  H   LYS B  13     -22.417  56.199  81.434  1.00  0.00      A    H  
ATOM   2112  HA  LYS B  13     -20.621  54.463  83.000  1.00  0.00      A    H  
ATOM   2113 1HB  LYS B  13     -22.209  56.789  84.156  1.00  0.00      A    H  
ATOM   2114 2HB  LYS B  13     -21.414  55.548  85.115  1.00  0.00      A    H  
ATOM   2115 1HG  LYS B  13     -19.226  56.239  84.166  1.00  0.00      A    H  
ATOM   2116 2HG  LYS B  13     -20.045  57.519  83.260  1.00  0.00      A    H  
ATOM   2117 1HD  LYS B  13     -20.861  58.498  85.386  1.00  0.00      A    H  
ATOM   2118 2HD  LYS B  13     -20.027  57.222  86.288  1.00  0.00      A    H  
ATOM   2119 1HE  LYS B  13     -17.863  57.984  85.360  1.00  0.00      A    H  
ATOM   2120 2HE  LYS B  13     -18.693  59.258  84.464  1.00  0.00      A    H  
ATOM   2121 1HZ  LYS B  13     -17.771  60.074  86.506  1.00  0.00      A    H  
ATOM   2122 2HZ  LYS B  13     -19.416  60.180  86.558  1.00  0.00      A    H  
ATOM   2123 3HZ  LYS B  13     -18.639  58.990  87.396  1.00  0.00      A    H  
ATOM   2124  N   ARG B  14     -22.563  53.101  83.869  1.00  0.00      A    N  
ATOM   2125  CA  ARG B  14     -23.675  52.185  84.100  1.00  0.00      A    C  
ATOM   2126  C   ARG B  14     -24.545  52.064  82.850  1.00  0.00      A    C  
ATOM   2127  O   ARG B  14     -25.599  52.692  82.744  1.00  0.00      A    O  
ATOM   2128  CB  ARG B  14     -24.528  52.659  85.268  1.00  0.00      A    C  
ATOM   2129  CG  ARG B  14     -23.814  52.686  86.611  1.00  0.00      A    C  
ATOM   2130  CD  ARG B  14     -24.723  53.108  87.708  1.00  0.00      A    C  
ATOM   2131  NE  ARG B  14     -24.043  53.145  88.992  1.00  0.00      A    N  
ATOM   2132  CZ  ARG B  14     -24.610  53.546  90.146  1.00  0.00      A    C  
ATOM   2133  NH1 ARG B  14     -25.863  53.941  90.162  1.00  0.00      A    N1+
ATOM   2134  NH2 ARG B  14     -23.906  53.542  91.265  1.00  0.00      A    N  
ATOM   2135  H   ARG B  14     -21.674  52.879  84.214  1.00  0.00      A    H  
ATOM   2136  HA  ARG B  14     -23.270  51.203  84.343  1.00  0.00      A    H  
ATOM   2137 1HB  ARG B  14     -24.891  53.666  85.068  1.00  0.00      A    H  
ATOM   2138 2HB  ARG B  14     -25.398  52.011  85.370  1.00  0.00      A    H  
ATOM   2139 1HG  ARG B  14     -23.438  51.689  86.843  1.00  0.00      A    H  
ATOM   2140 2HG  ARG B  14     -22.981  53.389  86.567  1.00  0.00      A    H  
ATOM   2141 1HD  ARG B  14     -25.108  54.106  87.497  1.00  0.00      A    H  
ATOM   2142 2HD  ARG B  14     -25.554  52.408  87.781  1.00  0.00      A    H  
ATOM   2143  HE  ARG B  14     -23.077  52.848  89.021  1.00  0.00      A    H  
ATOM   2144 1HH1 ARG B  14     -26.402  53.944  89.306  1.00  0.00      A    H  
ATOM   2145 2HH1 ARG B  14     -26.289  54.243  91.027  1.00  0.00      A    H  
ATOM   2146 1HH2 ARG B  14     -22.942  53.238  91.254  1.00  0.00      A    H  
ATOM   2147 2HH2 ARG B  14     -24.331  53.844  92.130  1.00  0.00      A    H  
ATOM   2148  N   GLU B  15     -24.092  51.247  81.904  1.00  0.00      A    N  
ATOM   2149  CA  GLU B  15     -24.829  51.039  80.665  1.00  0.00      A    C  
ATOM   2150  C   GLU B  15     -26.060  50.173  80.915  1.00  0.00      A    C  
ATOM   2151  O   GLU B  15     -26.796  49.844  79.986  1.00  0.00      A    O  
ATOM   2152  CB  GLU B  15     -23.933  50.384  79.611  1.00  0.00      A    C  
ATOM   2153  CG  GLU B  15     -22.784  51.259  79.130  1.00  0.00      A    C  
ATOM   2154  CD  GLU B  15     -21.914  50.574  78.113  1.00  0.00      A    C  
ATOM   2155  OE1 GLU B  15     -22.148  49.422  77.837  1.00  0.00      A    O  
ATOM   2156  OE2 GLU B  15     -21.014  51.206  77.610  1.00  0.00      A    O1-
ATOM   2157  H   GLU B  15     -23.247  50.772  82.045  1.00  0.00      A    H  
ATOM   2158  HA  GLU B  15     -25.157  52.009  80.291  1.00  0.00      A    H  
ATOM   2159 1HB  GLU B  15     -23.507  49.464  80.016  1.00  0.00      A    H  
ATOM   2160 2HB  GLU B  15     -24.533  50.111  78.741  1.00  0.00      A    H  
ATOM   2161 1HG  GLU B  15     -23.193  52.167  78.689  1.00  0.00      A    H  
ATOM   2162 2HG  GLU B  15     -22.176  51.546  79.988  1.00  0.00      A    H  
ATOM   2163  N   SER B  16     -26.280  49.812  82.178  1.00  0.00      A    N  
ATOM   2164  CA  SER B  16     -27.429  48.986  82.536  1.00  0.00      A    C  
ATOM   2165  C   SER B  16     -27.830  49.222  83.989  1.00  0.00      A    C  
ATOM   2166  O   SER B  16     -27.038  49.715  84.791  1.00  0.00      A    O  
ATOM   2167  CB  SER B  16     -27.110  47.519  82.318  1.00  0.00      A    C  
ATOM   2168  OG  SER B  16     -26.115  47.085  83.203  1.00  0.00      A    O  
ATOM   2169  H   SER B  16     -25.660  50.104  82.878  1.00  0.00      A    H  
ATOM   2170  HA  SER B  16     -28.267  49.262  81.894  1.00  0.00      A    H  
ATOM   2171 1HB  SER B  16     -28.013  46.925  82.462  1.00  0.00      A    H  
ATOM   2172 2HB  SER B  16     -26.779  47.368  81.292  1.00  0.00      A    H  
ATOM   2173  HG  SER B  16     -26.466  47.224  84.086  1.00  0.00      A    H  
ATOM   2174  N   GLY B  17     -29.067  48.864  84.322  1.00  0.00      A    N  
ATOM   2175  CA  GLY B  17     -29.566  49.040  85.682  1.00  0.00      A    C  
ATOM   2176  C   GLY B  17     -31.038  48.658  85.776  1.00  0.00      A    C  
ATOM   2177  O   GLY B  17     -31.673  48.340  84.770  1.00  0.00      A    O  
ATOM   2178  H   GLY B  17     -29.654  48.471  83.643  1.00  0.00      A    H  
ATOM   2179 1HA  GLY B  17     -28.981  48.427  86.366  1.00  0.00      A    H  
ATOM   2180 2HA  GLY B  17     -29.433  50.077  85.986  1.00  0.00      A    H  
ATOM   2181  N   GLU B  18     -31.580  48.696  86.990  1.00  0.00      A    N  
ATOM   2182  CA  GLU B  18     -32.983  48.355  87.206  1.00  0.00      A    C  
ATOM   2183  C   GLU B  18     -33.870  49.581  87.003  1.00  0.00      A    C  
ATOM   2184  O   GLU B  18     -33.617  50.642  87.573  1.00  0.00      A    O  
ATOM   2185  CB  GLU B  18     -33.187  47.785  88.611  1.00  0.00      A    C  
ATOM   2186  CG  GLU B  18     -32.489  46.455  88.858  1.00  0.00      A    C  
ATOM   2187  CD  GLU B  18     -32.721  45.922  90.244  1.00  0.00      A    C  
ATOM   2188  OE1 GLU B  18     -33.347  46.600  91.025  1.00  0.00      A    O  
ATOM   2189  OE2 GLU B  18     -32.273  44.835  90.524  1.00  0.00      A    O1-
ATOM   2190  H   GLU B  18     -31.027  48.961  87.756  1.00  0.00      A    H  
ATOM   2191  HA  GLU B  18     -33.270  47.595  86.478  1.00  0.00      A    H  
ATOM   2192 1HB  GLU B  18     -32.820  48.499  89.349  1.00  0.00      A    H  
ATOM   2193 2HB  GLU B  18     -34.253  47.643  88.794  1.00  0.00      A    H  
ATOM   2194 1HG  GLU B  18     -32.851  45.726  88.135  1.00  0.00      A    H  
ATOM   2195 2HG  GLU B  18     -31.419  46.584  88.698  1.00  0.00      A    H  
ATOM   2196  N   GLU B  19     -34.910  49.428  86.187  1.00  0.00      A    N  
ATOM   2197  CA  GLU B  19     -35.823  50.533  85.919  1.00  0.00      A    C  
ATOM   2198  C   GLU B  19     -36.960  50.557  86.941  1.00  0.00      A    C  
ATOM   2199  O   GLU B  19     -37.084  51.496  87.724  1.00  0.00      A    O  
ATOM   2200  CB  GLU B  19     -36.393  50.425  84.503  1.00  0.00      A    C  
ATOM   2201  CG  GLU B  19     -37.324  51.563  84.112  1.00  0.00      A    C  
ATOM   2202  CD  GLU B  19     -36.625  52.892  84.037  1.00  0.00      A    C  
ATOM   2203  OE1 GLU B  19     -35.422  52.904  83.932  1.00  0.00      A    O  
ATOM   2204  OE2 GLU B  19     -37.296  53.896  84.084  1.00  0.00      A    O1-
ATOM   2205  H   GLU B  19     -35.063  48.562  85.758  1.00  0.00      A    H  
ATOM   2206  HA  GLU B  19     -35.268  51.468  86.002  1.00  0.00      A    H  
ATOM   2207 1HB  GLU B  19     -35.575  50.400  83.783  1.00  0.00      A    H  
ATOM   2208 2HB  GLU B  19     -36.946  49.490  84.404  1.00  0.00      A    H  
ATOM   2209 1HG  GLU B  19     -37.763  51.342  83.139  1.00  0.00      A    H  
ATOM   2210 2HG  GLU B  19     -38.133  51.623  84.839  1.00  0.00      A    H  
ATOM   2211  N   PHE B  20     -37.785  49.513  86.923  1.00  0.00      A    N  
ATOM   2212  CA  PHE B  20     -38.913  49.418  87.850  1.00  0.00      A    C  
ATOM   2213  C   PHE B  20     -38.518  48.629  89.090  1.00  0.00      A    C  
ATOM   2214  O   PHE B  20     -37.620  47.786  89.040  1.00  0.00      A    O  
ATOM   2215  CB  PHE B  20     -40.114  48.754  87.175  1.00  0.00      A    C  
ATOM   2216  CG  PHE B  20     -40.743  49.590  86.097  1.00  0.00      A    C  
ATOM   2217  CD1 PHE B  20     -40.084  49.809  84.896  1.00  0.00      A    C  
ATOM   2218  CD2 PHE B  20     -41.993  50.160  86.281  1.00  0.00      A    C  
ATOM   2219  CE1 PHE B  20     -40.661  50.578  83.903  1.00  0.00      A    C  
ATOM   2220  CE2 PHE B  20     -42.573  50.929  85.291  1.00  0.00      A    C  
ATOM   2221  CZ  PHE B  20     -41.906  51.137  84.101  1.00  0.00      A    C  
ATOM   2222  H   PHE B  20     -37.634  48.796  86.277  1.00  0.00      A    H  
ATOM   2223  HA  PHE B  20     -39.199  50.427  88.151  1.00  0.00      A    H  
ATOM   2224 1HB  PHE B  20     -39.805  47.807  86.734  1.00  0.00      A    H  
ATOM   2225 2HB  PHE B  20     -40.876  48.534  87.923  1.00  0.00      A    H  
ATOM   2226  HD1 PHE B  20     -39.101  49.365  84.740  1.00  0.00      A    H  
ATOM   2227  HD2 PHE B  20     -42.520  49.995  87.222  1.00  0.00      A    H  
ATOM   2228  HE1 PHE B  20     -40.132  50.742  82.965  1.00  0.00      A    H  
ATOM   2229  HE2 PHE B  20     -43.557  51.370  85.448  1.00  0.00      A    H  
ATOM   2230  HZ  PHE B  20     -42.361  51.745  83.319  1.00  0.00      A    H  
ATOM   2231  N   ARG B  21     -39.185  48.905  90.206  1.00  0.00      A    N  
ATOM   2232  CA  ARG B  21     -38.876  48.206  91.445  1.00  0.00      A    C  
ATOM   2233  C   ARG B  21     -39.271  46.734  91.342  1.00  0.00      A    C  
ATOM   2234  O   ARG B  21     -38.802  45.899  92.119  1.00  0.00      A    O  
ATOM   2235  CB  ARG B  21     -39.599  48.847  92.621  1.00  0.00      A    C  
ATOM   2236  CG  ARG B  21     -39.102  50.232  93.000  1.00  0.00      A    C  
ATOM   2237  CD  ARG B  21     -39.875  50.805  94.131  1.00  0.00      A    C  
ATOM   2238  NE  ARG B  21     -39.401  52.129  94.498  1.00  0.00      A    N  
ATOM   2239  CZ  ARG B  21     -39.993  52.929  95.406  1.00  0.00      A    C  
ATOM   2240  NH1 ARG B  21     -41.076  52.526  96.031  1.00  0.00      A    N1+
ATOM   2241  NH2 ARG B  21     -39.484  54.119  95.670  1.00  0.00      A    N  
ATOM   2242  H   ARG B  21     -39.898  49.590  90.198  1.00  0.00      A    H  
ATOM   2243  HA  ARG B  21     -37.802  48.272  91.622  1.00  0.00      A    H  
ATOM   2244 1HB  ARG B  21     -40.661  48.931  92.392  1.00  0.00      A    H  
ATOM   2245 2HB  ARG B  21     -39.504  48.209  93.500  1.00  0.00      A    H  
ATOM   2246 1HG  ARG B  21     -38.054  50.173  93.296  1.00  0.00      A    H  
ATOM   2247 2HG  ARG B  21     -39.199  50.901  92.144  1.00  0.00      A    H  
ATOM   2248 1HD  ARG B  21     -40.925  50.883  93.850  1.00  0.00      A    H  
ATOM   2249 2HD  ARG B  21     -39.780  50.155  95.002  1.00  0.00      A    H  
ATOM   2250  HE  ARG B  21     -38.569  52.475  94.038  1.00  0.00      A    H  
ATOM   2251 1HH1 ARG B  21     -41.467  51.615  95.830  1.00  0.00      A    H  
ATOM   2252 2HH1 ARG B  21     -41.520  53.124  96.712  1.00  0.00      A    H  
ATOM   2253 1HH2 ARG B  21     -38.650  54.430  95.189  1.00  0.00      A    H  
ATOM   2254 2HH2 ARG B  21     -39.926  54.719  96.350  1.00  0.00      A    H  
ATOM   2255  N   MET B  22     -40.138  46.421  90.381  1.00  0.00      A    N  
ATOM   2256  CA  MET B  22     -40.596  45.044  90.186  1.00  0.00      A    C  
ATOM   2257  C   MET B  22     -40.136  44.495  88.830  1.00  0.00      A    C  
ATOM   2258  O   MET B  22     -40.214  45.179  87.801  1.00  0.00      A    O  
ATOM   2259  CB  MET B  22     -42.117  44.971  90.304  1.00  0.00      A    C  
ATOM   2260  CG  MET B  22     -42.658  45.322  91.683  1.00  0.00      A    C  
ATOM   2261  SD  MET B  22     -44.456  45.207  91.773  1.00  0.00      A    S  
ATOM   2262  CE  MET B  22     -44.690  43.437  91.658  1.00  0.00      A    C  
ATOM   2263  H   MET B  22     -40.477  47.125  89.790  1.00  0.00      A    H  
ATOM   2264  HA  MET B  22     -40.155  44.419  90.962  1.00  0.00      A    H  
ATOM   2265 1HB  MET B  22     -42.570  45.651  89.586  1.00  0.00      A    H  
ATOM   2266 2HB  MET B  22     -42.454  43.964  90.059  1.00  0.00      A    H  
ATOM   2267 1HG  MET B  22     -42.233  44.646  92.423  1.00  0.00      A    H  
ATOM   2268 2HG  MET B  22     -42.365  46.338  91.942  1.00  0.00      A    H  
ATOM   2269 1HE  MET B  22     -45.754  43.205  91.700  1.00  0.00      A    H  
ATOM   2270 2HE  MET B  22     -44.276  43.075  90.716  1.00  0.00      A    H  
ATOM   2271 3HE  MET B  22     -44.180  42.947  92.489  1.00  0.00      A    H  
ATOM   2272  N   GLU B  23     -39.673  43.244  88.839  1.00  0.00      A    N  
ATOM   2273  CA  GLU B  23     -39.209  42.584  87.620  1.00  0.00      A    C  
ATOM   2274  C   GLU B  23     -40.363  42.396  86.642  1.00  0.00      A    C  
ATOM   2275  O   GLU B  23     -40.187  42.521  85.431  1.00  0.00      A    O  
ATOM   2276  CB  GLU B  23     -38.574  41.231  87.947  1.00  0.00      A    C  
ATOM   2277  CG  GLU B  23     -37.252  41.319  88.695  1.00  0.00      A    C  
ATOM   2278  CD  GLU B  23     -36.685  39.972  89.045  1.00  0.00      A    C  
ATOM   2279  OE1 GLU B  23     -37.344  38.991  88.801  1.00  0.00      A    O  
ATOM   2280  OE2 GLU B  23     -35.593  39.924  89.559  1.00  0.00      A    O1-
ATOM   2281  H   GLU B  23     -39.650  42.752  89.685  1.00  0.00      A    H  
ATOM   2282  HA  GLU B  23     -38.455  43.217  87.150  1.00  0.00      A    H  
ATOM   2283 1HB  GLU B  23     -39.264  40.644  88.556  1.00  0.00      A    H  
ATOM   2284 2HB  GLU B  23     -38.402  40.677  87.025  1.00  0.00      A    H  
ATOM   2285 1HG  GLU B  23     -36.532  41.853  88.075  1.00  0.00      A    H  
ATOM   2286 2HG  GLU B  23     -37.400  41.895  89.607  1.00  0.00      A    H  
ATOM   2287  N   LYS B  24     -41.542  42.112  87.172  1.00  0.00      A    N  
ATOM   2288  CA  LYS B  24     -42.712  41.924  86.328  1.00  0.00      A    C  
ATOM   2289  C   LYS B  24     -43.002  43.196  85.539  1.00  0.00      A    C  
ATOM   2290  O   LYS B  24     -43.206  43.159  84.319  1.00  0.00      A    O  
ATOM   2291  CB  LYS B  24     -43.927  41.528  87.168  1.00  0.00      A    C  
ATOM   2292  CG  LYS B  24     -43.862  40.120  87.744  1.00  0.00      A    C  
ATOM   2293  CD  LYS B  24     -45.092  39.809  88.584  1.00  0.00      A    C  
ATOM   2294  CE  LYS B  24     -45.020  38.409  89.175  1.00  0.00      A    C  
ATOM   2295  NZ  LYS B  24     -46.196  38.107  90.036  1.00  0.00      A    N1+
ATOM   2296  H   LYS B  24     -41.629  42.034  88.146  1.00  0.00      A    H  
ATOM   2297  HA  LYS B  24     -42.504  41.121  85.620  1.00  0.00      A    H  
ATOM   2298 1HB  LYS B  24     -44.037  42.225  88.000  1.00  0.00      A    H  
ATOM   2299 2HB  LYS B  24     -44.829  41.599  86.559  1.00  0.00      A    H  
ATOM   2300 1HG  LYS B  24     -43.797  39.396  86.930  1.00  0.00      A    H  
ATOM   2301 2HG  LYS B  24     -42.973  40.022  88.365  1.00  0.00      A    H  
ATOM   2302 1HD  LYS B  24     -45.170  40.533  89.397  1.00  0.00      A    H  
ATOM   2303 2HD  LYS B  24     -45.985  39.886  87.965  1.00  0.00      A    H  
ATOM   2304 1HE  LYS B  24     -44.978  37.676  88.369  1.00  0.00      A    H  
ATOM   2305 2HE  LYS B  24     -44.115  38.311  89.772  1.00  0.00      A    H  
ATOM   2306 1HZ  LYS B  24     -46.111  37.171  90.407  1.00  0.00      A    H  
ATOM   2307 2HZ  LYS B  24     -46.235  38.769  90.798  1.00  0.00      A    H  
ATOM   2308 3HZ  LYS B  24     -47.042  38.175  89.488  1.00  0.00      A    H  
ATOM   2309  N   LEU B  25     -42.992  44.323  86.233  1.00  0.00      A    N  
ATOM   2310  CA  LEU B  25     -43.236  45.599  85.583  1.00  0.00      A    C  
ATOM   2311  C   LEU B  25     -42.158  45.848  84.543  1.00  0.00      A    C  
ATOM   2312  O   LEU B  25     -42.428  46.368  83.457  1.00  0.00      A    O  
ATOM   2313  CB  LEU B  25     -43.252  46.738  86.611  1.00  0.00      A    C  
ATOM   2314  CG  LEU B  25     -44.441  46.740  87.581  1.00  0.00      A    C  
ATOM   2315  CD1 LEU B  25     -44.228  47.815  88.641  1.00  0.00      A    C  
ATOM   2316  CD2 LEU B  25     -45.727  46.983  86.807  1.00  0.00      A    C  
ATOM   2317  H   LEU B  25     -42.801  44.296  87.195  1.00  0.00      A    H  
ATOM   2318  HA  LEU B  25     -44.210  45.560  85.096  1.00  0.00      A    H  
ATOM   2319 1HB  LEU B  25     -42.340  46.683  87.204  1.00  0.00      A    H  
ATOM   2320 2HB  LEU B  25     -43.257  47.688  86.077  1.00  0.00      A    H  
ATOM   2321  HG  LEU B  25     -44.498  45.778  88.089  1.00  0.00      A    H  
ATOM   2322 1HD1 LEU B  25     -45.073  47.816  89.330  1.00  0.00      A    H  
ATOM   2323 2HD1 LEU B  25     -43.311  47.606  89.192  1.00  0.00      A    H  
ATOM   2324 3HD1 LEU B  25     -44.151  48.789  88.159  1.00  0.00      A    H  
ATOM   2325 1HD2 LEU B  25     -46.572  46.984  87.496  1.00  0.00      A    H  
ATOM   2326 2HD2 LEU B  25     -45.672  47.946  86.300  1.00  0.00      A    H  
ATOM   2327 3HD2 LEU B  25     -45.863  46.192  86.070  1.00  0.00      A    H  
ATOM   2328  N   ASN B  26     -40.932  45.463  84.874  1.00  0.00      A    N  
ATOM   2329  CA  ASN B  26     -39.822  45.646  83.950  1.00  0.00      A    C  
ATOM   2330  C   ASN B  26     -40.064  44.839  82.679  1.00  0.00      A    C  
ATOM   2331  O   ASN B  26     -39.791  45.307  81.572  1.00  0.00      A    O  
ATOM   2332  CB  ASN B  26     -38.509  45.205  84.597  1.00  0.00      A    C  
ATOM   2333  CG  ASN B  26     -38.036  46.268  85.581  1.00  0.00      A    C  
ATOM   2334  ND2 ASN B  26     -38.112  46.036  86.863  1.00  0.00      A    N  
ATOM   2335  OD1 ASN B  26     -37.588  47.337  85.172  1.00  0.00      A    O  
ATOM   2336  H   ASN B  26     -40.781  45.040  85.752  1.00  0.00      A    H  
ATOM   2337  HA  ASN B  26     -39.771  46.700  83.674  1.00  0.00      A    H  
ATOM   2338 1HB  ASN B  26     -38.658  44.273  85.115  1.00  0.00      A    H  
ATOM   2339 2HB  ASN B  26     -37.756  45.072  83.831  1.00  0.00      A    H  
ATOM   2340 1HD2 ASN B  26     -37.812  46.714  87.503  1.00  0.00      A    H  
ATOM   2341 2HD2 ASN B  26     -38.471  45.183  87.187  1.00  0.00      A    H  
ATOM   2342  N   GLN B  27     -40.579  43.624  82.841  1.00  0.00      A    N  
ATOM   2343  CA  GLN B  27     -40.843  42.772  81.692  1.00  0.00      A    C  
ATOM   2344  C   GLN B  27     -41.855  43.430  80.752  1.00  0.00      A    C  
ATOM   2345  O   GLN B  27     -41.655  43.467  79.536  1.00  0.00      A    O  
ATOM   2346  CB  GLN B  27     -41.358  41.403  82.146  1.00  0.00      A    C  
ATOM   2347  CG  GLN B  27     -40.309  40.539  82.825  1.00  0.00      A    C  
ATOM   2348  CD  GLN B  27     -40.882  39.233  83.342  1.00  0.00      A    C  
ATOM   2349  NE2 GLN B  27     -40.043  38.205  83.408  1.00  0.00      A    N  
ATOM   2350  OE1 GLN B  27     -42.066  39.148  83.678  1.00  0.00      A    O  
ATOM   2351  H   GLN B  27     -40.781  43.297  83.745  1.00  0.00      A    H  
ATOM   2352  HA  GLN B  27     -39.912  42.631  81.145  1.00  0.00      A    H  
ATOM   2353 1HB  GLN B  27     -42.185  41.538  82.842  1.00  0.00      A    H  
ATOM   2354 2HB  GLN B  27     -41.740  40.853  81.286  1.00  0.00      A    H  
ATOM   2355 1HG  GLN B  27     -39.523  40.306  82.106  1.00  0.00      A    H  
ATOM   2356 2HG  GLN B  27     -39.893  41.086  83.670  1.00  0.00      A    H  
ATOM   2357 1HE2 GLN B  27     -40.365  37.317  83.742  1.00  0.00      A    H  
ATOM   2358 2HE2 GLN B  27     -39.091  38.317  83.124  1.00  0.00      A    H  
ATOM   2359  N   LEU B  28     -42.930  43.968  81.324  1.00  0.00      A    N  
ATOM   2360  CA  LEU B  28     -43.960  44.626  80.520  1.00  0.00      A    C  
ATOM   2361  C   LEU B  28     -43.357  45.819  79.779  1.00  0.00      A    C  
ATOM   2362  O   LEU B  28     -43.652  46.051  78.600  1.00  0.00      A    O  
ATOM   2363  CB  LEU B  28     -45.120  45.093  81.408  1.00  0.00      A    C  
ATOM   2364  CG  LEU B  28     -46.283  45.778  80.680  1.00  0.00      A    C  
ATOM   2365  CD1 LEU B  28     -46.886  44.813  79.667  1.00  0.00      A    C  
ATOM   2366  CD2 LEU B  28     -47.324  46.229  81.693  1.00  0.00      A    C  
ATOM   2367  H   LEU B  28     -43.032  43.922  82.303  1.00  0.00      A    H  
ATOM   2368  HA  LEU B  28     -44.342  43.909  79.794  1.00  0.00      A    H  
ATOM   2369 1HB  LEU B  28     -45.522  44.231  81.937  1.00  0.00      A    H  
ATOM   2370 2HB  LEU B  28     -44.733  45.796  82.146  1.00  0.00      A    H  
ATOM   2371  HG  LEU B  28     -45.909  46.645  80.133  1.00  0.00      A    H  
ATOM   2372 1HD1 LEU B  28     -47.712  45.300  79.149  1.00  0.00      A    H  
ATOM   2373 2HD1 LEU B  28     -46.125  44.523  78.943  1.00  0.00      A    H  
ATOM   2374 3HD1 LEU B  28     -47.254  43.928  80.184  1.00  0.00      A    H  
ATOM   2375 1HD2 LEU B  28     -48.150  46.717  81.175  1.00  0.00      A    H  
ATOM   2376 2HD2 LEU B  28     -47.697  45.364  82.239  1.00  0.00      A    H  
ATOM   2377 3HD2 LEU B  28     -46.870  46.931  82.394  1.00  0.00      A    H  
ATOM   2378  N   TRP B  29     -42.500  46.563  80.465  1.00  0.00      A    N  
ATOM   2379  CA  TRP B  29     -41.861  47.710  79.844  1.00  0.00      A    C  
ATOM   2380  C   TRP B  29     -41.095  47.265  78.606  1.00  0.00      A    C  
ATOM   2381  O   TRP B  29     -41.169  47.895  77.550  1.00  0.00      A    O  
ATOM   2382  CB  TRP B  29     -40.914  48.401  80.828  1.00  0.00      A    C  
ATOM   2383  CG  TRP B  29     -40.217  49.595  80.248  1.00  0.00      A    C  
ATOM   2384  CD1 TRP B  29     -40.684  50.874  80.213  1.00  0.00      A    C  
ATOM   2385  CD2 TRP B  29     -38.914  49.627  79.617  1.00  0.00      A    C  
ATOM   2386  CE2 TRP B  29     -38.679  50.949  79.233  1.00  0.00      A    C  
ATOM   2387  CE3 TRP B  29     -37.944  48.652  79.350  1.00  0.00      A    C  
ATOM   2388  NE1 TRP B  29     -39.769  51.696  79.603  1.00  0.00      A    N  
ATOM   2389  CZ2 TRP B  29     -37.510  51.331  78.593  1.00  0.00      A    C  
ATOM   2390  CZ3 TRP B  29     -36.771  49.035  78.708  1.00  0.00      A    C  
ATOM   2391  CH2 TRP B  29     -36.561  50.341  78.341  1.00  0.00      A    C  
ATOM   2392  H   TRP B  29     -42.289  46.333  81.395  1.00  0.00      A    H  
ATOM   2393  HA  TRP B  29     -42.635  48.420  79.552  1.00  0.00      A    H  
ATOM   2394 1HB  TRP B  29     -41.473  48.723  81.706  1.00  0.00      A    H  
ATOM   2395 2HB  TRP B  29     -40.158  47.692  81.164  1.00  0.00      A    H  
ATOM   2396  HD1 TRP B  29     -41.645  51.197  80.609  1.00  0.00      A    H  
ATOM   2397  HE1 TRP B  29     -39.879  52.688  79.452  1.00  0.00      A    H  
ATOM   2398  HE3 TRP B  29     -38.105  47.615  79.642  1.00  0.00      A    H  
ATOM   2399  HZ2 TRP B  29     -37.324  52.363  78.294  1.00  0.00      A    H  
ATOM   2400  HZ3 TRP B  29     -36.022  48.270  78.504  1.00  0.00      A    H  
ATOM   2401  HH2 TRP B  29     -35.630  50.606  77.840  1.00  0.00      A    H  
ATOM   2402  N   GLU B  30     -40.362  46.169  78.746  1.00  0.00      A    N  
ATOM   2403  CA  GLU B  30     -39.587  45.639  77.629  1.00  0.00      A    C  
ATOM   2404  C   GLU B  30     -40.508  45.277  76.466  1.00  0.00      A    C  
ATOM   2405  O   GLU B  30     -40.157  45.477  75.299  1.00  0.00      A    O  
ATOM   2406  CB  GLU B  30     -38.785  44.410  78.064  1.00  0.00      A    C  
ATOM   2407  CG  GLU B  30     -37.633  44.716  79.011  1.00  0.00      A    C  
ATOM   2408  CD  GLU B  30     -36.913  43.481  79.475  1.00  0.00      A    C  
ATOM   2409  OE1 GLU B  30     -37.349  42.402  79.146  1.00  0.00      A    O  
ATOM   2410  OE2 GLU B  30     -35.925  43.612  80.157  1.00  0.00      A    O1-
ATOM   2411  H   GLU B  30     -40.350  45.709  79.617  1.00  0.00      A    H  
ATOM   2412  HA  GLU B  30     -38.891  46.408  77.294  1.00  0.00      A    H  
ATOM   2413 1HB  GLU B  30     -39.446  43.701  78.560  1.00  0.00      A    H  
ATOM   2414 2HB  GLU B  30     -38.373  43.914  77.185  1.00  0.00      A    H  
ATOM   2415 1HG  GLU B  30     -36.923  45.368  78.505  1.00  0.00      A    H  
ATOM   2416 2HG  GLU B  30     -38.021  45.250  79.877  1.00  0.00      A    H  
ATOM   2417  N   LYS B  31     -41.685  44.751  76.784  1.00  0.00      A    N  
ATOM   2418  CA  LYS B  31     -42.644  44.372  75.752  1.00  0.00      A    C  
ATOM   2419  C   LYS B  31     -43.045  45.607  74.944  1.00  0.00      A    C  
ATOM   2420  O   LYS B  31     -43.134  45.567  73.713  1.00  0.00      A    O  
ATOM   2421  CB  LYS B  31     -43.876  43.709  76.368  1.00  0.00      A    C  
ATOM   2422  CG  LYS B  31     -43.627  42.318  76.935  1.00  0.00      A    C  
ATOM   2423  CD  LYS B  31     -44.889  41.735  77.549  1.00  0.00      A    C  
ATOM   2424  CE  LYS B  31     -44.637  40.352  78.128  1.00  0.00      A    C  
ATOM   2425  NZ  LYS B  31     -45.855  39.786  78.771  1.00  0.00      A    N1+
ATOM   2426  H   LYS B  31     -41.916  44.616  77.733  1.00  0.00      A    H  
ATOM   2427  HA  LYS B  31     -42.166  43.656  75.082  1.00  0.00      A    H  
ATOM   2428 1HB  LYS B  31     -44.262  44.334  77.174  1.00  0.00      A    H  
ATOM   2429 2HB  LYS B  31     -44.661  43.627  75.614  1.00  0.00      A    H  
ATOM   2430 1HG  LYS B  31     -43.281  41.657  76.139  1.00  0.00      A    H  
ATOM   2431 2HG  LYS B  31     -42.851  42.373  77.699  1.00  0.00      A    H  
ATOM   2432 1HD  LYS B  31     -45.245  42.394  78.343  1.00  0.00      A    H  
ATOM   2433 2HD  LYS B  31     -45.666  41.663  76.787  1.00  0.00      A    H  
ATOM   2434 1HE  LYS B  31     -44.314  39.679  77.336  1.00  0.00      A    H  
ATOM   2435 2HE  LYS B  31     -43.843  40.408  78.872  1.00  0.00      A    H  
ATOM   2436 1HZ  LYS B  31     -45.646  38.870  79.141  1.00  0.00      A    H  
ATOM   2437 2HZ  LYS B  31     -46.153  40.393  79.521  1.00  0.00      A    H  
ATOM   2438 3HZ  LYS B  31     -46.593  39.711  78.086  1.00  0.00      A    H  
ATOM   2439  N   ALA B  32     -43.276  46.713  75.639  1.00  0.00      A    N  
ATOM   2440  CA  ALA B  32     -43.650  47.941  74.954  1.00  0.00      A    C  
ATOM   2441  C   ALA B  32     -42.492  48.433  74.087  1.00  0.00      A    C  
ATOM   2442  O   ALA B  32     -42.700  48.949  72.986  1.00  0.00      A    O  
ATOM   2443  CB  ALA B  32     -44.037  49.017  75.969  1.00  0.00      A    C  
ATOM   2444  H   ALA B  32     -43.189  46.705  76.619  1.00  0.00      A    H  
ATOM   2445  HA  ALA B  32     -44.498  47.722  74.305  1.00  0.00      A    H  
ATOM   2446 1HB  ALA B  32     -43.227  49.161  76.666  1.00  0.00      A    H  
ATOM   2447 2HB  ALA B  32     -44.923  48.703  76.503  1.00  0.00      A    H  
ATOM   2448 3HB  ALA B  32     -44.239  49.943  75.453  1.00  0.00      A    H  
ATOM   2449  N   GLN B  33     -41.268  48.266  74.590  1.00  0.00      A    N  
ATOM   2450  CA  GLN B  33     -40.082  48.701  73.854  1.00  0.00      A    C  
ATOM   2451  C   GLN B  33     -39.960  47.972  72.520  1.00  0.00      A    C  
ATOM   2452  O   GLN B  33     -39.712  48.595  71.487  1.00  0.00      A    O  
ATOM   2453  CB  GLN B  33     -38.818  48.475  74.689  1.00  0.00      A    C  
ATOM   2454  CG  GLN B  33     -37.538  48.941  74.019  1.00  0.00      A    C  
ATOM   2455  CD  GLN B  33     -36.314  48.711  74.886  1.00  0.00      A    C  
ATOM   2456  NE2 GLN B  33     -35.426  49.697  74.928  1.00  0.00      A    N  
ATOM   2457  OE1 GLN B  33     -36.169  47.657  75.512  1.00  0.00      A    O  
ATOM   2458  H   GLN B  33     -41.162  47.851  75.474  1.00  0.00      A    H  
ATOM   2459  HA  GLN B  33     -40.175  49.768  73.646  1.00  0.00      A    H  
ATOM   2460 1HB  GLN B  33     -38.912  49.000  75.639  1.00  0.00      A    H  
ATOM   2461 2HB  GLN B  33     -38.715  47.413  74.911  1.00  0.00      A    H  
ATOM   2462 1HG  GLN B  33     -37.405  48.390  73.088  1.00  0.00      A    H  
ATOM   2463 2HG  GLN B  33     -37.615  50.008  73.813  1.00  0.00      A    H  
ATOM   2464 1HE2 GLN B  33     -34.599  49.604  75.484  1.00  0.00      A    H  
ATOM   2465 2HE2 GLN B  33     -35.584  50.535  74.405  1.00  0.00      A    H  
ATOM   2466  N   ARG B  34     -40.138  46.657  72.541  1.00  0.00      A    N  
ATOM   2467  CA  ARG B  34     -40.045  45.876  71.312  1.00  0.00      A    C  
ATOM   2468  C   ARG B  34     -41.183  46.247  70.367  1.00  0.00      A    C  
ATOM   2469  O   ARG B  34     -41.009  46.264  69.148  1.00  0.00      A    O  
ATOM   2470  CB  ARG B  34     -40.095  44.384  71.611  1.00  0.00      A    C  
ATOM   2471  CG  ARG B  34     -38.861  43.830  72.306  1.00  0.00      A    C  
ATOM   2472  CD  ARG B  34     -39.006  42.384  72.611  1.00  0.00      A    C  
ATOM   2473  NE  ARG B  34     -37.828  41.848  73.275  1.00  0.00      A    N  
ATOM   2474  CZ  ARG B  34     -37.735  40.603  73.779  1.00  0.00      A    C  
ATOM   2475  NH1 ARG B  34     -38.753  39.777  73.688  1.00  0.00      A    N1+
ATOM   2476  NH2 ARG B  34     -36.617  40.210  74.367  1.00  0.00      A    N  
ATOM   2477  H   ARG B  34     -40.335  46.206  73.394  1.00  0.00      A    H  
ATOM   2478  HA  ARG B  34     -39.092  46.100  70.832  1.00  0.00      A    H  
ATOM   2479 1HB  ARG B  34     -40.955  44.171  72.246  1.00  0.00      A    H  
ATOM   2480 2HB  ARG B  34     -40.227  43.831  70.683  1.00  0.00      A    H  
ATOM   2481 1HG  ARG B  34     -37.991  43.960  71.661  1.00  0.00      A    H  
ATOM   2482 2HG  ARG B  34     -38.700  44.364  73.244  1.00  0.00      A    H  
ATOM   2483 1HD  ARG B  34     -39.865  42.234  73.265  1.00  0.00      A    H  
ATOM   2484 2HD  ARG B  34     -39.156  41.830  71.683  1.00  0.00      A    H  
ATOM   2485  HE  ARG B  34     -37.023  42.454  73.364  1.00  0.00      A    H  
ATOM   2486 1HH1 ARG B  34     -39.607  40.078  73.238  1.00  0.00      A    H  
ATOM   2487 2HH1 ARG B  34     -38.683  38.844  74.067  1.00  0.00      A    H  
ATOM   2488 1HH2 ARG B  34     -35.833  40.844  74.437  1.00  0.00      A    H  
ATOM   2489 2HH2 ARG B  34     -36.547  39.277  74.745  1.00  0.00      A    H  
ATOM   2490  N   LEU B  35     -42.349  46.548  70.937  1.00  0.00      A    N  
ATOM   2491  CA  LEU B  35     -43.507  46.919  70.132  1.00  0.00      A    C  
ATOM   2492  C   LEU B  35     -43.225  48.212  69.375  1.00  0.00      A    C  
ATOM   2493  O   LEU B  35     -43.620  48.364  68.217  1.00  0.00      A    O  
ATOM   2494  CB  LEU B  35     -44.747  47.089  71.019  1.00  0.00      A    C  
ATOM   2495  CG  LEU B  35     -46.052  47.415  70.282  1.00  0.00      A    C  
ATOM   2496  CD1 LEU B  35     -46.373  46.297  69.297  1.00  0.00      A    C  
ATOM   2497  CD2 LEU B  35     -47.176  47.591  71.293  1.00  0.00      A    C  
ATOM   2498  H   LEU B  35     -42.427  46.526  71.918  1.00  0.00      A    H  
ATOM   2499  HA  LEU B  35     -43.699  46.122  69.414  1.00  0.00      A    H  
ATOM   2500 1HB  LEU B  35     -44.903  46.168  71.578  1.00  0.00      A    H  
ATOM   2501 2HB  LEU B  35     -44.558  47.893  71.729  1.00  0.00      A    H  
ATOM   2502  HG  LEU B  35     -45.928  48.336  69.711  1.00  0.00      A    H  
ATOM   2503 1HD1 LEU B  35     -47.300  46.529  68.773  1.00  0.00      A    H  
ATOM   2504 2HD1 LEU B  35     -45.562  46.207  68.574  1.00  0.00      A    H  
ATOM   2505 3HD1 LEU B  35     -46.486  45.359  69.837  1.00  0.00      A    H  
ATOM   2506 1HD2 LEU B  35     -48.103  47.824  70.769  1.00  0.00      A    H  
ATOM   2507 2HD2 LEU B  35     -47.301  46.669  71.861  1.00  0.00      A    H  
ATOM   2508 3HD2 LEU B  35     -46.929  48.407  71.973  1.00  0.00      A    H  
ATOM   2509  N   HIS B  36     -42.537  49.139  70.034  1.00  0.00      A    N  
ATOM   2510  CA  HIS B  36     -42.205  50.415  69.415  1.00  0.00      A    C  
ATOM   2511  C   HIS B  36     -43.466  51.224  69.144  1.00  0.00      A    C  
ATOM   2512  O   HIS B  36     -44.270  50.874  68.283  1.00  0.00      A    O  
ATOM   2513  CB  HIS B  36     -41.435  50.204  68.107  1.00  0.00      A    C  
ATOM   2514  CG  HIS B  36     -40.105  49.544  68.292  1.00  0.00      A    C  
ATOM   2515  CD2 HIS B  36     -39.528  48.505  67.647  1.00  0.00      A    C  
ATOM   2516  ND1 HIS B  36     -39.197  49.954  69.246  1.00  0.00      A    N  
ATOM   2517  CE1 HIS B  36     -38.119  49.193  69.180  1.00  0.00      A    C  
ATOM   2518  NE2 HIS B  36     -38.293  48.307  68.217  1.00  0.00      A    N  
ATOM   2519  H   HIS B  36     -42.247  48.959  70.954  1.00  0.00      A    H  
ATOM   2520  HA  HIS B  36     -41.573  50.993  70.089  1.00  0.00      A    H  
ATOM   2521 1HB  HIS B  36     -42.031  49.589  67.429  1.00  0.00      A    H  
ATOM   2522 2HB  HIS B  36     -41.275  51.166  67.619  1.00  0.00      A    H  
ATOM   2523  HD1 HIS B  36     -39.349  50.657  69.943  1.00  0.00      A    H  
ATOM   2524  HD2 HIS B  36     -39.859  47.865  66.826  1.00  0.00      A    H  
ATOM   2525  HE1 HIS B  36     -37.282  49.358  69.856  1.00  0.00      A    H  
ATOM   2526  N   LEU B  37     -43.626  52.315  69.887  1.00  0.00      A    N  
ATOM   2527  CA  LEU B  37     -44.793  53.179  69.718  1.00  0.00      A    C  
ATOM   2528  C   LEU B  37     -44.373  54.647  69.637  1.00  0.00      A    C  
ATOM   2529  O   LEU B  37     -43.323  55.029  70.154  1.00  0.00      A    O  
ATOM   2530  CB  LEU B  37     -45.774  52.982  70.880  1.00  0.00      A    C  
ATOM   2531  CG  LEU B  37     -46.357  51.570  71.026  1.00  0.00      A    C  
ATOM   2532  CD1 LEU B  37     -47.127  51.471  72.336  1.00  0.00      A    C  
ATOM   2533  CD2 LEU B  37     -47.259  51.268  69.838  1.00  0.00      A    C  
ATOM   2534  H   LEU B  37     -42.946  52.541  70.556  1.00  0.00      A    H  
ATOM   2535  HA  LEU B  37     -45.292  52.908  68.789  1.00  0.00      A    H  
ATOM   2536 1HB  LEU B  37     -45.264  53.226  71.810  1.00  0.00      A    H  
ATOM   2537 2HB  LEU B  37     -46.607  53.673  70.753  1.00  0.00      A    H  
ATOM   2538  HG  LEU B  37     -45.546  50.842  71.060  1.00  0.00      A    H  
ATOM   2539 1HD1 LEU B  37     -47.541  50.467  72.440  1.00  0.00      A    H  
ATOM   2540 2HD1 LEU B  37     -46.454  51.672  73.170  1.00  0.00      A    H  
ATOM   2541 3HD1 LEU B  37     -47.937  52.199  72.338  1.00  0.00      A    H  
ATOM   2542 1HD2 LEU B  37     -47.673  50.265  69.941  1.00  0.00      A    H  
ATOM   2543 2HD2 LEU B  37     -48.071  51.994  69.804  1.00  0.00      A    H  
ATOM   2544 3HD2 LEU B  37     -46.679  51.329  68.917  1.00  0.00      A    H  
ATOM   2545  N   PRO B  38     -45.169  55.475  69.002  1.00  0.00      A    N  
ATOM   2546  CA  PRO B  38     -44.863  56.929  68.859  1.00  0.00      A    C  
ATOM   2547  C   PRO B  38     -44.324  57.546  70.155  1.00  0.00      A    C  
ATOM   2548  O   PRO B  38     -44.609  57.054  71.248  1.00  0.00      A    O  
ATOM   2549  CB  PRO B  38     -46.213  57.542  68.483  1.00  0.00      A    C  
ATOM   2550  CG  PRO B  38     -46.961  56.452  67.782  1.00  0.00      A    C  
ATOM   2551  CD  PRO B  38     -46.446  55.122  68.346  1.00  0.00      A    C  
ATOM   2552  HA  PRO B  38     -44.134  57.067  68.048  1.00  0.00      A    H  
ATOM   2553 1HB  PRO B  38     -46.744  57.849  69.376  1.00  0.00      A    H  
ATOM   2554 2HB  PRO B  38     -46.075  58.381  67.818  1.00  0.00      A    H  
ATOM   2555 1HG  PRO B  38     -48.022  56.554  67.971  1.00  0.00      A    H  
ATOM   2556 2HG  PRO B  38     -46.770  56.495  66.720  1.00  0.00      A    H  
ATOM   2557 1HD  PRO B  38     -47.148  54.720  69.061  1.00  0.00      A    H  
ATOM   2558 2HD  PRO B  38     -46.271  54.419  67.545  1.00  0.00      A    H  
ATOM   2559  N   PRO B  39     -43.558  58.607  70.055  1.00  0.00      A    N  
ATOM   2560  CA  PRO B  39     -42.977  59.301  71.248  1.00  0.00      A    C  
ATOM   2561  C   PRO B  39     -44.053  59.780  72.227  1.00  0.00      A    C  
ATOM   2562  O   PRO B  39     -43.941  59.585  73.438  1.00  0.00      A    O  
ATOM   2563  CB  PRO B  39     -42.229  60.487  70.633  1.00  0.00      A    C  
ATOM   2564  CG  PRO B  39     -41.843  60.011  69.275  1.00  0.00      A    C  
ATOM   2565  CD  PRO B  39     -43.031  59.211  68.807  1.00  0.00      A    C  
ATOM   2566  HA  PRO B  39     -42.281  58.619  71.760  1.00  0.00      A    H  
ATOM   2567 1HB  PRO B  39     -42.882  61.371  70.606  1.00  0.00      A    H  
ATOM   2568 2HB  PRO B  39     -41.361  60.748  71.256  1.00  0.00      A    H  
ATOM   2569 1HG  PRO B  39     -41.625  60.866  68.619  1.00  0.00      A    H  
ATOM   2570 2HG  PRO B  39     -40.923  59.410  69.329  1.00  0.00      A    H  
ATOM   2571 1HD  PRO B  39     -43.768  59.884  68.345  1.00  0.00      A    H  
ATOM   2572 2HD  PRO B  39     -42.699  58.447  68.089  1.00  0.00      A    H  
ATOM   2573  N   VAL B  40     -45.086  60.422  71.686  1.00  0.00      A    N  
ATOM   2574  CA  VAL B  40     -46.176  60.942  72.510  1.00  0.00      A    C  
ATOM   2575  C   VAL B  40     -46.921  59.807  73.196  1.00  0.00      A    C  
ATOM   2576  O   VAL B  40     -47.203  59.868  74.390  1.00  0.00      A    O  
ATOM   2577  CB  VAL B  40     -47.153  61.744  71.643  1.00  0.00      A    C  
ATOM   2578  CG1 VAL B  40     -48.399  62.097  72.459  1.00  0.00      A    C  
ATOM   2579  CG2 VAL B  40     -46.480  63.032  71.164  1.00  0.00      A    C  
ATOM   2580  H   VAL B  40     -45.112  60.552  70.718  1.00  0.00      A    H  
ATOM   2581  HA  VAL B  40     -45.752  61.601  73.269  1.00  0.00      A    H  
ATOM   2582  HB  VAL B  40     -47.443  61.148  70.788  1.00  0.00      A    H  
ATOM   2583 1HG1 VAL B  40     -49.027  61.222  72.554  1.00  0.00      A    H  
ATOM   2584 2HG1 VAL B  40     -48.947  62.881  71.960  1.00  0.00      A    H  
ATOM   2585 3HG1 VAL B  40     -48.103  62.435  73.440  1.00  0.00      A    H  
ATOM   2586 1HG2 VAL B  40     -45.677  62.790  70.485  1.00  0.00      A    H  
ATOM   2587 2HG2 VAL B  40     -46.083  63.569  72.013  1.00  0.00      A    H  
ATOM   2588 3HG2 VAL B  40     -47.206  63.649  70.656  1.00  0.00      A    H  
ATOM   2589  N   ARG B  41     -47.237  58.775  72.430  1.00  0.00      A    N  
ATOM   2590  CA  ARG B  41     -47.953  57.632  72.971  1.00  0.00      A    C  
ATOM   2591  C   ARG B  41     -47.101  56.930  74.023  1.00  0.00      A    C  
ATOM   2592  O   ARG B  41     -47.602  56.518  75.069  1.00  0.00      A    O  
ATOM   2593  CB  ARG B  41     -48.317  56.650  71.867  1.00  0.00      A    C  
ATOM   2594  CG  ARG B  41     -49.147  55.459  72.318  1.00  0.00      A    C  
ATOM   2595  CD  ARG B  41     -49.563  54.613  71.170  1.00  0.00      A    C  
ATOM   2596  NE  ARG B  41     -50.314  53.446  71.601  1.00  0.00      A    N  
ATOM   2597  CZ  ARG B  41     -50.788  52.493  70.775  1.00  0.00      A    C  
ATOM   2598  NH1 ARG B  41     -50.579  52.582  69.480  1.00  0.00      A    N1+
ATOM   2599  NH2 ARG B  41     -51.462  51.468  71.266  1.00  0.00      A    N  
ATOM   2600  H   ARG B  41     -46.988  58.784  71.484  1.00  0.00      A    H  
ATOM   2601  HA  ARG B  41     -48.873  57.988  73.435  1.00  0.00      A    H  
ATOM   2602 1HB  ARG B  41     -48.880  57.169  71.091  1.00  0.00      A    H  
ATOM   2603 2HB  ARG B  41     -47.407  56.264  71.408  1.00  0.00      A    H  
ATOM   2604 1HG  ARG B  41     -48.560  54.845  73.002  1.00  0.00      A    H  
ATOM   2605 2HG  ARG B  41     -50.045  55.812  72.826  1.00  0.00      A    H  
ATOM   2606 1HD  ARG B  41     -50.192  55.195  70.498  1.00  0.00      A    H  
ATOM   2607 2HD  ARG B  41     -48.679  54.269  70.632  1.00  0.00      A    H  
ATOM   2608  HE  ARG B  41     -50.496  53.342  72.591  1.00  0.00      A    H  
ATOM   2609 1HH1 ARG B  41     -50.063  53.365  69.104  1.00  0.00      A    H  
ATOM   2610 2HH1 ARG B  41     -50.933  51.867  68.861  1.00  0.00      A    H  
ATOM   2611 1HH2 ARG B  41     -51.623  51.398  72.262  1.00  0.00      A    H  
ATOM   2612 2HH2 ARG B  41     -51.817  50.753  70.647  1.00  0.00      A    H  
ATOM   2613  N   LEU B  42     -45.813  56.792  73.731  1.00  0.00      A    N  
ATOM   2614  CA  LEU B  42     -44.897  56.138  74.657  1.00  0.00      A    C  
ATOM   2615  C   LEU B  42     -44.820  56.898  75.971  1.00  0.00      A    C  
ATOM   2616  O   LEU B  42     -44.845  56.298  77.047  1.00  0.00      A    O  
ATOM   2617  CB  LEU B  42     -43.498  56.031  74.036  1.00  0.00      A    C  
ATOM   2618  CG  LEU B  42     -42.432  55.360  74.912  1.00  0.00      A    C  
ATOM   2619  CD1 LEU B  42     -42.856  53.932  75.225  1.00  0.00      A    C  
ATOM   2620  CD2 LEU B  42     -41.093  55.387  74.190  1.00  0.00      A    C  
ATOM   2621  H   LEU B  42     -45.472  57.139  72.880  1.00  0.00      A    H  
ATOM   2622  HA  LEU B  42     -45.268  55.133  74.858  1.00  0.00      A    H  
ATOM   2623 1HB  LEU B  42     -43.572  55.462  73.111  1.00  0.00      A    H  
ATOM   2624 2HB  LEU B  42     -43.147  57.034  73.796  1.00  0.00      A    H  
ATOM   2625  HG  LEU B  42     -42.346  55.898  75.856  1.00  0.00      A    H  
ATOM   2626 1HD1 LEU B  42     -42.098  53.456  75.848  1.00  0.00      A    H  
ATOM   2627 2HD1 LEU B  42     -43.807  53.944  75.759  1.00  0.00      A    H  
ATOM   2628 3HD1 LEU B  42     -42.966  53.373  74.297  1.00  0.00      A    H  
ATOM   2629 1HD2 LEU B  42     -40.334  54.912  74.813  1.00  0.00      A    H  
ATOM   2630 2HD2 LEU B  42     -41.177  54.849  73.246  1.00  0.00      A    H  
ATOM   2631 3HD2 LEU B  42     -40.805  56.420  73.995  1.00  0.00      A    H  
ATOM   2632  N   ALA B  43     -44.720  58.215  75.884  1.00  0.00      A    N  
ATOM   2633  CA  ALA B  43     -44.638  59.034  77.083  1.00  0.00      A    C  
ATOM   2634  C   ALA B  43     -45.941  58.963  77.875  1.00  0.00      A    C  
ATOM   2635  O   ALA B  43     -45.927  58.875  79.105  1.00  0.00      A    O  
ATOM   2636  CB  ALA B  43     -44.345  60.487  76.700  1.00  0.00      A    C  
ATOM   2637  H   ALA B  43     -44.699  58.643  75.002  1.00  0.00      A    H  
ATOM   2638  HA  ALA B  43     -43.839  58.639  77.710  1.00  0.00      A    H  
ATOM   2639 1HB  ALA B  43     -44.540  61.130  77.545  1.00  0.00      A    H  
ATOM   2640 2HB  ALA B  43     -44.980  60.776  75.874  1.00  0.00      A    H  
ATOM   2641 3HB  ALA B  43     -43.310  60.581  76.408  1.00  0.00      A    H  
ATOM   2642  N   GLU B  44     -47.065  59.002  77.163  1.00  0.00      A    N  
ATOM   2643  CA  GLU B  44     -48.374  58.944  77.809  1.00  0.00      A    C  
ATOM   2644  C   GLU B  44     -48.607  57.572  78.441  1.00  0.00      A    C  
ATOM   2645  O   GLU B  44     -49.045  57.473  79.590  1.00  0.00      A    O  
ATOM   2646  CB  GLU B  44     -49.484  59.251  76.801  1.00  0.00      A    C  
ATOM   2647  CG  GLU B  44     -49.515  60.695  76.322  1.00  0.00      A    C  
ATOM   2648  CD  GLU B  44     -50.559  60.939  75.268  1.00  0.00      A    C  
ATOM   2649  OE1 GLU B  44     -51.186  59.995  74.849  1.00  0.00      A    O  
ATOM   2650  OE2 GLU B  44     -50.732  62.071  74.881  1.00  0.00      A    O1-
ATOM   2651  H   GLU B  44     -47.015  59.075  76.186  1.00  0.00      A    H  
ATOM   2652  HA  GLU B  44     -48.403  59.696  78.599  1.00  0.00      A    H  
ATOM   2653 1HB  GLU B  44     -49.369  58.610  75.927  1.00  0.00      A    H  
ATOM   2654 2HB  GLU B  44     -50.453  59.027  77.247  1.00  0.00      A    H  
ATOM   2655 1HG  GLU B  44     -49.715  61.347  77.172  1.00  0.00      A    H  
ATOM   2656 2HG  GLU B  44     -48.536  60.955  75.923  1.00  0.00      A    H  
ATOM   2657  N   LEU B  45     -48.322  56.521  77.686  1.00  0.00      A    N  
ATOM   2658  CA  LEU B  45     -48.509  55.164  78.188  1.00  0.00      A    C  
ATOM   2659  C   LEU B  45     -47.599  54.905  79.382  1.00  0.00      A    C  
ATOM   2660  O   LEU B  45     -48.037  54.388  80.417  1.00  0.00      A    O  
ATOM   2661  CB  LEU B  45     -48.223  54.140  77.083  1.00  0.00      A    C  
ATOM   2662  CG  LEU B  45     -48.496  52.675  77.446  1.00  0.00      A    C  
ATOM   2663  CD1 LEU B  45     -48.778  51.881  76.177  1.00  0.00      A    C  
ATOM   2664  CD2 LEU B  45     -47.300  52.105  78.193  1.00  0.00      A    C  
ATOM   2665  H   LEU B  45     -47.982  56.657  76.779  1.00  0.00      A    H  
ATOM   2666  HA  LEU B  45     -49.545  55.053  78.507  1.00  0.00      A    H  
ATOM   2667 1HB  LEU B  45     -48.832  54.386  76.215  1.00  0.00      A    H  
ATOM   2668 2HB  LEU B  45     -47.173  54.221  76.798  1.00  0.00      A    H  
ATOM   2669  HG  LEU B  45     -49.381  52.616  78.079  1.00  0.00      A    H  
ATOM   2670 1HD1 LEU B  45     -48.972  50.840  76.435  1.00  0.00      A    H  
ATOM   2671 2HD1 LEU B  45     -49.650  52.299  75.673  1.00  0.00      A    H  
ATOM   2672 3HD1 LEU B  45     -47.914  51.935  75.516  1.00  0.00      A    H  
ATOM   2673 1HD2 LEU B  45     -47.494  51.064  78.452  1.00  0.00      A    H  
ATOM   2674 2HD2 LEU B  45     -46.414  52.162  77.560  1.00  0.00      A    H  
ATOM   2675 3HD2 LEU B  45     -47.132  52.680  79.104  1.00  0.00      A    H  
ATOM   2676  N   HIS B  46     -46.331  55.281  79.237  1.00  0.00      A    N  
ATOM   2677  CA  HIS B  46     -45.372  55.087  80.317  1.00  0.00      A    C  
ATOM   2678  C   HIS B  46     -45.833  55.836  81.565  1.00  0.00      A    C  
ATOM   2679  O   HIS B  46     -45.751  55.319  82.678  1.00  0.00      A    O  
ATOM   2680  CB  HIS B  46     -43.978  55.566  79.903  1.00  0.00      A    C  
ATOM   2681  CG  HIS B  46     -42.931  55.354  80.953  1.00  0.00      A    C  
ATOM   2682  CD2 HIS B  46     -42.280  56.230  81.752  1.00  0.00      A    C  
ATOM   2683  ND1 HIS B  46     -42.447  54.104  81.279  1.00  0.00      A    N  
ATOM   2684  CE1 HIS B  46     -41.540  54.222  82.234  1.00  0.00      A    C  
ATOM   2685  NE2 HIS B  46     -41.420  55.503  82.537  1.00  0.00      A    N  
ATOM   2686  H   HIS B  46     -46.038  55.691  78.391  1.00  0.00      A    H  
ATOM   2687  HA  HIS B  46     -45.304  54.027  80.557  1.00  0.00      A    H  
ATOM   2688 1HB  HIS B  46     -43.666  55.039  79.000  1.00  0.00      A    H  
ATOM   2689 2HB  HIS B  46     -44.012  56.629  79.666  1.00  0.00      A    H  
ATOM   2690  HD2 HIS B  46     -42.412  57.314  81.769  1.00  0.00      A    H  
ATOM   2691  HE1 HIS B  46     -40.985  53.404  82.691  1.00  0.00      A    H  
ATOM   2692  HE2 HIS B  46     -40.800  55.888  83.234  1.00  0.00      A    H  
ATOM   2693  N   ALA B  47     -46.322  57.056  81.367  1.00  0.00      A    N  
ATOM   2694  CA  ALA B  47     -46.794  57.864  82.484  1.00  0.00      A    C  
ATOM   2695  C   ALA B  47     -47.929  57.162  83.226  1.00  0.00      A    C  
ATOM   2696  O   ALA B  47     -47.916  57.077  84.451  1.00  0.00      A    O  
ATOM   2697  CB  ALA B  47     -47.280  59.225  81.980  1.00  0.00      A    C  
ATOM   2698  H   ALA B  47     -46.367  57.420  80.456  1.00  0.00      A    H  
ATOM   2699  HA  ALA B  47     -45.966  57.992  83.182  1.00  0.00      A    H  
ATOM   2700 1HB  ALA B  47     -47.462  59.877  82.823  1.00  0.00      A    H  
ATOM   2701 2HB  ALA B  47     -48.195  59.098  81.420  1.00  0.00      A    H  
ATOM   2702 3HB  ALA B  47     -46.526  59.665  81.344  1.00  0.00      A    H  
ATOM   2703  N   ASP B  48     -48.905  56.660  82.475  1.00  0.00      A    N  
ATOM   2704  CA  ASP B  48     -50.050  55.974  83.078  1.00  0.00      A    C  
ATOM   2705  C   ASP B  48     -49.584  54.821  83.957  1.00  0.00      A    C  
ATOM   2706  O   ASP B  48     -50.040  54.670  85.098  1.00  0.00      A    O  
ATOM   2707  CB  ASP B  48     -50.999  55.449  81.997  1.00  0.00      A    C  
ATOM   2708  CG  ASP B  48     -51.770  56.560  81.296  1.00  0.00      A    C  
ATOM   2709  OD1 ASP B  48     -51.782  57.657  81.800  1.00  0.00      A    O  
ATOM   2710  OD2 ASP B  48     -52.339  56.299  80.263  1.00  0.00      A    O1-
ATOM   2711  H   ASP B  48     -48.860  56.759  81.500  1.00  0.00      A    H  
ATOM   2712  HA  ASP B  48     -50.594  56.687  83.698  1.00  0.00      A    H  
ATOM   2713 1HB  ASP B  48     -50.429  54.895  81.251  1.00  0.00      A    H  
ATOM   2714 2HB  ASP B  48     -51.713  54.757  82.445  1.00  0.00      A    H  
ATOM   2715  N   LEU B  49     -48.675  54.010  83.434  1.00  0.00      A    N  
ATOM   2716  CA  LEU B  49     -48.162  52.880  84.194  1.00  0.00      A    C  
ATOM   2717  C   LEU B  49     -47.511  53.387  85.484  1.00  0.00      A    C  
ATOM   2718  O   LEU B  49     -47.683  52.799  86.562  1.00  0.00      A    O  
ATOM   2719  CB  LEU B  49     -47.147  52.088  83.360  1.00  0.00      A    C  
ATOM   2720  CG  LEU B  49     -46.550  50.850  84.042  1.00  0.00      A    C  
ATOM   2721  CD1 LEU B  49     -47.664  49.870  84.384  1.00  0.00      A    C  
ATOM   2722  CD2 LEU B  49     -45.522  50.209  83.120  1.00  0.00      A    C  
ATOM   2723  H   LEU B  49     -48.348  54.171  82.521  1.00  0.00      A    H  
ATOM   2724  HA  LEU B  49     -48.995  52.225  84.442  1.00  0.00      A    H  
ATOM   2725 1HB  LEU B  49     -47.632  51.760  82.443  1.00  0.00      A    H  
ATOM   2726 2HB  LEU B  49     -46.323  52.750  83.095  1.00  0.00      A    H  
ATOM   2727  HG  LEU B  49     -46.068  51.145  84.974  1.00  0.00      A    H  
ATOM   2728 1HD1 LEU B  49     -47.239  48.991  84.868  1.00  0.00      A    H  
ATOM   2729 2HD1 LEU B  49     -48.373  50.348  85.059  1.00  0.00      A    H  
ATOM   2730 3HD1 LEU B  49     -48.176  49.569  83.471  1.00  0.00      A    H  
ATOM   2731 1HD2 LEU B  49     -45.096  49.330  83.605  1.00  0.00      A    H  
ATOM   2732 2HD2 LEU B  49     -46.004  49.913  82.188  1.00  0.00      A    H  
ATOM   2733 3HD2 LEU B  49     -44.728  50.926  82.907  1.00  0.00      A    H  
ATOM   2734  N   LYS B  50     -46.778  54.495  85.374  1.00  0.00      A    N  
ATOM   2735  CA  LYS B  50     -46.121  55.078  86.538  1.00  0.00      A    C  
ATOM   2736  C   LYS B  50     -47.163  55.438  87.596  1.00  0.00      A    C  
ATOM   2737  O   LYS B  50     -46.944  55.241  88.798  1.00  0.00      A    O  
ATOM   2738  CB  LYS B  50     -45.310  56.312  86.142  1.00  0.00      A    C  
ATOM   2739  CG  LYS B  50     -44.533  56.949  87.286  1.00  0.00      A    C  
ATOM   2740  CD  LYS B  50     -43.692  58.119  86.801  1.00  0.00      A    C  
ATOM   2741  CE  LYS B  50     -42.940  58.776  87.949  1.00  0.00      A    C  
ATOM   2742  NZ  LYS B  50     -42.111  59.922  87.488  1.00  0.00      A    N1+
ATOM   2743  H   LYS B  50     -46.687  54.927  84.495  1.00  0.00      A    H  
ATOM   2744  HA  LYS B  50     -45.441  54.338  86.958  1.00  0.00      A    H  
ATOM   2745 1HB  LYS B  50     -44.596  56.044  85.363  1.00  0.00      A    H  
ATOM   2746 2HB  LYS B  50     -45.976  57.069  85.729  1.00  0.00      A    H  
ATOM   2747 1HG  LYS B  50     -45.231  57.304  88.047  1.00  0.00      A    H  
ATOM   2748 2HG  LYS B  50     -43.879  56.204  87.741  1.00  0.00      A    H  
ATOM   2749 1HD  LYS B  50     -42.973  57.769  86.059  1.00  0.00      A    H  
ATOM   2750 2HD  LYS B  50     -44.338  58.861  86.331  1.00  0.00      A    H  
ATOM   2751 1HE  LYS B  50     -43.649  59.131  88.693  1.00  0.00      A    H  
ATOM   2752 2HE  LYS B  50     -42.288  58.042  88.424  1.00  0.00      A    H  
ATOM   2753 1HZ  LYS B  50     -41.630  60.329  88.278  1.00  0.00      A    H  
ATOM   2754 2HZ  LYS B  50     -41.435  59.601  86.811  1.00  0.00      A    H  
ATOM   2755 3HZ  LYS B  50     -42.707  60.618  87.063  1.00  0.00      A    H  
ATOM   2756  N   ILE B  51     -48.306  55.953  87.143  1.00  0.00      A    N  
ATOM   2757  CA  ILE B  51     -49.378  56.324  88.059  1.00  0.00      A    C  
ATOM   2758  C   ILE B  51     -49.867  55.084  88.796  1.00  0.00      A    C  
ATOM   2759  O   ILE B  51     -50.077  55.114  90.009  1.00  0.00      A    O  
ATOM   2760  CB  ILE B  51     -50.550  56.987  87.312  1.00  0.00      A    C  
ATOM   2761  CG1 ILE B  51     -50.126  58.352  86.761  1.00  0.00      A    C  
ATOM   2762  CG2 ILE B  51     -51.753  57.130  88.231  1.00  0.00      A    C  
ATOM   2763  CD1 ILE B  51     -51.116  58.949  85.786  1.00  0.00      A    C  
ATOM   2764  H   ILE B  51     -48.429  56.077  86.177  1.00  0.00      A    H  
ATOM   2765  HA  ILE B  51     -48.984  57.039  88.780  1.00  0.00      A    H  
ATOM   2766  HB  ILE B  51     -50.829  56.374  86.456  1.00  0.00      A    H  
ATOM   2767 1HG1 ILE B  51     -49.995  59.052  87.585  1.00  0.00      A    H  
ATOM   2768 2HG1 ILE B  51     -49.165  58.258  86.256  1.00  0.00      A    H  
ATOM   2769 1HG2 ILE B  51     -52.571  57.602  87.688  1.00  0.00      A    H  
ATOM   2770 2HG2 ILE B  51     -52.066  56.147  88.576  1.00  0.00      A    H  
ATOM   2771 3HG2 ILE B  51     -51.484  57.748  89.089  1.00  0.00      A    H  
ATOM   2772 1HD1 ILE B  51     -50.746  59.915  85.439  1.00  0.00      A    H  
ATOM   2773 2HD1 ILE B  51     -51.236  58.280  84.933  1.00  0.00      A    H  
ATOM   2774 3HD1 ILE B  51     -52.076  59.085  86.280  1.00  0.00      A    H  
ATOM   2775  N   GLN B  52     -50.036  53.987  88.060  1.00  0.00      A    N  
ATOM   2776  CA  GLN B  52     -50.489  52.745  88.673  1.00  0.00      A    C  
ATOM   2777  C   GLN B  52     -49.563  52.351  89.822  1.00  0.00      A    C  
ATOM   2778  O   GLN B  52     -50.028  51.968  90.897  1.00  0.00      A    O  
ATOM   2779  CB  GLN B  52     -50.552  51.622  87.635  1.00  0.00      A    C  
ATOM   2780  CG  GLN B  52     -51.668  51.778  86.617  1.00  0.00      A    C  
ATOM   2781  CD  GLN B  52     -51.643  50.691  85.558  1.00  0.00      A    C  
ATOM   2782  NE2 GLN B  52     -52.414  49.632  85.780  1.00  0.00      A    N  
ATOM   2783  OE1 GLN B  52     -50.937  50.801  84.552  1.00  0.00      A    O  
ATOM   2784  H   GLN B  52     -49.848  54.016  87.096  1.00  0.00      A    H  
ATOM   2785  HA  GLN B  52     -51.490  52.903  89.075  1.00  0.00      A    H  
ATOM   2786 1HB  GLN B  52     -49.607  51.573  87.093  1.00  0.00      A    H  
ATOM   2787 2HB  GLN B  52     -50.690  50.666  88.140  1.00  0.00      A    H  
ATOM   2788 1HG  GLN B  52     -52.627  51.730  87.133  1.00  0.00      A    H  
ATOM   2789 2HG  GLN B  52     -51.560  52.742  86.119  1.00  0.00      A    H  
ATOM   2790 1HE2 GLN B  52     -52.438  48.882  85.117  1.00  0.00      A    H  
ATOM   2791 2HE2 GLN B  52     -52.970  49.583  86.610  1.00  0.00      A    H  
ATOM   2792  N   GLU B  53     -48.256  52.449  89.596  1.00  0.00      A    N  
ATOM   2793  CA  GLU B  53     -47.293  52.095  90.642  1.00  0.00      A    C  
ATOM   2794  C   GLU B  53     -47.503  52.979  91.871  1.00  0.00      A    C  
ATOM   2795  O   GLU B  53     -47.547  52.492  93.012  1.00  0.00      A    O  
ATOM   2796  CB  GLU B  53     -45.858  52.240  90.130  1.00  0.00      A    C  
ATOM   2797  CG  GLU B  53     -44.787  51.853  91.140  1.00  0.00      A    C  
ATOM   2798  CD  GLU B  53     -43.393  51.974  90.592  1.00  0.00      A    C  
ATOM   2799  OE1 GLU B  53     -43.255  52.339  89.450  1.00  0.00      A    O  
ATOM   2800  OE2 GLU B  53     -42.465  51.702  91.317  1.00  0.00      A    O1-
ATOM   2801  H   GLU B  53     -47.933  52.762  88.717  1.00  0.00      A    H  
ATOM   2802  HA  GLU B  53     -47.456  51.055  90.925  1.00  0.00      A    H  
ATOM   2803 1HB  GLU B  53     -45.723  51.617  89.245  1.00  0.00      A    H  
ATOM   2804 2HB  GLU B  53     -45.679  53.273  89.834  1.00  0.00      A    H  
ATOM   2805 1HG  GLU B  53     -44.879  52.494  92.016  1.00  0.00      A    H  
ATOM   2806 2HG  GLU B  53     -44.959  50.825  91.459  1.00  0.00      A    H  
ATOM   2807  N   ARG B  54     -47.641  54.284  91.633  1.00  0.00      A    N  
ATOM   2808  CA  ARG B  54     -47.842  55.234  92.725  1.00  0.00      A    C  
ATOM   2809  C   ARG B  54     -49.123  54.906  93.483  1.00  0.00      A    C  
ATOM   2810  O   ARG B  54     -49.153  54.912  94.716  1.00  0.00      A    O  
ATOM   2811  CB  ARG B  54     -47.915  56.659  92.197  1.00  0.00      A    C  
ATOM   2812  CG  ARG B  54     -48.079  57.730  93.266  1.00  0.00      A    C  
ATOM   2813  CD  ARG B  54     -48.165  59.089  92.673  1.00  0.00      A    C  
ATOM   2814  NE  ARG B  54     -49.361  59.252  91.861  1.00  0.00      A    N  
ATOM   2815  CZ  ARG B  54     -49.553  60.247  90.974  1.00  0.00      A    C  
ATOM   2816  NH1 ARG B  54     -48.622  61.157  90.795  1.00  0.00      A    N1+
ATOM   2817  NH2 ARG B  54     -50.678  60.309  90.283  1.00  0.00      A    N  
ATOM   2818  H   ARG B  54     -47.602  54.614  90.706  1.00  0.00      A    H  
ATOM   2819  HA  ARG B  54     -46.996  55.162  93.407  1.00  0.00      A    H  
ATOM   2820 1HB  ARG B  54     -47.007  56.888  91.639  1.00  0.00      A    H  
ATOM   2821 2HB  ARG B  54     -48.754  56.751  91.508  1.00  0.00      A    H  
ATOM   2822 1HG  ARG B  54     -48.994  57.543  93.830  1.00  0.00      A    H  
ATOM   2823 2HG  ARG B  54     -47.224  57.703  93.941  1.00  0.00      A    H  
ATOM   2824 1HD  ARG B  54     -48.189  59.832  93.469  1.00  0.00      A    H  
ATOM   2825 2HD  ARG B  54     -47.296  59.265  92.038  1.00  0.00      A    H  
ATOM   2826  HE  ARG B  54     -50.101  58.571  91.971  1.00  0.00      A    H  
ATOM   2827 1HH1 ARG B  54     -47.761  61.111  91.323  1.00  0.00      A    H  
ATOM   2828 2HH1 ARG B  54     -48.766  61.903  90.130  1.00  0.00      A    H  
ATOM   2829 1HH2 ARG B  54     -51.394  59.608  90.421  1.00  0.00      A    H  
ATOM   2830 2HH2 ARG B  54     -50.822  61.054  89.619  1.00  0.00      A    H  
ATOM   2831  N   ASP B  55     -50.181  54.621  92.732  1.00  0.00      A    N  
ATOM   2832  CA  ASP B  55     -51.469  54.292  93.335  1.00  0.00      A    C  
ATOM   2833  C   ASP B  55     -51.345  53.042  94.197  1.00  0.00      A    C  
ATOM   2834  O   ASP B  55     -51.958  52.950  95.260  1.00  0.00      A    O  
ATOM   2835  CB  ASP B  55     -52.536  54.078  92.258  1.00  0.00      A    C  
ATOM   2836  CG  ASP B  55     -52.957  55.374  91.577  1.00  0.00      A    C  
ATOM   2837  OD1 ASP B  55     -52.648  56.421  92.094  1.00  0.00      A    O  
ATOM   2838  OD2 ASP B  55     -53.585  55.302  90.548  1.00  0.00      A    O1-
ATOM   2839  H   ASP B  55     -50.090  54.637  91.756  1.00  0.00      A    H  
ATOM   2840  HA  ASP B  55     -51.778  55.124  93.966  1.00  0.00      A    H  
ATOM   2841 1HB  ASP B  55     -52.155  53.393  91.499  1.00  0.00      A    H  
ATOM   2842 2HB  ASP B  55     -53.416  53.615  92.704  1.00  0.00      A    H  
ATOM   2843  N   GLU B  56     -50.543  52.083  93.741  1.00  0.00      A    N  
ATOM   2844  CA  GLU B  56     -50.349  50.853  94.499  1.00  0.00      A    C  
ATOM   2845  C   GLU B  56     -49.758  51.183  95.861  1.00  0.00      A    C  
ATOM   2846  O   GLU B  56     -50.215  50.677  96.892  1.00  0.00      A    O  
ATOM   2847  CB  GLU B  56     -49.434  49.886  93.746  1.00  0.00      A    C  
ATOM   2848  CG  GLU B  56     -49.215  48.553  94.446  1.00  0.00      A    C  
ATOM   2849  CD  GLU B  56     -48.348  47.611  93.656  1.00  0.00      A    C  
ATOM   2850  OE1 GLU B  56     -47.936  47.975  92.582  1.00  0.00      A    O  
ATOM   2851  OE2 GLU B  56     -48.099  46.527  94.128  1.00  0.00      A    O1-
ATOM   2852  H   GLU B  56     -50.070  52.209  92.890  1.00  0.00      A    H  
ATOM   2853  HA  GLU B  56     -51.319  50.375  94.636  1.00  0.00      A    H  
ATOM   2854 1HB  GLU B  56     -49.854  49.680  92.761  1.00  0.00      A    H  
ATOM   2855 2HB  GLU B  56     -48.459  50.349  93.596  1.00  0.00      A    H  
ATOM   2856 1HG  GLU B  56     -48.745  48.735  95.413  1.00  0.00      A    H  
ATOM   2857 2HG  GLU B  56     -50.181  48.086  94.626  1.00  0.00      A    H  
ATOM   2858  N   LEU B  57     -48.754  52.055  95.866  1.00  0.00      A    N  
ATOM   2859  CA  LEU B  57     -48.132  52.451  97.125  1.00  0.00      A    C  
ATOM   2860  C   LEU B  57     -49.159  53.123  98.032  1.00  0.00      A    C  
ATOM   2861  O   LEU B  57     -49.198  52.869  99.237  1.00  0.00      A    O  
ATOM   2862  CB  LEU B  57     -46.958  53.403  96.866  1.00  0.00      A    C  
ATOM   2863  CG  LEU B  57     -45.729  52.778  96.195  1.00  0.00      A    C  
ATOM   2864  CD1 LEU B  57     -44.732  53.872  95.838  1.00  0.00      A    C  
ATOM   2865  CD2 LEU B  57     -45.104  51.753  97.131  1.00  0.00      A    C  
ATOM   2866  H   LEU B  57     -48.435  52.439  95.014  1.00  0.00      A    H  
ATOM   2867  HA  LEU B  57     -47.752  51.557  97.619  1.00  0.00      A    H  
ATOM   2868 1HB  LEU B  57     -47.303  54.217  96.232  1.00  0.00      A    H  
ATOM   2869 2HB  LEU B  57     -46.636  53.825  97.820  1.00  0.00      A    H  
ATOM   2870  HG  LEU B  57     -46.030  52.287  95.269  1.00  0.00      A    H  
ATOM   2871 1HD1 LEU B  57     -43.858  53.427  95.361  1.00  0.00      A    H  
ATOM   2872 2HD1 LEU B  57     -45.199  54.579  95.152  1.00  0.00      A    H  
ATOM   2873 3HD1 LEU B  57     -44.424  54.393  96.744  1.00  0.00      A    H  
ATOM   2874 1HD2 LEU B  57     -44.231  51.308  96.653  1.00  0.00      A    H  
ATOM   2875 2HD2 LEU B  57     -44.802  52.243  98.057  1.00  0.00      A    H  
ATOM   2876 3HD2 LEU B  57     -45.832  50.974  97.355  1.00  0.00      A    H  
ATOM   2877  N   ALA B  58     -49.994  53.979  97.450  1.00  0.00      A    N  
ATOM   2878  CA  ALA B  58     -51.016  54.678  98.225  1.00  0.00      A    C  
ATOM   2879  C   ALA B  58     -51.990  53.688  98.862  1.00  0.00      A    C  
ATOM   2880  O   ALA B  58     -52.326  53.812 100.039  1.00  0.00      A    O  
ATOM   2881  CB  ALA B  58     -51.786  55.635  97.317  1.00  0.00      A    C  
ATOM   2882  H   ALA B  58     -49.918  54.149  96.485  1.00  0.00      A    H  
ATOM   2883  HA  ALA B  58     -50.518  55.224  99.027  1.00  0.00      A    H  
ATOM   2884 1HB  ALA B  58     -51.130  56.421  96.978  1.00  0.00      A    H  
ATOM   2885 2HB  ALA B  58     -52.610  56.067  97.867  1.00  0.00      A    H  
ATOM   2886 3HB  ALA B  58     -52.171  55.093  96.464  1.00  0.00      A    H  
ATOM   2887  N   TRP B  59     -52.443  52.709  98.079  1.00  0.00      A    N  
ATOM   2888  CA  TRP B  59     -53.383  51.712  98.587  1.00  0.00      A    C  
ATOM   2889  C   TRP B  59     -52.781  50.976  99.780  1.00  0.00      A    C  
ATOM   2890  O   TRP B  59     -53.453  50.757 100.793  1.00  0.00      A    O  
ATOM   2891  CB  TRP B  59     -53.753  50.710  97.491  1.00  0.00      A    C  
ATOM   2892  CG  TRP B  59     -54.717  49.656  97.945  1.00  0.00      A    C  
ATOM   2893  CD1 TRP B  59     -56.077  49.745  97.951  1.00  0.00      A    C  
ATOM   2894  CD2 TRP B  59     -54.399  48.342  98.463  1.00  0.00      A    C  
ATOM   2895  CE2 TRP B  59     -55.612  47.713  98.752  1.00  0.00      A    C  
ATOM   2896  CE3 TRP B  59     -53.199  47.660  98.700  1.00  0.00      A    C  
ATOM   2897  NE1 TRP B  59     -56.625  48.583  98.436  1.00  0.00      A    N  
ATOM   2898  CZ2 TRP B  59     -55.668  46.428  99.272  1.00  0.00      A    C  
ATOM   2899  CZ3 TRP B  59     -53.254  46.371  99.219  1.00  0.00      A    C  
ATOM   2900  CH2 TRP B  59     -54.457  45.772  99.496  1.00  0.00      A    C  
ATOM   2901  H   TRP B  59     -52.146  52.660  97.146  1.00  0.00      A    H  
ATOM   2902  HA  TRP B  59     -54.291  52.223  98.908  1.00  0.00      A    H  
ATOM   2903 1HB  TRP B  59     -54.195  51.240  96.648  1.00  0.00      A    H  
ATOM   2904 2HB  TRP B  59     -52.849  50.216  97.131  1.00  0.00      A    H  
ATOM   2905  HD1 TRP B  59     -56.647  50.611  97.619  1.00  0.00      A    H  
ATOM   2906  HE1 TRP B  59     -57.612  48.398  98.543  1.00  0.00      A    H  
ATOM   2907  HE3 TRP B  59     -52.241  48.129  98.479  1.00  0.00      A    H  
ATOM   2908  HZ2 TRP B  59     -56.613  45.935  99.498  1.00  0.00      A    H  
ATOM   2909  HZ3 TRP B  59     -52.315  45.847  99.401  1.00  0.00      A    H  
ATOM   2910  HH2 TRP B  59     -54.464  44.761  99.902  1.00  0.00      A    H  
ATOM   2911  N   LYS B  60     -51.507  50.603  99.665  1.00  0.00      A    N  
ATOM   2912  CA  LYS B  60     -50.832  49.906 100.757  1.00  0.00      A    C  
ATOM   2913  C   LYS B  60     -50.827  50.776 102.009  1.00  0.00      A    C  
ATOM   2914  O   LYS B  60     -51.130  50.310 103.108  1.00  0.00      A    O  
ATOM   2915  CB  LYS B  60     -49.402  49.531 100.364  1.00  0.00      A    C  
ATOM   2916  CG  LYS B  60     -49.305  48.422  99.326  1.00  0.00      A    C  
ATOM   2917  CD  LYS B  60     -47.856  48.123  98.969  1.00  0.00      A    C  
ATOM   2918  CE  LYS B  60     -47.758  47.027  97.919  1.00  0.00      A    C  
ATOM   2919  NZ  LYS B  60     -46.349  46.754  97.528  1.00  0.00      A    N1+
ATOM   2920  H   LYS B  60     -51.011  50.809  98.840  1.00  0.00      A    H  
ATOM   2921  HA  LYS B  60     -51.381  48.989 100.975  1.00  0.00      A    H  
ATOM   2922 1HB  LYS B  60     -48.893  50.409  99.965  1.00  0.00      A    H  
ATOM   2923 2HB  LYS B  60     -48.853  49.210 101.250  1.00  0.00      A    H  
ATOM   2924 1HG  LYS B  60     -49.768  47.516  99.718  1.00  0.00      A    H  
ATOM   2925 2HG  LYS B  60     -49.838  48.721  98.424  1.00  0.00      A    H  
ATOM   2926 1HD  LYS B  60     -47.383  49.027  98.583  1.00  0.00      A    H  
ATOM   2927 2HD  LYS B  60     -47.319  47.805  99.862  1.00  0.00      A    H  
ATOM   2928 1HE  LYS B  60     -48.198  46.109  98.308  1.00  0.00      A    H  
ATOM   2929 2HE  LYS B  60     -48.317  47.322  97.031  1.00  0.00      A    H  
ATOM   2930 1HZ  LYS B  60     -46.328  46.023  96.831  1.00  0.00      A    H  
ATOM   2931 2HZ  LYS B  60     -45.936  47.594  97.147  1.00  0.00      A    H  
ATOM   2932 3HZ  LYS B  60     -45.825  46.460  98.339  1.00  0.00      A    H  
ATOM   2933  N   LYS B  61     -50.471  52.046 101.832  1.00  0.00      A    N  
ATOM   2934  CA  LYS B  61     -50.416  52.982 102.950  1.00  0.00      A    C  
ATOM   2935  C   LYS B  61     -51.805  53.187 103.555  1.00  0.00      A    C  
ATOM   2936  O   LYS B  61     -51.948  53.280 104.773  1.00  0.00      A    O  
ATOM   2937  CB  LYS B  61     -49.831  54.322 102.500  1.00  0.00      A    C  
ATOM   2938  CG  LYS B  61     -49.713  55.360 103.608  1.00  0.00      A    C  
ATOM   2939  CD  LYS B  61     -48.741  54.908 104.688  1.00  0.00      A    C  
ATOM   2940  CE  LYS B  61     -48.389  56.051 105.629  1.00  0.00      A    C  
ATOM   2941  NZ  LYS B  61     -49.586  56.571 106.345  1.00  0.00      A    N1+
ATOM   2942  H   LYS B  61     -50.234  52.359 100.932  1.00  0.00      A    H  
ATOM   2943  HA  LYS B  61     -49.771  52.561 103.722  1.00  0.00      A    H  
ATOM   2944 1HB  LYS B  61     -48.836  54.162 102.083  1.00  0.00      A    H  
ATOM   2945 2HB  LYS B  61     -50.453  54.744 101.711  1.00  0.00      A    H  
ATOM   2946 1HG  LYS B  61     -49.362  56.303 103.186  1.00  0.00      A    H  
ATOM   2947 2HG  LYS B  61     -50.692  55.525 104.057  1.00  0.00      A    H  
ATOM   2948 1HD  LYS B  61     -49.189  54.098 105.264  1.00  0.00      A    H  
ATOM   2949 2HD  LYS B  61     -47.827  54.539 104.224  1.00  0.00      A    H  
ATOM   2950 1HE  LYS B  61     -47.663  55.706 106.364  1.00  0.00      A    H  
ATOM   2951 2HE  LYS B  61     -47.939  56.865 105.061  1.00  0.00      A    H  
ATOM   2952 1HZ  LYS B  61     -49.311  57.326 106.958  1.00  0.00      A    H  
ATOM   2953 2HZ  LYS B  61     -50.259  56.912 105.673  1.00  0.00      A    H  
ATOM   2954 3HZ  LYS B  61     -50.001  55.829 106.890  1.00  0.00      A    H  
ATOM   2955  N   LEU B  62     -52.828  53.262 102.707  1.00  0.00      A    N  
ATOM   2956  CA  LEU B  62     -54.184  53.461 103.207  1.00  0.00      A    C  
ATOM   2957  C   LEU B  62     -54.578  52.293 104.100  1.00  0.00      A    C  
ATOM   2958  O   LEU B  62     -55.145  52.485 105.177  1.00  0.00      A    O  
ATOM   2959  CB  LEU B  62     -55.176  53.595 102.045  1.00  0.00      A    C  
ATOM   2960  CG  LEU B  62     -55.057  54.879 101.213  1.00  0.00      A    C  
ATOM   2961  CD1 LEU B  62     -55.966  54.781  99.995  1.00  0.00      A    C  
ATOM   2962  CD2 LEU B  62     -55.424  56.078 102.074  1.00  0.00      A    C  
ATOM   2963  H   LEU B  62     -52.671  53.186 101.742  1.00  0.00      A    H  
ATOM   2964  HA  LEU B  62     -54.207  54.383 103.787  1.00  0.00      A    H  
ATOM   2965 1HB  LEU B  62     -55.038  52.750 101.371  1.00  0.00      A    H  
ATOM   2966 2HB  LEU B  62     -56.189  53.552 102.445  1.00  0.00      A    H  
ATOM   2967  HG  LEU B  62     -54.033  54.987 100.855  1.00  0.00      A    H  
ATOM   2968 1HD1 LEU B  62     -55.881  55.693  99.403  1.00  0.00      A    H  
ATOM   2969 2HD1 LEU B  62     -55.670  53.926  99.386  1.00  0.00      A    H  
ATOM   2970 3HD1 LEU B  62     -56.998  54.654 100.322  1.00  0.00      A    H  
ATOM   2971 1HD2 LEU B  62     -55.338  56.990 101.482  1.00  0.00      A    H  
ATOM   2972 2HD2 LEU B  62     -56.447  55.971 102.429  1.00  0.00      A    H  
ATOM   2973 3HD2 LEU B  62     -54.746  56.134 102.927  1.00  0.00      A    H  
ATOM   2974  N   LYS B  63     -54.253  51.082 103.666  1.00  0.00      A    N  
ATOM   2975  CA  LYS B  63     -54.558  49.898 104.457  1.00  0.00      A    C  
ATOM   2976  C   LYS B  63     -53.773  49.943 105.761  1.00  0.00      A    C  
ATOM   2977  O   LYS B  63     -54.268  49.538 106.813  1.00  0.00      A    O  
ATOM   2978  CB  LYS B  63     -54.235  48.621 103.679  1.00  0.00      A    C  
ATOM   2979  CG  LYS B  63     -54.612  47.333 104.399  1.00  0.00      A    C  
ATOM   2980  CD  LYS B  63     -54.358  46.116 103.523  1.00  0.00      A    C  
ATOM   2981  CE  LYS B  63     -54.721  44.827 104.246  1.00  0.00      A    C  
ATOM   2982  NZ  LYS B  63     -54.477  43.627 103.400  1.00  0.00      A    N1+
ATOM   2983  H   LYS B  63     -53.784  50.984 102.809  1.00  0.00      A    H  
ATOM   2984  HA  LYS B  63     -55.624  49.900 104.687  1.00  0.00      A    H  
ATOM   2985 1HB  LYS B  63     -54.758  48.635 102.723  1.00  0.00      A    H  
ATOM   2986 2HB  LYS B  63     -53.166  48.585 103.467  1.00  0.00      A    H  
ATOM   2987 1HG  LYS B  63     -54.024  47.242 105.313  1.00  0.00      A    H  
ATOM   2988 2HG  LYS B  63     -55.667  47.362 104.668  1.00  0.00      A    H  
ATOM   2989 1HD  LYS B  63     -54.953  46.192 102.612  1.00  0.00      A    H  
ATOM   2990 2HD  LYS B  63     -53.304  46.080 103.245  1.00  0.00      A    H  
ATOM   2991 1HE  LYS B  63     -54.128  44.742 105.156  1.00  0.00      A    H  
ATOM   2992 2HE  LYS B  63     -55.774  44.851 104.526  1.00  0.00      A    H  
ATOM   2993 1HZ  LYS B  63     -54.730  42.795 103.915  1.00  0.00      A    H  
ATOM   2994 2HZ  LYS B  63     -55.036  43.686 102.561  1.00  0.00      A    H  
ATOM   2995 3HZ  LYS B  63     -53.499  43.583 103.150  1.00  0.00      A    H  
ATOM   2996  N   LEU B  64     -52.542  50.443 105.682  1.00  0.00      A    N  
ATOM   2997  CA  LEU B  64     -51.692  50.542 106.863  1.00  0.00      A    C  
ATOM   2998  C   LEU B  64     -52.345  51.450 107.899  1.00  0.00      A    C  
ATOM   2999  O   LEU B  64     -52.395  51.121 109.084  1.00  0.00      A    O  
ATOM   3000  CB  LEU B  64     -50.307  51.084 106.487  1.00  0.00      A    C  
ATOM   3001  CG  LEU B  64     -49.319  51.248 107.648  1.00  0.00      A    C  
ATOM   3002  CD1 LEU B  64     -49.065  49.893 108.295  1.00  0.00      A    C  
ATOM   3003  CD2 LEU B  64     -48.024  51.857 107.130  1.00  0.00      A    C  
ATOM   3004  H   LEU B  64     -52.200  50.753 104.815  1.00  0.00      A    H  
ATOM   3005  HA  LEU B  64     -51.571  49.545 107.287  1.00  0.00      A    H  
ATOM   3006 1HB  LEU B  64     -49.856  50.409 105.760  1.00  0.00      A    H  
ATOM   3007 2HB  LEU B  64     -50.432  52.059 106.017  1.00  0.00      A    H  
ATOM   3008  HG  LEU B  64     -49.751  51.903 108.405  1.00  0.00      A    H  
ATOM   3009 1HD1 LEU B  64     -48.364  50.009 109.121  1.00  0.00      A    H  
ATOM   3010 2HD1 LEU B  64     -50.005  49.489 108.674  1.00  0.00      A    H  
ATOM   3011 3HD1 LEU B  64     -48.648  49.210 107.558  1.00  0.00      A    H  
ATOM   3012 1HD2 LEU B  64     -47.321  51.974 107.956  1.00  0.00      A    H  
ATOM   3013 2HD2 LEU B  64     -47.589  51.201 106.375  1.00  0.00      A    H  
ATOM   3014 3HD2 LEU B  64     -48.231  52.832 106.690  1.00  0.00      A    H  
ATOM   3015  N   ASP B  65     -52.858  52.582 107.437  1.00  0.00      A    N  
ATOM   3016  CA  ASP B  65     -53.526  53.525 108.329  1.00  0.00      A    C  
ATOM   3017  C   ASP B  65     -54.796  52.901 108.896  1.00  0.00      A    C  
ATOM   3018  O   ASP B  65     -55.147  53.122 110.055  1.00  0.00      A    O  
ATOM   3019  CB  ASP B  65     -53.864  54.823 107.592  1.00  0.00      A    C  
ATOM   3020  CG  ASP B  65     -52.635  55.665 107.279  1.00  0.00      A    C  
ATOM   3021  OD1 ASP B  65     -51.599  55.400 107.843  1.00  0.00      A    O  
ATOM   3022  OD2 ASP B  65     -52.742  56.565 106.480  1.00  0.00      A    O1-
ATOM   3023  H   ASP B  65     -52.799  52.782 106.481  1.00  0.00      A    H  
ATOM   3024  HA  ASP B  65     -52.850  53.760 109.151  1.00  0.00      A    H  
ATOM   3025 1HB  ASP B  65     -54.373  54.590 106.657  1.00  0.00      A    H  
ATOM   3026 2HB  ASP B  65     -54.549  55.418 108.198  1.00  0.00      A    H  
ATOM   3027  N   GLY B  66     -55.482  52.119 108.063  1.00  0.00      A    N  
ATOM   3028  CA  GLY B  66     -56.718  51.462 108.481  1.00  0.00      A    C  
ATOM   3029  C   GLY B  66     -57.941  52.228 107.985  1.00  0.00      A    C  
ATOM   3030  O   GLY B  66     -58.650  52.858 108.771  1.00  0.00      A    O  
ATOM   3031  H   GLY B  66     -55.151  51.983 107.150  1.00  0.00      A    H  
ATOM   3032 1HA  GLY B  66     -56.737  50.444 108.092  1.00  0.00      A    H  
ATOM   3033 2HA  GLY B  66     -56.742  51.391 109.568  1.00  0.00      A    H  
ATOM   3034  N   LEU B  67     -58.186  52.169 106.674  1.00  0.00      A    N  
ATOM   3035  CA  LEU B  67     -59.333  52.861 106.085  1.00  0.00      A    C  
ATOM   3036  C   LEU B  67     -60.110  51.931 105.159  1.00  0.00      A    C  
ATOM   3037  O   LEU B  67     -61.319  51.758 105.311  1.00  0.00      A    O  
ATOM   3038  CB  LEU B  67     -58.865  54.098 105.307  1.00  0.00      A    C  
ATOM   3039  CG  LEU B  67     -58.185  55.191 106.143  1.00  0.00      A    C  
ATOM   3040  CD1 LEU B  67     -57.688  56.298 105.222  1.00  0.00      A    C  
ATOM   3041  CD2 LEU B  67     -59.170  55.734 107.167  1.00  0.00      A    C  
ATOM   3042  H   LEU B  67     -57.587  51.650 106.097  1.00  0.00      A    H  
ATOM   3043  HA  LEU B  67     -59.992  53.183 106.890  1.00  0.00      A    H  
ATOM   3044 1HB  LEU B  67     -58.161  53.781 104.541  1.00  0.00      A    H  
ATOM   3045 2HB  LEU B  67     -59.729  54.546 104.816  1.00  0.00      A    H  
ATOM   3046  HG  LEU B  67     -57.321  54.771 106.657  1.00  0.00      A    H  
ATOM   3047 1HD1 LEU B  67     -57.204  57.074 105.815  1.00  0.00      A    H  
ATOM   3048 2HD1 LEU B  67     -56.970  55.885 104.512  1.00  0.00      A    H  
ATOM   3049 3HD1 LEU B  67     -58.530  56.726 104.680  1.00  0.00      A    H  
ATOM   3050 1HD2 LEU B  67     -58.687  56.511 107.761  1.00  0.00      A    H  
ATOM   3051 2HD2 LEU B  67     -60.035  56.156 106.654  1.00  0.00      A    H  
ATOM   3052 3HD2 LEU B  67     -59.495  54.926 107.822  1.00  0.00      A    H  
ATOM   3053  N   ASP B  68     -59.411  51.335 104.198  1.00  0.00      A    N  
ATOM   3054  CA  ASP B  68     -60.051  50.425 103.256  1.00  0.00      A    C  
ATOM   3055  C   ASP B  68     -60.712  49.266 103.996  1.00  0.00      A    C  
ATOM   3056  O   ASP B  68     -60.171  48.759 104.980  1.00  0.00      A    O  
ATOM   3057  CB  ASP B  68     -59.033  49.888 102.247  1.00  0.00      A    C  
ATOM   3058  CG  ASP B  68     -59.677  49.073 101.132  1.00  0.00      A    C  
ATOM   3059  OD1 ASP B  68     -60.125  49.662 100.175  1.00  0.00      A    O  
ATOM   3060  OD2 ASP B  68     -59.715  47.872 101.247  1.00  0.00      A    O1-
ATOM   3061  H   ASP B  68     -58.452  51.511 104.122  1.00  0.00      A    H  
ATOM   3062  HA  ASP B  68     -60.821  50.975 102.713  1.00  0.00      A    H  
ATOM   3063 1HB  ASP B  68     -58.488  50.720 101.801  1.00  0.00      A    H  
ATOM   3064 2HB  ASP B  68     -58.308  49.259 102.763  1.00  0.00      A    H  
ATOM   3065  N   GLU B  69     -61.884  48.854 103.521  1.00  0.00      A    N  
ATOM   3066  CA  GLU B  69     -62.612  47.755 104.147  1.00  0.00      A    C  
ATOM   3067  C   GLU B  69     -63.410  46.976 103.106  1.00  0.00      A    C  
ATOM   3068  O   GLU B  69     -63.339  45.749 103.043  1.00  0.00      A    O  
ATOM   3069  CB  GLU B  69     -63.549  48.283 105.236  1.00  0.00      A    C  
ATOM   3070  CG  GLU B  69     -64.298  47.200 106.000  1.00  0.00      A    C  
ATOM   3071  CD  GLU B  69     -65.149  47.751 107.111  1.00  0.00      A    C  
ATOM   3072  OE1 GLU B  69     -65.148  48.944 107.299  1.00  0.00      A    O  
ATOM   3073  OE2 GLU B  69     -65.800  46.978 107.773  1.00  0.00      A    O1-
ATOM   3074  H   GLU B  69     -62.267  49.296 102.736  1.00  0.00      A    H  
ATOM   3075  HA  GLU B  69     -61.890  47.079 104.606  1.00  0.00      A    H  
ATOM   3076 1HB  GLU B  69     -62.976  48.866 105.959  1.00  0.00      A    H  
ATOM   3077 2HB  GLU B  69     -64.287  48.950 104.789  1.00  0.00      A    H  
ATOM   3078 1HG  GLU B  69     -64.938  46.656 105.304  1.00  0.00      A    H  
ATOM   3079 2HG  GLU B  69     -63.578  46.498 106.414  1.00  0.00      A    H  
ATOM   3080  N   ASP B  70     -64.169  47.697 102.290  1.00  0.00      A    N  
ATOM   3081  CA  ASP B  70     -64.977  47.067 101.253  1.00  0.00      A    C  
ATOM   3082  C   ASP B  70     -64.086  46.403 100.208  1.00  0.00      A    C  
ATOM   3083  O   ASP B  70     -64.474  45.414  99.585  1.00  0.00      A    O  
ATOM   3084  CB  ASP B  70     -65.891  48.096 100.582  1.00  0.00      A    C  
ATOM   3085  CG  ASP B  70     -67.030  48.554 101.483  1.00  0.00      A    C  
ATOM   3086  OD1 ASP B  70     -67.269  47.911 102.479  1.00  0.00      A    O  
ATOM   3087  OD2 ASP B  70     -67.651  49.540 101.167  1.00  0.00      A    O1-
ATOM   3088  H   ASP B  70     -64.185  48.673 102.387  1.00  0.00      A    H  
ATOM   3089  HA  ASP B  70     -65.599  46.301 101.717  1.00  0.00      A    H  
ATOM   3090 1HB  ASP B  70     -65.306  48.968 100.290  1.00  0.00      A    H  
ATOM   3091 2HB  ASP B  70     -66.316  47.667  99.674  1.00  0.00      A    H  
ATOM   3092  N   GLY B  71     -62.890  46.956 100.018  1.00  0.00      A    N  
ATOM   3093  CA  GLY B  71     -61.950  46.408  99.044  1.00  0.00      A    C  
ATOM   3094  C   GLY B  71     -62.265  46.921  97.646  1.00  0.00      A    C  
ATOM   3095  O   GLY B  71     -61.734  46.420  96.650  1.00  0.00      A    O  
ATOM   3096  H   GLY B  71     -62.636  47.743 100.544  1.00  0.00      A    H  
ATOM   3097 1HA  GLY B  71     -60.933  46.686  99.322  1.00  0.00      A    H  
ATOM   3098 2HA  GLY B  71     -62.002  45.320  99.061  1.00  0.00      A    H  
ATOM   3099  N   GLU B  72     -63.131  47.924  97.580  1.00  0.00      A    N  
ATOM   3100  CA  GLU B  72     -63.513  48.502  96.298  1.00  0.00      A    C  
ATOM   3101  C   GLU B  72     -62.306  49.151  95.627  1.00  0.00      A    C  
ATOM   3102  O   GLU B  72     -62.185  49.133  94.405  1.00  0.00      A    O  
ATOM   3103  CB  GLU B  72     -64.629  49.533  96.485  1.00  0.00      A    C  
ATOM   3104  CG  GLU B  72     -65.176  50.109  95.186  1.00  0.00      A    C  
ATOM   3105  CD  GLU B  72     -66.343  51.033  95.402  1.00  0.00      A    C  
ATOM   3106  OE1 GLU B  72     -66.731  51.215  96.531  1.00  0.00      A    O  
ATOM   3107  OE2 GLU B  72     -66.845  51.558  94.437  1.00  0.00      A    O1-
ATOM   3108  H   GLU B  72     -63.521  48.281  98.403  1.00  0.00      A    H  
ATOM   3109  HA  GLU B  72     -63.882  47.703  95.655  1.00  0.00      A    H  
ATOM   3110 1HB  GLU B  72     -65.459  49.077  97.025  1.00  0.00      A    H  
ATOM   3111 2HB  GLU B  72     -64.261  50.361  97.090  1.00  0.00      A    H  
ATOM   3112 1HG  GLU B  72     -64.381  50.657  94.682  1.00  0.00      A    H  
ATOM   3113 2HG  GLU B  72     -65.482  49.290  94.538  1.00  0.00      A    H  
ATOM   3114  N   LYS B  73     -61.419  49.732  96.431  1.00  0.00      A    N  
ATOM   3115  CA  LYS B  73     -60.238  50.388  95.884  1.00  0.00      A    C  
ATOM   3116  C   LYS B  73     -59.411  49.385  95.084  1.00  0.00      A    C  
ATOM   3117  O   LYS B  73     -59.055  49.631  93.926  1.00  0.00      A    O  
ATOM   3118  CB  LYS B  73     -59.396  51.009  96.997  1.00  0.00      A    C  
ATOM   3119  CG  LYS B  73     -60.004  52.253  97.629  1.00  0.00      A    C  
ATOM   3120  CD  LYS B  73     -59.101  52.823  98.712  1.00  0.00      A    C  
ATOM   3121  CE  LYS B  73     -59.735  54.033  99.383  1.00  0.00      A    C  
ATOM   3122  NZ  LYS B  73     -59.895  55.173  98.440  1.00  0.00      A    N1+
ATOM   3123  H   LYS B  73     -61.563  49.723  97.401  1.00  0.00      A    H  
ATOM   3124  HA  LYS B  73     -60.564  51.184  95.214  1.00  0.00      A    H  
ATOM   3125 1HB  LYS B  73     -59.239  50.275  97.789  1.00  0.00      A    H  
ATOM   3126 2HB  LYS B  73     -58.415  51.280  96.605  1.00  0.00      A    H  
ATOM   3127 1HG  LYS B  73     -60.161  53.013  96.862  1.00  0.00      A    H  
ATOM   3128 2HG  LYS B  73     -60.971  52.003  98.068  1.00  0.00      A    H  
ATOM   3129 1HD  LYS B  73     -58.911  52.059  99.466  1.00  0.00      A    H  
ATOM   3130 2HD  LYS B  73     -58.149  53.121  98.274  1.00  0.00      A    H  
ATOM   3131 1HE  LYS B  73     -60.714  53.761  99.773  1.00  0.00      A    H  
ATOM   3132 2HE  LYS B  73     -59.111  54.355 100.218  1.00  0.00      A    H  
ATOM   3133 1HZ  LYS B  73     -60.316  55.954  98.921  1.00  0.00      A    H  
ATOM   3134 2HZ  LYS B  73     -58.989  55.446  98.083  1.00  0.00      A    H  
ATOM   3135 3HZ  LYS B  73     -60.486  54.894  97.670  1.00  0.00      A    H  
ATOM   3136  N   GLU B  74     -59.137  48.240  95.698  1.00  0.00      A    N  
ATOM   3137  CA  GLU B  74     -58.377  47.190  95.029  1.00  0.00      A    C  
ATOM   3138  C   GLU B  74     -59.125  46.709  93.784  1.00  0.00      A    C  
ATOM   3139  O   GLU B  74     -58.520  46.495  92.733  1.00  0.00      A    O  
ATOM   3140  CB  GLU B  74     -58.126  46.018  95.980  1.00  0.00      A    C  
ATOM   3141  CG  GLU B  74     -57.285  44.896  95.386  1.00  0.00      A    C  
ATOM   3142  CD  GLU B  74     -56.997  43.797  96.371  1.00  0.00      A    C  
ATOM   3143  OE1 GLU B  74     -57.427  43.904  97.494  1.00  0.00      A    O  
ATOM   3144  OE2 GLU B  74     -56.347  42.848  95.998  1.00  0.00      A    O1-
ATOM   3145  H   GLU B  74     -59.455  48.098  96.612  1.00  0.00      A    H  
ATOM   3146  HA  GLU B  74     -57.415  47.601  94.722  1.00  0.00      A    H  
ATOM   3147 1HB  GLU B  74     -57.620  46.378  96.875  1.00  0.00      A    H  
ATOM   3148 2HB  GLU B  74     -59.079  45.592  96.292  1.00  0.00      A    H  
ATOM   3149 1HG  GLU B  74     -57.812  44.474  94.531  1.00  0.00      A    H  
ATOM   3150 2HG  GLU B  74     -56.345  45.313  95.028  1.00  0.00      A    H  
ATOM   3151  N   ALA B  75     -60.444  46.551  93.903  1.00  0.00      A    N  
ATOM   3152  CA  ALA B  75     -61.253  46.102  92.771  1.00  0.00      A    C  
ATOM   3153  C   ALA B  75     -61.161  47.097  91.628  1.00  0.00      A    C  
ATOM   3154  O   ALA B  75     -61.078  46.708  90.462  1.00  0.00      A    O  
ATOM   3155  CB  ALA B  75     -62.714  45.940  93.203  1.00  0.00      A    C  
ATOM   3156  H   ALA B  75     -60.877  46.741  94.765  1.00  0.00      A    H  
ATOM   3157  HA  ALA B  75     -60.855  45.147  92.428  1.00  0.00      A    H  
ATOM   3158 1HB  ALA B  75     -63.104  46.896  93.521  1.00  0.00      A    H  
ATOM   3159 2HB  ALA B  75     -62.772  45.239  94.024  1.00  0.00      A    H  
ATOM   3160 3HB  ALA B  75     -63.297  45.570  92.373  1.00  0.00      A    H  
ATOM   3161  N   ARG B  76     -61.152  48.380  91.958  1.00  0.00      A    N  
ATOM   3162  CA  ARG B  76     -61.042  49.401  90.931  1.00  0.00      A    C  
ATOM   3163  C   ARG B  76     -59.709  49.254  90.206  1.00  0.00      A    C  
ATOM   3164  O   ARG B  76     -59.645  49.343  88.979  1.00  0.00      A    O  
ATOM   3165  CB  ARG B  76     -61.150  50.794  91.533  1.00  0.00      A    C  
ATOM   3166  CG  ARG B  76     -62.537  51.165  92.036  1.00  0.00      A    C  
ATOM   3167  CD  ARG B  76     -62.548  52.513  92.662  1.00  0.00      A    C  
ATOM   3168  NE  ARG B  76     -63.873  52.874  93.144  1.00  0.00      A    N  
ATOM   3169  CZ  ARG B  76     -64.148  53.970  93.877  1.00  0.00      A    C  
ATOM   3170  NH1 ARG B  76     -63.182  54.800  94.204  1.00  0.00      A    N1+
ATOM   3171  NH2 ARG B  76     -65.386  54.211  94.269  1.00  0.00      A    N  
ATOM   3172  H   ARG B  76     -61.205  48.640  92.902  1.00  0.00      A    H  
ATOM   3173  HA  ARG B  76     -61.859  49.268  90.221  1.00  0.00      A    H  
ATOM   3174 1HB  ARG B  76     -60.460  50.882  92.370  1.00  0.00      A    H  
ATOM   3175 2HB  ARG B  76     -60.859  51.536  90.789  1.00  0.00      A    H  
ATOM   3176 1HG  ARG B  76     -63.237  51.170  91.201  1.00  0.00      A    H  
ATOM   3177 2HG  ARG B  76     -62.862  50.439  92.779  1.00  0.00      A    H  
ATOM   3178 1HD  ARG B  76     -61.863  52.527  93.508  1.00  0.00      A    H  
ATOM   3179 2HD  ARG B  76     -62.239  53.258  91.930  1.00  0.00      A    H  
ATOM   3180  HE  ARG B  76     -64.641  52.259  92.913  1.00  0.00      A    H  
ATOM   3181 1HH1 ARG B  76     -62.234  54.616  93.906  1.00  0.00      A    H  
ATOM   3182 2HH1 ARG B  76     -63.387  55.622  94.754  1.00  0.00      A    H  
ATOM   3183 1HH2 ARG B  76     -66.129  53.571  94.017  1.00  0.00      A    H  
ATOM   3184 2HH2 ARG B  76     -65.592  55.033  94.818  1.00  0.00      A    H  
ATOM   3185  N   LEU B  77     -58.650  49.014  90.973  1.00  0.00      A    N  
ATOM   3186  CA  LEU B  77     -57.325  48.842  90.385  1.00  0.00      A    C  
ATOM   3187  C   LEU B  77     -57.298  47.612  89.478  1.00  0.00      A    C  
ATOM   3188  O   LEU B  77     -56.752  47.655  88.374  1.00  0.00      A    O  
ATOM   3189  CB  LEU B  77     -56.266  48.702  91.486  1.00  0.00      A    C  
ATOM   3190  CG  LEU B  77     -55.988  49.968  92.306  1.00  0.00      A    C  
ATOM   3191  CD1 LEU B  77     -55.066  49.629  93.469  1.00  0.00      A    C  
ATOM   3192  CD2 LEU B  77     -55.368  51.029  91.408  1.00  0.00      A    C  
ATOM   3193  H   LEU B  77     -58.765  48.942  91.948  1.00  0.00      A    H  
ATOM   3194  HA  LEU B  77     -57.094  49.724  89.788  1.00  0.00      A    H  
ATOM   3195 1HB  LEU B  77     -56.585  47.923  92.177  1.00  0.00      A    H  
ATOM   3196 2HB  LEU B  77     -55.328  48.391  91.028  1.00  0.00      A    H  
ATOM   3197  HG  LEU B  77     -56.923  50.346  92.721  1.00  0.00      A    H  
ATOM   3198 1HD1 LEU B  77     -54.869  50.529  94.052  1.00  0.00      A    H  
ATOM   3199 2HD1 LEU B  77     -55.542  48.883  94.105  1.00  0.00      A    H  
ATOM   3200 3HD1 LEU B  77     -54.127  49.233  93.084  1.00  0.00      A    H  
ATOM   3201 1HD2 LEU B  77     -55.172  51.929  91.990  1.00  0.00      A    H  
ATOM   3202 2HD2 LEU B  77     -54.433  50.653  90.993  1.00  0.00      A    H  
ATOM   3203 3HD2 LEU B  77     -56.056  51.266  90.595  1.00  0.00      A    H  
ATOM   3204  N   ILE B  78     -57.901  46.521  89.947  1.00  0.00      A    N  
ATOM   3205  CA  ILE B  78     -57.951  45.289  89.165  1.00  0.00      A    C  
ATOM   3206  C   ILE B  78     -58.756  45.514  87.891  1.00  0.00      A    C  
ATOM   3207  O   ILE B  78     -58.351  45.097  86.796  1.00  0.00      A    O  
ATOM   3208  CB  ILE B  78     -58.570  44.137  89.977  1.00  0.00      A    C  
ATOM   3209  CG1 ILE B  78     -57.649  43.743  91.133  1.00  0.00      A    C  
ATOM   3210  CG2 ILE B  78     -58.844  42.941  89.078  1.00  0.00      A    C  
ATOM   3211  CD1 ILE B  78     -58.294  42.817  92.139  1.00  0.00      A    C  
ATOM   3212  H   ILE B  78     -58.324  46.551  90.828  1.00  0.00      A    H  
ATOM   3213  HA  ILE B  78     -56.932  45.008  88.896  1.00  0.00      A    H  
ATOM   3214  HB  ILE B  78     -59.510  44.469  90.420  1.00  0.00      A    H  
ATOM   3215 1HG1 ILE B  78     -56.760  43.252  90.739  1.00  0.00      A    H  
ATOM   3216 2HG1 ILE B  78     -57.321  44.640  91.659  1.00  0.00      A    H  
ATOM   3217 1HG2 ILE B  78     -59.281  42.136  89.668  1.00  0.00      A    H  
ATOM   3218 2HG2 ILE B  78     -59.537  43.229  88.288  1.00  0.00      A    H  
ATOM   3219 3HG2 ILE B  78     -57.910  42.598  88.634  1.00  0.00      A    H  
ATOM   3220 1HD1 ILE B  78     -57.579  42.583  92.929  1.00  0.00      A    H  
ATOM   3221 2HD1 ILE B  78     -59.168  43.303  92.574  1.00  0.00      A    H  
ATOM   3222 3HD1 ILE B  78     -58.600  41.897  91.644  1.00  0.00      A    H  
ATOM   3223  N   ARG B  79     -59.893  46.184  88.039  1.00  0.00      A    N  
ATOM   3224  CA  ARG B  79     -60.746  46.469  86.892  1.00  0.00      A    C  
ATOM   3225  C   ARG B  79     -59.984  47.298  85.862  1.00  0.00      A    C  
ATOM   3226  O   ARG B  79     -60.082  47.055  84.661  1.00  0.00      A    O  
ATOM   3227  CB  ARG B  79     -62.001  47.214  87.322  1.00  0.00      A    C  
ATOM   3228  CG  ARG B  79     -63.003  46.382  88.106  1.00  0.00      A    C  
ATOM   3229  CD  ARG B  79     -64.169  47.192  88.541  1.00  0.00      A    C  
ATOM   3230  NE  ARG B  79     -65.130  46.401  89.293  1.00  0.00      A    N  
ATOM   3231  CZ  ARG B  79     -66.200  46.905  89.936  1.00  0.00      A    C  
ATOM   3232  NH1 ARG B  79     -66.434  48.199  89.910  1.00  0.00      A    N1+
ATOM   3233  NH2 ARG B  79     -67.016  46.100  90.593  1.00  0.00      A    N  
ATOM   3234  H   ARG B  79     -60.159  46.494  88.939  1.00  0.00      A    H  
ATOM   3235  HA  ARG B  79     -61.045  45.522  86.439  1.00  0.00      A    H  
ATOM   3236 1HB  ARG B  79     -61.723  48.067  87.941  1.00  0.00      A    H  
ATOM   3237 2HB  ARG B  79     -62.513  47.604  86.441  1.00  0.00      A    H  
ATOM   3238 1HG  ARG B  79     -63.366  45.566  87.482  1.00  0.00      A    H  
ATOM   3239 2HG  ARG B  79     -62.519  45.973  88.994  1.00  0.00      A    H  
ATOM   3240 1HD  ARG B  79     -63.828  48.009  89.177  1.00  0.00      A    H  
ATOM   3241 2HD  ARG B  79     -64.674  47.601  87.667  1.00  0.00      A    H  
ATOM   3242  HE  ARG B  79     -64.983  45.401  89.336  1.00  0.00      A    H  
ATOM   3243 1HH1 ARG B  79     -65.809  48.815  89.407  1.00  0.00      A    H  
ATOM   3244 2HH1 ARG B  79     -67.236  48.578  90.392  1.00  0.00      A    H  
ATOM   3245 1HH2 ARG B  79     -66.838  45.105  90.613  1.00  0.00      A    H  
ATOM   3246 2HH2 ARG B  79     -67.819  46.478  91.075  1.00  0.00      A    H  
ATOM   3247  N   ASN B  80     -59.214  48.266  86.343  1.00  0.00      A    N  
ATOM   3248  CA  ASN B  80     -58.427  49.115  85.457  1.00  0.00      A    C  
ATOM   3249  C   ASN B  80     -57.385  48.291  84.721  1.00  0.00      A    C  
ATOM   3250  O   ASN B  80     -57.126  48.516  83.542  1.00  0.00      A    O  
ATOM   3251  CB  ASN B  80     -57.770  50.244  86.229  1.00  0.00      A    C  
ATOM   3252  CG  ASN B  80     -58.752  51.302  86.653  1.00  0.00      A    C  
ATOM   3253  ND2 ASN B  80     -58.390  52.068  87.651  1.00  0.00      A    N  
ATOM   3254  OD1 ASN B  80     -59.840  51.424  86.076  1.00  0.00      A    O  
ATOM   3255  H   ASN B  80     -59.167  48.407  87.312  1.00  0.00      A    H  
ATOM   3256  HA  ASN B  80     -59.094  49.550  84.712  1.00  0.00      A    H  
ATOM   3257 1HB  ASN B  80     -57.283  49.842  87.119  1.00  0.00      A    H  
ATOM   3258 2HB  ASN B  80     -57.000  50.707  85.613  1.00  0.00      A    H  
ATOM   3259 1HD2 ASN B  80     -59.003  52.789  87.974  1.00  0.00      A    H  
ATOM   3260 2HD2 ASN B  80     -57.502  51.934  88.087  1.00  0.00      A    H  
ATOM   3261  N   LEU B  81     -56.784  47.340  85.419  1.00  0.00      A    N  
ATOM   3262  CA  LEU B  81     -55.767  46.509  84.795  1.00  0.00      A    C  
ATOM   3263  C   LEU B  81     -56.373  45.776  83.602  1.00  0.00      A    C  
ATOM   3264  O   LEU B  81     -55.820  45.793  82.500  1.00  0.00      A    O  
ATOM   3265  CB  LEU B  81     -55.199  45.502  85.803  1.00  0.00      A    C  
ATOM   3266  CG  LEU B  81     -54.158  44.521  85.249  1.00  0.00      A    C  
ATOM   3267  CD1 LEU B  81     -52.947  45.295  84.747  1.00  0.00      A    C  
ATOM   3268  CD2 LEU B  81     -53.762  43.533  86.336  1.00  0.00      A    C  
ATOM   3269  H   LEU B  81     -57.022  47.201  86.361  1.00  0.00      A    H  
ATOM   3270  HA  LEU B  81     -54.957  47.152  84.454  1.00  0.00      A    H  
ATOM   3271 1HB  LEU B  81     -54.733  46.052  86.620  1.00  0.00      A    H  
ATOM   3272 2HB  LEU B  81     -56.022  44.916  86.211  1.00  0.00      A    H  
ATOM   3273  HG  LEU B  81     -54.581  43.980  84.403  1.00  0.00      A    H  
ATOM   3274 1HD1 LEU B  81     -52.207  44.598  84.353  1.00  0.00      A    H  
ATOM   3275 2HD1 LEU B  81     -53.255  45.980  83.957  1.00  0.00      A    H  
ATOM   3276 3HD1 LEU B  81     -52.509  45.861  85.569  1.00  0.00      A    H  
ATOM   3277 1HD2 LEU B  81     -53.023  42.834  85.942  1.00  0.00      A    H  
ATOM   3278 2HD2 LEU B  81     -53.337  44.073  87.182  1.00  0.00      A    H  
ATOM   3279 3HD2 LEU B  81     -54.643  42.981  86.664  1.00  0.00      A    H  
ATOM   3280  N   ASN B  82     -57.521  45.152  83.826  1.00  0.00      A    N  
ATOM   3281  CA  ASN B  82     -58.195  44.432  82.751  1.00  0.00      A    C  
ATOM   3282  C   ASN B  82     -58.630  45.396  81.655  1.00  0.00      A    C  
ATOM   3283  O   ASN B  82     -58.548  45.075  80.471  1.00  0.00      A    O  
ATOM   3284  CB  ASN B  82     -59.384  43.653  83.285  1.00  0.00      A    C  
ATOM   3285  CG  ASN B  82     -58.973  42.442  84.073  1.00  0.00      A    C  
ATOM   3286  ND2 ASN B  82     -59.858  41.960  84.908  1.00  0.00      A    N  
ATOM   3287  OD1 ASN B  82     -57.852  41.941  83.927  1.00  0.00      A    O  
ATOM   3288  H   ASN B  82     -57.928  45.184  84.723  1.00  0.00      A    H  
ATOM   3289  HA  ASN B  82     -57.489  43.726  82.311  1.00  0.00      A    H  
ATOM   3290 1HB  ASN B  82     -59.986  44.300  83.923  1.00  0.00      A    H  
ATOM   3291 2HB  ASN B  82     -60.012  43.335  82.453  1.00  0.00      A    H  
ATOM   3292 1HD2 ASN B  82     -59.640  41.153  85.459  1.00  0.00      A    H  
ATOM   3293 2HD2 ASN B  82     -60.753  42.396  84.993  1.00  0.00      A    H  
ATOM   3294  N   VAL B  83     -59.097  46.573  82.056  1.00  0.00      A    N  
ATOM   3295  CA  VAL B  83     -59.545  47.572  81.096  1.00  0.00      A    C  
ATOM   3296  C   VAL B  83     -58.394  48.012  80.195  1.00  0.00      A    C  
ATOM   3297  O   VAL B  83     -58.553  48.100  78.976  1.00  0.00      A    O  
ATOM   3298  CB  VAL B  83     -60.099  48.792  81.842  1.00  0.00      A    C  
ATOM   3299  CG1 VAL B  83     -60.413  49.904  80.838  1.00  0.00      A    C  
ATOM   3300  CG2 VAL B  83     -61.376  48.402  82.606  1.00  0.00      A    C  
ATOM   3301  H   VAL B  83     -59.144  46.770  83.013  1.00  0.00      A    H  
ATOM   3302  HA  VAL B  83     -60.329  47.132  80.479  1.00  0.00      A    H  
ATOM   3303  HB  VAL B  83     -59.355  49.146  82.540  1.00  0.00      A    H  
ATOM   3304 1HG1 VAL B  83     -61.064  50.633  81.297  1.00  0.00      A    H  
ATOM   3305 2HG1 VAL B  83     -60.900  49.479  79.973  1.00  0.00      A    H  
ATOM   3306 3HG1 VAL B  83     -59.493  50.382  80.536  1.00  0.00      A    H  
ATOM   3307 1HG2 VAL B  83     -61.399  47.330  82.754  1.00  0.00      A    H  
ATOM   3308 2HG2 VAL B  83     -62.249  48.704  82.044  1.00  0.00      A    H  
ATOM   3309 3HG2 VAL B  83     -61.386  48.893  83.568  1.00  0.00      A    H  
ATOM   3310  N   ILE B  84     -57.238  48.294  80.795  1.00  0.00      A    N  
ATOM   3311  CA  ILE B  84     -56.083  48.727  80.006  1.00  0.00      A    C  
ATOM   3312  C   ILE B  84     -55.678  47.632  79.014  1.00  0.00      A    C  
ATOM   3313  O   ILE B  84     -55.487  47.898  77.824  1.00  0.00      A    O  
ATOM   3314  CB  ILE B  84     -54.888  49.074  80.914  1.00  0.00      A    C  
ATOM   3315  CG1 ILE B  84     -55.193  50.326  81.741  1.00  0.00      A    C  
ATOM   3316  CG2 ILE B  84     -53.629  49.274  80.084  1.00  0.00      A    C  
ATOM   3317  CD1 ILE B  84     -54.205  50.574  82.859  1.00  0.00      A    C  
ATOM   3318  H   ILE B  84     -57.166  48.220  81.774  1.00  0.00      A    H  
ATOM   3319  HA  ILE B  84     -56.360  49.621  79.449  1.00  0.00      A    H  
ATOM   3320  HB  ILE B  84     -54.721  48.262  81.621  1.00  0.00      A    H  
ATOM   3321 1HG1 ILE B  84     -55.199  51.199  81.091  1.00  0.00      A    H  
ATOM   3322 2HG1 ILE B  84     -56.187  50.239  82.180  1.00  0.00      A    H  
ATOM   3323 1HG2 ILE B  84     -52.796  49.518  80.741  1.00  0.00      A    H  
ATOM   3324 2HG2 ILE B  84     -53.404  48.358  79.539  1.00  0.00      A    H  
ATOM   3325 3HG2 ILE B  84     -53.786  50.088  79.377  1.00  0.00      A    H  
ATOM   3326 1HD1 ILE B  84     -54.488  51.477  83.400  1.00  0.00      A    H  
ATOM   3327 2HD1 ILE B  84     -54.209  49.725  83.543  1.00  0.00      A    H  
ATOM   3328 3HD1 ILE B  84     -53.207  50.700  82.441  1.00  0.00      A    H  
ATOM   3329  N   LEU B  85     -55.576  46.393  79.506  1.00  0.00      A    N  
ATOM   3330  CA  LEU B  85     -55.215  45.271  78.637  1.00  0.00      A    C  
ATOM   3331  C   LEU B  85     -56.305  45.025  77.592  1.00  0.00      A    C  
ATOM   3332  O   LEU B  85     -56.012  44.731  76.435  1.00  0.00      A    O  
ATOM   3333  CB  LEU B  85     -54.995  44.002  79.469  1.00  0.00      A    C  
ATOM   3334  CG  LEU B  85     -53.760  44.009  80.379  1.00  0.00      A    C  
ATOM   3335  CD1 LEU B  85     -53.772  42.768  81.261  1.00  0.00      A    C  
ATOM   3336  CD2 LEU B  85     -52.501  44.062  79.527  1.00  0.00      A    C  
ATOM   3337  H   LEU B  85     -55.762  46.228  80.459  1.00  0.00      A    H  
ATOM   3338  HA  LEU B  85     -54.287  45.518  78.122  1.00  0.00      A    H  
ATOM   3339 1HB  LEU B  85     -55.869  43.843  80.098  1.00  0.00      A    H  
ATOM   3340 2HB  LEU B  85     -54.901  43.153  78.790  1.00  0.00      A    H  
ATOM   3341  HG  LEU B  85     -53.793  44.882  81.031  1.00  0.00      A    H  
ATOM   3342 1HD1 LEU B  85     -52.895  42.774  81.909  1.00  0.00      A    H  
ATOM   3343 2HD1 LEU B  85     -54.673  42.767  81.874  1.00  0.00      A    H  
ATOM   3344 3HD1 LEU B  85     -53.755  41.877  80.636  1.00  0.00      A    H  
ATOM   3345 1HD2 LEU B  85     -51.623  44.068  80.173  1.00  0.00      A    H  
ATOM   3346 2HD2 LEU B  85     -52.465  43.188  78.875  1.00  0.00      A    H  
ATOM   3347 3HD2 LEU B  85     -52.510  44.967  78.919  1.00  0.00      A    H  
ATOM   3348  N   ALA B  86     -57.559  45.144  78.007  1.00  0.00      A    N  
ATOM   3349  CA  ALA B  86     -58.674  44.931  77.094  1.00  0.00      A    C  
ATOM   3350  C   ALA B  86     -58.616  45.920  75.938  1.00  0.00      A    C  
ATOM   3351  O   ALA B  86     -58.788  45.544  74.780  1.00  0.00      A    O  
ATOM   3352  CB  ALA B  86     -59.994  45.095  77.845  1.00  0.00      A    C  
ATOM   3353  H   ALA B  86     -57.737  45.377  78.939  1.00  0.00      A    H  
ATOM   3354  HA  ALA B  86     -58.590  43.924  76.686  1.00  0.00      A    H  
ATOM   3355 1HB  ALA B  86     -60.030  44.392  78.664  1.00  0.00      A    H  
ATOM   3356 2HB  ALA B  86     -60.816  44.910  77.173  1.00  0.00      A    H  
ATOM   3357 3HB  ALA B  86     -60.063  46.102  78.231  1.00  0.00      A    H  
ATOM   3358  N   LYS B  87     -58.371  47.190  76.255  1.00  0.00      A    N  
ATOM   3359  CA  LYS B  87     -58.288  48.211  75.218  1.00  0.00      A    C  
ATOM   3360  C   LYS B  87     -57.137  47.921  74.268  1.00  0.00      A    C  
ATOM   3361  O   LYS B  87     -57.287  48.014  73.048  1.00  0.00      A    O  
ATOM   3362  CB  LYS B  87     -58.097  49.587  75.847  1.00  0.00      A    C  
ATOM   3363  CG  LYS B  87     -59.404  50.045  76.503  1.00  0.00      A    C  
ATOM   3364  CD  LYS B  87     -59.197  51.414  77.159  1.00  0.00      A    C  
ATOM   3365  CE  LYS B  87     -60.526  51.912  77.735  1.00  0.00      A    C  
ATOM   3366  NZ  LYS B  87     -60.324  53.240  78.383  1.00  0.00      A    N1+
ATOM   3367  H   LYS B  87     -58.236  47.438  77.193  1.00  0.00      A    H  
ATOM   3368  HA  LYS B  87     -59.215  48.196  74.643  1.00  0.00      A    H  
ATOM   3369 1HB  LYS B  87     -57.319  49.533  76.596  1.00  0.00      A    H  
ATOM   3370 2HB  LYS B  87     -57.811  50.288  75.081  1.00  0.00      A    H  
ATOM   3371 1HG  LYS B  87     -60.176  50.120  75.750  1.00  0.00      A    H  
ATOM   3372 2HG  LYS B  87     -59.700  49.329  77.253  1.00  0.00      A    H  
ATOM   3373 1HD  LYS B  87     -58.469  51.324  77.955  1.00  0.00      A    H  
ATOM   3374 2HD  LYS B  87     -58.840  52.116  76.423  1.00  0.00      A    H  
ATOM   3375 1HE  LYS B  87     -61.248  52.008  76.938  1.00  0.00      A    H  
ATOM   3376 2HE  LYS B  87     -60.890  51.205  78.465  1.00  0.00      A    H  
ATOM   3377 1HZ  LYS B  87     -59.324  53.348  78.643  1.00  0.00      A    H  
ATOM   3378 2HZ  LYS B  87     -60.910  53.298  79.242  1.00  0.00      A    H  
ATOM   3379 3HZ  LYS B  87     -60.599  53.993  77.723  1.00  0.00      A    H  
ATOM   3380  N   TYR B  88     -55.991  47.564  74.828  1.00  0.00      A    N  
ATOM   3381  CA  TYR B  88     -54.828  47.253  74.008  1.00  0.00      A    C  
ATOM   3382  C   TYR B  88     -55.047  45.952  73.248  1.00  0.00      A    C  
ATOM   3383  O   TYR B  88     -54.461  45.733  72.187  1.00  0.00      A    O  
ATOM   3384  CB  TYR B  88     -53.566  47.165  74.871  1.00  0.00      A    C  
ATOM   3385  CG  TYR B  88     -53.080  48.503  75.381  1.00  0.00      A    C  
ATOM   3386  CD1 TYR B  88     -52.598  48.619  76.676  1.00  0.00      A    C  
ATOM   3387  CD2 TYR B  88     -53.118  49.616  74.553  1.00  0.00      A    C  
ATOM   3388  CE1 TYR B  88     -52.153  49.841  77.141  1.00  0.00      A    C  
ATOM   3389  CE2 TYR B  88     -52.674  50.838  75.019  1.00  0.00      A    C  
ATOM   3390  CZ  TYR B  88     -52.194  50.954  76.308  1.00  0.00      A    C  
ATOM   3391  OH  TYR B  88     -51.752  52.171  76.770  1.00  0.00      A    O  
ATOM   3392  H   TYR B  88     -55.929  47.499  75.806  1.00  0.00      A    H  
ATOM   3393  HA  TYR B  88     -54.693  48.054  73.280  1.00  0.00      A    H  
ATOM   3394 1HB  TYR B  88     -53.759  46.522  75.732  1.00  0.00      A    H  
ATOM   3395 2HB  TYR B  88     -52.762  46.708  74.295  1.00  0.00      A    H  
ATOM   3396  HD1 TYR B  88     -52.569  47.745  77.327  1.00  0.00      A    H  
ATOM   3397  HD2 TYR B  88     -53.499  49.525  73.536  1.00  0.00      A    H  
ATOM   3398  HE1 TYR B  88     -51.775  49.933  78.159  1.00  0.00      A    H  
ATOM   3399  HE2 TYR B  88     -52.704  51.713  74.369  1.00  0.00      A    H  
ATOM   3400  HH  TYR B  88     -51.452  52.078  77.677  1.00  0.00      A    H  
ATOM   3401  N   GLY B  89     -55.892  45.092  73.798  1.00  0.00      A    N  
ATOM   3402  CA  GLY B  89     -56.180  43.811  73.168  1.00  0.00      A    C  
ATOM   3403  C   GLY B  89     -54.983  42.869  73.265  1.00  0.00      A    C  
ATOM   3404  O   GLY B  89     -54.801  41.995  72.417  1.00  0.00      A    O  
ATOM   3405  H   GLY B  89     -56.332  45.328  74.646  1.00  0.00      A    H  
ATOM   3406 1HA  GLY B  89     -57.047  43.356  73.648  1.00  0.00      A    H  
ATOM   3407 2HA  GLY B  89     -56.440  43.969  72.123  1.00  0.00      A    H  
ATOM   3408  N   LEU B  90     -54.169  43.048  74.306  1.00  0.00      A    N  
ATOM   3409  CA  LEU B  90     -52.990  42.200  74.501  1.00  0.00      A    C  
ATOM   3410  C   LEU B  90     -53.295  41.065  75.473  1.00  0.00      A    C  
ATOM   3411  O   LEU B  90     -52.407  40.309  75.860  1.00  0.00      A    O  
ATOM   3412  CB  LEU B  90     -51.812  43.031  75.028  1.00  0.00      A    C  
ATOM   3413  CG  LEU B  90     -51.323  44.152  74.102  1.00  0.00      A    C  
ATOM   3414  CD1 LEU B  90     -50.211  44.932  74.791  1.00  0.00      A    C  
ATOM   3415  CD2 LEU B  90     -50.838  43.552  72.791  1.00  0.00      A    C  
ATOM   3416  H   LEU B  90     -54.363  43.759  74.959  1.00  0.00      A    H  
ATOM   3417  HA  LEU B  90     -52.711  41.771  73.540  1.00  0.00      A    H  
ATOM   3418 1HB  LEU B  90     -52.106  43.487  75.972  1.00  0.00      A    H  
ATOM   3419 2HB  LEU B  90     -50.972  42.365  75.215  1.00  0.00      A    H  
ATOM   3420  HG  LEU B  90     -52.141  44.844  73.903  1.00  0.00      A    H  
ATOM   3421 1HD1 LEU B  90     -49.863  45.728  74.134  1.00  0.00      A    H  
ATOM   3422 2HD1 LEU B  90     -50.592  45.366  75.717  1.00  0.00      A    H  
ATOM   3423 3HD1 LEU B  90     -49.384  44.261  75.019  1.00  0.00      A    H  
ATOM   3424 1HD2 LEU B  90     -50.489  44.348  72.133  1.00  0.00      A    H  
ATOM   3425 2HD2 LEU B  90     -50.018  42.861  72.988  1.00  0.00      A    H  
ATOM   3426 3HD2 LEU B  90     -51.656  43.016  72.311  1.00  0.00      A    H  
ATOM   3427  N   ASP B  91     -54.562  40.948  75.859  1.00  0.00      A    N  
ATOM   3428  CA  ASP B  91     -54.976  39.897  76.781  1.00  0.00      A    C  
ATOM   3429  C   ASP B  91     -54.982  38.543  76.073  1.00  0.00      A    C  
ATOM   3430  O   ASP B  91     -55.997  37.845  76.055  1.00  0.00      A    O  
ATOM   3431  CB  ASP B  91     -56.365  40.195  77.353  1.00  0.00      A    C  
ATOM   3432  CG  ASP B  91     -56.742  39.272  78.505  1.00  0.00      A    C  
ATOM   3433  OD1 ASP B  91     -55.856  38.708  79.103  1.00  0.00      A    O  
ATOM   3434  OD2 ASP B  91     -57.912  39.140  78.774  1.00  0.00      A    O1-
ATOM   3435  H   ASP B  91     -55.228  41.576  75.512  1.00  0.00      A    H  
ATOM   3436  HA  ASP B  91     -54.263  39.859  77.605  1.00  0.00      A    H  
ATOM   3437 1HB  ASP B  91     -56.398  41.226  77.707  1.00  0.00      A    H  
ATOM   3438 2HB  ASP B  91     -57.111  40.094  76.566  1.00  0.00      A    H  
ATOM   3439  N   GLY B  92     -53.846  38.184  75.477  1.00  0.00      A    N  
ATOM   3440  CA  GLY B  92     -53.735  36.918  74.757  1.00  0.00      A    C  
ATOM   3441  C   GLY B  92     -53.521  35.748  75.712  1.00  0.00      A    C  
ATOM   3442  O   GLY B  92     -52.787  35.858  76.695  1.00  0.00      A    O  
ATOM   3443  H   GLY B  92     -53.074  38.787  75.514  1.00  0.00      A    H  
ATOM   3444 1HA  GLY B  92     -54.640  36.751  74.173  1.00  0.00      A    H  
ATOM   3445 2HA  GLY B  92     -52.905  36.971  74.054  1.00  0.00      A    H  
ATOM   3446  N   LYS B  93     -54.162  34.623  75.408  1.00  0.00      A    N  
ATOM   3447  CA  LYS B  93     -54.038  33.424  76.237  1.00  0.00      A    C  
ATOM   3448  C   LYS B  93     -54.204  32.165  75.390  1.00  0.00      A    C  
ATOM   3449  O   LYS B  93     -54.898  32.180  74.371  1.00  0.00      A    O  
ATOM   3450  CB  LYS B  93     -55.066  33.441  77.369  1.00  0.00      A    C  
ATOM   3451  CG  LYS B  93     -56.515  33.410  76.903  1.00  0.00      A    C  
ATOM   3452  CD  LYS B  93     -57.475  33.391  78.083  1.00  0.00      A    C  
ATOM   3453  CE  LYS B  93     -57.528  34.745  78.776  1.00  0.00      A    C  
ATOM   3454  NZ  LYS B  93     -58.119  35.794  77.901  1.00  0.00      A    N1+
ATOM   3455  H   LYS B  93     -54.729  34.595  74.608  1.00  0.00      A    H  
ATOM   3456  HA  LYS B  93     -53.040  33.409  76.676  1.00  0.00      A    H  
ATOM   3457 1HB  LYS B  93     -54.905  32.580  78.019  1.00  0.00      A    H  
ATOM   3458 2HB  LYS B  93     -54.928  34.338  77.972  1.00  0.00      A    H  
ATOM   3459 1HG  LYS B  93     -56.721  34.289  76.292  1.00  0.00      A    H  
ATOM   3460 2HG  LYS B  93     -56.683  32.521  76.295  1.00  0.00      A    H  
ATOM   3461 1HD  LYS B  93     -58.476  33.130  77.734  1.00  0.00      A    H  
ATOM   3462 2HD  LYS B  93     -57.152  32.638  78.802  1.00  0.00      A    H  
ATOM   3463 1HE  LYS B  93     -58.125  34.667  79.683  1.00  0.00      A    H  
ATOM   3464 2HE  LYS B  93     -56.520  35.050  79.056  1.00  0.00      A    H  
ATOM   3465 1HZ  LYS B  93     -58.136  36.676  78.396  1.00  0.00      A    H  
ATOM   3466 2HZ  LYS B  93     -57.562  35.889  77.064  1.00  0.00      A    H  
ATOM   3467 3HZ  LYS B  93     -59.062  35.532  77.650  1.00  0.00      A    H  
ATOM   3468  N   LYS B  94     -53.575  31.072  75.817  1.00  0.00      A    N  
ATOM   3469  CA  LYS B  94     -53.674  29.810  75.089  1.00  0.00      A    C  
ATOM   3470  C   LYS B  94     -53.808  28.644  76.063  1.00  0.00      A    C  
ATOM   3471  O   LYS B  94     -53.243  28.673  77.158  1.00  0.00      A    O  
ATOM   3472  CB  LYS B  94     -52.456  29.609  74.184  1.00  0.00      A    C  
ATOM   3473  CG  LYS B  94     -52.318  30.642  73.074  1.00  0.00      A    C  
ATOM   3474  CD  LYS B  94     -51.120  30.344  72.186  1.00  0.00      A    C  
ATOM   3475  CE  LYS B  94     -50.975  31.381  71.084  1.00  0.00      A    C  
ATOM   3476  NZ  LYS B  94     -49.807  31.101  70.204  1.00  0.00      A    N1+
ATOM   3477  H   LYS B  94     -53.038  31.115  76.638  1.00  0.00      A    H  
ATOM   3478  HA  LYS B  94     -54.568  29.840  74.465  1.00  0.00      A    H  
ATOM   3479 1HB  LYS B  94     -51.548  29.641  74.786  1.00  0.00      A    H  
ATOM   3480 2HB  LYS B  94     -52.507  28.624  73.721  1.00  0.00      A    H  
ATOM   3481 1HG  LYS B  94     -53.221  30.642  72.463  1.00  0.00      A    H  
ATOM   3482 2HG  LYS B  94     -52.198  31.633  73.512  1.00  0.00      A    H  
ATOM   3483 1HD  LYS B  94     -50.211  30.339  72.790  1.00  0.00      A    H  
ATOM   3484 2HD  LYS B  94     -51.239  29.361  71.733  1.00  0.00      A    H  
ATOM   3485 1HE  LYS B  94     -51.877  31.393  70.474  1.00  0.00      A    H  
ATOM   3486 2HE  LYS B  94     -50.850  32.369  71.527  1.00  0.00      A    H  
ATOM   3487 1HZ  LYS B  94     -49.745  31.810  69.489  1.00  0.00      A    H  
ATOM   3488 2HZ  LYS B  94     -48.960  31.106  70.757  1.00  0.00      A    H  
ATOM   3489 3HZ  LYS B  94     -49.920  30.195  69.773  1.00  0.00      A    H  
ATOM   3490  N   ASP B  95     -54.547  27.619  75.663  1.00  0.00      A    N  
ATOM   3491  CA  ASP B  95     -54.733  26.451  76.516  1.00  0.00      A    C  
ATOM   3492  C   ASP B  95     -53.427  25.671  76.642  1.00  0.00      A    C  
ATOM   3493  O   ASP B  95     -52.677  25.542  75.675  1.00  0.00      A    O  
ATOM   3494  CB  ASP B  95     -55.832  25.543  75.960  1.00  0.00      A    C  
ATOM   3495  CG  ASP B  95     -57.225  26.141  76.106  1.00  0.00      A    C  
ATOM   3496  OD1 ASP B  95     -57.369  27.087  76.844  1.00  0.00      A    O  
ATOM   3497  OD2 ASP B  95     -58.131  25.647  75.478  1.00  0.00      A    O1-
ATOM   3498  H   ASP B  95     -54.971  27.645  74.779  1.00  0.00      A    H  
ATOM   3499  HA  ASP B  95     -55.033  26.792  77.508  1.00  0.00      A    H  
ATOM   3500 1HB  ASP B  95     -55.645  25.351  74.903  1.00  0.00      A    H  
ATOM   3501 2HB  ASP B  95     -55.808  24.584  76.477  1.00  0.00      A    H  
ATOM   3502  N   ALA B  96     -53.165  25.151  77.837  1.00  0.00      A    N  
ATOM   3503  CA  ALA B  96     -51.947  24.382  78.071  1.00  0.00      A    C  
ATOM   3504  C   ALA B  96     -52.055  23.582  79.366  1.00  0.00      A    C  
ATOM   3505  O   ALA B  96     -51.748  22.388  79.398  1.00  0.00      A    O  
ATOM   3506  CB  ALA B  96     -50.744  25.322  78.151  1.00  0.00      A    C  
ATOM   3507  H   ALA B  96     -53.800  25.284  78.570  1.00  0.00      A    H  
ATOM   3508  HA  ALA B  96     -51.826  23.679  77.246  1.00  0.00      A    H  
ATOM   3509 1HB  ALA B  96     -50.565  25.760  77.181  1.00  0.00      A    H  
ATOM   3510 2HB  ALA B  96     -49.870  24.763  78.460  1.00  0.00      A    H  
ATOM   3511 3HB  ALA B  96     -50.944  26.102  78.868  1.00  0.00      A    H  
ATOM   3512  N   ARG B  97     -52.493  24.244  80.426  1.00  0.00      A    N  
ATOM   3513  CA  ARG B  97     -52.642  23.591  81.721  1.00  0.00      A    C  
ATOM   3514  C   ARG B  97     -51.409  22.748  82.044  1.00  0.00      A    C  
ATOM   3515  O   ARG B  97     -51.295  21.604  81.607  1.00  0.00      A    O  
ATOM   3516  CB  ARG B  97     -53.881  22.707  81.737  1.00  0.00      A    C  
ATOM   3517  CG  ARG B  97     -55.202  23.457  81.656  1.00  0.00      A    C  
ATOM   3518  CD  ARG B  97     -56.362  22.529  81.680  1.00  0.00      A    C  
ATOM   3519  NE  ARG B  97     -57.627  23.241  81.593  1.00  0.00      A    N  
ATOM   3520  CZ  ARG B  97     -58.835  22.648  81.532  1.00  0.00      A    C  
ATOM   3521  NH1 ARG B  97     -58.926  21.336  81.549  1.00  0.00      A    N1+
ATOM   3522  NH2 ARG B  97     -59.929  23.384  81.454  1.00  0.00      A    N  
ATOM   3523  H   ARG B  97     -52.724  25.192  80.337  1.00  0.00      A    H  
ATOM   3524  HA  ARG B  97     -52.754  24.360  82.486  1.00  0.00      A    H  
ATOM   3525 1HB  ARG B  97     -53.843  22.013  80.899  1.00  0.00      A    H  
ATOM   3526 2HB  ARG B  97     -53.894  22.115  82.652  1.00  0.00      A    H  
ATOM   3527 1HG  ARG B  97     -55.288  24.135  82.505  1.00  0.00      A    H  
ATOM   3528 2HG  ARG B  97     -55.239  24.029  80.729  1.00  0.00      A    H  
ATOM   3529 1HD  ARG B  97     -56.297  21.844  80.835  1.00  0.00      A    H  
ATOM   3530 2HD  ARG B  97     -56.354  21.960  82.609  1.00  0.00      A    H  
ATOM   3531  HE  ARG B  97     -57.597  24.251  81.577  1.00  0.00      A    H  
ATOM   3532 1HH1 ARG B  97     -58.089  20.773  81.608  1.00  0.00      A    H  
ATOM   3533 2HH1 ARG B  97     -59.831  20.892  81.503  1.00  0.00      A    H  
ATOM   3534 1HH2 ARG B  97     -59.860  24.393  81.441  1.00  0.00      A    H  
ATOM   3535 2HH2 ARG B  97     -60.834  22.941  81.409  1.00  0.00      A    H  
ATOM   3536  N   GLN B  98     -50.488  23.328  82.808  1.00  0.00      A    N  
ATOM   3537  CA  GLN B  98     -49.263  22.623  83.181  1.00  0.00      A    C  
ATOM   3538  C   GLN B  98     -49.588  21.270  83.808  1.00  0.00      A    C  
ATOM   3539  O   GLN B  98     -50.728  21.009  84.188  1.00  0.00      A    O  
ATOM   3540  CB  GLN B  98     -48.430  23.465  84.151  1.00  0.00      A    C  
ATOM   3541  CG  GLN B  98     -47.923  24.771  83.564  1.00  0.00      A    C  
ATOM   3542  CD  GLN B  98     -46.928  24.554  82.440  1.00  0.00      A    C  
ATOM   3543  NE2 GLN B  98     -47.226  25.108  81.271  1.00  0.00      A    N  
ATOM   3544  OE1 GLN B  98     -45.902  23.892  82.621  1.00  0.00      A    O  
ATOM   3545  H   GLN B  98     -50.630  24.244  83.126  1.00  0.00      A    H  
ATOM   3546  HA  GLN B  98     -48.676  22.450  82.279  1.00  0.00      A    H  
ATOM   3547 1HB  GLN B  98     -49.027  23.702  85.033  1.00  0.00      A    H  
ATOM   3548 2HB  GLN B  98     -47.568  22.889  84.485  1.00  0.00      A    H  
ATOM   3549 1HG  GLN B  98     -48.770  25.333  83.168  1.00  0.00      A    H  
ATOM   3550 2HG  GLN B  98     -47.431  25.345  84.351  1.00  0.00      A    H  
ATOM   3551 1HE2 GLN B  98     -46.607  24.999  80.493  1.00  0.00      A    H  
ATOM   3552 2HE2 GLN B  98     -48.069  25.636  81.168  1.00  0.00      A    H  
ATOM   3553  N   VAL B  99     -48.575  20.416  83.911  1.00  0.00      A    N  
ATOM   3554  CA  VAL B  99     -48.764  19.090  84.490  1.00  0.00      A    C  
ATOM   3555  C   VAL B  99     -49.209  19.202  85.943  1.00  0.00      A    C  
ATOM   3556  O   VAL B  99     -50.133  18.510  86.375  1.00  0.00      A    O  
ATOM   3557  CB  VAL B  99     -47.456  18.279  84.412  1.00  0.00      A    C  
ATOM   3558  CG1 VAL B  99     -47.589  16.979  85.191  1.00  0.00      A    C  
ATOM   3559  CG2 VAL B  99     -47.103  18.003  82.959  1.00  0.00      A    C  
ATOM   3560  H   VAL B  99     -47.687  20.680  83.590  1.00  0.00      A    H  
ATOM   3561  HA  VAL B  99     -49.533  18.568  83.919  1.00  0.00      A    H  
ATOM   3562  HB  VAL B  99     -46.655  18.853  84.878  1.00  0.00      A    H  
ATOM   3563 1HG1 VAL B  99     -46.655  16.419  85.127  1.00  0.00      A    H  
ATOM   3564 2HG1 VAL B  99     -47.805  17.203  86.237  1.00  0.00      A    H  
ATOM   3565 3HG1 VAL B  99     -48.399  16.385  84.771  1.00  0.00      A    H  
ATOM   3566 1HG2 VAL B  99     -46.178  17.429  82.912  1.00  0.00      A    H  
ATOM   3567 2HG2 VAL B  99     -47.907  17.434  82.492  1.00  0.00      A    H  
ATOM   3568 3HG2 VAL B  99     -46.973  18.948  82.430  1.00  0.00      A    H  
ATOM   3569  N   THR B 100     -48.547  20.074  86.695  1.00  0.00      A    N  
ATOM   3570  CA  THR B 100     -48.883  20.265  88.102  1.00  0.00      A    C  
ATOM   3571  C   THR B 100     -50.092  21.186  88.243  1.00  0.00      A    C  
ATOM   3572  O   THR B 100     -50.425  21.935  87.324  1.00  0.00      A    O  
ATOM   3573  CB  THR B 100     -47.692  20.844  88.886  1.00  0.00      A    C  
ATOM   3574  CG2 THR B 100     -46.482  19.931  88.770  1.00  0.00      A    C  
ATOM   3575  OG1 THR B 100     -47.359  22.140  88.369  1.00  0.00      A    O  
ATOM   3576  H   THR B 100     -47.817  20.595  86.298  1.00  0.00      A    H  
ATOM   3577  HA  THR B 100     -49.137  19.296  88.532  1.00  0.00      A    H  
ATOM   3578  HB  THR B 100     -47.964  20.947  89.938  1.00  0.00      A    H  
ATOM   3579  HG1 THR B 100     -46.853  22.625  89.025  1.00  0.00      A    H  
ATOM   3580 1HG2 THR B 100     -45.650  20.356  89.332  1.00  0.00      A    H  
ATOM   3581 2HG2 THR B 100     -46.727  18.949  89.174  1.00  0.00      A    H  
ATOM   3582 3HG2 THR B 100     -46.199  19.833  87.723  1.00  0.00      A    H  
ATOM   3583  N   SER B 101     -50.748  21.121  89.399  1.00  0.00      A    N  
ATOM   3584  CA  SER B 101     -51.922  21.951  89.652  1.00  0.00      A    C  
ATOM   3585  C   SER B 101     -52.113  22.166  91.151  1.00  0.00      A    C  
ATOM   3586  O   SER B 101     -51.654  21.366  91.965  1.00  0.00      A    O  
ATOM   3587  CB  SER B 101     -53.159  21.307  89.058  1.00  0.00      A    C  
ATOM   3588  OG  SER B 101     -53.469  20.110  89.717  1.00  0.00      A    O  
ATOM   3589  H   SER B 101     -50.435  20.506  90.095  1.00  0.00      A    H  
ATOM   3590  HA  SER B 101     -51.769  22.921  89.177  1.00  0.00      A    H  
ATOM   3591 1HB  SER B 101     -54.001  21.997  89.137  1.00  0.00      A    H  
ATOM   3592 2HB  SER B 101     -52.995  21.111  88.000  1.00  0.00      A    H  
ATOM   3593  HG  SER B 101     -53.920  20.362  90.526  1.00  0.00      A    H  
ATOM   3594  N   ASN B 102     -52.790  23.255  91.507  1.00  0.00      A    N  
ATOM   3595  CA  ASN B 102     -53.032  23.567  92.912  1.00  0.00      A    C  
ATOM   3596  C   ASN B 102     -53.883  22.486  93.571  1.00  0.00      A    C  
ATOM   3597  O   ASN B 102     -53.625  22.086  94.706  1.00  0.00      A    O  
ATOM   3598  CB  ASN B 102     -53.689  24.928  93.053  1.00  0.00      A    C  
ATOM   3599  CG  ASN B 102     -52.738  26.061  92.785  1.00  0.00      A    C  
ATOM   3600  ND2 ASN B 102     -53.275  27.213  92.473  1.00  0.00      A    N  
ATOM   3601  OD1 ASN B 102     -51.516  25.892  92.860  1.00  0.00      A    O  
ATOM   3602  H   ASN B 102     -53.128  23.859  90.814  1.00  0.00      A    H  
ATOM   3603  HA  ASN B 102     -52.073  23.590  93.432  1.00  0.00      A    H  
ATOM   3604 1HB  ASN B 102     -54.528  25.001  92.358  1.00  0.00      A    H  
ATOM   3605 2HB  ASN B 102     -54.089  25.036  94.061  1.00  0.00      A    H  
ATOM   3606 1HD2 ASN B 102     -52.690  28.002  92.284  1.00  0.00      A    H  
ATOM   3607 2HD2 ASN B 102     -54.269  27.304  92.423  1.00  0.00      A    H  
ATOM   3608  N   SER B 103     -54.894  22.011  92.850  1.00  0.00      A    N  
ATOM   3609  CA  SER B 103     -55.772  20.969  93.373  1.00  0.00      A    C  
ATOM   3610  C   SER B 103     -56.182  21.288  94.812  1.00  0.00      A    C  
ATOM   3611  O   SER B 103     -56.579  20.402  95.570  1.00  0.00      A    O  
ATOM   3612  CB  SER B 103     -55.079  19.621  93.315  1.00  0.00      A    C  
ATOM   3613  OG  SER B 103     -54.745  19.285  91.997  1.00  0.00      A    O  
ATOM   3614  H   SER B 103     -55.049  22.360  91.947  1.00  0.00      A    H  
ATOM   3615  HA  SER B 103     -56.669  20.929  92.754  1.00  0.00      A    H  
ATOM   3616 1HB  SER B 103     -54.178  19.649  93.927  1.00  0.00      A    H  
ATOM   3617 2HB  SER B 103     -55.735  18.858  93.732  1.00  0.00      A    H  
ATOM   3618  HG  SER B 103     -53.875  18.881  92.040  1.00  0.00      A    H  
ATOM   3619  N   LEU B 104     -56.083  22.562  95.184  1.00  0.00      A    N  
ATOM   3620  CA  LEU B 104     -56.445  22.984  96.533  1.00  0.00      A    C  
ATOM   3621  C   LEU B 104     -57.964  23.064  96.688  1.00  0.00      A    C  
ATOM   3622  O   LEU B 104     -58.569  22.229  97.361  1.00  0.00      A    O  
ATOM   3623  CB  LEU B 104     -55.816  24.348  96.848  1.00  0.00      A    C  
ATOM   3624  CG  LEU B 104     -54.289  24.361  96.985  1.00  0.00      A    C  
ATOM   3625  CD1 LEU B 104     -53.804  25.799  97.121  1.00  0.00      A    C  
ATOM   3626  CD2 LEU B 104     -53.881  23.530  98.192  1.00  0.00      A    C  
ATOM   3627  H   LEU B 104     -55.761  23.228  94.541  1.00  0.00      A    H  
ATOM   3628  HA  LEU B 104     -56.061  22.249  97.239  1.00  0.00      A    H  
ATOM   3629 1HB  LEU B 104     -56.085  25.046  96.055  1.00  0.00      A    H  
ATOM   3630 2HB  LEU B 104     -56.237  24.717  97.784  1.00  0.00      A    H  
ATOM   3631  HG  LEU B 104     -53.839  23.941  96.086  1.00  0.00      A    H  
ATOM   3632 1HD1 LEU B 104     -52.718  25.808  97.218  1.00  0.00      A    H  
ATOM   3633 2HD1 LEU B 104     -54.093  26.365  96.237  1.00  0.00      A    H  
ATOM   3634 3HD1 LEU B 104     -54.251  26.252  98.005  1.00  0.00      A    H  
ATOM   3635 1HD2 LEU B 104     -52.794  23.539  98.288  1.00  0.00      A    H  
ATOM   3636 2HD2 LEU B 104     -54.328  23.950  99.093  1.00  0.00      A    H  
ATOM   3637 3HD2 LEU B 104     -54.224  22.505  98.060  1.00  0.00      A    H  
ATOM   3638  N   SER B 105     -58.570  24.067  96.067  1.00  0.00      A    N  
ATOM   3639  CA  SER B 105     -60.017  24.244  96.149  1.00  0.00      A    C  
ATOM   3640  C   SER B 105     -60.453  24.442  97.598  1.00  0.00      A    C  
ATOM   3641  O   SER B 105     -59.876  23.861  98.518  1.00  0.00      A    O  
ATOM   3642  CB  SER B 105     -60.726  23.045  95.551  1.00  0.00      A    C  
ATOM   3643  OG  SER B 105     -60.495  21.892  96.314  1.00  0.00      A    O  
ATOM   3644  H   SER B 105     -58.036  24.704  95.546  1.00  0.00      A    H  
ATOM   3645  HA  SER B 105     -60.290  25.133  95.578  1.00  0.00      A    H  
ATOM   3646 1HB  SER B 105     -61.798  23.243  95.505  1.00  0.00      A    H  
ATOM   3647 2HB  SER B 105     -60.379  22.886  94.532  1.00  0.00      A    H  
ATOM   3648  HG  SER B 105     -60.215  22.200  97.181  1.00  0.00      A    H  
ATOM   3649  N   GLY B 106     -61.481  25.264  97.796  1.00  0.00      A    N  
ATOM   3650  CA  GLY B 106     -61.986  25.530  99.137  1.00  0.00      A    C  
ATOM   3651  C   GLY B 106     -62.818  26.806  99.165  1.00  0.00      A    C  
ATOM   3652  O   GLY B 106     -62.433  27.796  99.788  1.00  0.00      A    O  
ATOM   3653  H   GLY B 106     -61.902  25.698  97.025  1.00  0.00      A    H  
ATOM   3654 1HA  GLY B 106     -62.592  24.688  99.472  1.00  0.00      A    H  
ATOM   3655 2HA  GLY B 106     -61.150  25.620  99.830  1.00  0.00      A    H  
ATOM   3656  N   THR B 107     -63.960  26.780  98.483  1.00  0.00      A    N  
ATOM   3657  CA  THR B 107     -64.840  27.944  98.437  1.00  0.00      A    C  
ATOM   3658  C   THR B 107     -66.301  27.514  98.530  1.00  0.00      A    C  
ATOM   3659  O   THR B 107     -66.602  26.349  98.785  1.00  0.00      A    O  
ATOM   3660  CB  THR B 107     -64.616  28.762  97.151  1.00  0.00      A    C  
ATOM   3661  CG2 THR B 107     -65.126  27.999  95.938  1.00  0.00      A    C  
ATOM   3662  OG1 THR B 107     -65.311  30.012  97.251  1.00  0.00      A    O  
ATOM   3663  H   THR B 107     -64.215  25.963  98.003  1.00  0.00      A    H  
ATOM   3664  HA  THR B 107     -64.614  28.582  99.291  1.00  0.00      A    H  
ATOM   3665  HB  THR B 107     -63.553  28.962  97.027  1.00  0.00      A    H  
ATOM   3666  HG1 THR B 107     -64.681  30.733  97.179  1.00  0.00      A    H  
ATOM   3667 1HG2 THR B 107     -64.960  28.592  95.039  1.00  0.00      A    H  
ATOM   3668 2HG2 THR B 107     -64.591  27.052  95.853  1.00  0.00      A    H  
ATOM   3669 3HG2 THR B 107     -66.192  27.804  96.051  1.00  0.00      A    H  
ATOM   3670  N   GLN B 108     -67.207  28.465  98.329  1.00  0.00      A    N  
ATOM   3671  CA  GLN B 108     -68.636  28.180  98.400  1.00  0.00      A    C  
ATOM   3672  C   GLN B 108     -69.045  27.178  97.323  1.00  0.00      A    C  
ATOM   3673  O   GLN B 108     -68.632  27.289  96.171  1.00  0.00      A    O  
ATOM   3674  CB  GLN B 108     -69.449  29.469  98.254  1.00  0.00      A    C  
ATOM   3675  CG  GLN B 108     -70.954  29.266  98.319  1.00  0.00      A    C  
ATOM   3676  CD  GLN B 108     -71.425  28.862  99.704  1.00  0.00      A    C  
ATOM   3677  NE2 GLN B 108     -72.182  27.774  99.775  1.00  0.00      A    N  
ATOM   3678  OE1 GLN B 108     -71.111  29.524 100.697  1.00  0.00      A    O  
ATOM   3679  H   GLN B 108     -66.909  29.378  98.135  1.00  0.00      A    H  
ATOM   3680  HA  GLN B 108     -68.853  27.740  99.373  1.00  0.00      A    H  
ATOM   3681 1HB  GLN B 108     -69.170  30.166  99.043  1.00  0.00      A    H  
ATOM   3682 2HB  GLN B 108     -69.215  29.941  97.300  1.00  0.00      A    H  
ATOM   3683 1HG  GLN B 108     -71.449  30.200  98.048  1.00  0.00      A    H  
ATOM   3684 2HG  GLN B 108     -71.235  28.478  97.619  1.00  0.00      A    H  
ATOM   3685 1HE2 GLN B 108     -72.523  27.460 100.663  1.00  0.00      A    H  
ATOM   3686 2HE2 GLN B 108     -72.413  27.269  98.945  1.00  0.00      A    H  
ATOM   3687  N   GLU B 109     -69.868  26.209  97.712  1.00  0.00      A    N  
ATOM   3688  CA  GLU B 109     -70.336  25.194  96.773  1.00  0.00      A    C  
ATOM   3689  C   GLU B 109     -71.570  25.696  96.025  1.00  0.00      A    C  
ATOM   3690  O   GLU B 109     -72.550  26.122  96.637  1.00  0.00      A    O  
ATOM   3691  CB  GLU B 109     -70.658  23.889  97.505  1.00  0.00      A    C  
ATOM   3692  CG  GLU B 109     -71.088  22.748  96.595  1.00  0.00      A    C  
ATOM   3693  CD  GLU B 109     -71.382  21.480  97.347  1.00  0.00      A    C  
ATOM   3694  OE1 GLU B 109     -71.243  21.476  98.547  1.00  0.00      A    O  
ATOM   3695  OE2 GLU B 109     -71.747  20.512  96.721  1.00  0.00      A    O1-
ATOM   3696  H   GLU B 109     -70.171  26.178  98.644  1.00  0.00      A    H  
ATOM   3697  HA  GLU B 109     -69.544  25.000  96.050  1.00  0.00      A    H  
ATOM   3698 1HB  GLU B 109     -69.783  23.560  98.065  1.00  0.00      A    H  
ATOM   3699 2HB  GLU B 109     -71.459  24.064  98.224  1.00  0.00      A    H  
ATOM   3700 1HG  GLU B 109     -71.982  23.048  96.049  1.00  0.00      A    H  
ATOM   3701 2HG  GLU B 109     -70.298  22.559  95.869  1.00  0.00      A    H  
ATOM   3702  N   ASP B 110     -71.512  25.645  94.697  1.00  0.00      A    N  
ATOM   3703  CA  ASP B 110     -72.628  26.101  93.874  1.00  0.00      A    C  
ATOM   3704  C   ASP B 110     -72.695  25.305  92.571  1.00  0.00      A    C  
ATOM   3705  O   ASP B 110     -71.712  24.697  92.152  1.00  0.00      A    O  
ATOM   3706  CB  ASP B 110     -72.496  27.595  93.566  1.00  0.00      A    C  
ATOM   3707  CG  ASP B 110     -73.814  28.232  93.149  1.00  0.00      A    C  
ATOM   3708  OD1 ASP B 110     -74.782  27.521  93.022  1.00  0.00      A    O  
ATOM   3709  OD2 ASP B 110     -73.841  29.425  92.963  1.00  0.00      A    O1-
ATOM   3710  H   ASP B 110     -70.703  25.302  94.263  1.00  0.00      A    H  
ATOM   3711  HA  ASP B 110     -73.553  25.941  94.428  1.00  0.00      A    H  
ATOM   3712 1HB  ASP B 110     -72.119  28.116  94.447  1.00  0.00      A    H  
ATOM   3713 2HB  ASP B 110     -71.770  27.739  92.766  1.00  0.00      A    H  
ATOM   3714  N   GLY B 111     -73.866  25.316  91.938  1.00  0.00      A    N  
ATOM   3715  CA  GLY B 111     -74.057  24.592  90.683  1.00  0.00      A    C  
ATOM   3716  C   GLY B 111     -75.401  24.941  90.060  1.00  0.00      A    C  
ATOM   3717  O   GLY B 111     -75.465  25.606  89.024  1.00  0.00      A    O  
ATOM   3718  H   GLY B 111     -74.615  25.817  92.321  1.00  0.00      A    H  
ATOM   3719 1HA  GLY B 111     -73.251  24.841  89.993  1.00  0.00      A    H  
ATOM   3720 2HA  GLY B 111     -74.001  23.520  90.870  1.00  0.00      A    H  
ATOM   3721  N   LEU B 112     -76.473  24.484  90.693  1.00  0.00      A    N  
ATOM   3722  CA  LEU B 112     -77.817  24.743  90.191  1.00  0.00      A    C  
ATOM   3723  C   LEU B 112     -78.604  25.586  91.194  1.00  0.00      A    C  
ATOM   3724  O   LEU B 112     -78.633  25.279  92.387  1.00  0.00      A    O  
ATOM   3725  CB  LEU B 112     -78.539  23.417  89.967  1.00  0.00      A    C  
ATOM   3726  CG  LEU B 112     -77.626  22.460  89.193  1.00  0.00      A    C  
ATOM   3727  CD1 LEU B 112     -78.304  21.093  89.060  1.00  0.00      A    C  
ATOM   3728  CD2 LEU B 112     -77.338  23.028  87.799  1.00  0.00      A    C  
ATOM   3729  H   LEU B 112     -76.360  23.956  91.513  1.00  0.00      A    H  
ATOM   3730  HA  LEU B 112     -77.736  25.293  89.254  1.00  0.00      A    H  
ATOM   3731 1HB  LEU B 112     -78.799  22.983  90.920  1.00  0.00      A    H  
ATOM   3732 2HB  LEU B 112     -79.435  23.595  89.394  1.00  0.00      A    H  
ATOM   3733  HG  LEU B 112     -76.697  22.344  89.731  1.00  0.00      A    H  
ATOM   3734 1HD1 LEU B 112     -79.037  21.129  88.267  1.00  0.00      A    H  
ATOM   3735 2HD1 LEU B 112     -78.793  20.841  89.989  1.00  0.00      A    H  
ATOM   3736 3HD1 LEU B 112     -77.561  20.344  88.829  1.00  0.00      A    H  
ATOM   3737 1HD2 LEU B 112     -76.988  22.238  87.153  1.00  0.00      A    H  
ATOM   3738 2HD2 LEU B 112     -76.580  23.795  87.874  1.00  0.00      A    H  
ATOM   3739 3HD2 LEU B 112     -78.242  23.455  87.389  1.00  0.00      A    H  
ATOM   3740  N   ASP B 113     -79.235  26.650  90.705  1.00  0.00      A    N  
ATOM   3741  CA  ASP B 113     -80.021  27.532  91.569  1.00  0.00      A    C  
ATOM   3742  C   ASP B 113     -81.460  27.616  91.085  1.00  0.00      A    C  
ATOM   3743  O   ASP B 113     -82.394  27.616  91.888  1.00  0.00      A    O  
ATOM   3744  CB  ASP B 113     -79.408  28.934  91.613  1.00  0.00      A    C  
ATOM   3745  CG  ASP B 113     -80.069  29.836  92.648  1.00  0.00      A    C  
ATOM   3746  OD1 ASP B 113     -80.116  29.457  93.793  1.00  0.00      A    O  
ATOM   3747  OD2 ASP B 113     -80.518  30.896  92.281  1.00  0.00      A    O1-
ATOM   3748  H   ASP B 113     -79.172  26.847  89.749  1.00  0.00      A    H  
ATOM   3749  HA  ASP B 113     -80.017  27.121  92.579  1.00  0.00      A    H  
ATOM   3750 1HB  ASP B 113     -78.345  28.860  91.842  1.00  0.00      A    H  
ATOM   3751 2HB  ASP B 113     -79.500  29.403  90.633  1.00  0.00      A    H  
ATOM   3752  N   ASP B 114     -81.642  27.686  89.771  1.00  0.00      A    N  
ATOM   3753  CA  ASP B 114     -82.982  27.774  89.205  1.00  0.00      A    C  
ATOM   3754  C   ASP B 114     -83.611  26.380  89.087  1.00  0.00      A    C  
ATOM   3755  O   ASP B 114     -83.029  25.486  88.470  1.00  0.00      A    O  
ATOM   3756  CB  ASP B 114     -82.940  28.448  87.832  1.00  0.00      A    C  
ATOM   3757  CG  ASP B 114     -84.326  28.678  87.242  1.00  0.00      A    C  
ATOM   3758  OD1 ASP B 114     -85.185  27.856  87.458  1.00  0.00      A    O  
ATOM   3759  OD2 ASP B 114     -84.511  29.670  86.580  1.00  0.00      A    O1-
ATOM   3760  H   ASP B 114     -80.864  27.685  89.174  1.00  0.00      A    H  
ATOM   3761  HA  ASP B 114     -83.600  28.377  89.871  1.00  0.00      A    H  
ATOM   3762 1HB  ASP B 114     -82.434  29.411  87.914  1.00  0.00      A    H  
ATOM   3763 2HB  ASP B 114     -82.364  27.833  87.141  1.00  0.00      A    H  
ATOM   3764  N   PRO B 115     -84.779  26.175  89.658  1.00  0.00      A    N  
ATOM   3765  CA  PRO B 115     -85.476  24.854  89.599  1.00  0.00      A    C  
ATOM   3766  C   PRO B 115     -85.596  24.321  88.172  1.00  0.00      A    C  
ATOM   3767  O   PRO B 115     -85.467  23.121  87.938  1.00  0.00      A    O  
ATOM   3768  CB  PRO B 115     -86.857  25.163  90.186  1.00  0.00      A    C  
ATOM   3769  CG  PRO B 115     -86.604  26.272  91.150  1.00  0.00      A    C  
ATOM   3770  CD  PRO B 115     -85.587  27.142  90.461  1.00  0.00      A    C  
ATOM   3771  HA  PRO B 115     -84.934  24.130  90.226  1.00  0.00      A    H  
ATOM   3772 1HB  PRO B 115     -87.553  25.447  89.383  1.00  0.00      A    H  
ATOM   3773 2HB  PRO B 115     -87.271  24.265  90.669  1.00  0.00      A    H  
ATOM   3774 1HG  PRO B 115     -87.541  26.806  91.369  1.00  0.00      A    H  
ATOM   3775 2HG  PRO B 115     -86.238  25.868  92.105  1.00  0.00      A    H  
ATOM   3776 1HD  PRO B 115     -86.103  27.865  89.812  1.00  0.00      A    H  
ATOM   3777 2HD  PRO B 115     -84.979  27.664  91.214  1.00  0.00      A    H  
ATOM   3778  N   ARG B 116     -85.849  25.218  87.230  1.00  0.00      A    N  
ATOM   3779  CA  ARG B 116     -85.992  24.825  85.832  1.00  0.00      A    C  
ATOM   3780  C   ARG B 116     -84.714  24.169  85.316  1.00  0.00      A    C  
ATOM   3781  O   ARG B 116     -84.762  23.157  84.618  1.00  0.00      A    O  
ATOM   3782  CB  ARG B 116     -86.328  26.032  84.969  1.00  0.00      A    C  
ATOM   3783  CG  ARG B 116     -87.736  26.577  85.149  1.00  0.00      A    C  
ATOM   3784  CD  ARG B 116     -88.009  27.707  84.226  1.00  0.00      A    C  
ATOM   3785  NE  ARG B 116     -87.259  28.898  84.587  1.00  0.00      A    N  
ATOM   3786  CZ  ARG B 116     -87.125  29.987  83.805  1.00  0.00      A    C  
ATOM   3787  NH1 ARG B 116     -87.697  30.018  82.620  1.00  0.00      A    N1+
ATOM   3788  NH2 ARG B 116     -86.420  31.021  84.225  1.00  0.00      A    N  
ATOM   3789  H   ARG B 116     -85.948  26.160  87.477  1.00  0.00      A    H  
ATOM   3790  HA  ARG B 116     -86.809  24.106  85.756  1.00  0.00      A    H  
ATOM   3791 1HB  ARG B 116     -85.631  26.841  85.186  1.00  0.00      A    H  
ATOM   3792 2HB  ARG B 116     -86.208  25.772  83.917  1.00  0.00      A    H  
ATOM   3793 1HG  ARG B 116     -88.460  25.787  84.949  1.00  0.00      A    H  
ATOM   3794 2HG  ARG B 116     -87.860  26.933  86.174  1.00  0.00      A    H  
ATOM   3795 1HD  ARG B 116     -87.732  27.425  83.212  1.00  0.00      A    H  
ATOM   3796 2HD  ARG B 116     -89.072  27.952  84.255  1.00  0.00      A    H  
ATOM   3797  HE  ARG B 116     -86.805  28.912  85.492  1.00  0.00      A    H  
ATOM   3798 1HH1 ARG B 116     -88.236  29.227  82.298  1.00  0.00      A    H  
ATOM   3799 2HH1 ARG B 116     -87.596  30.834  82.034  1.00  0.00      A    H  
ATOM   3800 1HH2 ARG B 116     -85.981  30.997  85.136  1.00  0.00      A    H  
ATOM   3801 2HH2 ARG B 116     -86.319  31.836  83.639  1.00  0.00      A    H  
ATOM   3802  N   LEU B 117     -83.572  24.744  85.669  1.00  0.00      A    N  
ATOM   3803  CA  LEU B 117     -82.287  24.203  85.245  1.00  0.00      A    C  
ATOM   3804  C   LEU B 117     -82.066  22.825  85.859  1.00  0.00      A    C  
ATOM   3805  O   LEU B 117     -81.551  21.914  85.208  1.00  0.00      A    O  
ATOM   3806  CB  LEU B 117     -81.149  25.146  85.651  1.00  0.00      A    C  
ATOM   3807  CG  LEU B 117     -79.742  24.720  85.210  1.00  0.00      A    C  
ATOM   3808  CD1 LEU B 117     -79.698  24.604  83.692  1.00  0.00      A    C  
ATOM   3809  CD2 LEU B 117     -78.724  25.733  85.712  1.00  0.00      A    C  
ATOM   3810  H   LEU B 117     -83.592  25.542  86.235  1.00  0.00      A    H  
ATOM   3811  HA  LEU B 117     -82.293  24.110  84.159  1.00  0.00      A    H  
ATOM   3812 1HB  LEU B 117     -81.344  26.129  85.226  1.00  0.00      A    H  
ATOM   3813 2HB  LEU B 117     -81.143  25.237  86.737  1.00  0.00      A    H  
ATOM   3814  HG  LEU B 117     -79.513  23.739  85.625  1.00  0.00      A    H  
ATOM   3815 1HD1 LEU B 117     -78.699  24.302  83.379  1.00  0.00      A    H  
ATOM   3816 2HD1 LEU B 117     -80.422  23.860  83.362  1.00  0.00      A    H  
ATOM   3817 3HD1 LEU B 117     -79.941  25.569  83.247  1.00  0.00      A    H  
ATOM   3818 1HD2 LEU B 117     -77.725  25.430  85.399  1.00  0.00      A    H  
ATOM   3819 2HD2 LEU B 117     -78.952  26.715  85.295  1.00  0.00      A    H  
ATOM   3820 3HD2 LEU B 117     -78.765  25.782  86.800  1.00  0.00      A    H  
ATOM   3821  N   GLU B 118     -82.461  22.680  87.121  1.00  0.00      A    N  
ATOM   3822  CA  GLU B 118     -82.308  21.413  87.824  1.00  0.00      A    C  
ATOM   3823  C   GLU B 118     -83.118  20.321  87.141  1.00  0.00      A    C  
ATOM   3824  O   GLU B 118     -82.751  19.149  87.176  1.00  0.00      A    O  
ATOM   3825  CB  GLU B 118     -82.743  21.550  89.285  1.00  0.00      A    C  
ATOM   3826  CG  GLU B 118     -81.823  22.415  90.136  1.00  0.00      A    C  
ATOM   3827  CD  GLU B 118     -82.302  22.558  91.554  1.00  0.00      A    C  
ATOM   3828  OE1 GLU B 118     -83.368  22.076  91.853  1.00  0.00      A    O  
ATOM   3829  OE2 GLU B 118     -81.600  23.152  92.339  1.00  0.00      A    O1-
ATOM   3830  H   GLU B 118     -82.863  23.441  87.589  1.00  0.00      A    H  
ATOM   3831  HA  GLU B 118     -81.255  21.129  87.800  1.00  0.00      A    H  
ATOM   3832 1HB  GLU B 118     -83.743  21.983  89.327  1.00  0.00      A    H  
ATOM   3833 2HB  GLU B 118     -82.794  20.563  89.744  1.00  0.00      A    H  
ATOM   3834 1HG  GLU B 118     -80.828  21.970  90.144  1.00  0.00      A    H  
ATOM   3835 2HG  GLU B 118     -81.746  23.401  89.681  1.00  0.00      A    H  
ATOM   3836  N   LYS B 119     -84.225  20.696  86.519  1.00  0.00      A    N  
ATOM   3837  CA  LYS B 119     -85.042  19.705  85.848  1.00  0.00      A    C  
ATOM   3838  C   LYS B 119     -84.267  19.050  84.706  1.00  0.00      A    C  
ATOM   3839  O   LYS B 119     -84.216  17.830  84.620  1.00  0.00      A    O  
ATOM   3840  CB  LYS B 119     -86.329  20.341  85.321  1.00  0.00      A    C  
ATOM   3841  CG  LYS B 119     -87.269  19.372  84.617  1.00  0.00      A    C  
ATOM   3842  CD  LYS B 119     -88.547  20.065  84.169  1.00  0.00      A    C  
ATOM   3843  CE  LYS B 119     -89.470  19.107  83.433  1.00  0.00      A    C  
ATOM   3844  NZ  LYS B 119     -90.725  19.772  82.991  1.00  0.00      A    N1+
ATOM   3845  H   LYS B 119     -84.492  21.639  86.515  1.00  0.00      A    H  
ATOM   3846  HA  LYS B 119     -85.304  18.929  86.566  1.00  0.00      A    H  
ATOM   3847 1HB  LYS B 119     -86.876  20.794  86.150  1.00  0.00      A    H  
ATOM   3848 2HB  LYS B 119     -86.082  21.137  84.619  1.00  0.00      A    H  
ATOM   3849 1HG  LYS B 119     -86.769  18.951  83.744  1.00  0.00      A    H  
ATOM   3850 2HG  LYS B 119     -87.525  18.557  85.293  1.00  0.00      A    H  
ATOM   3851 1HD  LYS B 119     -89.068  20.463  85.040  1.00  0.00      A    H  
ATOM   3852 2HD  LYS B 119     -88.298  20.894  83.508  1.00  0.00      A    H  
ATOM   3853 1HE  LYS B 119     -88.957  18.706  82.560  1.00  0.00      A    H  
ATOM   3854 2HE  LYS B 119     -89.727  18.274  84.088  1.00  0.00      A    H  
ATOM   3855 1HZ  LYS B 119     -91.308  19.103  82.508  1.00  0.00      A    H  
ATOM   3856 2HZ  LYS B 119     -91.220  20.131  83.795  1.00  0.00      A    H  
ATOM   3857 3HZ  LYS B 119     -90.500  20.533  82.367  1.00  0.00      A    H  
ATOM   3858  N   LEU B 120     -83.665  19.867  83.837  1.00  0.00      A    N  
ATOM   3859  CA  LEU B 120     -82.893  19.339  82.707  1.00  0.00      A    C  
ATOM   3860  C   LEU B 120     -81.618  18.631  83.155  1.00  0.00      A    C  
ATOM   3861  O   LEU B 120     -81.281  17.552  82.650  1.00  0.00      A    O  
ATOM   3862  CB  LEU B 120     -82.530  20.476  81.744  1.00  0.00      A    C  
ATOM   3863  CG  LEU B 120     -81.739  20.062  80.496  1.00  0.00      A    C  
ATOM   3864  CD1 LEU B 120     -82.548  19.053  79.692  1.00  0.00      A    C  
ATOM   3865  CD2 LEU B 120     -81.422  21.296  79.663  1.00  0.00      A    C  
ATOM   3866  H   LEU B 120     -83.741  20.837  83.956  1.00  0.00      A    H  
ATOM   3867  HA  LEU B 120     -83.507  18.611  82.178  1.00  0.00      A    H  
ATOM   3868 1HB  LEU B 120     -83.449  20.954  81.409  1.00  0.00      A    H  
ATOM   3869 2HB  LEU B 120     -81.936  21.212  82.283  1.00  0.00      A    H  
ATOM   3870  HG  LEU B 120     -80.808  19.581  80.798  1.00  0.00      A    H  
ATOM   3871 1HD1 LEU B 120     -81.986  18.759  78.806  1.00  0.00      A    H  
ATOM   3872 2HD1 LEU B 120     -82.742  18.173  80.305  1.00  0.00      A    H  
ATOM   3873 3HD1 LEU B 120     -83.492  19.502  79.390  1.00  0.00      A    H  
ATOM   3874 1HD2 LEU B 120     -80.859  21.003  78.777  1.00  0.00      A    H  
ATOM   3875 2HD2 LEU B 120     -82.352  21.779  79.360  1.00  0.00      A    H  
ATOM   3876 3HD2 LEU B 120     -80.829  21.993  80.256  1.00  0.00      A    H  
ATOM   3877  N   TRP B 121     -80.911  19.240  84.093  1.00  0.00      A    N  
ATOM   3878  CA  TRP B 121     -79.665  18.667  84.587  1.00  0.00      A    C  
ATOM   3879  C   TRP B 121     -79.902  17.288  85.211  1.00  0.00      A    C  
ATOM   3880  O   TRP B 121     -79.229  16.319  84.864  1.00  0.00      A    O  
ATOM   3881  CB  TRP B 121     -79.026  19.598  85.619  1.00  0.00      A    C  
ATOM   3882  CG  TRP B 121     -77.748  19.066  86.193  1.00  0.00      A    C  
ATOM   3883  CD1 TRP B 121     -77.614  18.016  87.050  1.00  0.00      A    C  
ATOM   3884  CD2 TRP B 121     -76.407  19.561  85.953  1.00  0.00      A    C  
ATOM   3885  CE2 TRP B 121     -75.538  18.758  86.697  1.00  0.00      A    C  
ATOM   3886  CE3 TRP B 121     -75.885  20.603  85.178  1.00  0.00      A    C  
ATOM   3887  NE1 TRP B 121     -76.291  17.823  87.361  1.00  0.00      A    N  
ATOM   3888  CZ2 TRP B 121     -74.168  18.962  86.693  1.00  0.00      A    C  
ATOM   3889  CZ3 TRP B 121     -74.510  20.807  85.174  1.00  0.00      A    C  
ATOM   3890  CH2 TRP B 121     -73.674  20.007  85.911  1.00  0.00      A    C  
ATOM   3891  H   TRP B 121     -81.225  20.097  84.453  1.00  0.00      A    H  
ATOM   3892  HA  TRP B 121     -78.981  18.551  83.746  1.00  0.00      A    H  
ATOM   3893 1HB  TRP B 121     -78.820  20.565  85.158  1.00  0.00      A    H  
ATOM   3894 2HB  TRP B 121     -79.725  19.769  86.438  1.00  0.00      A    H  
ATOM   3895  HD1 TRP B 121     -78.439  17.416  87.434  1.00  0.00      A    H  
ATOM   3896  HE1 TRP B 121     -75.930  17.109  87.977  1.00  0.00      A    H  
ATOM   3897  HE3 TRP B 121     -76.544  21.239  84.588  1.00  0.00      A    H  
ATOM   3898  HZ2 TRP B 121     -73.487  18.338  87.273  1.00  0.00      A    H  
ATOM   3899  HZ3 TRP B 121     -74.111  21.622  84.568  1.00  0.00      A    H  
ATOM   3900  HH2 TRP B 121     -72.600  20.195  85.885  1.00  0.00      A    H  
ATOM   3901  N   HIS B 122     -80.867  17.207  86.127  1.00  0.00      A    N  
ATOM   3902  CA  HIS B 122     -81.189  15.942  86.791  1.00  0.00      A    C  
ATOM   3903  C   HIS B 122     -81.851  14.972  85.827  1.00  0.00      A    C  
ATOM   3904  O   HIS B 122     -81.614  13.762  85.888  1.00  0.00      A    O  
ATOM   3905  CB  HIS B 122     -82.107  16.173  87.997  1.00  0.00      A    C  
ATOM   3906  CG  HIS B 122     -81.431  16.853  89.146  1.00  0.00      A    C  
ATOM   3907  CD2 HIS B 122     -80.920  16.360  90.297  1.00  0.00      A    C  
ATOM   3908  ND1 HIS B 122     -81.219  18.216  89.183  1.00  0.00      A    N  
ATOM   3909  CE1 HIS B 122     -80.606  18.530  90.311  1.00  0.00      A    C  
ATOM   3910  NE2 HIS B 122     -80.413  17.423  91.003  1.00  0.00      A    N  
ATOM   3911  H   HIS B 122     -81.374  18.013  86.358  1.00  0.00      A    H  
ATOM   3912  HA  HIS B 122     -80.271  15.478  87.153  1.00  0.00      A    H  
ATOM   3913 1HB  HIS B 122     -82.959  16.781  87.692  1.00  0.00      A    H  
ATOM   3914 2HB  HIS B 122     -82.496  15.216  88.346  1.00  0.00      A    H  
ATOM   3915  HD1 HIS B 122     -81.546  18.884  88.514  1.00  0.00      A    H  
ATOM   3916  HD2 HIS B 122     -80.854  15.352  90.708  1.00  0.00      A    H  
ATOM   3917  HE1 HIS B 122     -80.349  19.567  90.532  1.00  0.00      A    H  
ATOM   3918  N   LYS B 123     -82.693  15.503  84.947  1.00  0.00      A    N  
ATOM   3919  CA  LYS B 123     -83.393  14.654  83.997  1.00  0.00      A    C  
ATOM   3920  C   LYS B 123     -82.408  13.827  83.199  1.00  0.00      A    C  
ATOM   3921  O   LYS B 123     -82.555  12.619  83.096  1.00  0.00      A    O  
ATOM   3922  CB  LYS B 123     -84.262  15.493  83.058  1.00  0.00      A    C  
ATOM   3923  CG  LYS B 123     -85.036  14.684  82.026  1.00  0.00      A    C  
ATOM   3924  CD  LYS B 123     -85.897  15.582  81.152  1.00  0.00      A    C  
ATOM   3925  CE  LYS B 123     -86.539  14.800  80.015  1.00  0.00      A    C  
ATOM   3926  NZ  LYS B 123     -87.503  13.783  80.515  1.00  0.00      A    N1+
ATOM   3927  H   LYS B 123     -82.859  16.471  84.950  1.00  0.00      A    H  
ATOM   3928  HA  LYS B 123     -84.040  13.974  84.552  1.00  0.00      A    H  
ATOM   3929 1HB  LYS B 123     -84.983  16.065  83.643  1.00  0.00      A    H  
ATOM   3930 2HB  LYS B 123     -83.635  16.206  82.523  1.00  0.00      A    H  
ATOM   3931 1HG  LYS B 123     -84.336  14.137  81.393  1.00  0.00      A    H  
ATOM   3932 2HG  LYS B 123     -85.676  13.964  82.535  1.00  0.00      A    H  
ATOM   3933 1HD  LYS B 123     -86.682  16.037  81.758  1.00  0.00      A    H  
ATOM   3934 2HD  LYS B 123     -85.281  16.377  80.731  1.00  0.00      A    H  
ATOM   3935 1HE  LYS B 123     -87.064  15.487  79.352  1.00  0.00      A    H  
ATOM   3936 2HE  LYS B 123     -85.764  14.295  79.438  1.00  0.00      A    H  
ATOM   3937 1HZ  LYS B 123     -87.905  13.286  79.732  1.00  0.00      A    H  
ATOM   3938 2HZ  LYS B 123     -87.022  13.129  81.116  1.00  0.00      A    H  
ATOM   3939 3HZ  LYS B 123     -88.237  14.242  81.035  1.00  0.00      A    H  
ATOM   3940  N   ALA B 124     -81.407  14.472  82.626  1.00  0.00      A    N  
ATOM   3941  CA  ALA B 124     -80.435  13.728  81.839  1.00  0.00      A    C  
ATOM   3942  C   ALA B 124     -79.517  12.889  82.734  1.00  0.00      A    C  
ATOM   3943  O   ALA B 124     -79.293  11.691  82.471  1.00  0.00      A    O  
ATOM   3944  CB  ALA B 124     -79.612  14.707  80.996  1.00  0.00      A    C  
ATOM   3945  H   ALA B 124     -81.324  15.447  82.726  1.00  0.00      A    H  
ATOM   3946  HA  ALA B 124     -80.980  13.043  81.188  1.00  0.00      A    H  
ATOM   3947 1HB  ALA B 124     -79.488  14.307  80.001  1.00  0.00      A    H  
ATOM   3948 2HB  ALA B 124     -78.643  14.855  81.449  1.00  0.00      A    H  
ATOM   3949 3HB  ALA B 124     -80.132  15.652  80.939  1.00  0.00      A    H  
ATOM   3950  N   LYS B 125     -78.997  13.516  83.800  1.00  0.00      A    N  
ATOM   3951  CA  LYS B 125     -78.092  12.838  84.733  1.00  0.00      A    C  
ATOM   3952  C   LYS B 125     -78.630  11.473  85.138  1.00  0.00      A    C  
ATOM   3953  O   LYS B 125     -77.860  10.536  85.367  1.00  0.00      A    O  
ATOM   3954  CB  LYS B 125     -77.861  13.698  85.977  1.00  0.00      A    C  
ATOM   3955  CG  LYS B 125     -76.892  13.096  86.987  1.00  0.00      A    C  
ATOM   3956  CD  LYS B 125     -76.663  14.036  88.160  1.00  0.00      A    C  
ATOM   3957  CE  LYS B 125     -75.728  13.419  89.190  1.00  0.00      A    C  
ATOM   3958  NZ  LYS B 125     -75.494  14.327  90.346  1.00  0.00      A    N1+
ATOM   3959  H   LYS B 125     -79.202  14.469  83.948  1.00  0.00      A    H  
ATOM   3960  HA  LYS B 125     -77.134  12.683  84.235  1.00  0.00      A    H  
ATOM   3961 1HB  LYS B 125     -77.472  14.672  85.680  1.00  0.00      A    H  
ATOM   3962 2HB  LYS B 125     -78.811  13.865  86.485  1.00  0.00      A    H  
ATOM   3963 1HG  LYS B 125     -77.293  12.153  87.360  1.00  0.00      A    H  
ATOM   3964 2HG  LYS B 125     -75.937  12.897  86.500  1.00  0.00      A    H  
ATOM   3965 1HD  LYS B 125     -76.229  14.970  87.800  1.00  0.00      A    H  
ATOM   3966 2HD  LYS B 125     -77.616  14.259  88.638  1.00  0.00      A    H  
ATOM   3967 1HE  LYS B 125     -76.155  12.487  89.557  1.00  0.00      A    H  
ATOM   3968 2HE  LYS B 125     -74.769  13.193  88.722  1.00  0.00      A    H  
ATOM   3969 1HZ  LYS B 125     -74.871  13.882  91.003  1.00  0.00      A    H  
ATOM   3970 2HZ  LYS B 125     -75.081  15.189  90.018  1.00  0.00      A    H  
ATOM   3971 3HZ  LYS B 125     -76.375  14.527  90.799  1.00  0.00      A    H  
ATOM   3972  N   THR B 126     -79.942  11.364  85.236  1.00  0.00      A    N  
ATOM   3973  CA  THR B 126     -80.567  10.108  85.622  1.00  0.00      A    C  
ATOM   3974  C   THR B 126     -81.234   9.414  84.438  1.00  0.00      A    C  
ATOM   3975  O   THR B 126     -81.256   8.185  84.368  1.00  0.00      A    O  
ATOM   3976  CB  THR B 126     -81.605  10.334  86.737  1.00  0.00      A    C  
ATOM   3977  CG2 THR B 126     -80.939  10.915  87.975  1.00  0.00      A    C  
ATOM   3978  OG1 THR B 126     -82.617  11.238  86.275  1.00  0.00      A    O  
ATOM   3979  H   THR B 126     -80.500  12.140  85.049  1.00  0.00      A    H  
ATOM   3980  HA  THR B 126     -79.794   9.439  85.999  1.00  0.00      A    H  
ATOM   3981  HB  THR B 126     -82.074   9.385  86.995  1.00  0.00      A    H  
ATOM   3982  HG1 THR B 126     -82.213  12.077  86.040  1.00  0.00      A    H  
ATOM   3983 1HG2 THR B 126     -81.687  11.067  88.753  1.00  0.00      A    H  
ATOM   3984 2HG2 THR B 126     -80.176  10.224  88.336  1.00  0.00      A    H  
ATOM   3985 3HG2 THR B 126     -80.476  11.869  87.725  1.00  0.00      A    H  
ATOM   3986  N   SER B 127     -81.806  10.194  83.530  1.00  0.00      A    N  
ATOM   3987  CA  SER B 127     -82.494   9.614  82.386  1.00  0.00      A    C  
ATOM   3988  C   SER B 127     -81.606   8.595  81.696  1.00  0.00      A    C  
ATOM   3989  O   SER B 127     -82.095   7.683  81.029  1.00  0.00      A    O  
ATOM   3990  CB  SER B 127     -82.897  10.699  81.405  1.00  0.00      A    C  
ATOM   3991  OG  SER B 127     -83.858  11.550  81.967  1.00  0.00      A    O  
ATOM   3992  H   SER B 127     -81.780  11.164  83.642  1.00  0.00      A    H  
ATOM   3993  HA  SER B 127     -83.395   9.113  82.742  1.00  0.00      A    H  
ATOM   3994 1HB  SER B 127     -82.019  11.275  81.119  1.00  0.00      A    H  
ATOM   3995 2HB  SER B 127     -83.299  10.241  80.501  1.00  0.00      A    H  
ATOM   3996  HG  SER B 127     -83.592  11.684  82.880  1.00  0.00      A    H  
ATOM   3997  N   GLY B 128     -80.294   8.747  81.855  1.00  0.00      A    N  
ATOM   3998  CA  GLY B 128     -79.371   7.801  81.224  1.00  0.00      A    C  
ATOM   3999  C   GLY B 128     -78.047   7.709  81.977  1.00  0.00      A    C  
ATOM   4000  O   GLY B 128     -77.935   6.966  82.951  1.00  0.00      A    O  
ATOM   4001  H   GLY B 128     -79.949   9.494  82.406  1.00  0.00      A    H  
ATOM   4002 1HA  GLY B 128     -79.833   6.815  81.183  1.00  0.00      A    H  
ATOM   4003 2HA  GLY B 128     -79.181   8.109  80.197  1.00  0.00      A    H  
ATOM   4004  N   LYS B 129     -77.047   8.463  81.529  1.00  0.00      A    N  
ATOM   4005  CA  LYS B 129     -75.744   8.447  82.184  1.00  0.00      A    C  
ATOM   4006  C   LYS B 129     -75.057   9.787  82.011  1.00  0.00      A    C  
ATOM   4007  O   LYS B 129     -73.836   9.890  82.059  1.00  0.00      A    O  
ATOM   4008  CB  LYS B 129     -74.866   7.326  81.626  1.00  0.00      A    C  
ATOM   4009  CG  LYS B 129     -74.493   7.489  80.158  1.00  0.00      A    C  
ATOM   4010  CD  LYS B 129     -73.654   6.319  79.667  1.00  0.00      A    C  
ATOM   4011  CE  LYS B 129     -73.254   6.498  78.209  1.00  0.00      A    C  
ATOM   4012  NZ  LYS B 129     -72.447   5.352  77.710  1.00  0.00      A    N1+
ATOM   4013  H   LYS B 129     -77.187   9.040  80.752  1.00  0.00      A    H  
ATOM   4014  HA  LYS B 129     -75.894   8.270  83.249  1.00  0.00      A    H  
ATOM   4015 1HB  LYS B 129     -73.941   7.267  82.202  1.00  0.00      A    H  
ATOM   4016 2HB  LYS B 129     -75.381   6.371  81.736  1.00  0.00      A    H  
ATOM   4017 1HG  LYS B 129     -75.401   7.553  79.557  1.00  0.00      A    H  
ATOM   4018 2HG  LYS B 129     -73.927   8.412  80.028  1.00  0.00      A    H  
ATOM   4019 1HD  LYS B 129     -72.753   6.237  80.275  1.00  0.00      A    H  
ATOM   4020 2HD  LYS B 129     -74.225   5.396  79.766  1.00  0.00      A    H  
ATOM   4021 1HE  LYS B 129     -74.148   6.591  77.596  1.00  0.00      A    H  
ATOM   4022 2HE  LYS B 129     -72.670   7.412  78.102  1.00  0.00      A    H  
ATOM   4023 1HZ  LYS B 129     -72.201   5.508  76.744  1.00  0.00      A    H  
ATOM   4024 2HZ  LYS B 129     -71.603   5.268  78.262  1.00  0.00      A    H  
ATOM   4025 3HZ  LYS B 129     -72.986   4.501  77.787  1.00  0.00      A    H  
ATOM   4026  N   PHE B 130     -75.882  10.795  81.819  1.00  0.00      A    N  
ATOM   4027  CA  PHE B 130     -75.450  12.174  81.653  1.00  0.00      A    C  
ATOM   4028  C   PHE B 130     -74.474  12.581  82.758  1.00  0.00      A    C  
ATOM   4029  O   PHE B 130     -74.768  13.467  83.561  1.00  0.00      A    O  
ATOM   4030  CB  PHE B 130     -76.637  13.124  81.584  1.00  0.00      A    C  
ATOM   4031  CG  PHE B 130     -77.196  13.180  80.178  1.00  0.00      A    C  
ATOM   4032  CD1 PHE B 130     -77.931  12.102  79.668  1.00  0.00      A    C  
ATOM   4033  CD2 PHE B 130     -77.009  14.328  79.395  1.00  0.00      A    C  
ATOM   4034  CE1 PHE B 130     -78.475  12.171  78.380  1.00  0.00      A    C  
ATOM   4035  CE2 PHE B 130     -77.549  14.396  78.105  1.00  0.00      A    C  
ATOM   4036  CZ  PHE B 130     -78.286  13.318  77.597  1.00  0.00      A    C  
ATOM   4037  H   PHE B 130     -76.841  10.605  81.803  1.00  0.00      A    H  
ATOM   4038  HA  PHE B 130     -74.938  12.264  80.693  1.00  0.00      A    H  
ATOM   4039 1HB  PHE B 130     -77.391  12.771  82.247  1.00  0.00      A    H  
ATOM   4040 2HB  PHE B 130     -76.326  14.112  81.883  1.00  0.00      A    H  
ATOM   4041  HD1 PHE B 130     -78.076  11.218  80.268  1.00  0.00      A    H  
ATOM   4042  HD2 PHE B 130     -76.439  15.163  79.785  1.00  0.00      A    H  
ATOM   4043  HE1 PHE B 130     -79.041  11.338  77.986  1.00  0.00      A    H  
ATOM   4044  HE2 PHE B 130     -77.403  15.281  77.502  1.00  0.00      A    H  
ATOM   4045  HZ  PHE B 130     -78.707  13.372  76.604  1.00  0.00      A    H  
ATOM   4046  N   SER B 131     -73.349  11.881  82.820  1.00  0.00      A    N  
ATOM   4047  CA  SER B 131     -72.346  12.099  83.851  1.00  0.00      A    C  
ATOM   4048  C   SER B 131     -71.675  13.435  83.609  1.00  0.00      A    C  
ATOM   4049  O   SER B 131     -71.609  13.918  82.485  1.00  0.00      A    O  
ATOM   4050  CB  SER B 131     -71.318  10.984  83.849  1.00  0.00      A    C  
ATOM   4051  OG  SER B 131     -71.911   9.754  84.162  1.00  0.00      A    O  
ATOM   4052  H   SER B 131     -73.207  11.159  82.173  1.00  0.00      A    H  
ATOM   4053  HA  SER B 131     -72.843  12.106  84.822  1.00  0.00      A    H  
ATOM   4054 1HB  SER B 131     -70.848  10.926  82.867  1.00  0.00      A    H  
ATOM   4055 2HB  SER B 131     -70.536  11.210  84.573  1.00  0.00      A    H  
ATOM   4056  HG  SER B 131     -72.575   9.601  83.486  1.00  0.00      A    H  
ATOM   4057  N   GLY B 132     -71.303  14.088  84.706  1.00  0.00      A    N  
ATOM   4058  CA  GLY B 132     -70.770  15.435  84.640  1.00  0.00      A    C  
ATOM   4059  C   GLY B 132     -69.896  15.646  83.422  1.00  0.00      A    C  
ATOM   4060  O   GLY B 132     -69.705  16.784  82.994  1.00  0.00      A    O  
ATOM   4061  H   GLY B 132     -71.474  13.685  85.576  1.00  0.00      A    H  
ATOM   4062 1HA  GLY B 132     -71.591  16.150  84.619  1.00  0.00      A    H  
ATOM   4063 2HA  GLY B 132     -70.188  15.639  85.537  1.00  0.00      A    H  
ATOM   4064  N   GLU B 133     -69.421  14.575  82.812  1.00  0.00      A    N  
ATOM   4065  CA  GLU B 133     -68.640  14.744  81.603  1.00  0.00      A    C  
ATOM   4066  C   GLU B 133     -69.592  15.109  80.455  1.00  0.00      A    C  
ATOM   4067  O   GLU B 133     -69.368  16.075  79.705  1.00  0.00      A    O  
ATOM   4068  CB  GLU B 133     -67.858  13.469  81.276  1.00  0.00      A    C  
ATOM   4069  CG  GLU B 133     -66.745  13.144  82.262  1.00  0.00      A    C  
ATOM   4070  CD  GLU B 133     -66.041  11.854  81.944  1.00  0.00      A    C  
ATOM   4071  OE1 GLU B 133     -66.462  11.177  81.037  1.00  0.00      A    O  
ATOM   4072  OE2 GLU B 133     -65.082  11.545  82.611  1.00  0.00      A    O1-
ATOM   4073  H   GLU B 133     -69.637  13.678  83.149  1.00  0.00      A    H  
ATOM   4074  HA  GLU B 133     -67.928  15.554  81.761  1.00  0.00      A    H  
ATOM   4075 1HB  GLU B 133     -68.542  12.619  81.250  1.00  0.00      A    H  
ATOM   4076 2HB  GLU B 133     -67.412  13.560  80.286  1.00  0.00      A    H  
ATOM   4077 1HG  GLU B 133     -66.017  13.954  82.252  1.00  0.00      A    H  
ATOM   4078 2HG  GLU B 133     -67.168  13.085  83.264  1.00  0.00      A    H  
ATOM   4079  N   GLU B 134     -70.701  14.366  80.365  1.00  0.00      A    N  
ATOM   4080  CA  GLU B 134     -71.710  14.632  79.338  1.00  0.00      A    C  
ATOM   4081  C   GLU B 134     -72.515  15.865  79.730  1.00  0.00      A    C  
ATOM   4082  O   GLU B 134     -72.784  16.736  78.906  1.00  0.00      A    O  
ATOM   4083  CB  GLU B 134     -72.638  13.430  79.157  1.00  0.00      A    C  
ATOM   4084  CG  GLU B 134     -73.681  13.600  78.062  1.00  0.00      A    C  
ATOM   4085  CD  GLU B 134     -73.076  13.710  76.690  1.00  0.00      A    C  
ATOM   4086  OE1 GLU B 134     -71.945  13.319  76.526  1.00  0.00      A    O  
ATOM   4087  OE2 GLU B 134     -73.746  14.185  75.804  1.00  0.00      A    O1-
ATOM   4088  H   GLU B 134     -70.851  13.643  81.014  1.00  0.00      A    H  
ATOM   4089  HA  GLU B 134     -71.200  14.819  78.392  1.00  0.00      A    H  
ATOM   4090 1HB  GLU B 134     -72.046  12.545  78.920  1.00  0.00      A    H  
ATOM   4091 2HB  GLU B 134     -73.163  13.232  80.092  1.00  0.00      A    H  
ATOM   4092 1HG  GLU B 134     -74.356  12.746  78.081  1.00  0.00      A    H  
ATOM   4093 2HG  GLU B 134     -74.266  14.496  78.269  1.00  0.00      A    H  
ATOM   4094  N   LEU B 135     -72.863  15.947  81.009  1.00  0.00      A    N  
ATOM   4095  CA  LEU B 135     -73.603  17.094  81.513  1.00  0.00      A    C  
ATOM   4096  C   LEU B 135     -72.777  18.355  81.282  1.00  0.00      A    C  
ATOM   4097  O   LEU B 135     -73.320  19.408  80.952  1.00  0.00      A    O  
ATOM   4098  CB  LEU B 135     -73.916  16.906  83.009  1.00  0.00      A    C  
ATOM   4099  CG  LEU B 135     -75.436  16.775  83.236  1.00  0.00      A    C  
ATOM   4100  CD1 LEU B 135     -75.706  16.405  84.705  1.00  0.00      A    C  
ATOM   4101  CD2 LEU B 135     -76.118  18.110  82.883  1.00  0.00      A    C  
ATOM   4102  H   LEU B 135     -72.593  15.239  81.629  1.00  0.00      A    H  
ATOM   4103  HA  LEU B 135     -74.544  17.164  80.969  1.00  0.00      A    H  
ATOM   4104 1HB  LEU B 135     -73.434  16.006  83.355  1.00  0.00      A    H  
ATOM   4105 2HB  LEU B 135     -73.544  17.749  83.570  1.00  0.00      A    H  
ATOM   4106  HG  LEU B 135     -75.838  15.991  82.609  1.00  0.00      A    H  
ATOM   4107 1HD1 LEU B 135     -76.583  16.929  85.059  1.00  0.00      A    H  
ATOM   4108 2HD1 LEU B 135     -74.855  16.671  85.312  1.00  0.00      A    H  
ATOM   4109 3HD1 LEU B 135     -75.875  15.341  84.776  1.00  0.00      A    H  
ATOM   4110 1HD2 LEU B 135     -76.802  18.387  83.670  1.00  0.00      A    H  
ATOM   4111 2HD2 LEU B 135     -76.666  17.997  81.957  1.00  0.00      A    H  
ATOM   4112 3HD2 LEU B 135     -75.375  18.886  82.766  1.00  0.00      A    H  
ATOM   4113  N   ASP B 136     -71.461  18.242  81.444  1.00  0.00      A    N  
ATOM   4114  CA  ASP B 136     -70.597  19.394  81.231  1.00  0.00      A    C  
ATOM   4115  C   ASP B 136     -70.714  19.852  79.781  1.00  0.00      A    C  
ATOM   4116  O   ASP B 136     -70.829  21.048  79.507  1.00  0.00      A    O  
ATOM   4117  CB  ASP B 136     -69.142  19.055  81.565  1.00  0.00      A    C  
ATOM   4118  CG  ASP B 136     -68.219  20.265  81.488  1.00  0.00      A    C  
ATOM   4119  OD1 ASP B 136     -68.477  21.228  82.171  1.00  0.00      A    O  
ATOM   4120  OD2 ASP B 136     -67.267  20.214  80.749  1.00  0.00      A    O1-
ATOM   4121  H   ASP B 136     -71.068  17.375  81.696  1.00  0.00      A    H  
ATOM   4122  HA  ASP B 136     -70.923  20.199  81.891  1.00  0.00      A    H  
ATOM   4123 1HB  ASP B 136     -69.086  18.638  82.570  1.00  0.00      A    H  
ATOM   4124 2HB  ASP B 136     -68.777  18.296  80.872  1.00  0.00      A    H  
ATOM   4125  N   LYS B 137     -70.703  18.899  78.847  1.00  0.00      A    N  
ATOM   4126  CA  LYS B 137     -70.824  19.260  77.433  1.00  0.00      A    C  
ATOM   4127  C   LYS B 137     -72.139  20.015  77.199  1.00  0.00      A    C  
ATOM   4128  O   LYS B 137     -72.169  21.075  76.536  1.00  0.00      A    O  
ATOM   4129  CB  LYS B 137     -70.754  18.015  76.548  1.00  0.00      A    C  
ATOM   4130  CG  LYS B 137     -69.375  17.374  76.473  1.00  0.00      A    C  
ATOM   4131  CD  LYS B 137     -69.390  16.132  75.593  1.00  0.00      A    C  
ATOM   4132  CE  LYS B 137     -68.017  15.479  75.531  1.00  0.00      A    C  
ATOM   4133  NZ  LYS B 137     -68.028  14.238  74.711  1.00  0.00      A    N1+
ATOM   4134  H   LYS B 137     -70.611  17.950  79.111  1.00  0.00      A    H  
ATOM   4135  HA  LYS B 137     -69.994  19.917  77.171  1.00  0.00      A    H  
ATOM   4136 1HB  LYS B 137     -71.453  17.266  76.918  1.00  0.00      A    H  
ATOM   4137 2HB  LYS B 137     -71.058  18.275  75.532  1.00  0.00      A    H  
ATOM   4138 1HG  LYS B 137     -68.661  18.089  76.064  1.00  0.00      A    H  
ATOM   4139 2HG  LYS B 137     -69.049  17.095  77.474  1.00  0.00      A    H  
ATOM   4140 1HD  LYS B 137     -70.108  15.413  75.992  1.00  0.00      A    H  
ATOM   4141 2HD  LYS B 137     -69.698  16.404  74.584  1.00  0.00      A    H  
ATOM   4142 1HE  LYS B 137     -67.302  16.179  75.102  1.00  0.00      A    H  
ATOM   4143 2HE  LYS B 137     -67.689  15.228  76.540  1.00  0.00      A    H  
ATOM   4144 1HZ  LYS B 137     -67.101  13.837  74.694  1.00  0.00      A    H  
ATOM   4145 2HZ  LYS B 137     -68.676  13.574  75.109  1.00  0.00      A    H  
ATOM   4146 3HZ  LYS B 137     -68.314  14.461  73.766  1.00  0.00      A    H  
ATOM   4147  N   LEU B 138     -73.224  19.494  77.776  1.00  0.00      A    N  
ATOM   4148  CA  LEU B 138     -74.513  20.150  77.644  1.00  0.00      A    C  
ATOM   4149  C   LEU B 138     -74.401  21.539  78.260  1.00  0.00      A    C  
ATOM   4150  O   LEU B 138     -74.881  22.517  77.695  1.00  0.00      A    O  
ATOM   4151  CB  LEU B 138     -75.617  19.341  78.337  1.00  0.00      A    C  
ATOM   4152  CG  LEU B 138     -77.033  19.922  78.231  1.00  0.00      A    C  
ATOM   4153  CD1 LEU B 138     -77.435  20.020  76.767  1.00  0.00      A    C  
ATOM   4154  CD2 LEU B 138     -78.001  19.040  79.007  1.00  0.00      A    C  
ATOM   4155  H   LEU B 138     -73.146  18.676  78.315  1.00  0.00      A    H  
ATOM   4156  HA  LEU B 138     -74.755  20.225  76.584  1.00  0.00      A    H  
ATOM   4157 1HB  LEU B 138     -75.636  18.341  77.906  1.00  0.00      A    H  
ATOM   4158 2HB  LEU B 138     -75.371  19.254  79.395  1.00  0.00      A    H  
ATOM   4159  HG  LEU B 138     -77.044  20.929  78.649  1.00  0.00      A    H  
ATOM   4160 1HD1 LEU B 138     -78.440  20.433  76.692  1.00  0.00      A    H  
ATOM   4161 2HD1 LEU B 138     -76.736  20.671  76.240  1.00  0.00      A    H  
ATOM   4162 3HD1 LEU B 138     -77.416  19.027  76.317  1.00  0.00      A    H  
ATOM   4163 1HD2 LEU B 138     -79.008  19.453  78.932  1.00  0.00      A    H  
ATOM   4164 2HD2 LEU B 138     -77.991  18.034  78.589  1.00  0.00      A    H  
ATOM   4165 3HD2 LEU B 138     -77.701  19.001  80.054  1.00  0.00      A    H  
ATOM   4166  N   TRP B 139     -73.708  21.633  79.386  1.00  0.00      A    N  
ATOM   4167  CA  TRP B 139     -73.491  22.930  80.008  1.00  0.00      A    C  
ATOM   4168  C   TRP B 139     -72.640  23.862  79.161  1.00  0.00      A    C  
ATOM   4169  O   TRP B 139     -72.838  25.078  79.199  1.00  0.00      A    O  
ATOM   4170  CB  TRP B 139     -72.826  22.747  81.373  1.00  0.00      A    C  
ATOM   4171  CG  TRP B 139     -72.659  24.027  82.135  1.00  0.00      A    C  
ATOM   4172  CD1 TRP B 139     -73.584  24.624  82.939  1.00  0.00      A    C  
ATOM   4173  CD2 TRP B 139     -71.489  24.880  82.167  1.00  0.00      A    C  
ATOM   4174  CE2 TRP B 139     -71.792  25.955  83.005  1.00  0.00      A    C  
ATOM   4175  CE3 TRP B 139     -70.228  24.816  81.560  1.00  0.00      A    C  
ATOM   4176  NE1 TRP B 139     -73.073  25.784  83.466  1.00  0.00      A    N  
ATOM   4177  CZ2 TRP B 139     -70.880  26.968  83.257  1.00  0.00      A    C  
ATOM   4178  CZ3 TRP B 139     -69.314  25.832  81.813  1.00  0.00      A    C  
ATOM   4179  CH2 TRP B 139     -69.632  26.879  82.640  1.00  0.00      A    C  
ATOM   4180  H   TRP B 139     -73.298  20.833  79.776  1.00  0.00      A    H  
ATOM   4181  HA  TRP B 139     -74.458  23.413  80.147  1.00  0.00      A    H  
ATOM   4182 1HB  TRP B 139     -73.422  22.063  81.979  1.00  0.00      A    H  
ATOM   4183 2HB  TRP B 139     -71.843  22.295  81.242  1.00  0.00      A    H  
ATOM   4184  HD1 TRP B 139     -74.581  24.236  83.135  1.00  0.00      A    H  
ATOM   4185  HE1 TRP B 139     -73.559  26.411  84.090  1.00  0.00      A    H  
ATOM   4186  HE3 TRP B 139     -69.970  23.985  80.905  1.00  0.00      A    H  
ATOM   4187  HZ2 TRP B 139     -71.114  27.809  83.910  1.00  0.00      A    H  
ATOM   4188  HZ3 TRP B 139     -68.334  25.775  81.336  1.00  0.00      A    H  
ATOM   4189  HH2 TRP B 139     -68.890  27.658  82.817  1.00  0.00      A    H  
ATOM   4190  N   ARG B 140     -71.712  23.319  78.388  1.00  0.00      A    N  
ATOM   4191  CA  ARG B 140     -70.894  24.179  77.553  1.00  0.00      A    C  
ATOM   4192  C   ARG B 140     -71.813  24.981  76.643  1.00  0.00      A    C  
ATOM   4193  O   ARG B 140     -71.705  26.209  76.539  1.00  0.00      A    O  
ATOM   4194  CB  ARG B 140     -69.911  23.369  76.721  1.00  0.00      A    C  
ATOM   4195  CG  ARG B 140     -68.774  22.738  77.509  1.00  0.00      A    C  
ATOM   4196  CD  ARG B 140     -67.896  21.913  76.641  1.00  0.00      A    C  
ATOM   4197  NE  ARG B 140     -66.807  21.307  77.390  1.00  0.00      A    N  
ATOM   4198  CZ  ARG B 140     -65.953  20.391  76.892  1.00  0.00      A    C  
ATOM   4199  NH1 ARG B 140     -66.073  19.987  75.648  1.00  0.00      A    N1+
ATOM   4200  NH2 ARG B 140     -64.992  19.899  77.657  1.00  0.00      A    N  
ATOM   4201  H   ARG B 140     -71.590  22.345  78.372  1.00  0.00      A    H  
ATOM   4202  HA  ARG B 140     -70.324  24.848  78.199  1.00  0.00      A    H  
ATOM   4203 1HB  ARG B 140     -70.442  22.567  76.209  1.00  0.00      A    H  
ATOM   4204 2HB  ARG B 140     -69.468  24.008  75.957  1.00  0.00      A    H  
ATOM   4205 1HG  ARG B 140     -68.167  23.522  77.963  1.00  0.00      A    H  
ATOM   4206 2HG  ARG B 140     -69.184  22.097  78.290  1.00  0.00      A    H  
ATOM   4207 1HD  ARG B 140     -68.481  21.115  76.185  1.00  0.00      A    H  
ATOM   4208 2HD  ARG B 140     -67.466  22.538  75.859  1.00  0.00      A    H  
ATOM   4209  HE  ARG B 140     -66.681  21.593  78.352  1.00  0.00      A    H  
ATOM   4210 1HH1 ARG B 140     -66.807  20.363  75.064  1.00  0.00      A    H  
ATOM   4211 2HH1 ARG B 140     -65.433  19.300  75.275  1.00  0.00      A    H  
ATOM   4212 1HH2 ARG B 140     -64.900  20.211  78.614  1.00  0.00      A    H  
ATOM   4213 2HH2 ARG B 140     -64.352  19.214  77.285  1.00  0.00      A    H  
ATOM   4214  N   GLU B 141     -72.743  24.281  76.003  1.00  0.00      A    N  
ATOM   4215  CA  GLU B 141     -73.686  24.958  75.119  1.00  0.00      A    C  
ATOM   4216  C   GLU B 141     -74.706  25.799  75.905  1.00  0.00      A    C  
ATOM   4217  O   GLU B 141     -75.135  26.854  75.433  1.00  0.00      A    O  
ATOM   4218  CB  GLU B 141     -74.416  23.934  74.248  1.00  0.00      A    C  
ATOM   4219  CG  GLU B 141     -73.531  23.232  73.227  1.00  0.00      A    C  
ATOM   4220  CD  GLU B 141     -74.277  22.218  72.405  1.00  0.00      A    C  
ATOM   4221  OE1 GLU B 141     -75.432  21.995  72.677  1.00  0.00      A    O  
ATOM   4222  OE2 GLU B 141     -73.690  21.666  71.504  1.00  0.00      A    O1-
ATOM   4223  H   GLU B 141     -72.800  23.301  76.136  1.00  0.00      A    H  
ATOM   4224  HA  GLU B 141     -73.127  25.636  74.473  1.00  0.00      A    H  
ATOM   4225 1HB  GLU B 141     -74.863  23.169  74.883  1.00  0.00      A    H  
ATOM   4226 2HB  GLU B 141     -75.225  24.425  73.709  1.00  0.00      A    H  
ATOM   4227 1HG  GLU B 141     -73.102  23.980  72.559  1.00  0.00      A    H  
ATOM   4228 2HG  GLU B 141     -72.712  22.739  73.749  1.00  0.00      A    H  
ATOM   4229  N   PHE B 142     -75.101  25.334  77.093  1.00  0.00      A    N  
ATOM   4230  CA  PHE B 142     -76.085  26.069  77.900  1.00  0.00      A    C  
ATOM   4231  C   PHE B 142     -75.600  27.498  78.154  1.00  0.00      A    C  
ATOM   4232  O   PHE B 142     -76.262  28.479  77.775  1.00  0.00      A    O  
ATOM   4233  CB  PHE B 142     -76.334  25.360  79.233  1.00  0.00      A    C  
ATOM   4234  CG  PHE B 142     -77.277  26.094  80.143  1.00  0.00      A    C  
ATOM   4235  CD1 PHE B 142     -78.648  26.045  79.928  1.00  0.00      A    C  
ATOM   4236  CD2 PHE B 142     -76.799  26.834  81.214  1.00  0.00      A    C  
ATOM   4237  CE1 PHE B 142     -79.517  26.719  80.765  1.00  0.00      A    C  
ATOM   4238  CE2 PHE B 142     -77.666  27.508  82.052  1.00  0.00      A    C  
ATOM   4239  CZ  PHE B 142     -79.027  27.450  81.826  1.00  0.00      A    C  
ATOM   4240  H   PHE B 142     -74.734  24.492  77.428  1.00  0.00      A    H  
ATOM   4241  HA  PHE B 142     -77.026  26.108  77.349  1.00  0.00      A    H  
ATOM   4242 1HB  PHE B 142     -76.742  24.368  79.047  1.00  0.00      A    H  
ATOM   4243 2HB  PHE B 142     -75.388  25.231  79.758  1.00  0.00      A    H  
ATOM   4244  HD1 PHE B 142     -79.035  25.466  79.090  1.00  0.00      A    H  
ATOM   4245  HD2 PHE B 142     -75.723  26.879  81.390  1.00  0.00      A    H  
ATOM   4246  HE1 PHE B 142     -80.591  26.673  80.585  1.00  0.00      A    H  
ATOM   4247  HE2 PHE B 142     -77.277  28.085  82.889  1.00  0.00      A    H  
ATOM   4248  HZ  PHE B 142     -79.711  27.983  82.486  1.00  0.00      A    H  
ATOM   4249  N   LEU B 143     -74.435  27.623  78.778  1.00  0.00      A    N  
ATOM   4250  CA  LEU B 143     -73.886  28.945  79.048  1.00  0.00      A    C  
ATOM   4251  C   LEU B 143     -73.615  29.680  77.739  1.00  0.00      A    C  
ATOM   4252  O   LEU B 143     -73.832  30.891  77.651  1.00  0.00      A    O  
ATOM   4253  CB  LEU B 143     -72.593  28.832  79.865  1.00  0.00      A    C  
ATOM   4254  CG  LEU B 143     -71.952  30.161  80.284  1.00  0.00      A    C  
ATOM   4255  CD1 LEU B 143     -72.933  30.952  81.138  1.00  0.00      A    C  
ATOM   4256  CD2 LEU B 143     -70.663  29.887  81.043  1.00  0.00      A    C  
ATOM   4257  H   LEU B 143     -73.939  26.818  79.064  1.00  0.00      A    H  
ATOM   4258  HA  LEU B 143     -74.616  29.511  79.627  1.00  0.00      A    H  
ATOM   4259 1HB  LEU B 143     -72.802  28.266  80.771  1.00  0.00      A    H  
ATOM   4260 2HB  LEU B 143     -71.858  28.281  79.278  1.00  0.00      A    H  
ATOM   4261  HG  LEU B 143     -71.730  30.754  79.396  1.00  0.00      A    H  
ATOM   4262 1HD1 LEU B 143     -72.479  31.897  81.434  1.00  0.00      A    H  
ATOM   4263 2HD1 LEU B 143     -73.838  31.152  80.563  1.00  0.00      A    H  
ATOM   4264 3HD1 LEU B 143     -73.188  30.377  82.027  1.00  0.00      A    H  
ATOM   4265 1HD2 LEU B 143     -70.207  30.832  81.340  1.00  0.00      A    H  
ATOM   4266 2HD2 LEU B 143     -70.884  29.296  81.932  1.00  0.00      A    H  
ATOM   4267 3HD2 LEU B 143     -69.973  29.336  80.404  1.00  0.00      A    H  
ATOM   4268  N   HIS B 144     -73.151  28.957  76.716  1.00  0.00      A    N  
ATOM   4269  CA  HIS B 144     -72.885  29.606  75.434  1.00  0.00      A    C  
ATOM   4270  C   HIS B 144     -74.115  30.402  75.004  1.00  0.00      A    C  
ATOM   4271  O   HIS B 144     -74.001  31.541  74.551  1.00  0.00      A    O  
ATOM   4272  CB  HIS B 144     -72.520  28.578  74.358  1.00  0.00      A    C  
ATOM   4273  CG  HIS B 144     -72.227  29.185  73.021  1.00  0.00      A    C  
ATOM   4274  CD2 HIS B 144     -72.934  29.180  71.865  1.00  0.00      A    C  
ATOM   4275  ND1 HIS B 144     -71.078  29.903  72.765  1.00  0.00      A    N  
ATOM   4276  CE1 HIS B 144     -71.090  30.315  71.509  1.00  0.00      A    C  
ATOM   4277  NE2 HIS B 144     -72.206  29.890  70.943  1.00  0.00      A    N  
ATOM   4278  H   HIS B 144     -72.995  27.990  76.822  1.00  0.00      A    H  
ATOM   4279  HA  HIS B 144     -72.044  30.290  75.540  1.00  0.00      A    H  
ATOM   4280 1HB  HIS B 144     -71.642  28.014  74.676  1.00  0.00      A    H  
ATOM   4281 2HB  HIS B 144     -73.338  27.869  74.239  1.00  0.00      A    H  
ATOM   4282  HD1 HIS B 144     -70.309  30.029  73.391  1.00  0.00      A    H  
ATOM   4283  HD2 HIS B 144     -73.894  28.746  71.587  1.00  0.00      A    H  
ATOM   4284  HE1 HIS B 144     -70.265  30.903  71.109  1.00  0.00      A    H  
ATOM   4285  N   HIS B 145     -75.293  29.807  75.178  1.00  0.00      A    N  
ATOM   4286  CA  HIS B 145     -76.533  30.493  74.832  1.00  0.00      A    C  
ATOM   4287  C   HIS B 145     -76.746  31.697  75.741  1.00  0.00      A    C  
ATOM   4288  O   HIS B 145     -77.167  32.761  75.285  1.00  0.00      A    O  
ATOM   4289  CB  HIS B 145     -77.730  29.543  74.936  1.00  0.00      A    C  
ATOM   4290  CG  HIS B 145     -77.766  28.500  73.863  1.00  0.00      A    C  
ATOM   4291  CD2 HIS B 145     -78.480  28.426  72.715  1.00  0.00      A    C  
ATOM   4292  ND1 HIS B 145     -76.993  27.359  73.909  1.00  0.00      A    N  
ATOM   4293  CE1 HIS B 145     -77.231  26.626  72.834  1.00  0.00      A    C  
ATOM   4294  NE2 HIS B 145     -78.129  27.252  72.095  1.00  0.00      A    N  
ATOM   4295  H   HIS B 145     -75.328  28.905  75.565  1.00  0.00      A    H  
ATOM   4296  HA  HIS B 145     -76.477  30.850  73.805  1.00  0.00      A    H  
ATOM   4297 1HB  HIS B 145     -77.711  29.038  75.903  1.00  0.00      A    H  
ATOM   4298 2HB  HIS B 145     -78.656  30.117  74.885  1.00  0.00      A    H  
ATOM   4299  HD1 HIS B 145     -76.406  27.073  74.667  1.00  0.00      A    H  
ATOM   4300  HD2 HIS B 145     -79.214  29.088  72.256  1.00  0.00      A    H  
ATOM   4301  HE1 HIS B 145     -76.716  25.678  72.684  1.00  0.00      A    H  
ATOM   4302  N   LYS B 146     -76.463  31.525  77.024  1.00  0.00      A    N  
ATOM   4303  CA  LYS B 146     -76.645  32.619  77.974  1.00  0.00      A    C  
ATOM   4304  C   LYS B 146     -75.758  33.814  77.621  1.00  0.00      A    C  
ATOM   4305  O   LYS B 146     -76.206  34.963  77.662  1.00  0.00      A    O  
ATOM   4306  CB  LYS B 146     -76.349  32.145  79.398  1.00  0.00      A    C  
ATOM   4307  CG  LYS B 146     -77.367  31.161  79.957  1.00  0.00      A    C  
ATOM   4308  CD  LYS B 146     -78.718  31.826  80.169  1.00  0.00      A    C  
ATOM   4309  CE  LYS B 146     -79.717  30.864  80.798  1.00  0.00      A    C  
ATOM   4310  NZ  LYS B 146     -81.054  31.492  80.984  1.00  0.00      A    N1+
ATOM   4311  H   LYS B 146     -76.140  30.647  77.340  1.00  0.00      A    H  
ATOM   4312  HA  LYS B 146     -77.684  32.950  77.926  1.00  0.00      A    H  
ATOM   4313 1HB  LYS B 146     -75.370  31.664  79.423  1.00  0.00      A    H  
ATOM   4314 2HB  LYS B 146     -76.309  33.004  80.067  1.00  0.00      A    H  
ATOM   4315 1HG  LYS B 146     -77.486  30.327  79.265  1.00  0.00      A    H  
ATOM   4316 2HG  LYS B 146     -77.011  30.771  80.910  1.00  0.00      A    H  
ATOM   4317 1HD  LYS B 146     -78.600  32.691  80.823  1.00  0.00      A    H  
ATOM   4318 2HD  LYS B 146     -79.112  32.166  79.211  1.00  0.00      A    H  
ATOM   4319 1HE  LYS B 146     -79.826  29.988  80.163  1.00  0.00      A    H  
ATOM   4320 2HE  LYS B 146     -79.345  30.539  81.771  1.00  0.00      A    H  
ATOM   4321 1HZ  LYS B 146     -81.684  30.824  81.403  1.00  0.00      A    H  
ATOM   4322 2HZ  LYS B 146     -80.967  32.298  81.588  1.00  0.00      A    H  
ATOM   4323 3HZ  LYS B 146     -81.417  31.781  80.088  1.00  0.00      A    H  
ATOM   4324  N   GLU B 147     -74.501  33.548  77.283  1.00  0.00      A    N  
ATOM   4325  CA  GLU B 147     -73.566  34.621  76.942  1.00  0.00      A    C  
ATOM   4326  C   GLU B 147     -73.941  35.309  75.631  1.00  0.00      A    C  
ATOM   4327  O   GLU B 147     -73.994  36.537  75.559  1.00  0.00      A    O  
ATOM   4328  CB  GLU B 147     -72.141  34.068  76.846  1.00  0.00      A    C  
ATOM   4329  CG  GLU B 147     -71.543  33.637  78.178  1.00  0.00      A    C  
ATOM   4330  CD  GLU B 147     -70.185  33.010  78.033  1.00  0.00      A    C  
ATOM   4331  OE1 GLU B 147     -69.750  32.828  76.922  1.00  0.00      A    O  
ATOM   4332  OE2 GLU B 147     -69.580  32.714  79.036  1.00  0.00      A    O1-
ATOM   4333  H   GLU B 147     -74.188  32.617  77.274  1.00  0.00      A    H  
ATOM   4334  HA  GLU B 147     -73.599  35.372  77.732  1.00  0.00      A    H  
ATOM   4335 1HB  GLU B 147     -72.130  33.206  76.180  1.00  0.00      A    H  
ATOM   4336 2HB  GLU B 147     -71.487  34.824  76.414  1.00  0.00      A    H  
ATOM   4337 1HG  GLU B 147     -71.462  34.509  78.827  1.00  0.00      A    H  
ATOM   4338 2HG  GLU B 147     -72.217  32.926  78.654  1.00  0.00      A    H  
ATOM   4339  N   LYS B 148     -74.187  34.517  74.595  1.00  0.00      A    N  
ATOM   4340  CA  LYS B 148     -74.540  35.068  73.290  1.00  0.00      A    C  
ATOM   4341  C   LYS B 148     -75.833  35.871  73.380  1.00  0.00      A    C  
ATOM   4342  O   LYS B 148     -75.936  36.963  72.814  1.00  0.00      A    O  
ATOM   4343  CB  LYS B 148     -74.681  33.955  72.253  1.00  0.00      A    C  
ATOM   4344  CG  LYS B 148     -73.370  33.274  71.880  1.00  0.00      A    C  
ATOM   4345  CD  LYS B 148     -72.445  34.225  71.136  1.00  0.00      A    C  
ATOM   4346  CE  LYS B 148     -71.166  33.524  70.698  1.00  0.00      A    C  
ATOM   4347  NZ  LYS B 148     -70.237  34.452  69.997  1.00  0.00      A    N1+
ATOM   4348  H   LYS B 148     -74.124  33.544  74.707  1.00  0.00      A    H  
ATOM   4349  HA  LYS B 148     -73.743  35.740  72.972  1.00  0.00      A    H  
ATOM   4350 1HB  LYS B 148     -75.361  33.189  72.627  1.00  0.00      A    H  
ATOM   4351 2HB  LYS B 148     -75.117  34.361  71.340  1.00  0.00      A    H  
ATOM   4352 1HG  LYS B 148     -72.871  32.925  72.785  1.00  0.00      A    H  
ATOM   4353 2HG  LYS B 148     -73.576  32.411  71.245  1.00  0.00      A    H  
ATOM   4354 1HD  LYS B 148     -72.955  34.616  70.255  1.00  0.00      A    H  
ATOM   4355 2HD  LYS B 148     -72.185  35.060  71.786  1.00  0.00      A    H  
ATOM   4356 1HE  LYS B 148     -70.660  33.112  71.570  1.00  0.00      A    H  
ATOM   4357 2HE  LYS B 148     -71.414  32.702  70.027  1.00  0.00      A    H  
ATOM   4358 1HZ  LYS B 148     -69.404  33.950  69.723  1.00  0.00      A    H  
ATOM   4359 2HZ  LYS B 148     -70.690  34.826  69.176  1.00  0.00      A    H  
ATOM   4360 3HZ  LYS B 148     -69.984  35.208  70.616  1.00  0.00      A    H  
ATOM   4361  N   VAL B 149     -76.812  35.336  74.098  1.00  0.00      A    N  
ATOM   4362  CA  VAL B 149     -78.086  36.027  74.251  1.00  0.00      A    C  
ATOM   4363  C   VAL B 149     -77.892  37.351  74.979  1.00  0.00      A    C  
ATOM   4364  O   VAL B 149     -78.427  38.375  74.562  1.00  0.00      A    O  
ATOM   4365  CB  VAL B 149     -79.089  35.146  75.007  1.00  0.00      A    C  
ATOM   4366  CG1 VAL B 149     -80.260  36.001  75.509  1.00  0.00      A    C  
ATOM   4367  CG2 VAL B 149     -79.629  34.072  74.059  1.00  0.00      A    C  
ATOM   4368  H   VAL B 149     -76.674  34.470  74.536  1.00  0.00      A    H  
ATOM   4369  HA  VAL B 149     -78.496  36.222  73.260  1.00  0.00      A    H  
ATOM   4370  HB  VAL B 149     -78.600  34.673  75.842  1.00  0.00      A    H  
ATOM   4371 1HG1 VAL B 149     -81.086  35.356  75.775  1.00  0.00      A    H  
ATOM   4372 2HG1 VAL B 149     -80.571  36.679  74.731  1.00  0.00      A    H  
ATOM   4373 3HG1 VAL B 149     -79.949  36.566  76.375  1.00  0.00      A    H  
ATOM   4374 1HG2 VAL B 149     -80.121  33.301  74.633  1.00  0.00      A    H  
ATOM   4375 2HG2 VAL B 149     -78.811  33.642  73.501  1.00  0.00      A    H  
ATOM   4376 3HG2 VAL B 149     -80.333  34.520  73.377  1.00  0.00      A    H  
ATOM   4377  N   HIS B 150     -77.116  37.342  76.061  1.00  0.00      A    N  
ATOM   4378  CA  HIS B 150     -76.886  38.575  76.797  1.00  0.00      A    C  
ATOM   4379  C   HIS B 150     -76.204  39.600  75.907  1.00  0.00      A    C  
ATOM   4380  O   HIS B 150     -76.479  40.780  76.010  1.00  0.00      A    O  
ATOM   4381  CB  HIS B 150     -76.033  38.316  78.043  1.00  0.00      A    C  
ATOM   4382  CG  HIS B 150     -76.755  37.569  79.121  1.00  0.00      A    C  
ATOM   4383  CD2 HIS B 150     -78.068  37.279  79.279  1.00  0.00      A    C  
ATOM   4384  ND1 HIS B 150     -76.106  37.020  80.208  1.00  0.00      A    N  
ATOM   4385  CE1 HIS B 150     -76.991  36.424  80.988  1.00  0.00      A    C  
ATOM   4386  NE2 HIS B 150     -78.187  36.567  80.448  1.00  0.00      A    N  
ATOM   4387  H   HIS B 150     -76.700  36.505  76.357  1.00  0.00      A    H  
ATOM   4388  HA  HIS B 150     -77.841  38.988  77.121  1.00  0.00      A    H  
ATOM   4389 1HB  HIS B 150     -75.147  37.744  77.766  1.00  0.00      A    H  
ATOM   4390 2HB  HIS B 150     -75.694  39.266  78.456  1.00  0.00      A    H  
ATOM   4391  HD1 HIS B 150     -75.137  37.120  80.430  1.00  0.00      A    H  
ATOM   4392  HD2 HIS B 150     -78.952  37.501  78.682  1.00  0.00      A    H  
ATOM   4393  HE1 HIS B 150     -76.676  35.928  81.907  1.00  0.00      A    H  
ATOM   4394  N   GLU B 151     -75.319  39.159  75.032  1.00  0.00      A    N  
ATOM   4395  CA  GLU B 151     -74.653  40.102  74.148  1.00  0.00      A    C  
ATOM   4396  C   GLU B 151     -75.666  40.740  73.200  1.00  0.00      A    C  
ATOM   4397  O   GLU B 151     -75.677  41.956  73.026  1.00  0.00      A    O  
ATOM   4398  CB  GLU B 151     -73.549  39.405  73.350  1.00  0.00      A    C  
ATOM   4399  CG  GLU B 151     -72.759  40.326  72.432  1.00  0.00      A    C  
ATOM   4400  CD  GLU B 151     -71.648  39.618  71.707  1.00  0.00      A    C  
ATOM   4401  OE1 GLU B 151     -71.481  38.441  71.920  1.00  0.00      A    O  
ATOM   4402  OE2 GLU B 151     -70.966  40.256  70.940  1.00  0.00      A    O1-
ATOM   4403  H   GLU B 151     -75.114  38.201  74.973  1.00  0.00      A    H  
ATOM   4404  HA  GLU B 151     -74.201  40.887  74.755  1.00  0.00      A    H  
ATOM   4405 1HB  GLU B 151     -72.846  38.934  74.036  1.00  0.00      A    H  
ATOM   4406 2HB  GLU B 151     -73.986  38.617  72.737  1.00  0.00      A    H  
ATOM   4407 1HG  GLU B 151     -73.438  40.760  71.697  1.00  0.00      A    H  
ATOM   4408 2HG  GLU B 151     -72.340  41.140  73.023  1.00  0.00      A    H  
ATOM   4409  N   TYR B 152     -76.523  39.920  72.597  1.00  0.00      A    N  
ATOM   4410  CA  TYR B 152     -77.532  40.443  71.685  1.00  0.00      A    C  
ATOM   4411  C   TYR B 152     -78.539  41.320  72.432  1.00  0.00      A    C  
ATOM   4412  O   TYR B 152     -78.909  42.397  71.965  1.00  0.00      A    O  
ATOM   4413  CB  TYR B 152     -78.244  39.286  70.981  1.00  0.00      A    C  
ATOM   4414  CG  TYR B 152     -77.320  38.705  69.932  1.00  0.00      A    C  
ATOM   4415  CD1 TYR B 152     -76.888  39.503  68.863  1.00  0.00      A    C  
ATOM   4416  CD2 TYR B 152     -76.893  37.375  70.030  1.00  0.00      A    C  
ATOM   4417  CE1 TYR B 152     -76.036  38.970  67.895  1.00  0.00      A    C  
ATOM   4418  CE2 TYR B 152     -76.040  36.845  69.056  1.00  0.00      A    C  
ATOM   4419  CZ  TYR B 152     -75.611  37.641  67.989  1.00  0.00      A    C  
ATOM   4420  OH  TYR B 152     -74.770  37.113  67.030  1.00  0.00      A    O  
ATOM   4421  H   TYR B 152     -76.482  38.955  72.772  1.00  0.00      A    H  
ATOM   4422  HA  TYR B 152     -77.036  41.065  70.940  1.00  0.00      A    H  
ATOM   4423 1HB  TYR B 152     -78.494  38.522  71.705  1.00  0.00      A    H  
ATOM   4424 2HB  TYR B 152     -79.146  39.646  70.506  1.00  0.00      A    H  
ATOM   4425  HD1 TYR B 152     -77.215  40.527  68.787  1.00  0.00      A    H  
ATOM   4426  HD2 TYR B 152     -77.223  36.760  70.854  1.00  0.00      A    H  
ATOM   4427  HE1 TYR B 152     -75.706  39.585  67.067  1.00  0.00      A    H  
ATOM   4428  HE2 TYR B 152     -75.710  35.819  69.131  1.00  0.00      A    H  
ATOM   4429  HH  TYR B 152     -73.899  37.494  67.152  1.00  0.00      A    H  
ATOM   4430  N   ASN B 153     -78.979  40.844  73.597  1.00  0.00      A    N  
ATOM   4431  CA  ASN B 153     -79.940  41.583  74.416  1.00  0.00      A    C  
ATOM   4432  C   ASN B 153     -79.314  42.826  75.037  1.00  0.00      A    C  
ATOM   4433  O   ASN B 153     -79.909  43.904  75.029  1.00  0.00      A    O  
ATOM   4434  CB  ASN B 153     -80.520  40.686  75.496  1.00  0.00      A    C  
ATOM   4435  CG  ASN B 153     -81.484  39.672  74.948  1.00  0.00      A    C  
ATOM   4436  ND2 ASN B 153     -82.058  38.882  75.819  1.00  0.00      A    N  
ATOM   4437  OD1 ASN B 153     -81.711  39.604  73.735  1.00  0.00      A    O  
ATOM   4438  H   ASN B 153     -78.649  39.982  73.910  1.00  0.00      A    H  
ATOM   4439  HA  ASN B 153     -80.752  41.924  73.773  1.00  0.00      A    H  
ATOM   4440 1HB  ASN B 153     -79.711  40.163  76.007  1.00  0.00      A    H  
ATOM   4441 2HB  ASN B 153     -81.035  41.297  76.238  1.00  0.00      A    H  
ATOM   4442 1HD2 ASN B 153     -82.709  38.187  75.511  1.00  0.00      A    H  
ATOM   4443 2HD2 ASN B 153     -81.845  38.972  76.792  1.00  0.00      A    H  
ATOM   4444  N   VAL B 154     -78.114  42.669  75.583  1.00  0.00      A    N  
ATOM   4445  CA  VAL B 154     -77.421  43.781  76.214  1.00  0.00      A    C  
ATOM   4446  C   VAL B 154     -77.125  44.861  75.181  1.00  0.00      A    C  
ATOM   4447  O   VAL B 154     -77.361  46.045  75.416  1.00  0.00      A    O  
ATOM   4448  CB  VAL B 154     -76.116  43.283  76.853  1.00  0.00      A    C  
ATOM   4449  CG1 VAL B 154     -75.303  44.473  77.361  1.00  0.00      A    C  
ATOM   4450  CG2 VAL B 154     -76.433  42.333  78.028  1.00  0.00      A    C  
ATOM   4451  H   VAL B 154     -77.690  41.788  75.565  1.00  0.00      A    H  
ATOM   4452  HA  VAL B 154     -78.063  44.192  76.995  1.00  0.00      A    H  
ATOM   4453  HB  VAL B 154     -75.537  42.757  76.110  1.00  0.00      A    H  
ATOM   4454 1HG1 VAL B 154     -75.953  45.156  77.884  1.00  0.00      A    H  
ATOM   4455 2HG1 VAL B 154     -74.847  44.976  76.523  1.00  0.00      A    H  
ATOM   4456 3HG1 VAL B 154     -74.532  44.119  78.034  1.00  0.00      A    H  
ATOM   4457 1HG2 VAL B 154     -76.443  42.887  78.957  1.00  0.00      A    H  
ATOM   4458 2HG2 VAL B 154     -75.678  41.564  78.081  1.00  0.00      A    H  
ATOM   4459 3HG2 VAL B 154     -77.400  41.873  77.877  1.00  0.00      A    H  
ATOM   4460  N   LEU B 155     -76.621  44.435  74.030  1.00  0.00      A    N  
ATOM   4461  CA  LEU B 155     -76.312  45.370  72.954  1.00  0.00      A    C  
ATOM   4462  C   LEU B 155     -77.586  46.049  72.458  1.00  0.00      A    C  
ATOM   4463  O   LEU B 155     -77.613  47.265  72.243  1.00  0.00      A    O  
ATOM   4464  CB  LEU B 155     -75.619  44.643  71.797  1.00  0.00      A    C  
ATOM   4465  CG  LEU B 155     -75.231  45.519  70.598  1.00  0.00      A    C  
ATOM   4466  CD1 LEU B 155     -74.263  46.603  71.054  1.00  0.00      A    C  
ATOM   4467  CD2 LEU B 155     -74.608  44.650  69.515  1.00  0.00      A    C  
ATOM   4468  H   LEU B 155     -76.462  43.479  73.898  1.00  0.00      A    H  
ATOM   4469  HA  LEU B 155     -75.635  46.132  73.342  1.00  0.00      A    H  
ATOM   4470 1HB  LEU B 155     -74.711  44.175  72.173  1.00  0.00      A    H  
ATOM   4471 2HB  LEU B 155     -76.283  43.858  71.432  1.00  0.00      A    H  
ATOM   4472  HG  LEU B 155     -76.120  46.010  70.204  1.00  0.00      A    H  
ATOM   4473 1HD1 LEU B 155     -73.987  47.225  70.202  1.00  0.00      A    H  
ATOM   4474 2HD1 LEU B 155     -74.741  47.220  71.815  1.00  0.00      A    H  
ATOM   4475 3HD1 LEU B 155     -73.369  46.141  71.469  1.00  0.00      A    H  
ATOM   4476 1HD2 LEU B 155     -74.333  45.273  68.663  1.00  0.00      A    H  
ATOM   4477 2HD2 LEU B 155     -73.717  44.160  69.909  1.00  0.00      A    H  
ATOM   4478 3HD2 LEU B 155     -75.327  43.896  69.195  1.00  0.00      A    H  
ATOM   4479  N   LEU B 156     -78.648  45.265  72.282  1.00  0.00      A    N  
ATOM   4480  CA  LEU B 156     -79.916  45.823  71.819  1.00  0.00      A    C  
ATOM   4481  C   LEU B 156     -80.462  46.817  72.830  1.00  0.00      A    C  
ATOM   4482  O   LEU B 156     -80.924  47.895  72.462  1.00  0.00      A    O  
ATOM   4483  CB  LEU B 156     -80.940  44.705  71.584  1.00  0.00      A    C  
ATOM   4484  CG  LEU B 156     -82.317  45.160  71.085  1.00  0.00      A    C  
ATOM   4485  CD1 LEU B 156     -82.164  45.876  69.751  1.00  0.00      A    C  
ATOM   4486  CD2 LEU B 156     -83.234  43.952  70.956  1.00  0.00      A    C  
ATOM   4487  H   LEU B 156     -78.580  44.304  72.473  1.00  0.00      A    H  
ATOM   4488  HA  LEU B 156     -79.743  46.340  70.876  1.00  0.00      A    H  
ATOM   4489 1HB  LEU B 156     -80.533  44.012  70.850  1.00  0.00      A    H  
ATOM   4490 2HB  LEU B 156     -81.087  44.166  72.520  1.00  0.00      A    H  
ATOM   4491  HG  LEU B 156     -82.747  45.866  71.796  1.00  0.00      A    H  
ATOM   4492 1HD1 LEU B 156     -83.143  46.199  69.397  1.00  0.00      A    H  
ATOM   4493 2HD1 LEU B 156     -81.519  46.747  69.877  1.00  0.00      A    H  
ATOM   4494 3HD1 LEU B 156     -81.721  45.198  69.023  1.00  0.00      A    H  
ATOM   4495 1HD2 LEU B 156     -84.213  44.274  70.602  1.00  0.00      A    H  
ATOM   4496 2HD2 LEU B 156     -82.806  43.245  70.244  1.00  0.00      A    H  
ATOM   4497 3HD2 LEU B 156     -83.339  43.469  71.927  1.00  0.00      A    H  
ATOM   4498  N   GLU B 157     -80.396  46.458  74.103  1.00  0.00      A    N  
ATOM   4499  CA  GLU B 157     -80.883  47.340  75.153  1.00  0.00      A    C  
ATOM   4500  C   GLU B 157     -79.997  48.576  75.247  1.00  0.00      A    C  
ATOM   4501  O   GLU B 157     -80.446  49.648  75.655  1.00  0.00      A    O  
ATOM   4502  CB  GLU B 157     -80.917  46.610  76.499  1.00  0.00      A    C  
ATOM   4503  CG  GLU B 157     -81.953  45.499  76.584  1.00  0.00      A    C  
ATOM   4504  CD  GLU B 157     -81.950  44.797  77.914  1.00  0.00      A    C  
ATOM   4505  OE1 GLU B 157     -81.109  45.105  78.725  1.00  0.00      A    O  
ATOM   4506  OE2 GLU B 157     -82.790  43.954  78.121  1.00  0.00      A    O1-
ATOM   4507  H   GLU B 157     -80.011  45.589  74.341  1.00  0.00      A    H  
ATOM   4508  HA  GLU B 157     -81.897  47.651  74.901  1.00  0.00      A    H  
ATOM   4509 1HB  GLU B 157     -79.939  46.174  76.701  1.00  0.00      A    H  
ATOM   4510 2HB  GLU B 157     -81.128  47.325  77.295  1.00  0.00      A    H  
ATOM   4511 1HG  GLU B 157     -82.941  45.922  76.412  1.00  0.00      A    H  
ATOM   4512 2HG  GLU B 157     -81.757  44.773  75.796  1.00  0.00      A    H  
ATOM   4513  N   THR B 158     -78.731  48.417  74.874  1.00  0.00      A    N  
ATOM   4514  CA  THR B 158     -77.783  49.525  74.926  1.00  0.00      A    C  
ATOM   4515  C   THR B 158     -78.138  50.592  73.900  1.00  0.00      A    C  
ATOM   4516  O   THR B 158     -78.209  51.780  74.218  1.00  0.00      A    O  
ATOM   4517  CB  THR B 158     -76.342  49.037  74.691  1.00  0.00      A    C  
ATOM   4518  CG2 THR B 158     -75.373  50.208  74.705  1.00  0.00      A    C  
ATOM   4519  OG1 THR B 158     -75.976  48.105  75.718  1.00  0.00      A    O  
ATOM   4520  H   THR B 158     -78.432  47.539  74.554  1.00  0.00      A    H  
ATOM   4521  HA  THR B 158     -77.834  49.976  75.917  1.00  0.00      A    H  
ATOM   4522  HB  THR B 158     -76.281  48.534  73.725  1.00  0.00      A    H  
ATOM   4523  HG1 THR B 158     -76.575  47.355  75.697  1.00  0.00      A    H  
ATOM   4524 1HG2 THR B 158     -74.360  49.844  74.537  1.00  0.00      A    H  
ATOM   4525 2HG2 THR B 158     -75.641  50.913  73.919  1.00  0.00      A    H  
ATOM   4526 3HG2 THR B 158     -75.422  50.709  75.672  1.00  0.00      A    H  
ATOM   4527  N   LEU B 159     -78.359  50.158  72.661  1.00  0.00      A    N  
ATOM   4528  CA  LEU B 159     -78.705  51.080  71.586  1.00  0.00      A    C  
ATOM   4529  C   LEU B 159     -80.178  51.463  71.656  1.00  0.00      A    C  
ATOM   4530  O   LEU B 159     -80.588  52.488  71.110  1.00  0.00      A    O  
ATOM   4531  CB  LEU B 159     -78.397  50.447  70.223  1.00  0.00      A    C  
ATOM   4532  CG  LEU B 159     -76.916  50.171  69.938  1.00  0.00      A    C  
ATOM   4533  CD1 LEU B 159     -76.782  49.436  68.611  1.00  0.00      A    C  
ATOM   4534  CD2 LEU B 159     -76.148  51.485  69.915  1.00  0.00      A    C  
ATOM   4535  H   LEU B 159     -78.286  49.198  72.468  1.00  0.00      A    H  
ATOM   4536  HA  LEU B 159     -78.105  51.982  71.698  1.00  0.00      A    H  
ATOM   4537 1HB  LEU B 159     -78.931  49.502  70.150  1.00  0.00      A    H  
ATOM   4538 2HB  LEU B 159     -78.767  51.112  69.440  1.00  0.00      A    H  
ATOM   4539  HG  LEU B 159     -76.509  49.526  70.718  1.00  0.00      A    H  
ATOM   4540 1HD1 LEU B 159     -75.729  49.238  68.409  1.00  0.00      A    H  
ATOM   4541 2HD1 LEU B 159     -77.324  48.491  68.662  1.00  0.00      A    H  
ATOM   4542 3HD1 LEU B 159     -77.195  50.050  67.812  1.00  0.00      A    H  
ATOM   4543 1HD2 LEU B 159     -75.096  51.287  69.714  1.00  0.00      A    H  
ATOM   4544 2HD2 LEU B 159     -76.553  52.129  69.135  1.00  0.00      A    H  
ATOM   4545 3HD2 LEU B 159     -76.247  51.979  70.882  1.00  0.00      A    H  
ATOM   4546  N   SER B 160     -80.970  50.638  72.332  1.00  0.00      A    N  
ATOM   4547  CA  SER B 160     -82.396  50.907  72.459  1.00  0.00      A    C  
ATOM   4548  C   SER B 160     -82.626  52.242  73.166  1.00  0.00      A    C  
ATOM   4549  O   SER B 160     -83.584  52.957  72.865  1.00  0.00      A    O  
ATOM   4550  CB  SER B 160     -83.077  49.789  73.225  1.00  0.00      A    C  
ATOM   4551  OG  SER B 160     -83.034  48.588  72.503  1.00  0.00      A    O  
ATOM   4552  H   SER B 160     -80.591  49.836  72.747  1.00  0.00      A    H  
ATOM   4553  HA  SER B 160     -82.829  50.961  71.460  1.00  0.00      A    H  
ATOM   4554 1HB  SER B 160     -82.584  49.655  74.187  1.00  0.00      A    H  
ATOM   4555 2HB  SER B 160     -84.113  50.060  73.422  1.00  0.00      A    H  
ATOM   4556  HG  SER B 160     -82.162  48.551  72.103  1.00  0.00      A    H  
ATOM   4557  N   ARG B 161     -81.751  52.563  74.115  1.00  0.00      A    N  
ATOM   4558  CA  ARG B 161     -81.877  53.810  74.867  1.00  0.00      A    C  
ATOM   4559  C   ARG B 161     -81.723  55.020  73.952  1.00  0.00      A    C  
ATOM   4560  O   ARG B 161     -82.440  56.010  74.091  1.00  0.00      A    O  
ATOM   4561  CB  ARG B 161     -80.834  53.878  75.973  1.00  0.00      A    C  
ATOM   4562  CG  ARG B 161     -81.065  52.917  77.128  1.00  0.00      A    C  
ATOM   4563  CD  ARG B 161     -79.977  53.000  78.137  1.00  0.00      A    C  
ATOM   4564  NE  ARG B 161     -80.194  52.083  79.244  1.00  0.00      A    N  
ATOM   4565  CZ  ARG B 161     -79.303  51.847  80.227  1.00  0.00      A    C  
ATOM   4566  NH1 ARG B 161     -78.144  52.467  80.227  1.00  0.00      A    N1+
ATOM   4567  NH2 ARG B 161     -79.595  50.992  81.193  1.00  0.00      A    N  
ATOM   4568  H   ARG B 161     -81.012  51.945  74.318  1.00  0.00      A    H  
ATOM   4569  HA  ARG B 161     -82.868  53.841  75.321  1.00  0.00      A    H  
ATOM   4570 1HB  ARG B 161     -79.850  53.665  75.558  1.00  0.00      A    H  
ATOM   4571 2HB  ARG B 161     -80.806  54.886  76.384  1.00  0.00      A    H  
ATOM   4572 1HG  ARG B 161     -82.008  53.157  77.620  1.00  0.00      A    H  
ATOM   4573 2HG  ARG B 161     -81.104  51.894  76.750  1.00  0.00      A    H  
ATOM   4574 1HD  ARG B 161     -79.026  52.750  77.668  1.00  0.00      A    H  
ATOM   4575 2HD  ARG B 161     -79.930  54.012  78.538  1.00  0.00      A    H  
ATOM   4576  HE  ARG B 161     -81.074  51.586  79.278  1.00  0.00      A    H  
ATOM   4577 1HH1 ARG B 161     -77.922  53.121  79.491  1.00  0.00      A    H  
ATOM   4578 2HH1 ARG B 161     -77.477  52.292  80.965  1.00  0.00      A    H  
ATOM   4579 1HH2 ARG B 161     -80.485  50.515  81.193  1.00  0.00      A    H  
ATOM   4580 2HH2 ARG B 161     -78.927  50.816  81.929  1.00  0.00      A    H  
ATOM   4581  N   THR B 162     -80.778  54.935  73.023  1.00  0.00      A    N  
ATOM   4582  CA  THR B 162     -80.530  56.030  72.093  1.00  0.00      A    C  
ATOM   4583  C   THR B 162     -81.616  56.081  71.021  1.00  0.00      A    C  
ATOM   4584  O   THR B 162     -81.332  56.330  69.849  1.00  0.00      A    O  
ATOM   4585  CB  THR B 162     -79.148  55.896  71.428  1.00  0.00      A    C  
ATOM   4586  CG2 THR B 162     -78.046  55.934  72.477  1.00  0.00      A    C  
ATOM   4587  OG1 THR B 162     -79.077  54.655  70.712  1.00  0.00      A    O  
ATOM   4588  H   THR B 162     -80.235  54.124  72.964  1.00  0.00      A    H  
ATOM   4589  HA  THR B 162     -80.553  56.968  72.648  1.00  0.00      A    H  
ATOM   4590  HB  THR B 162     -79.000  56.714  70.725  1.00  0.00      A    H  
ATOM   4591  HG1 THR B 162     -79.750  54.056  71.045  1.00  0.00      A    H  
ATOM   4592 1HG2 THR B 162     -77.076  55.838  71.988  1.00  0.00      A    H  
ATOM   4593 2HG2 THR B 162     -78.089  56.880  73.015  1.00  0.00      A    H  
ATOM   4594 3HG2 THR B 162     -78.182  55.111  73.177  1.00  0.00      A    H  
ATOM   4595  N   GLU B 163     -82.856  55.842  71.433  1.00  0.00      A    N  
ATOM   4596  CA  GLU B 163     -83.981  55.865  70.506  1.00  0.00      A    C  
ATOM   4597  C   GLU B 163     -85.066  56.797  71.023  1.00  0.00      A    C  
ATOM   4598  O   GLU B 163     -85.694  57.527  70.253  1.00  0.00      A    O  
ATOM   4599  CB  GLU B 163     -84.550  54.457  70.307  1.00  0.00      A    C  
ATOM   4600  CG  GLU B 163     -85.686  54.376  69.298  1.00  0.00      A    C  
ATOM   4601  CD  GLU B 163     -86.141  52.965  69.042  1.00  0.00      A    C  
ATOM   4602  OE1 GLU B 163     -85.577  52.066  69.619  1.00  0.00      A    O  
ATOM   4603  OE2 GLU B 163     -87.049  52.786  68.267  1.00  0.00      A    O1-
ATOM   4604  H   GLU B 163     -83.019  55.655  72.379  1.00  0.00      A    H  
ATOM   4605  HA  GLU B 163     -83.628  56.236  69.543  1.00  0.00      A    H  
ATOM   4606 1HB  GLU B 163     -83.757  53.790  69.971  1.00  0.00      A    H  
ATOM   4607 2HB  GLU B 163     -84.919  54.076  71.258  1.00  0.00      A    H  
ATOM   4608 1HG  GLU B 163     -86.532  54.953  69.671  1.00  0.00      A    H  
ATOM   4609 2HG  GLU B 163     -85.361  54.824  68.360  1.00  0.00      A    H  
ATOM   4610  N   GLU B 164     -85.285  56.772  72.334  1.00  0.00      A    N  
ATOM   4611  CA  GLU B 164     -86.297  57.624  72.939  1.00  0.00      A    C  
ATOM   4612  C   GLU B 164     -85.690  58.963  73.341  1.00  0.00      A    C  
ATOM   4613  O   GLU B 164     -86.201  59.655  74.219  1.00  0.00      A    O  
ATOM   4614  CB  GLU B 164     -86.917  56.938  74.159  1.00  0.00      A    C  
ATOM   4615  CG  GLU B 164     -87.681  55.661  73.841  1.00  0.00      A    C  
ATOM   4616  CD  GLU B 164     -88.290  55.025  75.060  1.00  0.00      A    C  
ATOM   4617  OE1 GLU B 164     -88.064  55.517  76.139  1.00  0.00      A    O  
ATOM   4618  OE2 GLU B 164     -88.982  54.045  74.911  1.00  0.00      A    O1-
ATOM   4619  H   GLU B 164     -84.753  56.172  72.900  1.00  0.00      A    H  
ATOM   4620  HA  GLU B 164     -87.082  57.803  72.204  1.00  0.00      A    H  
ATOM   4621 1HB  GLU B 164     -86.135  56.691  74.875  1.00  0.00      A    H  
ATOM   4622 2HB  GLU B 164     -87.606  57.626  74.651  1.00  0.00      A    H  
ATOM   4623 1HG  GLU B 164     -88.475  55.891  73.131  1.00  0.00      A    H  
ATOM   4624 2HG  GLU B 164     -87.003  54.953  73.368  1.00  0.00      A    H  
ATOM   4625  N   ILE B 165     -84.594  59.318  72.683  1.00  0.00      A    N  
ATOM   4626  CA  ILE B 165     -83.915  60.577  72.965  1.00  0.00      A    C  
ATOM   4627  C   ILE B 165     -84.862  61.759  72.798  1.00  0.00      A    C  
ATOM   4628  O   ILE B 165     -85.369  62.015  71.706  1.00  0.00      A    O  
ATOM   4629  CB  ILE B 165     -82.695  60.759  72.043  1.00  0.00      A    C  
ATOM   4630  CG1 ILE B 165     -81.654  59.669  72.312  1.00  0.00      A    C  
ATOM   4631  CG2 ILE B 165     -82.086  62.139  72.235  1.00  0.00      A    C  
ATOM   4632  CD1 ILE B 165     -80.533  59.630  71.298  1.00  0.00      A    C  
ATOM   4633  H   ILE B 165     -84.240  58.723  71.991  1.00  0.00      A    H  
ATOM   4634  HA  ILE B 165     -83.568  60.559  73.997  1.00  0.00      A    H  
ATOM   4635  HB  ILE B 165     -83.004  60.650  71.004  1.00  0.00      A    H  
ATOM   4636 1HG1 ILE B 165     -81.217  59.818  73.298  1.00  0.00      A    H  
ATOM   4637 2HG1 ILE B 165     -82.142  58.694  72.316  1.00  0.00      A    H  
ATOM   4638 1HG2 ILE B 165     -81.224  62.251  71.577  1.00  0.00      A    H  
ATOM   4639 2HG2 ILE B 165     -82.827  62.900  71.994  1.00  0.00      A    H  
ATOM   4640 3HG2 ILE B 165     -81.767  62.256  73.271  1.00  0.00      A    H  
ATOM   4641 1HD1 ILE B 165     -79.837  58.832  71.555  1.00  0.00      A    H  
ATOM   4642 2HD1 ILE B 165     -80.947  59.446  70.305  1.00  0.00      A    H  
ATOM   4643 3HD1 ILE B 165     -80.008  60.585  71.301  1.00  0.00      A    H  
ATOM   4644  N   HIS B 166     -85.102  62.480  73.884  1.00  0.00      A    N  
ATOM   4645  CA  HIS B 166     -85.988  63.628  73.842  1.00  0.00      A    C  
ATOM   4646  C   HIS B 166     -87.329  63.212  73.265  1.00  0.00      A    C  
ATOM   4647  O   HIS B 166     -88.093  64.034  72.760  1.00  0.00      A    O  
ATOM   4648  CB  HIS B 166     -85.385  64.762  73.008  1.00  0.00      A    C  
ATOM   4649  CG  HIS B 166     -84.064  65.248  73.520  1.00  0.00      A    C  
ATOM   4650  CD2 HIS B 166     -82.895  65.492  72.883  1.00  0.00      A    C  
ATOM   4651  ND1 HIS B 166     -83.846  65.544  74.850  1.00  0.00      A    N  
ATOM   4652  CE1 HIS B 166     -82.597  65.948  75.008  1.00  0.00      A    C  
ATOM   4653  NE2 HIS B 166     -82.001  65.925  73.830  1.00  0.00      A    N  
ATOM   4654  H   HIS B 166     -84.691  62.232  74.729  1.00  0.00      A    H  
ATOM   4655  HA  HIS B 166     -86.145  64.003  74.852  1.00  0.00      A    H  
ATOM   4656 1HB  HIS B 166     -85.248  64.425  71.979  1.00  0.00      A    H  
ATOM   4657 2HB  HIS B 166     -86.073  65.605  72.987  1.00  0.00      A    H  
ATOM   4658  HD2 HIS B 166     -82.701  65.368  71.817  1.00  0.00      A    H  
ATOM   4659  HE1 HIS B 166     -82.138  66.247  75.950  1.00  0.00      A    H  
ATOM   4660  HE2 HIS B 166     -81.040  66.183  73.648  1.00  0.00      A    H  
ATOM   4661  N   GLU B 167     -87.612  61.922  73.378  1.00  0.00      A    N  
ATOM   4662  CA  GLU B 167     -88.875  61.385  72.896  1.00  0.00      A    C  
ATOM   4663  C   GLU B 167     -89.196  61.922  71.504  1.00  0.00      A    C  
ATOM   4664  O   GLU B 167     -89.963  62.874  71.358  1.00  0.00      A    O  
ATOM   4665  CB  GLU B 167     -90.007  61.730  73.865  1.00  0.00      A    C  
ATOM   4666  CG  GLU B 167     -89.842  61.145  75.260  1.00  0.00      A    C  
ATOM   4667  CD  GLU B 167     -91.011  61.435  76.159  1.00  0.00      A    C  
ATOM   4668  OE1 GLU B 167     -91.891  62.151  75.746  1.00  0.00      A    O  
ATOM   4669  OE2 GLU B 167     -91.024  60.940  77.262  1.00  0.00      A    O1-
ATOM   4670  H   GLU B 167     -86.964  61.325  73.807  1.00  0.00      A    H  
ATOM   4671  HA  GLU B 167     -88.788  60.300  72.833  1.00  0.00      A    H  
ATOM   4672 1HB  GLU B 167     -90.085  62.813  73.964  1.00  0.00      A    H  
ATOM   4673 2HB  GLU B 167     -90.955  61.369  73.462  1.00  0.00      A    H  
ATOM   4674 1HG  GLU B 167     -89.720  60.065  75.178  1.00  0.00      A    H  
ATOM   4675 2HG  GLU B 167     -88.935  61.552  75.708  1.00  0.00      A    H  
ATOM   4676  N   ASN B 168     -88.603  61.303  70.490  1.00  0.00      A    N  
ATOM   4677  CA  ASN B 168     -88.835  61.720  69.111  1.00  0.00      A    C  
ATOM   4678  C   ASN B 168     -88.490  60.583  68.155  1.00  0.00      A    C  
ATOM   4679  O   ASN B 168     -87.327  60.205  68.026  1.00  0.00      A    O  
ATOM   4680  CB  ASN B 168     -88.034  62.965  68.778  1.00  0.00      A    C  
ATOM   4681  CG  ASN B 168     -88.347  63.505  67.411  1.00  0.00      A    C  
ATOM   4682  ND2 ASN B 168     -88.177  64.792  67.238  1.00  0.00      A    N  
ATOM   4683  OD1 ASN B 168     -88.741  62.758  66.509  1.00  0.00      A    O  
ATOM   4684  H   ASN B 168     -88.005  60.551  70.672  1.00  0.00      A    H  
ATOM   4685  HA  ASN B 168     -89.895  61.948  68.993  1.00  0.00      A    H  
ATOM   4686 1HB  ASN B 168     -88.241  63.740  69.519  1.00  0.00      A    H  
ATOM   4687 2HB  ASN B 168     -86.968  62.738  68.832  1.00  0.00      A    H  
ATOM   4688 1HD2 ASN B 168     -88.368  65.207  66.348  1.00  0.00      A    H  
ATOM   4689 2HD2 ASN B 168     -87.855  65.359  67.995  1.00  0.00      A    H  
ATOM   4690  N   VAL B 169     -89.504  60.036  67.493  1.00  0.00      A    N  
ATOM   4691  CA  VAL B 169     -89.285  58.939  66.557  1.00  0.00      A    C  
ATOM   4692  C   VAL B 169     -90.384  58.895  65.500  1.00  0.00      A    C  
ATOM   4693  O   VAL B 169     -91.264  58.035  65.543  1.00  0.00      A    O  
ATOM   4694  CB  VAL B 169     -89.243  57.595  67.309  1.00  0.00      A    C  
ATOM   4695  CG1 VAL B 169     -90.567  57.335  68.010  1.00  0.00      A    C  
ATOM   4696  CG2 VAL B 169     -88.916  56.470  66.338  1.00  0.00      A    C  
ATOM   4697  H   VAL B 169     -90.414  60.372  67.637  1.00  0.00      A    H  
ATOM   4698  HA  VAL B 169     -88.326  59.093  66.062  1.00  0.00      A    H  
ATOM   4699  HB  VAL B 169     -88.475  57.645  68.080  1.00  0.00      A    H  
ATOM   4700 1HG1 VAL B 169     -90.520  56.381  68.536  1.00  0.00      A    H  
ATOM   4701 2HG1 VAL B 169     -90.764  58.134  68.726  1.00  0.00      A    H  
ATOM   4702 3HG1 VAL B 169     -91.369  57.302  67.273  1.00  0.00      A    H  
ATOM   4703 1HG2 VAL B 169     -88.887  55.523  66.876  1.00  0.00      A    H  
ATOM   4704 2HG2 VAL B 169     -89.681  56.424  65.564  1.00  0.00      A    H  
ATOM   4705 3HG2 VAL B 169     -87.945  56.656  65.879  1.00  0.00      A    H  
ATOM   4706  N   ILE B 170     -90.322  59.817  64.550  1.00  0.00      A    N  
ATOM   4707  CA  ILE B 170     -91.316  59.862  63.484  1.00  0.00      A    C  
ATOM   4708  C   ILE B 170     -90.919  60.884  62.426  1.00  0.00      A    C  
ATOM   4709  O   ILE B 170     -90.512  61.998  62.751  1.00  0.00      A    O  
ATOM   4710  CB  ILE B 170     -92.709  60.209  64.042  1.00  0.00      A    C  
ATOM   4711  CG1 ILE B 170     -93.769  60.077  62.946  1.00  0.00      A    C  
ATOM   4712  CG2 ILE B 170     -92.714  61.613  64.625  1.00  0.00      A    C  
ATOM   4713  CD1 ILE B 170     -95.189  60.086  63.467  1.00  0.00      A    C  
ATOM   4714  H   ILE B 170     -89.594  60.472  64.558  1.00  0.00      A    H  
ATOM   4715  HA  ILE B 170     -91.367  58.880  63.017  1.00  0.00      A    H  
ATOM   4716  HB  ILE B 170     -92.974  59.500  64.825  1.00  0.00      A    H  
ATOM   4717 1HG1 ILE B 170     -93.662  60.895  62.235  1.00  0.00      A    H  
ATOM   4718 2HG1 ILE B 170     -93.614  59.147  62.400  1.00  0.00      A    H  
ATOM   4719 1HG2 ILE B 170     -93.706  61.843  65.015  1.00  0.00      A    H  
ATOM   4720 2HG2 ILE B 170     -91.985  61.675  65.433  1.00  0.00      A    H  
ATOM   4721 3HG2 ILE B 170     -92.454  62.332  63.847  1.00  0.00      A    H  
ATOM   4722 1HD1 ILE B 170     -95.884  59.988  62.632  1.00  0.00      A    H  
ATOM   4723 2HD1 ILE B 170     -95.329  59.252  64.156  1.00  0.00      A    H  
ATOM   4724 3HD1 ILE B 170     -95.380  61.023  63.989  1.00  0.00      A    H  
ATOM   4725  N   SER B 171     -91.046  60.506  61.158  1.00  0.00      A    N  
ATOM   4726  CA  SER B 171     -90.701  61.416  60.074  1.00  0.00      A    C  
ATOM   4727  C   SER B 171     -91.375  60.984  58.770  1.00  0.00      A    C  
ATOM   4728  O   SER B 171     -91.701  59.809  58.600  1.00  0.00      A    O  
ATOM   4729  CB  SER B 171     -89.196  61.465  59.891  1.00  0.00      A    C  
ATOM   4730  OG  SER B 171     -88.705  60.236  59.432  1.00  0.00      A    O  
ATOM   4731  H   SER B 171     -91.380  59.608  60.947  1.00  0.00      A    H  
ATOM   4732  HA  SER B 171     -91.056  62.414  60.334  1.00  0.00      A    H  
ATOM   4733 1HB  SER B 171     -88.941  62.251  59.178  1.00  0.00      A    H  
ATOM   4734 2HB  SER B 171     -88.722  61.718  60.839  1.00  0.00      A    H  
ATOM   4735  HG  SER B 171     -88.284  60.417  58.588  1.00  0.00      A    H  
ATOM   4736  N   PRO B 172     -91.584  61.899  57.852  1.00  0.00      A    N  
ATOM   4737  CA  PRO B 172     -92.229  61.588  56.539  1.00  0.00      A    C  
ATOM   4738  C   PRO B 172     -91.482  60.493  55.772  1.00  0.00      A    C  
ATOM   4739  O   PRO B 172     -90.929  60.740  54.698  1.00  0.00      A    O  
ATOM   4740  CB  PRO B 172     -92.164  62.925  55.795  1.00  0.00      A    C  
ATOM   4741  CG  PRO B 172     -92.104  63.944  56.880  1.00  0.00      A    C  
ATOM   4742  CD  PRO B 172     -91.266  63.302  57.953  1.00  0.00      A    C  
ATOM   4743  HA  PRO B 172     -93.272  61.285  56.711  1.00  0.00      A    H  
ATOM   4744 1HB  PRO B 172     -91.282  62.948  55.138  1.00  0.00      A    H  
ATOM   4745 2HB  PRO B 172     -93.048  63.039  55.150  1.00  0.00      A    H  
ATOM   4746 1HG  PRO B 172     -91.662  64.878  56.501  1.00  0.00      A    H  
ATOM   4747 2HG  PRO B 172     -93.117  64.192  57.226  1.00  0.00      A    H  
ATOM   4748 1HD  PRO B 172     -90.200  63.493  57.749  1.00  0.00      A    H  
ATOM   4749 2HD  PRO B 172     -91.552  63.705  58.935  1.00  0.00      A    H  
ATOM   4750  N   SER B 173     -91.469  59.282  56.322  1.00  0.00      A    N  
ATOM   4751  CA  SER B 173     -90.788  58.162  55.674  1.00  0.00      A    C  
ATOM   4752  C   SER B 173     -91.540  56.858  55.922  1.00  0.00      A    C  
ATOM   4753  O   SER B 173     -91.771  56.474  57.069  1.00  0.00      A    O  
ATOM   4754  CB  SER B 173     -89.365  58.044  56.185  1.00  0.00      A    C  
ATOM   4755  OG  SER B 173     -88.710  56.953  55.597  1.00  0.00      A    O  
ATOM   4756  H   SER B 173     -91.926  59.137  57.178  1.00  0.00      A    H  
ATOM   4757  HA  SER B 173     -90.760  58.349  54.600  1.00  0.00      A    H  
ATOM   4758 1HB  SER B 173     -88.822  58.962  55.960  1.00  0.00      A    H  
ATOM   4759 2HB  SER B 173     -89.377  57.926  57.267  1.00  0.00      A    H  
ATOM   4760  HG  SER B 173     -87.953  57.319  55.133  1.00  0.00      A    H  
ATOM   4761  N   ASP B 174     -91.908  56.179  54.843  1.00  0.00      A    N  
ATOM   4762  CA  ASP B 174     -92.624  54.916  54.962  1.00  0.00      A    C  
ATOM   4763  C   ASP B 174     -91.737  53.862  55.616  1.00  0.00      A    C  
ATOM   4764  O   ASP B 174     -92.207  53.038  56.400  1.00  0.00      A    O  
ATOM   4765  CB  ASP B 174     -93.090  54.427  53.589  1.00  0.00      A    C  
ATOM   4766  CG  ASP B 174     -94.229  55.262  53.017  1.00  0.00      A    C  
ATOM   4767  OD1 ASP B 174     -94.820  56.010  53.758  1.00  0.00      A    O  
ATOM   4768  OD2 ASP B 174     -94.496  55.141  51.845  1.00  0.00      A    O1-
ATOM   4769  H   ASP B 174     -91.691  56.530  53.953  1.00  0.00      A    H  
ATOM   4770  HA  ASP B 174     -93.501  55.073  55.590  1.00  0.00      A    H  
ATOM   4771 1HB  ASP B 174     -92.253  54.453  52.890  1.00  0.00      A    H  
ATOM   4772 2HB  ASP B 174     -93.421  53.391  53.664  1.00  0.00      A    H  
ATOM   4773  N   LEU B 175     -90.447  53.890  55.287  1.00  0.00      A    N  
ATOM   4774  CA  LEU B 175     -89.500  52.932  55.848  1.00  0.00      A    C  
ATOM   4775  C   LEU B 175     -88.160  53.617  56.112  1.00  0.00      A    C  
ATOM   4776  O   LEU B 175     -87.100  53.091  55.769  1.00  0.00      A    O  
ATOM   4777  CB  LEU B 175     -89.306  51.746  54.896  1.00  0.00      A    C  
ATOM   4778  CG  LEU B 175     -90.554  50.893  54.633  1.00  0.00      A    C  
ATOM   4779  CD1 LEU B 175     -90.269  49.907  53.508  1.00  0.00      A    C  
ATOM   4780  CD2 LEU B 175     -90.952  50.168  55.909  1.00  0.00      A    C  
ATOM   4781  H   LEU B 175     -90.125  54.569  54.654  1.00  0.00      A    H  
ATOM   4782  HA  LEU B 175     -89.902  52.560  56.790  1.00  0.00      A    H  
ATOM   4783 1HB  LEU B 175     -88.955  52.124  53.936  1.00  0.00      A    H  
ATOM   4784 2HB  LEU B 175     -88.539  51.090  55.307  1.00  0.00      A    H  
ATOM   4785  HG  LEU B 175     -91.374  51.538  54.310  1.00  0.00      A    H  
ATOM   4786 1HD1 LEU B 175     -91.156  49.302  53.321  1.00  0.00      A    H  
ATOM   4787 2HD1 LEU B 175     -90.006  50.454  52.603  1.00  0.00      A    H  
ATOM   4788 3HD1 LEU B 175     -89.442  49.259  53.795  1.00  0.00      A    H  
ATOM   4789 1HD2 LEU B 175     -91.841  49.562  55.722  1.00  0.00      A    H  
ATOM   4790 2HD2 LEU B 175     -90.135  49.522  56.230  1.00  0.00      A    H  
ATOM   4791 3HD2 LEU B 175     -91.168  50.897  56.690  1.00  0.00      A    H  
ATOM   4792  N   SER B 176     -88.224  54.798  56.714  1.00  0.00      A    N  
ATOM   4793  CA  SER B 176     -87.022  55.568  57.014  1.00  0.00      A    C  
ATOM   4794  C   SER B 176     -86.234  55.837  55.736  1.00  0.00      A    C  
ATOM   4795  O   SER B 176     -86.408  56.877  55.102  1.00  0.00      A    O  
ATOM   4796  CB  SER B 176     -86.155  54.826  58.013  1.00  0.00      A    C  
ATOM   4797  OG  SER B 176     -86.809  54.696  59.245  1.00  0.00      A    O  
ATOM   4798  H   SER B 176     -89.099  55.167  56.953  1.00  0.00      A    H  
ATOM   4799  HA  SER B 176     -87.321  56.522  57.451  1.00  0.00      A    H  
ATOM   4800 1HB  SER B 176     -85.913  53.839  57.621  1.00  0.00      A    H  
ATOM   4801 2HB  SER B 176     -85.218  55.363  58.150  1.00  0.00      A    H  
ATOM   4802  HG  SER B 176     -86.700  55.537  59.693  1.00  0.00      A    H  
ATOM   4803  N   ASP B 177     -85.381  54.891  55.356  1.00  0.00      A    N  
ATOM   4804  CA  ASP B 177     -84.580  55.033  54.144  1.00  0.00      A    C  
ATOM   4805  C   ASP B 177     -83.593  53.875  54.011  1.00  0.00      A    C  
ATOM   4806  O   ASP B 177     -82.778  53.641  54.902  1.00  0.00      A    O  
ATOM   4807  CB  ASP B 177     -83.823  56.363  54.151  1.00  0.00      A    C  
ATOM   4808  CG  ASP B 177     -83.132  56.659  52.826  1.00  0.00      A    C  
ATOM   4809  OD1 ASP B 177     -83.133  55.802  51.974  1.00  0.00      A    O  
ATOM   4810  OD2 ASP B 177     -82.609  57.737  52.680  1.00  0.00      A    O1-
ATOM   4811  H   ASP B 177     -85.293  54.079  55.898  1.00  0.00      A    H  
ATOM   4812  HA  ASP B 177     -85.250  55.018  53.283  1.00  0.00      A    H  
ATOM   4813 1HB  ASP B 177     -84.517  57.175  54.371  1.00  0.00      A    H  
ATOM   4814 2HB  ASP B 177     -83.071  56.350  54.940  1.00  0.00      A    H  
ATOM   4815  N   ILE B 178     -83.669  53.160  52.892  1.00  0.00      A    N  
ATOM   4816  CA  ILE B 178     -82.774  52.032  52.648  1.00  0.00      A    C  
ATOM   4817  C   ILE B 178     -82.071  52.183  51.301  1.00  0.00      A    C  
ATOM   4818  O   ILE B 178     -82.716  52.399  50.272  1.00  0.00      A    O  
ATOM   4819  CB  ILE B 178     -83.543  50.699  52.684  1.00  0.00      A    C  
ATOM   4820  CG1 ILE B 178     -84.200  50.499  54.053  1.00  0.00      A    C  
ATOM   4821  CG2 ILE B 178     -82.612  49.540  52.363  1.00  0.00      A    C  
ATOM   4822  CD1 ILE B 178     -85.148  49.323  54.109  1.00  0.00      A    C  
ATOM   4823  H   ILE B 178     -84.338  53.391  52.216  1.00  0.00      A    H  
ATOM   4824  HA  ILE B 178     -82.018  52.015  53.432  1.00  0.00      A    H  
ATOM   4825  HB  ILE B 178     -84.347  50.722  51.949  1.00  0.00      A    H  
ATOM   4826 1HG1 ILE B 178     -83.429  50.352  54.808  1.00  0.00      A    H  
ATOM   4827 2HG1 ILE B 178     -84.756  51.397  54.324  1.00  0.00      A    H  
ATOM   4828 1HG2 ILE B 178     -83.172  48.605  52.393  1.00  0.00      A    H  
ATOM   4829 2HG2 ILE B 178     -82.191  49.677  51.368  1.00  0.00      A    H  
ATOM   4830 3HG2 ILE B 178     -81.807  49.505  53.097  1.00  0.00      A    H  
ATOM   4831 1HD1 ILE B 178     -85.575  49.246  55.110  1.00  0.00      A    H  
ATOM   4832 2HD1 ILE B 178     -85.950  49.467  53.383  1.00  0.00      A    H  
ATOM   4833 3HD1 ILE B 178     -84.606  48.408  53.875  1.00  0.00      A    H  
ATOM   4834  N   LYS B 179     -80.744  52.066  51.314  1.00  0.00      A    N  
ATOM   4835  CA  LYS B 179     -79.947  52.181  50.092  1.00  0.00      A    C  
ATOM   4836  C   LYS B 179     -79.079  50.942  49.892  1.00  0.00      A    C  
ATOM   4837  O   LYS B 179     -78.266  50.885  48.970  1.00  0.00      A    O  
ATOM   4838  CB  LYS B 179     -79.074  53.436  50.133  1.00  0.00      A    C  
ATOM   4839  CG  LYS B 179     -79.853  54.745  50.154  1.00  0.00      A    C  
ATOM   4840  CD  LYS B 179     -78.918  55.943  50.225  1.00  0.00      A    C  
ATOM   4841  CE  LYS B 179     -79.685  57.252  50.112  1.00  0.00      A    C  
ATOM   4842  NZ  LYS B 179     -80.584  57.472  51.278  1.00  0.00      A    N1+
ATOM   4843  H   LYS B 179     -80.289  51.889  52.163  1.00  0.00      A    H  
ATOM   4844  HA  LYS B 179     -80.626  52.259  49.242  1.00  0.00      A    H  
ATOM   4845 1HB  LYS B 179     -78.440  53.409  51.020  1.00  0.00      A    H  
ATOM   4846 2HB  LYS B 179     -78.417  53.452  49.262  1.00  0.00      A    H  
ATOM   4847 1HG  LYS B 179     -80.460  54.821  49.252  1.00  0.00      A    H  
ATOM   4848 2HG  LYS B 179     -80.515  54.760  51.019  1.00  0.00      A    H  
ATOM   4849 1HD  LYS B 179     -78.378  55.928  51.172  1.00  0.00      A    H  
ATOM   4850 2HD  LYS B 179     -78.193  55.888  49.413  1.00  0.00      A    H  
ATOM   4851 1HE  LYS B 179     -78.982  58.081  50.049  1.00  0.00      A    H  
ATOM   4852 2HE  LYS B 179     -80.286  57.244  49.203  1.00  0.00      A    H  
ATOM   4853 1HZ  LYS B 179     -81.074  58.348  51.165  1.00  0.00      A    H  
ATOM   4854 2HZ  LYS B 179     -81.254  56.718  51.335  1.00  0.00      A    H  
ATOM   4855 3HZ  LYS B 179     -80.035  57.500  52.125  1.00  0.00      A    H  
ATOM   4856  N   GLY B 180     -79.258  49.949  50.757  1.00  0.00      A    N  
ATOM   4857  CA  GLY B 180     -78.486  48.710  50.661  1.00  0.00      A    C  
ATOM   4858  C   GLY B 180     -77.476  48.604  51.799  1.00  0.00      A    C  
ATOM   4859  O   GLY B 180     -76.677  49.513  52.021  1.00  0.00      A    O  
ATOM   4860  H   GLY B 180     -79.925  50.046  51.469  1.00  0.00      A    H  
ATOM   4861 1HA  GLY B 180     -79.163  47.856  50.689  1.00  0.00      A    H  
ATOM   4862 2HA  GLY B 180     -77.967  48.678  49.704  1.00  0.00      A    H  
ATOM   4863  N   SER B 181     -77.523  47.486  52.513  1.00  0.00      A    N  
ATOM   4864  CA  SER B 181     -76.616  47.260  53.627  1.00  0.00      A    C  
ATOM   4865  C   SER B 181     -76.740  48.388  54.645  1.00  0.00      A    C  
ATOM   4866  O   SER B 181     -75.758  49.052  54.976  1.00  0.00      A    O  
ATOM   4867  CB  SER B 181     -75.187  47.158  53.132  1.00  0.00      A    C  
ATOM   4868  OG  SER B 181     -75.039  46.085  52.243  1.00  0.00      A    O  
ATOM   4869  H   SER B 181     -78.186  46.800  52.285  1.00  0.00      A    H  
ATOM   4870  HA  SER B 181     -76.887  46.319  54.109  1.00  0.00      A    H  
ATOM   4871 1HB  SER B 181     -74.907  48.087  52.634  1.00  0.00      A    H  
ATOM   4872 2HB  SER B 181     -74.517  47.026  53.979  1.00  0.00      A    H  
ATOM   4873  HG  SER B 181     -74.100  45.884  52.224  1.00  0.00      A    H  
ATOM   4874  N   VAL B 182     -77.958  48.610  55.138  1.00  0.00      A    N  
ATOM   4875  CA  VAL B 182     -78.192  49.666  56.119  1.00  0.00      A    C  
ATOM   4876  C   VAL B 182     -79.153  49.194  57.211  1.00  0.00      A    C  
ATOM   4877  O   VAL B 182     -78.722  48.744  58.271  1.00  0.00      A    O  
ATOM   4878  CB  VAL B 182     -78.771  50.917  55.431  1.00  0.00      A    C  
ATOM   4879  CG1 VAL B 182     -79.103  51.986  56.462  1.00  0.00      A    C  
ATOM   4880  CG2 VAL B 182     -77.784  51.446  54.404  1.00  0.00      A    C  
ATOM   4881  H   VAL B 182     -78.707  48.053  54.839  1.00  0.00      A    H  
ATOM   4882  HA  VAL B 182     -77.238  49.929  56.578  1.00  0.00      A    H  
ATOM   4883  HB  VAL B 182     -79.704  50.648  54.935  1.00  0.00      A    H  
ATOM   4884 1HG1 VAL B 182     -79.512  52.862  55.958  1.00  0.00      A    H  
ATOM   4885 2HG1 VAL B 182     -79.838  51.597  57.166  1.00  0.00      A    H  
ATOM   4886 3HG1 VAL B 182     -78.198  52.267  56.999  1.00  0.00      A    H  
ATOM   4887 1HG2 VAL B 182     -78.200  52.330  53.920  1.00  0.00      A    H  
ATOM   4888 2HG2 VAL B 182     -76.849  51.710  54.899  1.00  0.00      A    H  
ATOM   4889 3HG2 VAL B 182     -77.593  50.679  53.652  1.00  0.00      A    H  
ATOM   4890  N   LEU B 183     -80.452  49.311  56.947  1.00  0.00      A    N  
ATOM   4891  CA  LEU B 183     -81.464  48.904  57.920  1.00  0.00      A    C  
ATOM   4892  C   LEU B 183     -81.905  47.460  57.687  1.00  0.00      A    C  
ATOM   4893  O   LEU B 183     -81.974  46.657  58.625  1.00  0.00      A    O  
ATOM   4894  CB  LEU B 183     -82.679  49.836  57.841  1.00  0.00      A    C  
ATOM   4895  CG  LEU B 183     -82.411  51.308  58.179  1.00  0.00      A    C  
ATOM   4896  CD1 LEU B 183     -83.681  52.120  57.957  1.00  0.00      A    C  
ATOM   4897  CD2 LEU B 183     -81.935  51.421  59.620  1.00  0.00      A    C  
ATOM   4898  H   LEU B 183     -80.739  49.682  56.088  1.00  0.00      A    H  
ATOM   4899  HA  LEU B 183     -81.032  48.974  58.919  1.00  0.00      A    H  
ATOM   4900 1HB  LEU B 183     -83.083  49.796  56.831  1.00  0.00      A    H  
ATOM   4901 2HB  LEU B 183     -83.442  49.472  58.530  1.00  0.00      A    H  
ATOM   4902  HG  LEU B 183     -81.643  51.701  57.511  1.00  0.00      A    H  
ATOM   4903 1HD1 LEU B 183     -83.489  53.166  58.196  1.00  0.00      A    H  
ATOM   4904 2HD1 LEU B 183     -83.987  52.037  56.914  1.00  0.00      A    H  
ATOM   4905 3HD1 LEU B 183     -84.472  51.740  58.600  1.00  0.00      A    H  
ATOM   4906 1HD2 LEU B 183     -81.744  52.468  59.858  1.00  0.00      A    H  
ATOM   4907 2HD2 LEU B 183     -82.703  51.030  60.288  1.00  0.00      A    H  
ATOM   4908 3HD2 LEU B 183     -81.018  50.847  59.746  1.00  0.00      A    H  
ATOM   4909  N   HIS B 184     -82.215  47.144  56.434  1.00  0.00      A    N  
ATOM   4910  CA  HIS B 184     -82.663  45.801  56.087  1.00  0.00      A    C  
ATOM   4911  C   HIS B 184     -81.666  44.765  56.593  1.00  0.00      A    C  
ATOM   4912  O   HIS B 184     -82.051  43.699  57.075  1.00  0.00      A    O  
ATOM   4913  CB  HIS B 184     -82.845  45.658  54.573  1.00  0.00      A    C  
ATOM   4914  CG  HIS B 184     -83.338  44.309  54.152  1.00  0.00      A    C  
ATOM   4915  CD2 HIS B 184     -82.714  43.291  53.514  1.00  0.00      A    C  
ATOM   4916  ND1 HIS B 184     -84.629  43.882  54.384  1.00  0.00      A    N  
ATOM   4917  CE1 HIS B 184     -84.779  42.659  53.905  1.00  0.00      A    C  
ATOM   4918  NE2 HIS B 184     -83.631  42.278  53.373  1.00  0.00      A    N  
ATOM   4919  H   HIS B 184     -82.148  47.825  55.733  1.00  0.00      A    H  
ATOM   4920  HA  HIS B 184     -83.626  45.606  56.559  1.00  0.00      A    H  
ATOM   4921 1HB  HIS B 184     -83.555  46.405  54.219  1.00  0.00      A    H  
ATOM   4922 2HB  HIS B 184     -81.895  45.845  54.074  1.00  0.00      A    H  
ATOM   4923  HD2 HIS B 184     -81.678  43.276  53.175  1.00  0.00      A    H  
ATOM   4924  HE1 HIS B 184     -85.692  42.066  53.944  1.00  0.00      A    H  
ATOM   4925  HE2 HIS B 184     -83.451  41.387  52.932  1.00  0.00      A    H  
ATOM   4926  N   SER B 185     -80.382  45.088  56.474  1.00  0.00      A    N  
ATOM   4927  CA  SER B 185     -79.335  44.181  56.923  1.00  0.00      A    C  
ATOM   4928  C   SER B 185     -79.465  43.907  58.421  1.00  0.00      A    C  
ATOM   4929  O   SER B 185     -79.345  42.764  58.859  1.00  0.00      A    O  
ATOM   4930  CB  SER B 185     -77.969  44.765  56.617  1.00  0.00      A    C  
ATOM   4931  OG  SER B 185     -76.949  43.906  57.047  1.00  0.00      A    O  
ATOM   4932  H   SER B 185     -80.136  45.952  56.083  1.00  0.00      A    H  
ATOM   4933  HA  SER B 185     -79.441  43.237  56.386  1.00  0.00      A    H  
ATOM   4934 1HB  SER B 185     -77.878  44.936  55.545  1.00  0.00      A    H  
ATOM   4935 2HB  SER B 185     -77.868  45.731  57.112  1.00  0.00      A    H  
ATOM   4936  HG  SER B 185     -76.640  44.260  57.885  1.00  0.00      A    H  
ATOM   4937  N   ARG B 186     -79.711  44.958  59.202  1.00  0.00      A    N  
ATOM   4938  CA  ARG B 186     -79.848  44.799  60.649  1.00  0.00      A    C
[truncated: 185,502 more chars]
