# Supplementary material for: Molecular chaperone RAP interacts with LRP1 in a dynamic bivalent mode and enhances folding of ligand-binding regions of other LDLR family receptors
Source: J Biol Chem. 2021 May 29;297(1):100842. doi: 10.1016/j.jbc.2021.100842 (PMC8239462; doi:10.1016/j.jbc.2021.100842)
Supplement: Supplementary file 7 [file mmc7.zip]

Archive with 1 entries (1 files):
- jbc_100842_mmc7.pdb
