# Supplementary material for: Molecular chaperone RAP interacts with LRP1 in a dynamic bivalent mode and enhances folding of ligand-binding regions of other LDLR family receptors
Source: J Biol Chem. 2021 May 29;297(1):100842. doi: 10.1016/j.jbc.2021.100842 (PMC8239462; doi:10.1016/j.jbc.2021.100842)
Supplement: Supplementary file 7 [file mmc7.zip › jbc_100842_mmc7.pdb]

ATOM      1  N   GLY A   1    -118.843 -16.817  20.841  1.00  0.00           N  
ATOM      2  CA  GLY A   1    -118.602 -18.243  20.629  1.00  0.00           C  
ATOM      3  C   GLY A   1    -119.843 -19.116  20.819  1.00  0.00           C  
ATOM      4  O   GLY A   1    -119.736 -20.336  20.863  1.00  0.00           O  
ATOM      5 1H   GLY A   1    -117.992 -16.310  20.701  1.00  0.00           H  
ATOM      6 2H   GLY A   1    -119.533 -16.495  20.193  1.00  0.00           H  
ATOM      7 3H   GLY A   1    -119.169 -16.669  21.775  1.00  0.00           H  
ATOM      8 1HA  GLY A   1    -118.223 -18.402  19.620  1.00  0.00           H  
ATOM      9 2HA  GLY A   1    -117.833 -18.588  21.319  1.00  0.00           H  
ATOM     10  N   GLY A   2    -121.014 -18.499  21.005  1.00  0.00           N  
ATOM     11  CA  GLY A   2    -122.299 -19.174  21.252  1.00  0.00           C  
ATOM     12  C   GLY A   2    -122.438 -19.823  22.634  1.00  0.00           C  
ATOM     13  O   GLY A   2    -123.556 -20.067  23.079  1.00  0.00           O  
ATOM     14  H   GLY A   2    -120.991 -17.489  20.995  1.00  0.00           H  
ATOM     15 1HA  GLY A   2    -123.114 -18.458  21.140  1.00  0.00           H  
ATOM     16 2HA  GLY A   2    -122.451 -19.952  20.504  1.00  0.00           H  
ATOM     17  N   GLY A   3    -121.325 -20.048  23.340  1.00  0.00           N  
ATOM     18  CA  GLY A   3    -121.300 -20.277  24.782  1.00  0.00           C  
ATOM     19  C   GLY A   3    -122.161 -19.253  25.513  1.00  0.00           C  
ATOM     20  O   GLY A   3    -121.889 -18.057  25.433  1.00  0.00           O  
ATOM     21  H   GLY A   3    -120.447 -19.912  22.862  1.00  0.00           H  
ATOM     22 1HA  GLY A   3    -121.659 -21.283  24.998  1.00  0.00           H  
ATOM     23 2HA  GLY A   3    -120.273 -20.219  25.141  1.00  0.00           H  
ATOM     24  N   ALA A   4    -123.213 -19.727  26.178  1.00  0.00           N  
ATOM     25  CA  ALA A   4    -124.280 -18.918  26.765  1.00  0.00           C  
ATOM     26  C   ALA A   4    -123.841 -18.117  28.007  1.00  0.00           C  
ATOM     27  O   ALA A   4    -124.308 -18.361  29.119  1.00  0.00           O  
ATOM     28  CB  ALA A   4    -125.478 -19.841  27.038  1.00  0.00           C  
ATOM     29  H   ALA A   4    -123.375 -20.718  26.141  1.00  0.00           H  
ATOM     30  HA  ALA A   4    -124.594 -18.182  26.025  1.00  0.00           H  
ATOM     31 1HB  ALA A   4    -126.314 -19.252  27.417  1.00  0.00           H  
ATOM     32 2HB  ALA A   4    -125.785 -20.333  26.113  1.00  0.00           H  
ATOM     33 3HB  ALA A   4    -125.213 -20.595  27.781  1.00  0.00           H  
ATOM     34  N   TYR A   5    -122.941 -17.149  27.820  1.00  0.00           N  
ATOM     35  CA  TYR A   5    -122.739 -16.078  28.790  1.00  0.00           C  
ATOM     36  C   TYR A   5    -124.086 -15.392  29.066  1.00  0.00           C  
ATOM     37  O   TYR A   5    -124.707 -14.893  28.121  1.00  0.00           O  
ATOM     38  CB  TYR A   5    -121.704 -15.071  28.285  1.00  0.00           C  
ATOM     39  CG  TYR A   5    -121.422 -13.946  29.256  1.00  0.00           C  
ATOM     40  CD1 TYR A   5    -120.612 -14.169  30.360  1.00  0.00           C  
ATOM     41  CD2 TYR A   5    -121.974 -12.692  29.042  1.00  0.00           C  
ATOM     42  CE1 TYR A   5    -120.355 -13.141  31.246  1.00  0.00           C  
ATOM     43  CE2 TYR A   5    -121.717 -11.664  29.929  1.00  0.00           C  
ATOM     44  CZ  TYR A   5    -120.911 -11.885  31.027  1.00  0.00           C  
ATOM     45  OH  TYR A   5    -120.655 -10.862  31.910  1.00  0.00           O  
ATOM     46  H   TYR A   5    -122.545 -17.044  26.892  1.00  0.00           H  
ATOM     47  HA  TYR A   5    -122.370 -16.516  29.718  1.00  0.00           H  
ATOM     48 1HB  TYR A   5    -120.764 -15.587  28.080  1.00  0.00           H  
ATOM     49 2HB  TYR A   5    -122.048 -14.634  27.348  1.00  0.00           H  
ATOM     50  HD1 TYR A   5    -120.179 -15.155  30.528  1.00  0.00           H  
ATOM     51  HD2 TYR A   5    -122.611 -12.517  28.175  1.00  0.00           H  
ATOM     52  HE1 TYR A   5    -119.719 -13.316  32.114  1.00  0.00           H  
ATOM     53  HE2 TYR A   5    -122.152 -10.678  29.761  1.00  0.00           H  
ATOM     54  HH  TYR A   5    -121.109 -10.068  31.618  1.00  0.00           H  
ATOM     55  N   PRO A   6    -124.567 -15.357  30.320  1.00  0.00           N  
ATOM     56  CA  PRO A   6    -125.846 -14.741  30.629  1.00  0.00           C  
ATOM     57  C   PRO A   6    -125.743 -13.227  30.443  1.00  0.00           C  
ATOM     58  O   PRO A   6    -125.052 -12.534  31.192  1.00  0.00           O  
ATOM     59  CB  PRO A   6    -126.078 -15.128  32.093  1.00  0.00           C  
ATOM     60  CG  PRO A   6    -125.171 -16.289  32.313  1.00  0.00           C  
ATOM     61  CD  PRO A   6    -123.975 -16.000  31.445  1.00  0.00           C  
ATOM     62  HA  PRO A   6    -126.623 -15.175  29.982  1.00  0.00           H  
ATOM     63 1HB  PRO A   6    -125.847 -14.275  32.748  1.00  0.00           H  
ATOM     64 2HB  PRO A   6    -127.138 -15.378  32.253  1.00  0.00           H  
ATOM     65 1HG  PRO A   6    -124.910 -16.372  33.379  1.00  0.00           H  
ATOM     66 2HG  PRO A   6    -125.678 -17.225  32.037  1.00  0.00           H  
ATOM     67 1HD  PRO A   6    -123.276 -15.347  31.989  1.00  0.00           H  
ATOM     68 2HD  PRO A   6    -123.486 -16.945  31.166  1.00  0.00           H  
ATOM     69  N   THR A   7    -126.431 -12.710  29.427  1.00  0.00           N  
ATOM     70  CA  THR A   7    -126.550 -11.268  29.176  1.00  0.00           C  
ATOM     71  C   THR A   7    -126.977 -10.531  30.436  1.00  0.00           C  
ATOM     72  O   THR A   7    -127.911 -10.964  31.114  1.00  0.00           O  
ATOM     73  CB  THR A   7    -127.552 -10.976  28.044  1.00  0.00           C  
ATOM     74  CG2 THR A   7    -127.652  -9.479  27.793  1.00  0.00           C  
ATOM     75  OG1 THR A   7    -127.124 -11.631  26.843  1.00  0.00           O  
ATOM     76  H   THR A   7    -126.945 -13.334  28.822  1.00  0.00           H  
ATOM     77  HA  THR A   7    -125.573 -10.888  28.874  1.00  0.00           H  
ATOM     78  HB  THR A   7    -128.534 -11.358  28.321  1.00  0.00           H  
ATOM     79  HG1 THR A   7    -126.513 -12.338  27.065  1.00  0.00           H  
ATOM     80 1HG2 THR A   7    -128.365  -9.292  26.991  1.00  0.00           H  
ATOM     81 2HG2 THR A   7    -127.988  -8.979  28.702  1.00  0.00           H  
ATOM     82 3HG2 THR A   7    -126.674  -9.093  27.507  1.00  0.00           H  
ATOM     83  N   CYS A   8    -126.312  -9.412  30.730  1.00  0.00           N  
ATOM     84  CA  CYS A   8    -126.684  -8.576  31.863  1.00  0.00           C  
ATOM     85  C   CYS A   8    -128.166  -8.181  31.791  1.00  0.00           C  
ATOM     86  O   CYS A   8    -128.731  -8.007  30.710  1.00  0.00           O  
ATOM     87  CB  CYS A   8    -125.774  -7.345  31.942  1.00  0.00           C  
ATOM     88  SG  CYS A   8    -126.014  -6.254  33.379  1.00  0.00           S  
ATOM     89  H   CYS A   8    -125.572  -9.104  30.123  1.00  0.00           H  
ATOM     90  HA  CYS A   8    -126.518  -9.142  32.780  1.00  0.00           H  
ATOM     91 1HB  CYS A   8    -124.734  -7.672  31.940  1.00  0.00           H  
ATOM     92 2HB  CYS A   8    -125.927  -6.722  31.060  1.00  0.00           H  
ATOM     93  N   PHE A   9    -128.789  -8.128  32.964  1.00  0.00           N  
ATOM     94  CA  PHE A   9    -130.236  -8.170  33.110  1.00  0.00           C  
ATOM     95  C   PHE A   9    -130.937  -6.941  32.501  1.00  0.00           C  
ATOM     96  O   PHE A   9    -130.286  -5.913  32.277  1.00  0.00           O  
ATOM     97  CB  PHE A   9    -130.600  -8.285  34.591  1.00  0.00           C  
ATOM     98  CG  PHE A   9    -130.280  -9.625  35.191  1.00  0.00           C  
ATOM     99  CD1 PHE A   9    -129.388  -9.733  36.248  1.00  0.00           C  
ATOM    100  CD2 PHE A   9    -130.870 -10.780  34.701  1.00  0.00           C  
ATOM    101  CE1 PHE A   9    -129.093 -10.965  36.800  1.00  0.00           C  
ATOM    102  CE2 PHE A   9    -130.579 -12.012  35.252  1.00  0.00           C  
ATOM    103  CZ  PHE A   9    -129.688 -12.105  36.303  1.00  0.00           C  
ATOM    104  H   PHE A   9    -128.240  -8.251  33.797  1.00  0.00           H  
ATOM    105  HA  PHE A   9    -130.612  -9.047  32.581  1.00  0.00           H  
ATOM    106 1HB  PHE A   9    -130.065  -7.523  35.157  1.00  0.00           H  
ATOM    107 2HB  PHE A   9    -131.665  -8.101  34.719  1.00  0.00           H  
ATOM    108  HD1 PHE A   9    -128.918  -8.831  36.642  1.00  0.00           H  
ATOM    109  HD2 PHE A   9    -131.573 -10.707  33.870  1.00  0.00           H  
ATOM    110  HE1 PHE A   9    -128.390 -11.035  37.630  1.00  0.00           H  
ATOM    111  HE2 PHE A   9    -131.050 -12.912  34.857  1.00  0.00           H  
ATOM    112  HZ  PHE A   9    -129.456 -13.076  36.737  1.00  0.00           H  
ATOM    113  N   PRO A  10    -132.245  -7.062  32.184  1.00  0.00           N  
ATOM    114  CA  PRO A  10    -132.951  -6.125  31.321  1.00  0.00           C  
ATOM    115  C   PRO A  10    -132.821  -4.641  31.644  1.00  0.00           C  
ATOM    116  O   PRO A  10    -132.610  -4.284  32.789  1.00  0.00           O  
ATOM    117  CB  PRO A  10    -134.422  -6.550  31.361  1.00  0.00           C  
ATOM    118  CG  PRO A  10    -134.336  -8.055  31.574  1.00  0.00           C  
ATOM    119  CD  PRO A  10    -133.124  -8.188  32.494  1.00  0.00           C  
ATOM    120  HA  PRO A  10    -132.605  -6.256  30.285  1.00  0.00           H  
ATOM    121 1HB  PRO A  10    -134.941  -6.303  30.435  1.00  0.00           H  
ATOM    122 2HB  PRO A  10    -134.494  -7.641  31.471  1.00  0.00           H  
ATOM    123 1HG  PRO A  10    -134.131  -8.552  30.625  1.00  0.00           H  
ATOM    124 2HG  PRO A  10    -133.501  -8.296  32.248  1.00  0.00           H  
ATOM    125 1HD  PRO A  10    -132.648  -9.152  32.325  1.00  0.00           H  
ATOM    126 2HD  PRO A  10    -132.422  -7.364  32.298  1.00  0.00           H  
ATOM    127  N   LEU A  11    -133.022  -3.775  30.644  1.00  0.00           N  
ATOM    128  CA  LEU A  11    -132.706  -2.338  30.715  1.00  0.00           C  
ATOM    129  C   LEU A  11    -133.236  -1.599  31.960  1.00  0.00           C  
ATOM    130  O   LEU A  11    -132.571  -0.705  32.475  1.00  0.00           O  
ATOM    131  CB  LEU A  11    -133.255  -1.646  29.461  1.00  0.00           C  
ATOM    132  CG  LEU A  11    -132.555  -2.002  28.144  1.00  0.00           C  
ATOM    133  CD1 LEU A  11    -133.305  -1.365  26.982  1.00  0.00           C  
ATOM    134  CD2 LEU A  11    -131.111  -1.524  28.191  1.00  0.00           C  
ATOM    135  H   LEU A  11    -133.247  -4.155  29.738  1.00  0.00           H  
ATOM    136  HA  LEU A  11    -131.623  -2.224  30.746  1.00  0.00           H  
ATOM    137 1HB  LEU A  11    -134.308  -1.903  29.357  1.00  0.00           H  
ATOM    138 2HB  LEU A  11    -133.178  -0.568  29.597  1.00  0.00           H  
ATOM    139  HG  LEU A  11    -132.575  -3.083  28.001  1.00  0.00           H  
ATOM    140 1HD1 LEU A  11    -132.807  -1.618  26.045  1.00  0.00           H  
ATOM    141 2HD1 LEU A  11    -134.328  -1.739  26.960  1.00  0.00           H  
ATOM    142 3HD1 LEU A  11    -133.316  -0.283  27.105  1.00  0.00           H  
ATOM    143 1HD2 LEU A  11    -130.613  -1.778  27.255  1.00  0.00           H  
ATOM    144 2HD2 LEU A  11    -131.090  -0.443  28.332  1.00  0.00           H  
ATOM    145 3HD2 LEU A  11    -130.595  -2.009  29.020  1.00  0.00           H  
ATOM    146  N   THR A  12    -134.377  -2.019  32.507  1.00  0.00           N  
ATOM    147  CA  THR A  12    -134.850  -1.681  33.862  1.00  0.00           C  
ATOM    148  C   THR A  12    -134.088  -2.435  34.963  1.00  0.00           C  
ATOM    149  O   THR A  12    -134.697  -3.092  35.812  1.00  0.00           O  
ATOM    150  CB  THR A  12    -136.356  -1.969  33.999  1.00  0.00           C  
ATOM    151  CG2 THR A  12    -137.156  -1.096  33.044  1.00  0.00           C  
ATOM    152  OG1 THR A  12    -136.610  -3.348  33.705  1.00  0.00           O  
ATOM    153  H   THR A  12    -134.861  -2.778  32.054  1.00  0.00           H  
ATOM    154  HA  THR A  12    -134.684  -0.616  34.030  1.00  0.00           H  
ATOM    155  HB  THR A  12    -136.674  -1.765  35.021  1.00  0.00           H  
ATOM    156  HG1 THR A  12    -135.913  -3.889  34.084  1.00  0.00           H  
ATOM    157 1HG2 THR A  12    -138.218  -1.313  33.156  1.00  0.00           H  
ATOM    158 2HG2 THR A  12    -136.973  -0.046  33.272  1.00  0.00           H  
ATOM    159 3HG2 THR A  12    -136.850  -1.303  32.019  1.00  0.00           H  
ATOM    160  N   GLN A  13    -132.756  -2.415  34.929  1.00  0.00           N  
ATOM    161  CA  GLN A  13    -131.929  -3.121  35.910  1.00  0.00           C  
ATOM    162  C   GLN A  13    -131.664  -2.273  37.159  1.00  0.00           C  
ATOM    163  O   GLN A  13    -132.077  -1.117  37.257  1.00  0.00           O  
ATOM    164  CB  GLN A  13    -130.624  -3.657  35.285  1.00  0.00           C  
ATOM    165  CG  GLN A  13    -129.650  -2.588  34.788  1.00  0.00           C  
ATOM    166  CD  GLN A  13    -128.345  -3.235  34.348  1.00  0.00           C  
ATOM    167  NE2 GLN A  13    -128.307  -3.866  33.194  1.00  0.00           N  
ATOM    168  OE1 GLN A  13    -127.338  -3.229  35.044  1.00  0.00           O  
ATOM    169  H   GLN A  13    -132.306  -1.862  34.211  1.00  0.00           H  
ATOM    170  HA  GLN A  13    -132.462  -4.016  36.231  1.00  0.00           H  
ATOM    171 1HB  GLN A  13    -130.104  -4.266  36.025  1.00  0.00           H  
ATOM    172 2HB  GLN A  13    -130.864  -4.297  34.437  1.00  0.00           H  
ATOM    173 1HG  GLN A  13    -130.089  -2.052  33.945  1.00  0.00           H  
ATOM    174 2HG  GLN A  13    -129.447  -1.889  35.600  1.00  0.00           H  
ATOM    175 1HE2 GLN A  13    -129.168  -4.112  32.720  1.00  0.00           H  
ATOM    176 2HE2 GLN A  13    -127.440  -4.316  32.970  1.00  0.00           H  
ATOM    177  N   PHE A  14    -130.889  -2.842  38.079  1.00  0.00           N  
ATOM    178  CA  PHE A  14    -130.013  -2.063  38.948  1.00  0.00           C  
ATOM    179  C   PHE A  14    -128.616  -2.696  38.895  1.00  0.00           C  
ATOM    180  O   PHE A  14    -128.471  -3.882  38.589  1.00  0.00           O  
ATOM    181  CB  PHE A  14    -130.606  -1.996  40.361  1.00  0.00           C  
ATOM    182  CG  PHE A  14    -129.996  -0.909  41.222  1.00  0.00           C  
ATOM    183  CD1 PHE A  14    -130.460   0.416  41.119  1.00  0.00           C  
ATOM    184  CD2 PHE A  14    -128.963  -1.218  42.122  1.00  0.00           C  
ATOM    185  CE1 PHE A  14    -129.896   1.425  41.923  1.00  0.00           C  
ATOM    186  CE2 PHE A  14    -128.407  -0.216  42.933  1.00  0.00           C  
ATOM    187  CZ  PHE A  14    -128.872   1.107  42.831  1.00  0.00           C  
ATOM    188  H   PHE A  14    -130.597  -3.805  37.930  1.00  0.00           H  
ATOM    189  HA  PHE A  14    -129.979  -1.038  38.576  1.00  0.00           H  
ATOM    190 1HB  PHE A  14    -131.676  -1.808  40.288  1.00  0.00           H  
ATOM    191 2HB  PHE A  14    -130.471  -2.956  40.857  1.00  0.00           H  
ATOM    192  HD1 PHE A  14    -131.248   0.659  40.419  1.00  0.00           H  
ATOM    193  HD2 PHE A  14    -128.605  -2.237  42.211  1.00  0.00           H  
ATOM    194  HE1 PHE A  14    -130.250   2.442  41.845  1.00  0.00           H  
ATOM    195  HE2 PHE A  14    -127.628  -0.480  43.635  1.00  0.00           H  
ATOM    196  HZ  PHE A  14    -128.440   1.876  43.458  1.00  0.00           H  
ATOM    197  N   THR A  15    -127.572  -1.915  39.149  1.00  0.00           N  
ATOM    198  CA  THR A  15    -126.197  -2.340  38.872  1.00  0.00           C  
ATOM    199  C   THR A  15    -125.351  -2.253  40.128  1.00  0.00           C  
ATOM    200  O   THR A  15    -124.969  -1.149  40.520  1.00  0.00           O  
ATOM    201  CB  THR A  15    -125.555  -1.490  37.759  1.00  0.00           C  
ATOM    202  CG2 THR A  15    -124.142  -1.968  37.469  1.00  0.00           C  
ATOM    203  OG1 THR A  15    -126.345  -1.586  36.567  1.00  0.00           O  
ATOM    204  H   THR A  15    -127.733  -0.958  39.422  1.00  0.00           H  
ATOM    205  HA  THR A  15    -126.216  -3.378  38.539  1.00  0.00           H  
ATOM    206  HB  THR A  15    -125.522  -0.445  38.074  1.00  0.00           H  
ATOM    207  HG1 THR A  15    -126.648  -2.490  36.458  1.00  0.00           H  
ATOM    208 1HG2 THR A  15    -123.705  -1.356  36.681  1.00  0.00           H  
ATOM    209 2HG2 THR A  15    -123.537  -1.885  38.371  1.00  0.00           H  
ATOM    210 3HG2 THR A  15    -124.170  -3.009  37.146  1.00  0.00           H  
ATOM    211  N   CYS A  16    -125.059  -3.395  40.767  1.00  0.00           N  
ATOM    212  CA  CYS A  16    -124.260  -3.361  41.989  1.00  0.00           C  
ATOM    213  C   CYS A  16    -122.865  -2.778  41.720  1.00  0.00           C  
ATOM    214  O   CYS A  16    -122.292  -2.980  40.644  1.00  0.00           O  
ATOM    215  CB  CYS A  16    -124.138  -4.747  42.621  1.00  0.00           C  
ATOM    216  SG  CYS A  16    -123.297  -4.678  44.222  1.00  0.00           S  
ATOM    217  H   CYS A  16    -125.374  -4.289  40.420  1.00  0.00           H  
ATOM    218  HA  CYS A  16    -124.768  -2.727  42.716  1.00  0.00           H  
ATOM    219 1HB  CYS A  16    -125.132  -5.164  42.770  1.00  0.00           H  
ATOM    220 2HB  CYS A  16    -123.602  -5.410  41.941  1.00  0.00           H  
ATOM    221  N   ASN A  17    -122.253  -2.126  42.712  1.00  0.00           N  
ATOM    222  CA  ASN A  17    -120.864  -1.671  42.606  1.00  0.00           C  
ATOM    223  C   ASN A  17    -119.878  -2.778  42.183  1.00  0.00           C  
ATOM    224  O   ASN A  17    -118.971  -2.532  41.395  1.00  0.00           O  
ATOM    225  CB  ASN A  17    -120.425  -1.057  43.921  1.00  0.00           C  
ATOM    226  CG  ASN A  17    -121.047   0.290  44.167  1.00  0.00           C  
ATOM    227  ND2 ASN A  17    -121.063   0.709  45.407  1.00  0.00           N  
ATOM    228  OD1 ASN A  17    -121.515   0.951  43.234  1.00  0.00           O  
ATOM    229  H   ASN A  17    -122.726  -2.066  43.604  1.00  0.00           H  
ATOM    230  HA  ASN A  17    -120.807  -0.913  41.823  1.00  0.00           H  
ATOM    231 1HB  ASN A  17    -120.693  -1.723  44.743  1.00  0.00           H  
ATOM    232 2HB  ASN A  17    -119.339  -0.949  43.929  1.00  0.00           H  
ATOM    233 1HD2 ASN A  17    -121.465   1.597  45.630  1.00  0.00           H  
ATOM    234 2HD2 ASN A  17    -120.674   0.141  46.132  1.00  0.00           H  
ATOM    235  N   ASN A  18    -120.104  -4.000  42.668  1.00  0.00           N  
ATOM    236  CA  ASN A  18    -119.340  -5.211  42.388  1.00  0.00           C  
ATOM    237  C   ASN A  18    -119.469  -5.696  40.924  1.00  0.00           C  
ATOM    238  O   ASN A  18    -119.130  -6.831  40.606  1.00  0.00           O  
ATOM    239  CB  ASN A  18    -119.807  -6.260  43.418  1.00  0.00           C  
ATOM    240  CG  ASN A  18    -118.717  -7.225  43.823  1.00  0.00           C  
ATOM    241  ND2 ASN A  18    -117.862  -6.823  44.729  1.00  0.00           N  
ATOM    242  OD1 ASN A  18    -118.640  -8.350  43.357  1.00  0.00           O  
ATOM    243  H   ASN A  18    -120.809  -4.058  43.397  1.00  0.00           H  
ATOM    244  HA  ASN A  18    -118.281  -4.994  42.535  1.00  0.00           H  
ATOM    245 1HB  ASN A  18    -120.136  -5.760  44.330  1.00  0.00           H  
ATOM    246 2HB  ASN A  18    -120.663  -6.805  43.019  1.00  0.00           H  
ATOM    247 1HD2 ASN A  18    -118.034  -5.952  45.241  1.00  0.00           H  
ATOM    248 2HD2 ASN A  18    -117.161  -7.476  45.024  1.00  0.00           H  
ATOM    249  N   GLY A  19    -120.063  -4.895  40.032  1.00  0.00           N  
ATOM    250  CA  GLY A  19    -120.292  -5.189  38.615  1.00  0.00           C  
ATOM    251  C   GLY A  19    -121.424  -6.176  38.330  1.00  0.00           C  
ATOM    252  O   GLY A  19    -122.005  -6.174  37.247  1.00  0.00           O  
ATOM    253  H   GLY A  19    -120.393  -3.995  40.360  1.00  0.00           H  
ATOM    254 1HA  GLY A  19    -120.519  -4.264  38.083  1.00  0.00           H  
ATOM    255 2HA  GLY A  19    -119.382  -5.596  38.176  1.00  0.00           H  
ATOM    256  N   ARG A  20    -121.751  -6.995  39.325  1.00  0.00           N  
ATOM    257  CA  ARG A  20    -122.908  -7.878  39.400  1.00  0.00           C  
ATOM    258  C   ARG A  20    -124.210  -7.135  39.080  1.00  0.00           C  
ATOM    259  O   ARG A  20    -124.652  -6.268  39.831  1.00  0.00           O  
ATOM    260  CB  ARG A  20    -123.009  -8.501  40.785  1.00  0.00           C  
ATOM    261  CG  ARG A  20    -124.133  -9.511  40.951  1.00  0.00           C  
ATOM    262  CD  ARG A  20    -124.146 -10.098  42.316  1.00  0.00           C  
ATOM    263  NE  ARG A  20    -125.271 -10.999  42.508  1.00  0.00           N  
ATOM    264  CZ  ARG A  20    -125.260 -12.312  42.207  1.00  0.00           C  
ATOM    265  NH1 ARG A  20    -124.177 -12.862  41.703  1.00  0.00           N1+
ATOM    266  NH2 ARG A  20    -126.337 -13.048  42.420  1.00  0.00           N  
ATOM    267  H   ARG A  20    -121.115  -6.979  40.116  1.00  0.00           H  
ATOM    268  HA  ARG A  20    -122.783  -8.675  38.666  1.00  0.00           H  
ATOM    269 1HB  ARG A  20    -122.074  -9.004  41.026  1.00  0.00           H  
ATOM    270 2HB  ARG A  20    -123.159  -7.716  41.526  1.00  0.00           H  
ATOM    271 1HG  ARG A  20    -125.092  -9.021  40.779  1.00  0.00           H  
ATOM    272 2HG  ARG A  20    -124.005 -10.320  40.231  1.00  0.00           H  
ATOM    273 1HD  ARG A  20    -123.227 -10.661  42.478  1.00  0.00           H  
ATOM    274 2HD  ARG A  20    -124.218  -9.300  43.054  1.00  0.00           H  
ATOM    275  HE  ARG A  20    -126.122 -10.612  42.894  1.00  0.00           H  
ATOM    276 1HH1 ARG A  20    -123.354 -12.299  41.540  1.00  0.00           H  
ATOM    277 2HH1 ARG A  20    -124.168 -13.846  41.477  1.00  0.00           H  
ATOM    278 1HH2 ARG A  20    -127.169 -12.626  42.807  1.00  0.00           H  
ATOM    279 2HH2 ARG A  20    -126.328 -14.032  42.194  1.00  0.00           H  
ATOM    280  N   CYS A  21    -124.838  -7.511  37.970  1.00  0.00           N  
ATOM    281  CA  CYS A  21    -126.192  -7.060  37.658  1.00  0.00           C  
ATOM    282  C   CYS A  21    -127.194  -7.629  38.670  1.00  0.00           C  
ATOM    283  O   CYS A  21    -127.057  -8.772  39.117  1.00  0.00           O  
ATOM    284  CB  CYS A  21    -126.541  -7.468  36.208  1.00  0.00           C  
ATOM    285  SG  CYS A  21    -125.200  -7.206  34.996  1.00  0.00           S  
ATOM    286  H   CYS A  21    -124.374  -8.143  37.340  1.00  0.00           H  
ATOM    287  HA  CYS A  21    -126.215  -5.972  37.710  1.00  0.00           H  
ATOM    288 1HB  CYS A  21    -126.816  -8.523  36.194  1.00  0.00           H  
ATOM    289 2HB  CYS A  21    -127.403  -6.894  35.867  1.00  0.00           H  
ATOM    290  N   ILE A  22    -128.203  -6.819  38.978  1.00  0.00           N  
ATOM    291  CA  ILE A  22    -129.377  -7.078  39.812  1.00  0.00           C  
ATOM    292  C   ILE A  22    -130.592  -6.710  38.938  1.00  0.00           C  
ATOM    293  O   ILE A  22    -130.524  -5.860  38.046  1.00  0.00           O  
ATOM    294  CB  ILE A  22    -129.275  -6.201  41.102  1.00  0.00           C  
ATOM    295  CG1 ILE A  22    -128.604  -6.916  42.292  1.00  0.00           C  
ATOM    296  CG2 ILE A  22    -130.637  -5.726  41.622  1.00  0.00           C  
ATOM    297  CD1 ILE A  22    -127.124  -7.259  42.120  1.00  0.00           C  
ATOM    298  H   ILE A  22    -128.185  -5.881  38.581  1.00  0.00           H  
ATOM    299  HA  ILE A  22    -129.381  -8.133  40.084  1.00  0.00           H  
ATOM    300  HB  ILE A  22    -128.702  -5.301  40.877  1.00  0.00           H  
ATOM    301 1HG1 ILE A  22    -129.164  -7.821  42.514  1.00  0.00           H  
ATOM    302 2HG1 ILE A  22    -128.676  -6.278  43.171  1.00  0.00           H  
ATOM    303 1HG2 ILE A  22    -130.486  -5.083  42.488  1.00  0.00           H  
ATOM    304 2HG2 ILE A  22    -131.154  -5.119  40.884  1.00  0.00           H  
ATOM    305 3HG2 ILE A  22    -131.249  -6.571  41.937  1.00  0.00           H  
ATOM    306 1HD1 ILE A  22    -126.758  -7.758  43.017  1.00  0.00           H  
ATOM    307 2HD1 ILE A  22    -127.000  -7.919  41.260  1.00  0.00           H  
ATOM    308 3HD1 ILE A  22    -126.555  -6.344  41.959  1.00  0.00           H  
ATOM    309  N   ASN A  23    -131.745  -7.325  39.199  1.00  0.00           N  
ATOM    310  CA  ASN A  23    -133.002  -6.787  38.680  1.00  0.00           C  
ATOM    311  C   ASN A  23    -133.630  -5.899  39.753  1.00  0.00           C  
ATOM    312  O   ASN A  23    -133.619  -6.291  40.917  1.00  0.00           O  
ATOM    313  CB  ASN A  23    -133.948  -7.897  38.261  1.00  0.00           C  
ATOM    314  CG  ASN A  23    -133.440  -8.673  37.078  1.00  0.00           C  
ATOM    315  ND2 ASN A  23    -132.939  -9.856  37.327  1.00  0.00           N  
ATOM    316  OD1 ASN A  23    -133.502  -8.200  35.937  1.00  0.00           O  
ATOM    317  H   ASN A  23    -131.787  -7.916  40.018  1.00  0.00           H  
ATOM    318  HA  ASN A  23    -132.782  -6.177  37.803  1.00  0.00           H  
ATOM    319 1HB  ASN A  23    -134.095  -8.584  39.096  1.00  0.00           H  
ATOM    320 2HB  ASN A  23    -134.920  -7.472  38.012  1.00  0.00           H  
ATOM    321 1HD2 ASN A  23    -132.586 -10.418  36.578  1.00  0.00           H  
ATOM    322 2HD2 ASN A  23    -132.909 -10.199  38.265  1.00  0.00           H  
ATOM    323  N   ILE A  24    -134.223  -4.768  39.356  1.00  0.00           N  
ATOM    324  CA  ILE A  24    -134.766  -3.687  40.206  1.00  0.00           C  
ATOM    325  C   ILE A  24    -135.941  -4.105  41.129  1.00  0.00           C  
ATOM    326  O   ILE A  24    -136.713  -3.278  41.617  1.00  0.00           O  
ATOM    327  CB  ILE A  24    -135.081  -2.470  39.295  1.00  0.00           C  
ATOM    328  CG1 ILE A  24    -135.067  -1.140  40.079  1.00  0.00           C  
ATOM    329  CG2 ILE A  24    -136.378  -2.675  38.489  1.00  0.00           C  
ATOM    330  CD1 ILE A  24    -135.068   0.103  39.178  1.00  0.00           C  
ATOM    331  H   ILE A  24    -134.278  -4.614  38.355  1.00  0.00           H  
ATOM    332  HA  ILE A  24    -133.976  -3.342  40.872  1.00  0.00           H  
ATOM    333  HB  ILE A  24    -134.264  -2.402  38.574  1.00  0.00           H  
ATOM    334 1HG1 ILE A  24    -134.165  -1.102  40.692  1.00  0.00           H  
ATOM    335 2HG1 ILE A  24    -135.930  -1.079  40.740  1.00  0.00           H  
ATOM    336 1HG2 ILE A  24    -136.448  -1.918  37.708  1.00  0.00           H  
ATOM    337 2HG2 ILE A  24    -136.365  -3.652  38.002  1.00  0.00           H  
ATOM    338 3HG2 ILE A  24    -137.251  -2.601  39.134  1.00  0.00           H  
ATOM    339 1HD1 ILE A  24    -135.057   1.000  39.796  1.00  0.00           H  
ATOM    340 2HD1 ILE A  24    -134.184   0.091  38.539  1.00  0.00           H  
ATOM    341 3HD1 ILE A  24    -135.965   0.101  38.558  1.00  0.00           H  
ATOM    342  N   ASN A  25    -136.085  -5.405  41.398  1.00  0.00           N  
ATOM    343  CA  ASN A  25    -136.810  -5.897  42.550  1.00  0.00           C  
ATOM    344  C   ASN A  25    -135.953  -6.196  43.784  1.00  0.00           C  
ATOM    345  O   ASN A  25    -136.411  -5.902  44.874  1.00  0.00           O  
ATOM    346  CB  ASN A  25    -137.593  -7.135  42.152  1.00  0.00           C  
ATOM    347  CG  ASN A  25    -138.700  -6.832  41.182  1.00  0.00           C  
ATOM    348  ND2 ASN A  25    -139.104  -7.822  40.428  1.00  0.00           N  
ATOM    349  OD1 ASN A  25    -139.190  -5.699  41.115  1.00  0.00           O  
ATOM    350  H   ASN A  25    -135.391  -6.019  41.000  1.00  0.00           H  
ATOM    351  HA  ASN A  25    -137.504  -5.121  42.879  1.00  0.00           H  
ATOM    352 1HB  ASN A  25    -136.917  -7.862  41.700  1.00  0.00           H  
ATOM    353 2HB  ASN A  25    -138.021  -7.596  43.042  1.00  0.00           H  
ATOM    354 1HD2 ASN A  25    -139.838  -7.679  39.764  1.00  0.00           H  
ATOM    355 2HD2 ASN A  25    -138.679  -8.723  40.516  1.00  0.00           H  
ATOM    356  N   TRP A  26    -134.740  -6.730  43.663  1.00  0.00           N  
ATOM    357  CA  TRP A  26    -133.840  -6.834  44.817  1.00  0.00           C  
ATOM    358  C   TRP A  26    -133.122  -5.502  45.006  1.00  0.00           C  
ATOM    359  O   TRP A  26    -132.040  -5.297  44.480  1.00  0.00           O  
ATOM    360  CB  TRP A  26    -132.819  -7.957  44.622  1.00  0.00           C  
ATOM    361  CG  TRP A  26    -133.428  -9.327  44.631  1.00  0.00           C  
ATOM    362  CD1 TRP A  26    -133.723 -10.080  45.728  1.00  0.00           C  
ATOM    363  CD2 TRP A  26    -133.821 -10.117  43.483  1.00  0.00           C  
ATOM    364  CE2 TRP A  26    -134.339 -11.319  43.974  1.00  0.00           C  
ATOM    365  CE3 TRP A  26    -133.778  -9.904  42.100  1.00  0.00           C  
ATOM    366  NE1 TRP A  26    -134.268 -11.279  45.343  1.00  0.00           N  
ATOM    367  CZ2 TRP A  26    -134.810 -12.313  43.132  1.00  0.00           C  
ATOM    368  CZ3 TRP A  26    -134.252 -10.901  41.254  1.00  0.00           C  
ATOM    369  CH2 TRP A  26    -134.756 -12.073  41.759  1.00  0.00           C  
ATOM    370  H   TRP A  26    -134.329  -6.847  42.746  1.00  0.00           H  
ATOM    371  HA  TRP A  26    -134.435  -7.061  45.701  1.00  0.00           H  
ATOM    372 1HB  TRP A  26    -132.303  -7.817  43.671  1.00  0.00           H  
ATOM    373 2HB  TRP A  26    -132.070  -7.908  45.411  1.00  0.00           H  
ATOM    374  HD1 TRP A  26    -133.550  -9.775  46.757  1.00  0.00           H  
ATOM    375  HE1 TRP A  26    -134.570 -12.015  45.967  1.00  0.00           H  
ATOM    376  HE3 TRP A  26    -133.382  -8.973  41.694  1.00  0.00           H  
ATOM    377  HZ2 TRP A  26    -135.213 -13.252  43.513  1.00  0.00           H  
ATOM    378  HZ3 TRP A  26    -134.214 -10.727  40.179  1.00  0.00           H  
ATOM    379  HH2 TRP A  26    -135.120 -12.834  41.067  1.00  0.00           H  
ATOM    380  N   ARG A  27    -133.797  -4.557  45.674  1.00  0.00           N  
ATOM    381  CA  ARG A  27    -133.317  -3.175  45.835  1.00  0.00           C  
ATOM    382  C   ARG A  27    -133.721  -2.559  47.178  1.00  0.00           C  
ATOM    383  O   ARG A  27    -134.880  -2.232  47.418  1.00  0.00           O  
ATOM    384  CB  ARG A  27    -133.850  -2.298  44.711  1.00  0.00           C  
ATOM    385  CG  ARG A  27    -133.373  -0.855  44.744  1.00  0.00           C  
ATOM    386  CD  ARG A  27    -133.905  -0.074  43.598  1.00  0.00           C  
ATOM    387  NE  ARG A  27    -133.425   1.298  43.608  1.00  0.00           N  
ATOM    388  CZ  ARG A  27    -134.029   2.316  44.252  1.00  0.00           C  
ATOM    389  NH1 ARG A  27    -135.132   2.100  44.934  1.00  0.00           N1+
ATOM    390  NH2 ARG A  27    -133.512   3.531  44.199  1.00  0.00           N  
ATOM    391  H   ARG A  27    -134.698  -4.808  46.087  1.00  0.00           H  
ATOM    392  HA  ARG A  27    -132.228  -3.180  45.789  1.00  0.00           H  
ATOM    393 1HB  ARG A  27    -133.558  -2.721  43.751  1.00  0.00           H  
ATOM    394 2HB  ARG A  27    -134.940  -2.286  44.745  1.00  0.00           H  
ATOM    395 1HG  ARG A  27    -133.708  -0.382  45.667  1.00  0.00           H  
ATOM    396 2HG  ARG A  27    -132.283  -0.831  44.699  1.00  0.00           H  
ATOM    397 1HD  ARG A  27    -133.591  -0.539  42.664  1.00  0.00           H  
ATOM    398 2HD  ARG A  27    -134.993  -0.055  43.646  1.00  0.00           H  
ATOM    399  HE  ARG A  27    -132.578   1.503  43.094  1.00  0.00           H  
ATOM    400 1HH1 ARG A  27    -135.527   1.171  44.974  1.00  0.00           H  
ATOM    401 2HH1 ARG A  27    -135.584   2.862  45.417  1.00  0.00           H  
ATOM    402 1HH2 ARG A  27    -132.663   3.697  43.675  1.00  0.00           H  
ATOM    403 2HH2 ARG A  27    -133.964   4.293  44.682  1.00  0.00           H  
ATOM    404  N   CYS A  28    -132.752  -2.377  48.062  1.00  0.00           N  
ATOM    405  CA  CYS A  28    -132.935  -1.983  49.463  1.00  0.00           C  
ATOM    406  C   CYS A  28    -133.872  -2.831  50.345  1.00  0.00           C  
ATOM    407  O   CYS A  28    -133.933  -2.623  51.556  1.00  0.00           O  
ATOM    408  CB  CYS A  28    -133.257  -0.487  49.670  1.00  0.00           C  
ATOM    409  SG  CYS A  28    -133.523   0.644  48.271  1.00  0.00           S  
ATOM    410  H   CYS A  28    -131.813  -2.609  47.767  1.00  0.00           H  
ATOM    411  HA  CYS A  28    -131.971  -2.041  49.967  1.00  0.00           H  
ATOM    412 1HB  CYS A  28    -134.148  -0.419  50.292  1.00  0.00           H  
ATOM    413 2HB  CYS A  28    -132.434  -0.008  50.200  1.00  0.00           H  
ATOM    414  N   ASP A  29    -134.554  -3.827  49.799  1.00  0.00           N  
ATOM    415  CA  ASP A  29    -134.835  -5.067  50.517  1.00  0.00           C  
ATOM    416  C   ASP A  29    -133.562  -5.527  51.237  1.00  0.00           C  
ATOM    417  O   ASP A  29    -132.464  -5.362  50.705  1.00  0.00           O  
ATOM    418  CB  ASP A  29    -135.328  -6.155  49.560  1.00  0.00           C  
ATOM    419  CG  ASP A  29    -136.726  -5.881  49.021  1.00  0.00           C  
ATOM    420  OD1 ASP A  29    -137.385  -5.015  49.547  1.00  0.00           O  
ATOM    421  OD2 ASP A  29    -137.120  -6.539  48.088  1.00  0.00           O1-
ATOM    422  H   ASP A  29    -134.646  -3.856  48.789  1.00  0.00           H  
ATOM    423  HA  ASP A  29    -135.618  -4.873  51.250  1.00  0.00           H  
ATOM    424 1HB  ASP A  29    -134.640  -6.240  48.719  1.00  0.00           H  
ATOM    425 2HB  ASP A  29    -135.336  -7.116  50.075  1.00  0.00           H  
ATOM    426  N   ASN A  30    -133.656  -6.115  52.431  1.00  0.00           N  
ATOM    427  CA  ASN A  30    -132.466  -6.719  53.032  1.00  0.00           C  
ATOM    428  C   ASN A  30    -132.179  -8.094  52.394  1.00  0.00           C  
ATOM    429  O   ASN A  30    -132.135  -9.099  53.100  1.00  0.00           O  
ATOM    430  CB  ASN A  30    -132.546  -6.723  54.570  1.00  0.00           C  
ATOM    431  CG  ASN A  30    -131.183  -6.916  55.244  1.00  0.00           C  
ATOM    432  ND2 ASN A  30    -130.555  -8.059  55.104  1.00  0.00           N  
ATOM    433  OD1 ASN A  30    -130.690  -6.073  55.977  1.00  0.00           O  
ATOM    434  H   ASN A  30    -134.562  -6.288  52.833  1.00  0.00           H  
ATOM    435  HA  ASN A  30    -131.609  -6.075  52.827  1.00  0.00           H  
ATOM    436 1HB  ASN A  30    -132.936  -5.765  54.894  1.00  0.00           H  
ATOM    437 2HB  ASN A  30    -133.241  -7.498  54.896  1.00  0.00           H  
ATOM    438 1HD2 ASN A  30    -130.961  -8.770  54.499  1.00  0.00           H  
ATOM    439 2HD2 ASN A  30    -129.614  -8.117  55.447  1.00  0.00           H  
ATOM    440  N   ASP A  31    -131.987  -8.136  51.076  1.00  0.00           N  
ATOM    441  CA  ASP A  31    -131.264  -9.237  50.462  1.00  0.00           C  
ATOM    442  C   ASP A  31    -129.847  -8.764  50.146  1.00  0.00           C  
ATOM    443  O   ASP A  31    -129.622  -7.815  49.394  1.00  0.00           O  
ATOM    444  CB  ASP A  31    -131.965  -9.719  49.190  1.00  0.00           C  
ATOM    445  CG  ASP A  31    -133.295 -10.407  49.471  1.00  0.00           C  
ATOM    446  OD1 ASP A  31    -133.280 -11.486  50.014  1.00  0.00           O  
ATOM    447  OD2 ASP A  31    -134.312  -9.846  49.140  1.00  0.00           O1-
ATOM    448  H   ASP A  31    -131.997  -7.255  50.564  1.00  0.00           H  
ATOM    449  HA  ASP A  31    -131.230 -10.066  51.170  1.00  0.00           H  
ATOM    450 1HB  ASP A  31    -132.144  -8.871  48.529  1.00  0.00           H  
ATOM    451 2HB  ASP A  31    -131.317 -10.417  48.659  1.00  0.00           H  
ATOM    452  N   ASN A  32    -128.874  -9.420  50.762  1.00  0.00           N  
ATOM    453  CA  ASN A  32    -127.466  -9.242  50.442  1.00  0.00           C  
ATOM    454  C   ASN A  32    -127.117  -9.923  49.101  1.00  0.00           C  
ATOM    455  O   ASN A  32    -126.194 -10.741  49.025  1.00  0.00           O  
ATOM    456  CB  ASN A  32    -126.598  -9.776  51.567  1.00  0.00           C  
ATOM    457  CG  ASN A  32    -126.715  -8.959  52.824  1.00  0.00           C  
ATOM    458  ND2 ASN A  32    -126.902  -9.623  53.936  1.00  0.00           N  
ATOM    459  OD1 ASN A  32    -126.635  -7.726  52.787  1.00  0.00           O  
ATOM    460  H   ASN A  32    -129.140 -10.248  51.277  1.00  0.00           H  
ATOM    461  HA  ASN A  32    -127.270  -8.176  50.324  1.00  0.00           H  
ATOM    462 1HB  ASN A  32    -126.882 -10.806  51.788  1.00  0.00           H  
ATOM    463 2HB  ASN A  32    -125.555  -9.785  51.249  1.00  0.00           H  
ATOM    464 1HD2 ASN A  32    -126.987  -9.132  54.803  1.00  0.00           H  
ATOM    465 2HD2 ASN A  32    -126.960 -10.621  53.919  1.00  0.00           H  
ATOM    466  N   ASP A  33    -127.889  -9.623  48.050  1.00  0.00           N  
ATOM    467  CA  ASP A  33    -127.733 -10.234  46.733  1.00  0.00           C  
ATOM    468  C   ASP A  33    -126.344  -9.962  46.167  1.00  0.00           C  
ATOM    469  O   ASP A  33    -125.689 -10.842  45.601  1.00  0.00           O  
ATOM    470  CB  ASP A  33    -128.797  -9.710  45.766  1.00  0.00           C  
ATOM    471  CG  ASP A  33    -128.792 -10.436  44.428  1.00  0.00           C  
ATOM    472  OD1 ASP A  33    -129.295 -11.532  44.367  1.00  0.00           O  
ATOM    473  OD2 ASP A  33    -128.285  -9.887  43.479  1.00  0.00           O1-
ATOM    474  H   ASP A  33    -128.690  -9.023  48.214  1.00  0.00           H  
ATOM    475  HA  ASP A  33    -127.858 -11.313  46.835  1.00  0.00           H  
ATOM    476 1HB  ASP A  33    -129.784  -9.818  46.218  1.00  0.00           H  
ATOM    477 2HB  ASP A  33    -128.634  -8.647  45.587  1.00  0.00           H  
ATOM    478  N   CYS A  34    -125.841  -8.758  46.420  1.00  0.00           N  
ATOM    479  CA  CYS A  34    -124.473  -8.410  46.122  1.00  0.00           C  
ATOM    480  C   CYS A  34    -123.501  -8.841  47.231  1.00  0.00           C  
ATOM    481  O   CYS A  34    -123.751  -8.668  48.425  1.00  0.00           O  
ATOM    482  CB  CYS A  34    -124.431  -6.951  45.710  1.00  0.00           C  
ATOM    483  SG  CYS A  34    -122.966  -6.594  44.736  1.00  0.00           S  
ATOM    484  H   CYS A  34    -126.398  -8.123  46.973  1.00  0.00           H  
ATOM    485  HA  CYS A  34    -124.177  -8.924  45.208  1.00  0.00           H  
ATOM    486 1HB  CYS A  34    -125.299  -6.733  45.086  1.00  0.00           H  
ATOM    487 2HB  CYS A  34    -124.494  -6.320  46.596  1.00  0.00           H  
ATOM    488  N   GLY A  35    -122.381  -9.446  46.822  1.00  0.00           N  
ATOM    489  CA  GLY A  35    -121.409 -10.118  47.698  1.00  0.00           C  
ATOM    490  C   GLY A  35    -120.434  -9.171  48.392  1.00  0.00           C  
ATOM    491  O   GLY A  35    -119.223  -9.359  48.343  1.00  0.00           O  
ATOM    492  H   GLY A  35    -122.199  -9.472  45.833  1.00  0.00           H  
ATOM    493 1HA  GLY A  35    -121.941 -10.680  48.466  1.00  0.00           H  
ATOM    494 2HA  GLY A  35    -120.831 -10.835  47.117  1.00  0.00           H  
ATOM    495  N   ASP A  36    -121.013  -8.124  48.959  1.00  0.00           N  
ATOM    496  CA  ASP A  36    -120.639  -6.713  48.850  1.00  0.00           C  
ATOM    497  C   ASP A  36    -121.993  -6.017  48.934  1.00  0.00           C  
ATOM    498  O   ASP A  36    -122.614  -5.762  47.910  1.00  0.00           O  
ATOM    499  CB  ASP A  36    -119.852  -6.407  47.556  1.00  0.00           C  
ATOM    500  CG  ASP A  36    -119.428  -4.947  47.406  1.00  0.00           C  
ATOM    501  OD1 ASP A  36    -119.918  -4.080  48.167  1.00  0.00           O  
ATOM    502  OD2 ASP A  36    -118.576  -4.692  46.519  1.00  0.00           O1-
ATOM    503  H   ASP A  36    -122.020  -8.244  49.026  1.00  0.00           H  
ATOM    504  HA  ASP A  36    -119.965  -6.469  49.672  1.00  0.00           H  
ATOM    505 1HB  ASP A  36    -118.938  -7.000  47.549  1.00  0.00           H  
ATOM    506 2HB  ASP A  36    -120.445  -6.704  46.690  1.00  0.00           H  
ATOM    507  N   ASN A  37    -122.517  -5.880  50.162  1.00  0.00           N  
ATOM    508  CA  ASN A  37    -123.896  -5.463  50.501  1.00  0.00           C  
ATOM    509  C   ASN A  37    -124.387  -4.148  49.858  1.00  0.00           C  
ATOM    510  O   ASN A  37    -125.477  -3.657  50.136  1.00  0.00           O  
ATOM    511  CB  ASN A  37    -124.030  -5.363  52.009  1.00  0.00           C  
ATOM    512  CG  ASN A  37    -123.164  -4.283  52.598  1.00  0.00           C  
ATOM    513  ND2 ASN A  37    -123.038  -4.278  53.899  1.00  0.00           N  
ATOM    514  OD1 ASN A  37    -122.608  -3.453  51.870  1.00  0.00           O  
ATOM    515  H   ASN A  37    -121.967  -6.235  50.930  1.00  0.00           H  
ATOM    516  HA  ASN A  37    -124.588  -6.220  50.127  1.00  0.00           H  
ATOM    517 1HB  ASN A  37    -125.070  -5.161  52.271  1.00  0.00           H  
ATOM    518 2HB  ASN A  37    -123.759  -6.317  52.463  1.00  0.00           H  
ATOM    519 1HD2 ASN A  37    -122.475  -3.584  54.345  1.00  0.00           H  
ATOM    520 2HD2 ASN A  37    -123.507  -4.970  54.449  1.00  0.00           H  
ATOM    521  N   SER A  38    -123.574  -3.541  49.010  1.00  0.00           N  
ATOM    522  CA  SER A  38    -123.772  -2.287  48.318  1.00  0.00           C  
ATOM    523  C   SER A  38    -125.093  -2.076  47.584  1.00  0.00           C  
ATOM    524  O   SER A  38    -125.477  -0.920  47.411  1.00  0.00           O  
ATOM    525  CB  SER A  38    -122.605  -2.100  47.367  1.00  0.00           C  
ATOM    526  OG  SER A  38    -121.407  -1.948  48.110  1.00  0.00           O  
ATOM    527  H   SER A  38    -122.721  -4.034  48.766  1.00  0.00           H  
ATOM    528  HA  SER A  38    -123.746  -1.479  49.051  1.00  0.00           H  
ATOM    529 1HB  SER A  38    -122.555  -2.986  46.737  1.00  0.00           H  
ATOM    530 2HB  SER A  38    -122.787  -1.235  46.731  1.00  0.00           H  
ATOM    531  HG  SER A  38    -120.851  -2.766  48.021  1.00  0.00           H  
ATOM    532  N   ASP A  39    -125.813  -3.132  47.203  1.00  0.00           N  
ATOM    533  CA  ASP A  39    -127.144  -3.000  46.586  1.00  0.00           C  
ATOM    534  C   ASP A  39    -128.253  -2.491  47.520  1.00  0.00           C  
ATOM    535  O   ASP A  39    -129.267  -1.953  47.076  1.00  0.00           O  
ATOM    536  CB  ASP A  39    -127.573  -4.352  46.010  1.00  0.00           C  
ATOM    537  CG  ASP A  39    -127.656  -5.447  47.065  1.00  0.00           C  
ATOM    538  OD1 ASP A  39    -126.660  -5.715  47.695  1.00  0.00           O  
ATOM    539  OD2 ASP A  39    -128.715  -6.004  47.232  1.00  0.00           O1-
ATOM    540  H   ASP A  39    -125.431  -4.055  47.340  1.00  0.00           H  
ATOM    541  HA  ASP A  39    -127.081  -2.270  45.779  1.00  0.00           H  
ATOM    542 1HB  ASP A  39    -128.549  -4.251  45.534  1.00  0.00           H  
ATOM    543 2HB  ASP A  39    -126.864  -4.661  45.242  1.00  0.00           H  
ATOM    544  N   GLU A  40    -128.037  -2.553  48.835  1.00  0.00           N  
ATOM    545  CA  GLU A  40    -128.382  -1.738  50.056  1.00  0.00           C  
ATOM    546  C   GLU A  40    -128.143  -0.458  50.197  1.00  0.00           C  
ATOM    547  O   GLU A  40    -128.802   0.471  50.661  1.00  0.00           O  
ATOM    548  CB  GLU A  40    -129.237  -2.607  51.017  1.00  0.00           C  
ATOM    549  CG  GLU A  40    -128.038  -3.199  51.772  1.00  0.00           C  
ATOM    550  CD  GLU A  40    -128.305  -3.704  53.197  1.00  0.00           C  
ATOM    551  OE1 GLU A  40    -129.301  -3.301  53.840  1.00  0.00           O  
ATOM    552  OE2 GLU A  40    -127.408  -4.434  53.690  1.00  0.00           O1-
ATOM    553  H   GLU A  40    -127.209  -3.034  49.174  1.00  0.00           H  
ATOM    554  HA  GLU A  40    -128.962  -0.870  49.741  1.00  0.00           H  
ATOM    555 1HB  GLU A  40    -129.810  -1.963  51.678  1.00  0.00           H  
ATOM    556 2HB  GLU A  40    -129.875  -3.434  50.705  1.00  0.00           H  
ATOM    557 1HG  GLU A  40    -127.671  -4.042  51.186  1.00  0.00           H  
ATOM    558 2HG  GLU A  40    -127.253  -2.446  51.833  1.00  0.00           H  
ATOM    559  N   ALA A  41    -126.826  -0.319  50.018  1.00  0.00           N  
ATOM    560  CA  ALA A  41    -126.060   0.676  50.761  1.00  0.00           C  
ATOM    561  C   ALA A  41    -126.219   2.134  50.329  1.00  0.00           C  
ATOM    562  O   ALA A  41    -126.222   3.020  51.181  1.00  0.00           O  
ATOM    563  CB  ALA A  41    -124.581   0.286  50.769  1.00  0.00           C  
ATOM    564  H   ALA A  41    -126.331  -1.043  49.517  1.00  0.00           H  
ATOM    565  HA  ALA A  41    -126.402   0.662  51.796  1.00  0.00           H  
ATOM    566 1HB  ALA A  41    -124.042   0.926  51.472  1.00  0.00           H  
ATOM    567 2HB  ALA A  41    -124.471  -0.751  51.085  1.00  0.00           H  
ATOM    568 3HB  ALA A  41    -124.159   0.430  49.774  1.00  0.00           H  
ATOM    569  N   GLY A  42    -126.385   2.393  49.032  1.00  0.00           N  
ATOM    570  CA  GLY A  42    -126.741   3.727  48.528  1.00  0.00           C  
ATOM    571  C   GLY A  42    -128.242   3.903  48.372  1.00  0.00           C  
ATOM    572  O   GLY A  42    -128.683   4.793  47.643  1.00  0.00           O  
ATOM    573  H   GLY A  42    -126.390   1.610  48.390  1.00  0.00           H  
ATOM    574 1HA  GLY A  42    -126.362   4.487  49.211  1.00  0.00           H  
ATOM    575 2HA  GLY A  42    -126.260   3.892  47.564  1.00  0.00           H  
ATOM    576  N   CYS A  43    -129.027   2.980  48.932  1.00  0.00           N  
ATOM    577  CA  CYS A  43    -130.337   2.724  48.384  1.00  0.00           C  
ATOM    578  C   CYS A  43    -131.383   3.688  48.924  1.00  0.00           C  
ATOM    579  O   CYS A  43    -131.479   3.963  50.115  1.00  0.00           O  
ATOM    580  CB  CYS A  43    -130.626   1.238  48.485  1.00  0.00           C  
ATOM    581  SG  CYS A  43    -131.781   0.587  47.266  1.00  0.00           S  
ATOM    582  H   CYS A  43    -128.663   2.331  49.619  1.00  0.00           H  
ATOM    583  HA  CYS A  43    -130.290   2.851  47.303  1.00  0.00           H  
ATOM    584 1HB  CYS A  43    -129.690   0.710  48.293  1.00  0.00           H  
ATOM    585 2HB  CYS A  43    -130.958   0.998  49.494  1.00  0.00           H  
ATOM    586  N   SER A  44    -132.151   4.262  48.000  1.00  0.00           N  
ATOM    587  CA  SER A  44    -133.099   5.342  48.274  1.00  0.00           C  
ATOM    588  C   SER A  44    -134.373   4.884  49.009  1.00  0.00           C  
ATOM    589  O   SER A  44    -135.438   5.477  48.846  1.00  0.00           O  
ATOM    590  CB  SER A  44    -133.485   6.007  46.967  1.00  0.00           C  
ATOM    591  OG  SER A  44    -134.185   5.120  46.139  1.00  0.00           O  
ATOM    592  H   SER A  44    -131.982   4.031  47.030  1.00  0.00           H  
ATOM    593  HA  SER A  44    -132.613   6.073  48.921  1.00  0.00           H  
ATOM    594 1HB  SER A  44    -134.103   6.881  47.173  1.00  0.00           H  
ATOM    595 2HB  SER A  44    -132.588   6.355  46.457  1.00  0.00           H  
ATOM    596  HG  SER A  44    -134.771   4.626  46.716  1.00  0.00           H  
ATOM    597  N   HIS A  45    -134.279   3.803  49.783  1.00  0.00           N  
ATOM    598  CA  HIS A  45    -135.335   3.202  50.589  1.00  0.00           C  
ATOM    599  C   HIS A  45    -134.731   2.375  51.724  1.00  0.00           C  
ATOM    600  O   HIS A  45    -133.556   2.028  51.701  1.00  0.00           O  
ATOM    601  CB  HIS A  45    -136.246   2.323  49.727  1.00  0.00           C  
ATOM    602  CG  HIS A  45    -137.495   1.884  50.426  1.00  0.00           C  
ATOM    603  CD2 HIS A  45    -137.876   0.674  50.896  1.00  0.00           C  
ATOM    604  ND1 HIS A  45    -138.529   2.751  50.715  1.00  0.00           N  
ATOM    605  CE1 HIS A  45    -139.495   2.091  51.331  1.00  0.00           C  
ATOM    606  NE2 HIS A  45    -139.122   0.828  51.453  1.00  0.00           N  
ATOM    607  H   HIS A  45    -133.342   3.450  49.957  1.00  0.00           H  
ATOM    608  HA  HIS A  45    -135.947   3.988  51.030  1.00  0.00           H  
ATOM    609 1HB  HIS A  45    -136.533   2.868  48.826  1.00  0.00           H  
ATOM    610 2HB  HIS A  45    -135.702   1.433  49.412  1.00  0.00           H  
ATOM    611  HD1 HIS A  45    -138.595   3.709  50.433  1.00  0.00           H  
ATOM    612  HD2 HIS A  45    -137.395  -0.305  50.899  1.00  0.00           H  
ATOM    613  HE1 HIS A  45    -140.404   2.600  51.643  1.00  0.00           H  
ATOM    614  N   SER A  46    -135.534   2.104  52.748  1.00  0.00           N  
ATOM    615  CA  SER A  46    -135.124   1.425  53.969  1.00  0.00           C  
ATOM    616  C   SER A  46    -134.558   0.010  53.751  1.00  0.00           C  
ATOM    617  O   SER A  46    -135.296  -0.968  53.895  1.00  0.00           O  
ATOM    618  CB  SER A  46    -136.308   1.351  54.913  1.00  0.00           C  
ATOM    619  OG  SER A  46    -135.983   0.632  56.071  1.00  0.00           O  
ATOM    620  H   SER A  46    -136.527   2.230  52.586  1.00  0.00           H  
ATOM    621  HA  SER A  46    -134.325   2.003  54.435  1.00  0.00           H  
ATOM    622 1HB  SER A  46    -136.622   2.359  55.183  1.00  0.00           H  
ATOM    623 2HB  SER A  46    -137.146   0.872  54.408  1.00  0.00           H  
ATOM    624  HG  SER A  46    -135.068   0.363  55.967  1.00  0.00           H  
ATOM    625  N   CYS A  47    -133.231  -0.083  53.619  1.00  0.00           N  
ATOM    626  CA  CYS A  47    -132.418  -1.175  54.181  1.00  0.00           C  
ATOM    627  C   CYS A  47    -132.982  -1.617  55.532  1.00  0.00           C  
ATOM    628  O   CYS A  47    -133.321  -0.779  56.370  1.00  0.00           O  
ATOM    629  CB  CYS A  47    -130.956  -0.705  54.283  1.00  0.00           C  
ATOM    630  SG  CYS A  47    -130.645   0.960  54.940  1.00  0.00           S  
ATOM    631  H   CYS A  47    -132.736   0.747  53.328  1.00  0.00           H  
ATOM    632  HA  CYS A  47    -132.444  -2.017  53.488  1.00  0.00           H  
ATOM    633 1HB  CYS A  47    -130.390  -1.421  54.878  1.00  0.00           H  
ATOM    634 2HB  CYS A  47    -130.511  -0.680  53.288  1.00  0.00           H  
ATOM    635  N   SER A  48    -133.268  -2.911  55.709  1.00  0.00           N  
ATOM    636  CA  SER A  48    -134.178  -3.328  56.786  1.00  0.00           C  
ATOM    637  C   SER A  48    -134.040  -4.768  57.259  1.00  0.00           C  
ATOM    638  O   SER A  48    -135.049  -5.455  57.432  1.00  0.00           O  
ATOM    639  CB  SER A  48    -135.609  -3.108  56.335  1.00  0.00           C  
ATOM    640  OG  SER A  48    -135.874  -3.806  55.149  1.00  0.00           O  
ATOM    641  H   SER A  48    -132.990  -3.567  54.991  1.00  0.00           H  
ATOM    642  HA  SER A  48    -133.978  -2.715  57.666  1.00  0.00           H  
ATOM    643 1HB  SER A  48    -136.292  -3.440  57.116  1.00  0.00           H  
ATOM    644 2HB  SER A  48    -135.781  -2.043  56.178  1.00  0.00           H  
ATOM    645  HG  SER A  48    -135.811  -3.160  54.442  1.00  0.00           H  
ATOM    646  N   SER A  49    -132.827  -5.215  57.586  1.00  0.00           N  
ATOM    647  CA  SER A  49    -132.699  -6.255  58.613  1.00  0.00           C  
ATOM    648  C   SER A  49    -131.481  -6.154  59.521  1.00  0.00           C  
ATOM    649  O   SER A  49    -131.657  -5.850  60.699  1.00  0.00           O  
ATOM    650  CB  SER A  49    -132.820  -7.695  58.088  1.00  0.00           C  
ATOM    651  OG  SER A  49    -134.048  -7.913  57.424  1.00  0.00           O  
ATOM    652  H   SER A  49    -132.001  -4.679  57.339  1.00  0.00           H  
ATOM    653  HA  SER A  49    -133.560  -6.192  59.279  1.00  0.00           H  
ATOM    654 1HB  SER A  49    -131.994  -7.933  57.426  1.00  0.00           H  
ATOM    655 2HB  SER A  49    -132.767  -8.392  58.923  1.00  0.00           H  
ATOM    656  HG  SER A  49    -134.565  -7.088  57.471  1.00  0.00           H  
ATOM    657  N   THR A  50    -130.282  -6.427  58.998  1.00  0.00           N  
ATOM    658  CA  THR A  50    -129.032  -6.144  59.724  1.00  0.00           C  
ATOM    659  C   THR A  50    -128.842  -4.642  59.705  1.00  0.00           C  
ATOM    660  O   THR A  50    -128.954  -4.018  60.750  1.00  0.00           O  
ATOM    661  CB  THR A  50    -127.812  -6.846  59.100  1.00  0.00           C  
ATOM    662  CG2 THR A  50    -126.544  -6.489  59.861  1.00  0.00           C  
ATOM    663  OG1 THR A  50    -128.004  -8.267  59.138  1.00  0.00           O  
ATOM    664  H   THR A  50    -130.223  -6.600  58.002  1.00  0.00           H  
ATOM    665  HA  THR A  50    -129.136  -6.509  60.746  1.00  0.00           H  
ATOM    666  HB  THR A  50    -127.706  -6.536  58.061  1.00  0.00           H  
ATOM    667  HG1 THR A  50    -127.795  -8.593  60.017  1.00  0.00           H  
ATOM    668 1HG2 THR A  50    -125.693  -6.994  59.406  1.00  0.00           H  
ATOM    669 2HG2 THR A  50    -126.390  -5.411  59.824  1.00  0.00           H  
ATOM    670 3HG2 THR A  50    -126.641  -6.806  60.898  1.00  0.00           H  
ATOM    671  N   GLN A  51    -128.671  -4.024  58.535  1.00  0.00           N  
ATOM    672  CA  GLN A  51    -128.370  -2.601  58.511  1.00  0.00           C  
ATOM    673  C   GLN A  51    -129.543  -1.726  58.977  1.00  0.00           C  
ATOM    674  O   GLN A  51    -130.709  -1.944  58.615  1.00  0.00           O  
ATOM    675  CB  GLN A  51    -127.858  -2.153  57.133  1.00  0.00           C  
ATOM    676  CG  GLN A  51    -126.535  -2.848  56.764  1.00  0.00           C  
ATOM    677  CD  GLN A  51    -125.726  -2.042  55.756  1.00  0.00           C  
ATOM    678  NE2 GLN A  51    -125.629  -2.481  54.523  1.00  0.00           N  
ATOM    679  OE1 GLN A  51    -125.164  -1.003  56.062  1.00  0.00           O  
ATOM    680  H   GLN A  51    -128.603  -4.562  57.681  1.00  0.00           H  
ATOM    681  HA  GLN A  51    -127.546  -2.409  59.199  1.00  0.00           H  
ATOM    682 1HB  GLN A  51    -128.607  -2.352  56.367  1.00  0.00           H  
ATOM    683 2HB  GLN A  51    -127.687  -1.077  57.142  1.00  0.00           H  
ATOM    684 1HG  GLN A  51    -125.920  -2.964  57.656  1.00  0.00           H  
ATOM    685 2HG  GLN A  51    -126.758  -3.828  56.342  1.00  0.00           H  
ATOM    686 1HE2 GLN A  51    -126.220  -3.271  54.248  1.00  0.00           H  
ATOM    687 2HE2 GLN A  51    -125.172  -1.883  53.862  1.00  0.00           H  
ATOM    688  N   PHE A  52    -129.208  -0.701  59.765  1.00  0.00           N  
ATOM    689  CA  PHE A  52    -130.112   0.343  60.239  1.00  0.00           C  
ATOM    690  C   PHE A  52    -129.882   1.694  59.542  1.00  0.00           C  
ATOM    691  O   PHE A  52    -129.026   1.807  58.669  1.00  0.00           O  
ATOM    692  CB  PHE A  52    -129.954   0.517  61.751  1.00  0.00           C  
ATOM    693  CG  PHE A  52    -130.342  -0.698  62.545  1.00  0.00           C  
ATOM    694  CD1 PHE A  52    -131.285  -1.590  62.058  1.00  0.00           C  
ATOM    695  CD2 PHE A  52    -129.765  -0.950  63.780  1.00  0.00           C  
ATOM    696  CE1 PHE A  52    -131.643  -2.708  62.787  1.00  0.00           C  
ATOM    697  CE2 PHE A  52    -130.120  -2.068  64.511  1.00  0.00           C  
ATOM    698  CZ  PHE A  52    -131.061  -2.947  64.014  1.00  0.00           C  
ATOM    699  H   PHE A  52    -128.220  -0.586  59.974  1.00  0.00           H  
ATOM    700  HA  PHE A  52    -131.137   0.039  60.023  1.00  0.00           H  
ATOM    701 1HB  PHE A  52    -128.917   0.758  61.983  1.00  0.00           H  
ATOM    702 2HB  PHE A  52    -130.567   1.353  62.087  1.00  0.00           H  
ATOM    703  HD1 PHE A  52    -131.745  -1.401  61.087  1.00  0.00           H  
ATOM    704  HD2 PHE A  52    -129.022  -0.255  64.173  1.00  0.00           H  
ATOM    705  HE1 PHE A  52    -132.386  -3.400  62.393  1.00  0.00           H  
ATOM    706  HE2 PHE A  52    -129.659  -2.255  65.481  1.00  0.00           H  
ATOM    707  HZ  PHE A  52    -131.343  -3.827  64.590  1.00  0.00           H  
ATOM    708  N   LYS A  53    -130.785   2.658  59.787  1.00  0.00           N  
ATOM    709  CA  LYS A  53    -131.369   3.488  58.711  1.00  0.00           C  
ATOM    710  C   LYS A  53    -131.245   4.994  58.971  1.00  0.00           C  
ATOM    711  O   LYS A  53    -132.252   5.681  59.143  1.00  0.00           O  
ATOM    712  CB  LYS A  53    -132.840   3.127  58.509  1.00  0.00           C  
ATOM    713  CG  LYS A  53    -133.735   3.445  59.699  1.00  0.00           C  
ATOM    714  CD  LYS A  53    -135.173   3.022  59.437  1.00  0.00           C  
ATOM    715  CE  LYS A  53    -136.077   3.368  60.612  1.00  0.00           C  
ATOM    716  NZ  LYS A  53    -137.484   2.950  60.376  1.00  0.00           N1+
ATOM    717  H   LYS A  53    -131.323   2.567  60.635  1.00  0.00           H  
ATOM    718  HA  LYS A  53    -130.827   3.286  57.786  1.00  0.00           H  
ATOM    719 1HB  LYS A  53    -133.232   3.662  57.643  1.00  0.00           H  
ATOM    720 2HB  LYS A  53    -132.928   2.059  58.301  1.00  0.00           H  
ATOM    721 1HG  LYS A  53    -133.366   2.923  60.582  1.00  0.00           H  
ATOM    722 2HG  LYS A  53    -133.711   4.515  59.895  1.00  0.00           H  
ATOM    723 1HD  LYS A  53    -135.544   3.525  58.544  1.00  0.00           H  
ATOM    724 2HD  LYS A  53    -135.211   1.946  59.267  1.00  0.00           H  
ATOM    725 1HE  LYS A  53    -135.709   2.874  61.510  1.00  0.00           H  
ATOM    726 2HE  LYS A  53    -136.055   4.445  60.783  1.00  0.00           H  
ATOM    727 1HZ  LYS A  53    -138.049   3.197  61.176  1.00  0.00           H  
ATOM    728 2HZ  LYS A  53    -137.843   3.417  59.554  1.00  0.00           H  
ATOM    729 3HZ  LYS A  53    -137.519   1.949  60.236  1.00  0.00           H  
ATOM    730  N   CYS A  54    -130.028   5.518  59.049  1.00  0.00           N  
ATOM    731  CA  CYS A  54    -129.800   6.947  59.242  1.00  0.00           C  
ATOM    732  C   CYS A  54    -130.515   7.756  58.136  1.00  0.00           C  
ATOM    733  O   CYS A  54    -130.281   7.529  56.939  1.00  0.00           O  
ATOM    734  CB  CYS A  54    -128.291   7.256  59.230  1.00  0.00           C  
ATOM    735  SG  CYS A  54    -127.162   5.954  59.796  1.00  0.00           S  
ATOM    736  H   CYS A  54    -129.226   4.933  58.848  1.00  0.00           H  
ATOM    737  HA  CYS A  54    -130.204   7.235  60.213  1.00  0.00           H  
ATOM    738 1HB  CYS A  54    -128.014   7.473  58.207  1.00  0.00           H  
ATOM    739 2HB  CYS A  54    -128.094   8.139  59.836  1.00  0.00           H  
ATOM    740  N   ASN A  55    -131.430   8.656  58.540  1.00  0.00           N  
ATOM    741  CA  ASN A  55    -132.552   9.119  57.697  1.00  0.00           C  
ATOM    742  C   ASN A  55    -132.131   9.703  56.334  1.00  0.00           C  
ATOM    743  O   ASN A  55    -132.865   9.595  55.355  1.00  0.00           O  
ATOM    744  CB  ASN A  55    -133.376  10.140  58.459  1.00  0.00           C  
ATOM    745  CG  ASN A  55    -134.205   9.518  59.548  1.00  0.00           C  
ATOM    746  ND2 ASN A  55    -134.611  10.317  60.502  1.00  0.00           N  
ATOM    747  OD1 ASN A  55    -134.478   8.312  59.526  1.00  0.00           O  
ATOM    748  H   ASN A  55    -131.537   8.775  59.538  1.00  0.00           H  
ATOM    749  HA  ASN A  55    -133.182   8.260  57.458  1.00  0.00           H  
ATOM    750 1HB  ASN A  55    -132.713  10.884  58.903  1.00  0.00           H  
ATOM    751 2HB  ASN A  55    -134.038  10.663  57.768  1.00  0.00           H  
ATOM    752 1HD2 ASN A  55    -135.166   9.958  61.252  1.00  0.00           H  
ATOM    753 2HD2 ASN A  55    -134.367  11.286  60.480  1.00  0.00           H  
ATOM    754  N   SER A  56    -130.945  10.301  56.247  1.00  0.00           N  
ATOM    755  CA  SER A  56    -130.405  10.972  55.056  1.00  0.00           C  
ATOM    756  C   SER A  56    -129.789  10.025  54.023  1.00  0.00           C  
ATOM    757  O   SER A  56    -128.718  10.304  53.485  1.00  0.00           O  
ATOM    758  CB  SER A  56    -129.361  11.985  55.481  1.00  0.00           C  
ATOM    759  OG  SER A  56    -129.932  12.995  56.266  1.00  0.00           O  
ATOM    760  H   SER A  56    -130.388  10.348  57.089  1.00  0.00           H  
ATOM    761  HA  SER A  56    -131.222  11.488  54.550  1.00  0.00           H  
ATOM    762 1HB  SER A  56    -128.575  11.483  56.044  1.00  0.00           H  
ATOM    763 2HB  SER A  56    -128.901  12.425  54.597  1.00  0.00           H  
ATOM    764  HG  SER A  56    -129.479  12.960  57.112  1.00  0.00           H  
ATOM    765  N   GLY A  57    -130.437   8.885  53.773  1.00  0.00           N  
ATOM    766  CA  GLY A  57    -129.989   7.914  52.779  1.00  0.00           C  
ATOM    767  C   GLY A  57    -128.750   7.133  53.187  1.00  0.00           C  
ATOM    768  O   GLY A  57    -127.937   6.837  52.317  1.00  0.00           O  
ATOM    769  H   GLY A  57    -131.326   8.736  54.233  1.00  0.00           H  
ATOM    770 1HA  GLY A  57    -130.790   7.202  52.580  1.00  0.00           H  
ATOM    771 2HA  GLY A  57    -129.775   8.426  51.842  1.00  0.00           H  
ATOM    772  N   ARG A  58    -128.566   6.822  54.482  1.00  0.00           N  
ATOM    773  CA  ARG A  58    -127.324   6.183  54.941  1.00  0.00           C  
ATOM    774  C   ARG A  58    -127.594   4.953  55.791  1.00  0.00           C  
ATOM    775  O   ARG A  58    -127.947   5.054  56.956  1.00  0.00           O  
ATOM    776  CB  ARG A  58    -126.484   7.164  55.746  1.00  0.00           C  
ATOM    777  CG  ARG A  58    -125.988   8.372  54.967  1.00  0.00           C  
ATOM    778  CD  ARG A  58    -125.163   9.270  55.813  1.00  0.00           C  
ATOM    779  NE  ARG A  58    -124.698  10.434  55.076  1.00  0.00           N  
ATOM    780  CZ  ARG A  58    -123.927  11.410  55.594  1.00  0.00           C  
ATOM    781  NH1 ARG A  58    -123.544  11.349  56.850  1.00  0.00           N1+
ATOM    782  NH2 ARG A  58    -123.556  12.430  54.840  1.00  0.00           N  
ATOM    783  H   ARG A  58    -129.250   7.117  55.174  1.00  0.00           H  
ATOM    784  HA  ARG A  58    -126.751   5.872  54.066  1.00  0.00           H  
ATOM    785 1HB  ARG A  58    -127.066   7.533  56.590  1.00  0.00           H  
ATOM    786 2HB  ARG A  58    -125.612   6.650  56.149  1.00  0.00           H  
ATOM    787 1HG  ARG A  58    -125.379   8.037  54.127  1.00  0.00           H  
ATOM    788 2HG  ARG A  58    -126.841   8.940  54.593  1.00  0.00           H  
ATOM    789 1HD  ARG A  58    -125.754   9.617  56.660  1.00  0.00           H  
ATOM    790 2HD  ARG A  58    -124.291   8.728  56.178  1.00  0.00           H  
ATOM    791  HE  ARG A  58    -124.972  10.517  54.106  1.00  0.00           H  
ATOM    792 1HH1 ARG A  58    -123.827  10.569  57.427  1.00  0.00           H  
ATOM    793 2HH1 ARG A  58    -122.966  12.080  57.238  1.00  0.00           H  
ATOM    794 1HH2 ARG A  58    -123.850  12.477  53.874  1.00  0.00           H  
ATOM    795 2HH2 ARG A  58    -122.978  13.161  55.228  1.00  0.00           H  
ATOM    796  N   CYS A  59    -127.438   3.783  55.184  1.00  0.00           N  
ATOM    797  CA  CYS A  59    -127.385   2.533  55.936  1.00  0.00           C  
ATOM    798  C   CYS A  59    -126.083   2.411  56.733  1.00  0.00           C  
ATOM    799  O   CYS A  59    -125.050   2.968  56.347  1.00  0.00           O  
ATOM    800  CB  CYS A  59    -127.572   1.374  54.943  1.00  0.00           C  
ATOM    801  SG  CYS A  59    -129.017   1.558  53.856  1.00  0.00           S  
ATOM    802  H   CYS A  59    -127.235   3.753  54.196  1.00  0.00           H  
ATOM    803  HA  CYS A  59    -128.220   2.516  56.637  1.00  0.00           H  
ATOM    804 1HB  CYS A  59    -126.681   1.314  54.316  1.00  0.00           H  
ATOM    805 2HB  CYS A  59    -127.662   0.436  55.492  1.00  0.00           H  
ATOM    806  N   ILE A  60    -126.150   1.677  57.840  1.00  0.00           N  
ATOM    807  CA  ILE A  60    -125.011   1.368  58.700  1.00  0.00           C  
ATOM    808  C   ILE A  60    -125.182  -0.029  59.313  1.00  0.00           C  
ATOM    809  O   ILE A  60    -126.298  -0.401  59.686  1.00  0.00           O  
ATOM    810  CB  ILE A  60    -124.859   2.416  59.817  1.00  0.00           C  
ATOM    811  CG1 ILE A  60    -123.579   2.162  60.617  1.00  0.00           C  
ATOM    812  CG2 ILE A  60    -126.074   2.401  60.732  1.00  0.00           C  
ATOM    813  CD1 ILE A  60    -123.181   3.312  61.514  1.00  0.00           C  
ATOM    814  H   ILE A  60    -127.055   1.332  58.134  1.00  0.00           H  
ATOM    815  HA  ILE A  60    -124.106   1.379  58.093  1.00  0.00           H  
ATOM    816  HB  ILE A  60    -124.763   3.408  59.374  1.00  0.00           H  
ATOM    817 1HG1 ILE A  60    -123.706   1.275  61.235  1.00  0.00           H  
ATOM    818 2HG1 ILE A  60    -122.754   1.966  59.931  1.00  0.00           H  
ATOM    819 1HG2 ILE A  60    -125.949   3.146  61.516  1.00  0.00           H  
ATOM    820 2HG2 ILE A  60    -126.968   2.628  60.154  1.00  0.00           H  
ATOM    821 3HG2 ILE A  60    -126.175   1.413  61.184  1.00  0.00           H  
ATOM    822 1HD1 ILE A  60    -122.265   3.058  62.047  1.00  0.00           H  
ATOM    823 2HD1 ILE A  60    -123.013   4.205  60.911  1.00  0.00           H  
ATOM    824 3HD1 ILE A  60    -123.977   3.505  62.234  1.00  0.00           H  
ATOM    825  N   PRO A  61    -124.116  -0.836  59.424  1.00  0.00           N  
ATOM    826  CA  PRO A  61    -124.165  -2.088  60.169  1.00  0.00           C  
ATOM    827  C   PRO A  61    -124.540  -1.917  61.644  1.00  0.00           C  
ATOM    828  O   PRO A  61    -123.973  -1.071  62.339  1.00  0.00           O  
ATOM    829  CB  PRO A  61    -122.732  -2.610  60.016  1.00  0.00           C  
ATOM    830  CG  PRO A  61    -122.244  -1.978  58.759  1.00  0.00           C  
ATOM    831  CD  PRO A  61    -122.861  -0.605  58.765  1.00  0.00           C  
ATOM    832  HA  PRO A  61    -124.891  -2.763  59.693  1.00  0.00           H  
ATOM    833 1HB  PRO A  61    -122.134  -2.327  60.896  1.00  0.00           H  
ATOM    834 2HB  PRO A  61    -122.736  -3.709  59.969  1.00  0.00           H  
ATOM    835 1HG  PRO A  61    -121.145  -1.947  58.751  1.00  0.00           H  
ATOM    836 2HG  PRO A  61    -122.552  -2.576  57.889  1.00  0.00           H  
ATOM    837 1HD  PRO A  61    -122.218   0.084  59.334  1.00  0.00           H  
ATOM    838 2HD  PRO A  61    -122.986  -0.252  57.731  1.00  0.00           H  
ATOM    839  N   GLU A  62    -125.423  -2.769  62.165  1.00  0.00           N  
ATOM    840  CA  GLU A  62    -125.954  -2.712  63.534  1.00  0.00           C  
ATOM    841  C   GLU A  62    -124.949  -3.068  64.643  1.00  0.00           C  
ATOM    842  O   GLU A  62    -125.317  -3.297  65.793  1.00  0.00           O  
ATOM    843  CB  GLU A  62    -127.163  -3.643  63.644  1.00  0.00           C  
ATOM    844  CG  GLU A  62    -126.829  -5.123  63.532  1.00  0.00           C  
ATOM    845  CD  GLU A  62    -128.047  -6.003  63.579  1.00  0.00           C  
ATOM    846  OE1 GLU A  62    -129.126  -5.484  63.735  1.00  0.00           O  
ATOM    847  OE2 GLU A  62    -127.899  -7.196  63.458  1.00  0.00           O1-
ATOM    848  H   GLU A  62    -125.778  -3.528  61.585  1.00  0.00           H  
ATOM    849  HA  GLU A  62    -126.268  -1.688  63.740  1.00  0.00           H  
ATOM    850 1HB  GLU A  62    -127.659  -3.483  64.602  1.00  0.00           H  
ATOM    851 2HB  GLU A  62    -127.881  -3.401  62.860  1.00  0.00           H  
ATOM    852 1HG  GLU A  62    -126.305  -5.297  62.593  1.00  0.00           H  
ATOM    853 2HG  GLU A  62    -126.159  -5.396  64.346  1.00  0.00           H  
ATOM    854  N   HIS A  63    -123.659  -3.108  64.315  1.00  0.00           N  
ATOM    855  CA  HIS A  63    -122.573  -3.259  65.285  1.00  0.00           C  
ATOM    856  C   HIS A  63    -122.176  -1.937  65.944  1.00  0.00           C  
ATOM    857  O   HIS A  63    -121.675  -1.886  67.066  1.00  0.00           O  
ATOM    858  CB  HIS A  63    -121.345  -3.877  64.609  1.00  0.00           C  
ATOM    859  CG  HIS A  63    -121.547  -5.294  64.172  1.00  0.00           C  
ATOM    860  CD2 HIS A  63    -121.655  -5.841  62.939  1.00  0.00           C  
ATOM    861  ND1 HIS A  63    -121.661  -6.338  65.066  1.00  0.00           N  
ATOM    862  CE1 HIS A  63    -121.832  -7.468  64.400  1.00  0.00           C  
ATOM    863  NE2 HIS A  63    -121.832  -7.192  63.108  1.00  0.00           N  
ATOM    864  H   HIS A  63    -123.427  -3.025  63.335  1.00  0.00           H  
ATOM    865  HA  HIS A  63    -122.893  -3.922  66.088  1.00  0.00           H  
ATOM    866 1HB  HIS A  63    -121.075  -3.285  63.733  1.00  0.00           H  
ATOM    867 2HB  HIS A  63    -120.500  -3.848  65.296  1.00  0.00           H  
ATOM    868  HD2 HIS A  63    -121.611  -5.308  61.989  1.00  0.00           H  
ATOM    869  HE1 HIS A  63    -121.953  -8.456  64.840  1.00  0.00           H  
ATOM    870  HE2 HIS A  63    -121.943  -7.862  62.361  1.00  0.00           H  
ATOM    871  N   TRP A  64    -122.423  -0.841  65.247  1.00  0.00           N  
ATOM    872  CA  TRP A  64    -122.121   0.524  65.648  1.00  0.00           C  
ATOM    873  C   TRP A  64    -123.320   1.052  66.449  1.00  0.00           C  
ATOM    874  O   TRP A  64    -124.063   1.926  66.017  1.00  0.00           O  
ATOM    875  CB  TRP A  64    -121.851   1.410  64.429  1.00  0.00           C  
ATOM    876  CG  TRP A  64    -120.595   1.054  63.696  1.00  0.00           C  
ATOM    877  CD1 TRP A  64    -120.115  -0.201  63.465  1.00  0.00           C  
ATOM    878  CD2 TRP A  64    -119.647   1.965  63.088  1.00  0.00           C  
ATOM    879  CE2 TRP A  64    -118.638   1.183  62.521  1.00  0.00           C  
ATOM    880  CE3 TRP A  64    -119.575   3.359  62.983  1.00  0.00           C  
ATOM    881  NE1 TRP A  64    -118.938  -0.134  62.760  1.00  0.00           N  
ATOM    882  CZ2 TRP A  64    -117.560   1.746  61.853  1.00  0.00           C  
ATOM    883  CZ3 TRP A  64    -118.496   3.924  62.314  1.00  0.00           C  
ATOM    884  CH2 TRP A  64    -117.516   3.138  61.763  1.00  0.00           C  
ATOM    885  H   TRP A  64    -122.889  -0.947  64.354  1.00  0.00           H  
ATOM    886  HA  TRP A  64    -121.225   0.513  66.268  1.00  0.00           H  
ATOM    887 1HB  TRP A  64    -122.687   1.337  63.735  1.00  0.00           H  
ATOM    888 2HB  TRP A  64    -121.780   2.451  64.745  1.00  0.00           H  
ATOM    889  HD1 TRP A  64    -120.594  -1.122  63.792  1.00  0.00           H  
ATOM    890  HE1 TRP A  64    -118.383  -0.925  62.466  1.00  0.00           H  
ATOM    891  HE3 TRP A  64    -120.353   3.987  63.417  1.00  0.00           H  
ATOM    892  HZ2 TRP A  64    -116.772   1.139  61.410  1.00  0.00           H  
ATOM    893  HZ3 TRP A  64    -118.449   5.011  62.236  1.00  0.00           H  
ATOM    894  HH2 TRP A  64    -116.684   3.614  61.244  1.00  0.00           H  
ATOM    895  N   THR A  65    -123.578   0.419  67.588  1.00  0.00           N  
ATOM    896  CA  THR A  65    -124.847   0.500  68.349  1.00  0.00           C  
ATOM    897  C   THR A  65    -124.551   0.449  69.842  1.00  0.00           C  
ATOM    898  O   THR A  65    -125.197  -0.255  70.608  1.00  0.00           O  
ATOM    899  CB  THR A  65    -125.816  -0.636  67.974  1.00  0.00           C  
ATOM    900  CG2 THR A  65    -126.211  -0.538  66.508  1.00  0.00           C  
ATOM    901  OG1 THR A  65    -125.188  -1.902  68.212  1.00  0.00           O  
ATOM    902  H   THR A  65    -123.011  -0.397  67.788  1.00  0.00           H  
ATOM    903  HA  THR A  65    -125.332   1.447  68.112  1.00  0.00           H  
ATOM    904  HB  THR A  65    -126.713  -0.569  68.591  1.00  0.00           H  
ATOM    905  HG1 THR A  65    -125.140  -2.395  67.389  1.00  0.00           H  
ATOM    906 1HG2 THR A  65    -126.897  -1.349  66.261  1.00  0.00           H  
ATOM    907 2HG2 THR A  65    -126.700   0.419  66.326  1.00  0.00           H  
ATOM    908 3HG2 THR A  65    -125.321  -0.615  65.886  1.00  0.00           H  
ATOM    909  N   CYS A  66    -123.438   1.060  70.250  1.00  0.00           N  
ATOM    910  CA  CYS A  66    -122.829   0.766  71.543  1.00  0.00           C  
ATOM    911  C   CYS A  66    -123.583   1.332  72.759  1.00  0.00           C  
ATOM    912  O   CYS A  66    -123.367   0.898  73.887  1.00  0.00           O  
ATOM    913  CB  CYS A  66    -121.400   1.307  71.564  1.00  0.00           C  
ATOM    914  SG  CYS A  66    -121.292   3.112  71.548  1.00  0.00           S  
ATOM    915  H   CYS A  66    -122.973   1.676  69.603  1.00  0.00           H  
ATOM    916  HA  CYS A  66    -122.806  -0.315  71.677  1.00  0.00           H  
ATOM    917 1HB  CYS A  66    -120.888   0.947  72.457  1.00  0.00           H  
ATOM    918 2HB  CYS A  66    -120.855   0.929  70.699  1.00  0.00           H  
ATOM    919  HG  CYS A  66    -121.923   3.278  70.389  1.00  0.00           H  
ATOM    920  N   ASP A  67    -124.442   2.312  72.515  1.00  0.00           N  
ATOM    921  CA  ASP A  67    -125.455   2.825  73.430  1.00  0.00           C  
ATOM    922  C   ASP A  67    -126.685   1.911  73.557  1.00  0.00           C  
ATOM    923  O   ASP A  67    -127.342   1.890  74.595  1.00  0.00           O  
ATOM    924  CB  ASP A  67    -125.900   4.217  72.978  1.00  0.00           C  
ATOM    925  CG  ASP A  67    -124.811   5.268  73.135  1.00  0.00           C  
ATOM    926  OD1 ASP A  67    -123.860   5.012  73.834  1.00  0.00           O  
ATOM    927  OD2 ASP A  67    -124.939   6.320  72.553  1.00  0.00           O1-
ATOM    928  H   ASP A  67    -124.560   2.639  71.554  1.00  0.00           H  
ATOM    929  HA  ASP A  67    -125.016   2.898  74.426  1.00  0.00           H  
ATOM    930 1HB  ASP A  67    -126.202   4.180  71.930  1.00  0.00           H  
ATOM    931 2HB  ASP A  67    -126.770   4.528  73.557  1.00  0.00           H  
ATOM    932  N   GLY A  68    -126.967   1.138  72.510  1.00  0.00           N  
ATOM    933  CA  GLY A  68    -128.095   0.224  72.374  1.00  0.00           C  
ATOM    934  C   GLY A  68    -129.133   0.699  71.363  1.00  0.00           C  
ATOM    935  O   GLY A  68    -129.883  -0.130  70.847  1.00  0.00           O  
ATOM    936  H   GLY A  68    -126.352   1.193  71.708  1.00  0.00           H  
ATOM    937 1HA  GLY A  68    -127.734  -0.757  72.067  1.00  0.00           H  
ATOM    938 2HA  GLY A  68    -128.582   0.100  73.340  1.00  0.00           H  
ATOM    939  N   ASP A  69    -129.153   1.995  71.050  1.00  0.00           N  
ATOM    940  CA  ASP A  69    -129.774   2.503  69.837  1.00  0.00           C  
ATOM    941  C   ASP A  69    -128.742   2.546  68.700  1.00  0.00           C  
ATOM    942  O   ASP A  69    -127.757   1.802  68.675  1.00  0.00           O  
ATOM    943  CB  ASP A  69    -130.553   3.809  70.133  1.00  0.00           C  
ATOM    944  CG  ASP A  69    -131.831   3.931  69.280  1.00  0.00           C  
ATOM    945  OD1 ASP A  69    -131.673   4.050  68.043  1.00  0.00           O  
ATOM    946  OD2 ASP A  69    -132.945   3.879  69.852  1.00  0.00           O1-
ATOM    947  H   ASP A  69    -128.511   2.641  71.501  1.00  0.00           H  
ATOM    948  HA  ASP A  69    -130.583   1.829  69.555  1.00  0.00           H  
ATOM    949 1HB  ASP A  69    -130.843   3.822  71.183  1.00  0.00           H  
ATOM    950 2HB  ASP A  69    -129.904   4.667  69.958  1.00  0.00           H  
ATOM    951  N   ASN A  70    -129.031   3.333  67.678  1.00  0.00           N  
ATOM    952  CA  ASN A  70    -128.220   3.467  66.491  1.00  0.00           C  
ATOM    953  C   ASN A  70    -128.448   4.860  65.887  1.00  0.00           C  
ATOM    954  O   ASN A  70    -128.543   4.973  64.664  1.00  0.00           O  
ATOM    955  CB  ASN A  70    -128.537   2.368  65.493  1.00  0.00           C  
ATOM    956  CG  ASN A  70    -129.950   2.439  64.984  1.00  0.00           C  
ATOM    957  ND2 ASN A  70    -130.886   2.026  65.800  1.00  0.00           N  
ATOM    958  OD1 ASN A  70    -130.194   2.869  63.851  1.00  0.00           O  
ATOM    959  H   ASN A  70    -129.921   3.831  67.708  1.00  0.00           H  
ATOM    960  HA  ASN A  70    -127.171   3.382  66.777  1.00  0.00           H  
ATOM    961 1HB  ASN A  70    -127.854   2.438  64.645  1.00  0.00           H  
ATOM    962 2HB  ASN A  70    -128.380   1.396  65.960  1.00  0.00           H  
ATOM    963 1HD2 ASN A  70    -131.845   2.050  65.515  1.00  0.00           H  
ATOM    964 2HD2 ASN A  70    -130.643   1.686  66.708  1.00  0.00           H  
ATOM    965  N   ASP A  71    -128.624   5.906  66.710  1.00  0.00           N  
ATOM    966  CA  ASP A  71    -128.805   7.248  66.151  1.00  0.00           C  
ATOM    967  C   ASP A  71    -127.525   7.856  65.574  1.00  0.00           C  
ATOM    968  O   ASP A  71    -126.870   8.737  66.123  1.00  0.00           O  
ATOM    969  CB  ASP A  71    -129.363   8.186  67.224  1.00  0.00           C  
ATOM    970  CG  ASP A  71    -129.753   9.551  66.674  1.00  0.00           C  
ATOM    971  OD1 ASP A  71    -129.946   9.658  65.485  1.00  0.00           O  
ATOM    972  OD2 ASP A  71    -129.856  10.474  67.447  1.00  0.00           O1-
ATOM    973  H   ASP A  71    -128.578   5.780  67.712  1.00  0.00           H  
ATOM    974  HA  ASP A  71    -129.518   7.187  65.328  1.00  0.00           H  
ATOM    975 1HB  ASP A  71    -130.242   7.732  67.684  1.00  0.00           H  
ATOM    976 2HB  ASP A  71    -128.619   8.325  68.008  1.00  0.00           H  
ATOM    977  N   CYS A  72    -127.174   7.334  64.409  1.00  0.00           N  
ATOM    978  CA  CYS A  72    -126.215   7.919  63.514  1.00  0.00           C  
ATOM    979  C   CYS A  72    -126.616   9.317  63.032  1.00  0.00           C  
ATOM    980  O   CYS A  72    -125.773  10.205  63.043  1.00  0.00           O  
ATOM    981  CB  CYS A  72    -125.961   6.944  62.358  1.00  0.00           C  
ATOM    982  SG  CYS A  72    -127.399   5.991  61.795  1.00  0.00           S  
ATOM    983  H   CYS A  72    -127.694   6.522  64.096  1.00  0.00           H  
ATOM    984  HA  CYS A  72    -125.267   8.020  64.040  1.00  0.00           H  
ATOM    985 1HB  CYS A  72    -125.538   7.495  61.523  1.00  0.00           H  
ATOM    986 2HB  CYS A  72    -125.232   6.196  62.669  1.00  0.00           H  
ATOM    987  N   GLY A  73    -127.868   9.535  62.614  1.00  0.00           N  
ATOM    988  CA  GLY A  73    -128.324  10.683  61.812  1.00  0.00           C  
ATOM    989  C   GLY A  73    -127.416  11.091  60.626  1.00  0.00           C  
ATOM    990  O   GLY A  73    -127.787  10.866  59.470  1.00  0.00           O  
ATOM    991  H   GLY A  73    -128.580   8.926  63.004  1.00  0.00           H  
ATOM    992 1HA  GLY A  73    -129.311  10.471  61.402  1.00  0.00           H  
ATOM    993 2HA  GLY A  73    -128.425  11.558  62.454  1.00  0.00           H  
ATOM    994  N   ASP A  74    -126.236  11.661  60.915  1.00  0.00           N  
ATOM    995  CA  ASP A  74    -125.055  11.607  60.047  1.00  0.00           C  
ATOM    996  C   ASP A  74    -124.271  10.289  60.243  1.00  0.00           C  
ATOM    997  O   ASP A  74    -124.776   9.215  59.924  1.00  0.00           O  
ATOM    998  CB  ASP A  74    -124.140  12.802  60.323  1.00  0.00           C  
ATOM    999  CG  ASP A  74    -122.986  12.906  59.335  1.00  0.00           C  
ATOM   1000  OD1 ASP A  74    -123.201  13.399  58.254  1.00  0.00           O  
ATOM   1001  OD2 ASP A  74    -121.903  12.491  59.671  1.00  0.00           O1-
ATOM   1002  H   ASP A  74    -126.032  11.718  61.907  1.00  0.00           H  
ATOM   1003  HA  ASP A  74    -125.386  11.650  59.009  1.00  0.00           H  
ATOM   1004 1HB  ASP A  74    -124.720  13.723  60.281  1.00  0.00           H  
ATOM   1005 2HB  ASP A  74    -123.730  12.721  61.331  1.00  0.00           H  
ATOM   1006  N   TYR A  75    -123.041  10.352  60.748  1.00  0.00           N  
ATOM   1007  CA  TYR A  75    -122.388   9.295  61.524  1.00  0.00           C  
ATOM   1008  C   TYR A  75    -121.964   9.991  62.829  1.00  0.00           C  
ATOM   1009  O   TYR A  75    -120.817  10.414  62.973  1.00  0.00           O  
ATOM   1010  CB  TYR A  75    -121.198   8.681  60.785  1.00  0.00           C  
ATOM   1011  CG  TYR A  75    -121.560   8.063  59.452  1.00  0.00           C  
ATOM   1012  CD1 TYR A  75    -121.073   8.615  58.276  1.00  0.00           C  
ATOM   1013  CD2 TYR A  75    -122.380   6.946  59.405  1.00  0.00           C  
ATOM   1014  CE1 TYR A  75    -121.402   8.051  57.059  1.00  0.00           C  
ATOM   1015  CE2 TYR A  75    -122.710   6.381  58.188  1.00  0.00           C  
ATOM   1016  CZ  TYR A  75    -122.225   6.930  57.019  1.00  0.00           C  
ATOM   1017  OH  TYR A  75    -122.554   6.368  55.806  1.00  0.00           O  
ATOM   1018  H   TYR A  75    -122.618  11.270  60.817  1.00  0.00           H  
ATOM   1019  HA  TYR A  75    -123.113   8.501  61.705  1.00  0.00           H  
ATOM   1020 1HB  TYR A  75    -120.442   9.448  60.611  1.00  0.00           H  
ATOM   1021 2HB  TYR A  75    -120.744   7.909  61.405  1.00  0.00           H  
ATOM   1022  HD1 TYR A  75    -120.428   9.493  58.314  1.00  0.00           H  
ATOM   1023  HD2 TYR A  75    -122.764   6.512  60.329  1.00  0.00           H  
ATOM   1024  HE1 TYR A  75    -121.019   8.484  56.136  1.00  0.00           H  
ATOM   1025  HE2 TYR A  75    -123.356   5.503  58.152  1.00  0.00           H  
ATOM   1026  HH  TYR A  75    -123.123   5.609  55.952  1.00  0.00           H  
ATOM   1027  N   SER A  76    -122.927  10.291  63.694  1.00  0.00           N  
ATOM   1028  CA  SER A  76    -122.742  11.088  64.903  1.00  0.00           C  
ATOM   1029  C   SER A  76    -122.373  10.192  66.092  1.00  0.00           C  
ATOM   1030  O   SER A  76    -121.206  10.116  66.486  1.00  0.00           O  
ATOM   1031  CB  SER A  76    -124.026  11.879  65.193  1.00  0.00           C  
ATOM   1032  OG  SER A  76    -123.883  12.696  66.338  1.00  0.00           O  
ATOM   1033  H   SER A  76    -123.859   9.934  63.513  1.00  0.00           H  
ATOM   1034  HA  SER A  76    -121.925  11.791  64.731  1.00  0.00           H  
ATOM   1035 1HB  SER A  76    -124.244  12.519  64.337  1.00  0.00           H  
ATOM   1036 2HB  SER A  76    -124.858  11.189  65.316  1.00  0.00           H  
ATOM   1037  HG  SER A  76    -124.277  12.208  67.115  1.00  0.00           H  
ATOM   1038  N   ASP A  77    -123.337   9.462  66.651  1.00  0.00           N  
ATOM   1039  CA  ASP A  77    -123.198   8.961  68.018  1.00  0.00           C  
ATOM   1040  C   ASP A  77    -122.501   7.602  68.147  1.00  0.00           C  
ATOM   1041  O   ASP A  77    -122.099   7.177  69.234  1.00  0.00           O  
ATOM   1042  CB  ASP A  77    -124.582   8.870  68.665  1.00  0.00           C  
ATOM   1043  CG  ASP A  77    -125.222  10.231  68.891  1.00  0.00           C  
ATOM   1044  OD1 ASP A  77    -124.514  11.210  68.872  1.00  0.00           O  
ATOM   1045  OD2 ASP A  77    -126.413  10.281  69.081  1.00  0.00           O1-
ATOM   1046  H   ASP A  77    -124.284   9.551  66.301  1.00  0.00           H  
ATOM   1047  HA  ASP A  77    -122.584   9.663  68.582  1.00  0.00           H  
ATOM   1048 1HB  ASP A  77    -125.241   8.274  68.034  1.00  0.00           H  
ATOM   1049 2HB  ASP A  77    -124.501   8.358  69.626  1.00  0.00           H  
ATOM   1050  N   GLU A  78    -122.226   6.984  67.009  1.00  0.00           N  
ATOM   1051  CA  GLU A  78    -121.570   5.686  66.882  1.00  0.00           C  
ATOM   1052  C   GLU A  78    -120.328   5.702  66.003  1.00  0.00           C  
ATOM   1053  O   GLU A  78    -119.742   4.641  65.779  1.00  0.00           O  
ATOM   1054  CB  GLU A  78    -122.561   4.661  66.327  1.00  0.00           C  
ATOM   1055  CG  GLU A  78    -123.788   4.437  67.200  1.00  0.00           C  
ATOM   1056  CD  GLU A  78    -123.456   3.815  68.528  1.00  0.00           C  
ATOM   1057  OE1 GLU A  78    -122.418   3.206  68.634  1.00  0.00           O  
ATOM   1058  OE2 GLU A  78    -124.240   3.949  69.437  1.00  0.00           O1-
ATOM   1059  H   GLU A  78    -122.651   7.378  66.173  1.00  0.00           H  
ATOM   1060  HA  GLU A  78    -121.242   5.366  67.871  1.00  0.00           H  
ATOM   1061 1HB  GLU A  78    -122.905   4.982  65.344  1.00  0.00           H  
ATOM   1062 2HB  GLU A  78    -122.060   3.701  66.202  1.00  0.00           H  
ATOM   1063 1HG  GLU A  78    -124.278   5.394  67.373  1.00  0.00           H  
ATOM   1064 2HG  GLU A  78    -124.487   3.793  66.668  1.00  0.00           H  
ATOM   1065  N   THR A  79    -119.930   6.899  65.557  1.00  0.00           N  
ATOM   1066  CA  THR A  79    -118.951   7.233  64.497  1.00  0.00           C  
ATOM   1067  C   THR A  79    -117.571   6.538  64.560  1.00  0.00           C  
ATOM   1068  O   THR A  79    -116.677   6.756  63.737  1.00  0.00           O  
ATOM   1069  CB  THR A  79    -118.736   8.764  64.526  1.00  0.00           C  
ATOM   1070  CG2 THR A  79    -117.650   9.278  65.474  1.00  0.00           C  
ATOM   1071  OG1 THR A  79    -118.449   9.282  63.254  1.00  0.00           O  
ATOM   1072  H   THR A  79    -120.525   7.667  65.850  1.00  0.00           H  
ATOM   1073  HA  THR A  79    -119.362   6.922  63.536  1.00  0.00           H  
ATOM   1074  HB  THR A  79    -119.674   9.217  64.834  1.00  0.00           H  
ATOM   1075  HG1 THR A  79    -119.258   9.789  63.030  1.00  0.00           H  
ATOM   1076 1HG2 THR A  79    -116.661   8.950  65.164  1.00  0.00           H  
ATOM   1077 2HG2 THR A  79    -117.660  10.363  65.481  1.00  0.00           H  
ATOM   1078 3HG2 THR A  79    -117.859   8.933  66.481  1.00  0.00           H  
ATOM   1079  N   HIS A  80    -117.355   5.760  65.614  1.00  0.00           N  
ATOM   1080  CA  HIS A  80    -116.093   5.522  66.279  1.00  0.00           C  
ATOM   1081  C   HIS A  80    -115.718   4.060  66.512  1.00  0.00           C  
ATOM   1082  O   HIS A  80    -114.528   3.759  66.614  1.00  0.00           O  
ATOM   1083  CB  HIS A  80    -116.096   6.247  67.629  1.00  0.00           C  
ATOM   1084  CG  HIS A  80    -117.161   5.770  68.567  1.00  0.00           C  
ATOM   1085  CD2 HIS A  80    -118.331   6.332  68.947  1.00  0.00           C  
ATOM   1086  ND1 HIS A  80    -117.079   4.566  69.235  1.00  0.00           N  
ATOM   1087  CE1 HIS A  80    -118.155   4.409  69.987  1.00  0.00           C  
ATOM   1088  NE2 HIS A  80    -118.929   5.466  69.830  1.00  0.00           N  
ATOM   1089  H   HIS A  80    -118.183   5.526  66.148  1.00  0.00           H  
ATOM   1090  HA  HIS A  80    -115.280   5.916  65.669  1.00  0.00           H  
ATOM   1091 1HB  HIS A  80    -115.128   6.114  68.116  1.00  0.00           H  
ATOM   1092 2HB  HIS A  80    -116.237   7.316  67.468  1.00  0.00           H  
ATOM   1093  HD1 HIS A  80    -116.300   3.938  69.229  1.00  0.00           H  
ATOM   1094  HD2 HIS A  80    -118.822   7.271  68.687  1.00  0.00           H  
ATOM   1095  HE1 HIS A  80    -118.279   3.515  70.597  1.00  0.00           H  
ATOM   1096  N   ALA A  81    -116.707   3.170  66.479  1.00  0.00           N  
ATOM   1097  CA  ALA A  81    -116.567   1.760  66.143  1.00  0.00           C  
ATOM   1098  C   ALA A  81    -116.283   0.810  67.311  1.00  0.00           C  
ATOM   1099  O   ALA A  81    -116.406   1.124  68.497  1.00  0.00           O  
ATOM   1100  CB  ALA A  81    -115.590   1.577  64.956  1.00  0.00           C  
ATOM   1101  H   ALA A  81    -117.645   3.550  66.473  1.00  0.00           H  
ATOM   1102  HA  ALA A  81    -117.514   1.414  65.730  1.00  0.00           H  
ATOM   1103 1HB  ALA A  81    -115.787   0.633  64.444  1.00  0.00           H  
ATOM   1104 2HB  ALA A  81    -115.724   2.385  64.237  1.00  0.00           H  
ATOM   1105 3HB  ALA A  81    -114.557   1.579  65.305  1.00  0.00           H  
ATOM   1106  N   ASN A  82    -115.952  -0.427  66.934  1.00  0.00           N  
ATOM   1107  CA  ASN A  82    -115.402  -1.466  67.803  1.00  0.00           C  
ATOM   1108  C   ASN A  82    -116.226  -1.827  69.055  1.00  0.00           C  
ATOM   1109  O   ASN A  82    -115.696  -2.340  70.050  1.00  0.00           O  
ATOM   1110  CB  ASN A  82    -113.955  -1.059  68.181  1.00  0.00           C  
ATOM   1111  CG  ASN A  82    -113.105  -0.617  66.999  1.00  0.00           C  
ATOM   1112  ND2 ASN A  82    -112.162   0.274  67.189  1.00  0.00           N  
ATOM   1113  OD1 ASN A  82    -113.298  -1.049  65.873  1.00  0.00           O  
ATOM   1114  H   ASN A  82    -115.837  -0.576  65.940  1.00  0.00           H  
ATOM   1115  HA  ASN A  82    -115.359  -2.400  67.241  1.00  0.00           H  
ATOM   1116 1HB  ASN A  82    -113.991  -0.234  68.893  1.00  0.00           H  
ATOM   1117 2HB  ASN A  82    -113.458  -1.897  68.671  1.00  0.00           H  
ATOM   1118 1HD2 ASN A  82    -111.969   0.667  68.107  1.00  0.00           H  
ATOM   1119 2HD2 ASN A  82    -111.708   0.622  66.368  1.00  0.00           H  
ATOM   1120  N   CYS A  83    -117.510  -1.474  68.996  1.00  0.00           N  
ATOM   1121  CA  CYS A  83    -118.455  -1.414  70.100  1.00  0.00           C  
ATOM   1122  C   CYS A  83    -117.804  -0.875  71.395  1.00  0.00           C  
ATOM   1123  O   CYS A  83    -117.815  -1.541  72.428  1.00  0.00           O  
ATOM   1124  CB  CYS A  83    -119.038  -2.802  70.364  1.00  0.00           C  
ATOM   1125  SG  CYS A  83    -119.964  -3.491  68.971  1.00  0.00           S  
ATOM   1126  H   CYS A  83    -117.827  -1.098  68.119  1.00  0.00           H  
ATOM   1127  HA  CYS A  83    -119.264  -0.737  69.827  1.00  0.00           H  
ATOM   1128 1HB  CYS A  83    -118.233  -3.495  70.609  1.00  0.00           H  
ATOM   1129 2HB  CYS A  83    -119.706  -2.759  71.224  1.00  0.00           H  
ATOM   1130  HG  CYS A  83    -120.870  -2.520  68.913  1.00  0.00           H  
ATOM   1131  N   THR A  84    -117.156   0.294  71.308  1.00  0.00           N  
ATOM   1132  CA  THR A  84    -116.359   0.935  72.373  1.00  0.00           C  
ATOM   1133  C   THR A  84    -115.154   0.162  72.917  1.00  0.00           C  
ATOM   1134  O   THR A  84    -114.738   0.389  74.052  1.00  0.00           O  
ATOM   1135  CB  THR A  84    -117.273   1.279  73.563  1.00  0.00           C  
ATOM   1136  CG2 THR A  84    -116.564   2.218  74.527  1.00  0.00           C  
ATOM   1137  OG1 THR A  84    -118.470   1.907  73.084  1.00  0.00           O  
ATOM   1138  H   THR A  84    -117.132   0.743  70.396  1.00  0.00           H  
ATOM   1139  HA  THR A  84    -115.928   1.854  71.976  1.00  0.00           H  
ATOM   1140  HB  THR A  84    -117.544   0.364  74.090  1.00  0.00           H  
ATOM   1141  HG1 THR A  84    -118.712   2.624  73.674  1.00  0.00           H  
ATOM   1142 1HG2 THR A  84    -117.225   2.451  75.362  1.00  0.00           H  
ATOM   1143 2HG2 THR A  84    -115.659   1.740  74.902  1.00  0.00           H  
ATOM   1144 3HG2 THR A  84    -116.299   3.138  74.008  1.00  0.00           H  
ATOM   1145  N   ASN A  85    -114.532  -0.676  72.082  1.00  0.00           N  
ATOM   1146  CA  ASN A  85    -113.262  -1.382  72.307  1.00  0.00           C  
ATOM   1147  C   ASN A  85    -113.444  -2.743  72.997  1.00  0.00           C  
ATOM   1148  O   ASN A  85    -112.675  -3.151  73.864  1.00  0.00           O  
ATOM   1149  CB  ASN A  85    -112.148  -0.465  72.885  1.00  0.00           C  
ATOM   1150  CG  ASN A  85    -111.614  -0.675  74.297  1.00  0.00           C  
ATOM   1151  ND2 ASN A  85    -112.425  -0.513  75.312  1.00  0.00           N  
ATOM   1152  OD1 ASN A  85    -110.433  -0.890  74.505  1.00  0.00           O  
ATOM   1153  H   ASN A  85    -114.977  -0.845  71.188  1.00  0.00           H  
ATOM   1154  HA  ASN A  85    -112.807  -1.593  71.338  1.00  0.00           H  
ATOM   1155 1HB  ASN A  85    -111.288  -0.541  72.231  1.00  0.00           H  
ATOM   1156 2HB  ASN A  85    -112.490   0.570  72.883  1.00  0.00           H  
ATOM   1157 1HD2 ASN A  85    -113.398  -0.308  75.120  1.00  0.00           H  
ATOM   1158 2HD2 ASN A  85    -112.068  -0.733  76.223  1.00  0.00           H  
ATOM   1159  N   GLN A  86    -114.475  -3.497  72.613  1.00  0.00           N  
ATOM   1160  CA  GLN A  86    -114.686  -4.831  73.200  1.00  0.00           C  
ATOM   1161  C   GLN A  86    -113.595  -5.871  72.862  1.00  0.00           C  
ATOM   1162  O   GLN A  86    -113.542  -6.937  73.473  1.00  0.00           O  
ATOM   1163  CB  GLN A  86    -116.048  -5.371  72.755  1.00  0.00           C  
ATOM   1164  CG  GLN A  86    -116.134  -5.701  71.275  1.00  0.00           C  
ATOM   1165  CD  GLN A  86    -117.518  -6.166  70.864  1.00  0.00           C  
ATOM   1166  NE2 GLN A  86    -117.828  -6.036  69.579  1.00  0.00           N  
ATOM   1167  OE1 GLN A  86    -118.301  -6.637  71.693  1.00  0.00           O  
ATOM   1168  H   GLN A  86    -115.107  -3.156  71.895  1.00  0.00           H  
ATOM   1169  HA  GLN A  86    -114.676  -4.737  74.286  1.00  0.00           H  
ATOM   1170 1HB  GLN A  86    -116.281  -6.277  73.316  1.00  0.00           H  
ATOM   1171 2HB  GLN A  86    -116.822  -4.638  72.982  1.00  0.00           H  
ATOM   1172 1HG  GLN A  86    -115.888  -4.808  70.700  1.00  0.00           H  
ATOM   1173 2HG  GLN A  86    -115.425  -6.497  71.049  1.00  0.00           H  
ATOM   1174 1HE2 GLN A  86    -118.727  -6.326  69.249  1.00  0.00           H  
ATOM   1175 2HE2 GLN A  86    -117.163  -5.648  68.941  1.00  0.00           H  
ATOM   1176  N   ALA A  87    -112.649  -5.498  71.999  1.00  0.00           N  
ATOM   1177  CA  ALA A  87    -111.238  -5.806  72.211  1.00  0.00           C  
ATOM   1178  C   ALA A  87    -110.443  -4.505  72.163  1.00  0.00           C  
ATOM   1179  O   ALA A  87    -110.866  -3.574  71.489  1.00  0.00           O  
ATOM   1180  CB  ALA A  87    -110.781  -6.823  71.157  1.00  0.00           C  
ATOM   1181  H   ALA A  87    -112.807  -4.621  71.523  1.00  0.00           H  
ATOM   1182  HA  ALA A  87    -111.135  -6.258  73.197  1.00  0.00           H  
ATOM   1183 1HB  ALA A  87    -109.729  -7.064  71.303  1.00  0.00           H  
ATOM   1184 2HB  ALA A  87    -111.371  -7.734  71.253  1.00  0.00           H  
ATOM   1185 3HB  ALA A  87    -110.922  -6.409  70.157  1.00  0.00           H  
ATOM   1186  N   THR A  88    -109.274  -4.460  72.809  1.00  0.00           N  
ATOM   1187  CA  THR A  88    -108.438  -3.249  72.959  1.00  0.00           C  
ATOM   1188  C   THR A  88    -107.961  -2.579  71.654  1.00  0.00           C  
ATOM   1189  O   THR A  88    -107.226  -1.591  71.708  1.00  0.00           O  
ATOM   1190  CB  THR A  88    -107.200  -3.578  73.813  1.00  0.00           C  
ATOM   1191  CG2 THR A  88    -107.617  -4.044  75.199  1.00  0.00           C  
ATOM   1192  OG1 THR A  88    -106.437  -4.610  73.175  1.00  0.00           O  
ATOM   1193  H   THR A  88    -109.013  -5.268  73.351  1.00  0.00           H  
ATOM   1194  HA  THR A  88    -109.027  -2.483  73.464  1.00  0.00           H  
ATOM   1195  HB  THR A  88    -106.577  -2.689  73.907  1.00  0.00           H  
ATOM   1196  HG1 THR A  88    -105.694  -4.217  72.710  1.00  0.00           H  
ATOM   1197 1HG2 THR A  88    -106.729  -4.271  75.789  1.00  0.00           H  
ATOM   1198 2HG2 THR A  88    -108.188  -3.257  75.691  1.00  0.00           H  
ATOM   1199 3HG2 THR A  88    -108.233  -4.938  75.112  1.00  0.00           H  
ATOM   1200  N   ARG A  89    -108.376  -3.062  70.471  1.00  0.00           N  
ATOM   1201  CA  ARG A  89    -108.506  -2.189  69.297  1.00  0.00           C  
ATOM   1202  C   ARG A  89    -109.318  -0.959  69.696  1.00  0.00           C  
ATOM   1203  O   ARG A  89    -110.497  -1.131  69.997  1.00  0.00           O  
ATOM   1204  CB  ARG A  89    -109.186  -2.908  68.142  1.00  0.00           C  
ATOM   1205  CG  ARG A  89    -109.098  -2.193  66.803  1.00  0.00           C  
ATOM   1206  CD  ARG A  89    -109.729  -2.983  65.715  1.00  0.00           C  
ATOM   1207  NE  ARG A  89    -109.660  -2.297  64.435  1.00  0.00           N  
ATOM   1208  CZ  ARG A  89    -110.125  -2.796  63.273  1.00  0.00           C  
ATOM   1209  NH1 ARG A  89    -110.689  -3.984  63.247  1.00  0.00           N1+
ATOM   1210  NH2 ARG A  89    -110.014  -2.092  62.160  1.00  0.00           N  
ATOM   1211  H   ARG A  89    -109.051  -3.810  70.536  1.00  0.00           H  
ATOM   1212  HA  ARG A  89    -107.507  -1.894  68.973  1.00  0.00           H  
ATOM   1213 1HB  ARG A  89    -108.745  -3.896  68.017  1.00  0.00           H  
ATOM   1214 2HB  ARG A  89    -110.243  -3.048  68.372  1.00  0.00           H  
ATOM   1215 1HG  ARG A  89    -109.609  -1.232  66.869  1.00  0.00           H  
ATOM   1216 2HG  ARG A  89    -108.051  -2.030  66.545  1.00  0.00           H  
ATOM   1217 1HD  ARG A  89    -109.218  -3.940  65.617  1.00  0.00           H  
ATOM   1218 2HD  ARG A  89    -110.778  -3.156  65.953  1.00  0.00           H  
ATOM   1219  HE  ARG A  89    -109.233  -1.381  64.416  1.00  0.00           H  
ATOM   1220 1HH1 ARG A  89    -110.773  -4.522  64.097  1.00  0.00           H  
ATOM   1221 2HH1 ARG A  89    -111.037  -4.358  62.376  1.00  0.00           H  
ATOM   1222 1HH2 ARG A  89    -109.581  -1.179  62.181  1.00  0.00           H  
ATOM   1223 2HH2 ARG A  89    -110.362  -2.466  61.290  1.00  0.00           H  
ATOM   1224  N   PRO A  90    -108.685   0.223  69.809  1.00  0.00           N  
ATOM   1225  CA  PRO A  90    -109.045   1.210  70.816  1.00  0.00           C  
ATOM   1226  C   PRO A  90    -110.479   1.682  70.650  1.00  0.00           C  
ATOM   1227  O   PRO A  90    -111.050   1.551  69.562  1.00  0.00           O  
ATOM   1228  CB  PRO A  90    -108.046   2.342  70.557  1.00  0.00           C  
ATOM   1229  CG  PRO A  90    -106.850   1.653  69.994  1.00  0.00           C  
ATOM   1230  CD  PRO A  90    -107.418   0.519  69.183  1.00  0.00           C  
ATOM   1231  HA  PRO A  90    -108.899   0.776  71.816  1.00  0.00           H  
ATOM   1232 1HB  PRO A  90    -108.481   3.076  69.863  1.00  0.00           H  
ATOM   1233 2HB  PRO A  90    -107.830   2.875  71.495  1.00  0.00           H  
ATOM   1234 1HG  PRO A  90    -106.259   2.354  69.387  1.00  0.00           H  
ATOM   1235 2HG  PRO A  90    -106.195   1.306  70.806  1.00  0.00           H  
ATOM   1236 1HD  PRO A  90    -107.657   0.876  68.170  1.00  0.00           H  
ATOM   1237 2HD  PRO A  90    -106.690  -0.304  69.143  1.00  0.00           H  
ATOM   1238  N   PRO A  91    -111.074   2.277  71.698  1.00  0.00           N  
ATOM   1239  CA  PRO A  91    -112.423   2.806  71.571  1.00  0.00           C  
ATOM   1240  C   PRO A  91    -112.529   3.781  70.412  1.00  0.00           C  
ATOM   1241  O   PRO A  91    -113.587   3.889  69.804  1.00  0.00           O  
ATOM   1242  CB  PRO A  91    -112.647   3.504  72.916  1.00  0.00           C  
ATOM   1243  CG  PRO A  91    -111.773   2.757  73.865  1.00  0.00           C  
ATOM   1244  CD  PRO A  91    -110.539   2.436  73.065  1.00  0.00           C  
ATOM   1245  HA  PRO A  91    -113.128   1.972  71.437  1.00  0.00           H  
ATOM   1246 1HB  PRO A  91    -112.380   4.569  72.837  1.00  0.00           H  
ATOM   1247 2HB  PRO A  91    -113.710   3.460  73.190  1.00  0.00           H  
ATOM   1248 1HG  PRO A  91    -111.555   3.376  74.748  1.00  0.00           H  
ATOM   1249 2HG  PRO A  91    -112.288   1.857  74.228  1.00  0.00           H  
ATOM   1250 1HD  PRO A  91    -109.830   3.275  73.129  1.00  0.00           H  
ATOM   1251 2HD  PRO A  91    -110.083   1.512  73.448  1.00  0.00           H  
ATOM   1252  N   GLY A  92    -111.411   4.483  70.179  1.00  0.00           N  
ATOM   1253  CA  GLY A  92    -111.213   5.603  69.283  1.00  0.00           C  
ATOM   1254  C   GLY A  92    -111.910   6.853  69.801  1.00  0.00           C  
ATOM   1255  O   GLY A  92    -111.273   7.880  70.001  1.00  0.00           O  
ATOM   1256  H   GLY A  92    -110.617   4.241  70.746  1.00  0.00           H  
ATOM   1257 1HA  GLY A  92    -110.146   5.796  69.172  1.00  0.00           H  
ATOM   1258 2HA  GLY A  92    -111.597   5.350  68.295  1.00  0.00           H  
ATOM   1259  N   GLY A  93    -113.208   6.714  70.084  1.00  0.00           N  
ATOM   1260  CA  GLY A  93    -114.112   7.717  70.630  1.00  0.00           C  
ATOM   1261  C   GLY A  93    -114.053   9.035  69.865  1.00  0.00           C  
ATOM   1262  O   GLY A  93    -114.130  10.110  70.452  1.00  0.00           O  
ATOM   1263  H   GLY A  93    -113.605   5.797  69.892  1.00  0.00           H  
ATOM   1264 1HA  GLY A  93    -115.134   7.337  70.605  1.00  0.00           H  
ATOM   1265 2HA  GLY A  93    -113.863   7.901  71.674  1.00  0.00           H  
ATOM   1266  N   CYS A  94    -113.784   8.937  68.564  1.00  0.00           N  
ATOM   1267  CA  CYS A  94    -113.295  10.064  67.790  1.00  0.00           C  
ATOM   1268  C   CYS A  94    -114.328  11.193  67.706  1.00  0.00           C  
ATOM   1269  O   CYS A  94    -115.525  10.934  67.576  1.00  0.00           O  
ATOM   1270  CB  CYS A  94    -112.862   9.571  66.401  1.00  0.00           C  
ATOM   1271  SG  CYS A  94    -111.880  10.785  65.486  1.00  0.00           S  
ATOM   1272  H   CYS A  94    -113.740   8.015  68.165  1.00  0.00           H  
ATOM   1273  HA  CYS A  94    -112.404  10.458  68.277  1.00  0.00           H  
ATOM   1274 1HB  CYS A  94    -112.251   8.676  66.520  1.00  0.00           H  
ATOM   1275 2HB  CYS A  94    -113.743   9.296  65.821  1.00  0.00           H  
ATOM   1276  N   HIS A  95    -113.843  12.436  67.792  1.00  0.00           N  
ATOM   1277  CA  HIS A  95    -114.632  13.629  68.105  1.00  0.00           C  
ATOM   1278  C   HIS A  95    -115.907  13.806  67.264  1.00  0.00           C  
ATOM   1279  O   HIS A  95    -116.919  14.211  67.822  1.00  0.00           O  
ATOM   1280  CB  HIS A  95    -113.757  14.877  67.945  1.00  0.00           C  
ATOM   1281  CG  HIS A  95    -114.465  16.154  68.274  1.00  0.00           C  
ATOM   1282  CD2 HIS A  95    -115.673  16.384  68.840  1.00  0.00           C  
ATOM   1283  ND1 HIS A  95    -113.919  17.394  68.017  1.00  0.00           N  
ATOM   1284  CE1 HIS A  95    -114.763  18.333  68.410  1.00  0.00           C  
ATOM   1285  NE2 HIS A  95    -115.834  17.746  68.913  1.00  0.00           N  
ATOM   1286  H   HIS A  95    -112.839  12.533  67.832  1.00  0.00           H  
ATOM   1287  HA  HIS A  95    -114.978  13.576  69.137  1.00  0.00           H  
ATOM   1288 1HB  HIS A  95    -112.884  14.794  68.593  1.00  0.00           H  
ATOM   1289 2HB  HIS A  95    -113.398  14.940  66.919  1.00  0.00           H  
ATOM   1290  HD2 HIS A  95    -116.385  15.630  69.175  1.00  0.00           H  
ATOM   1291  HE1 HIS A  95    -114.602  19.408  68.332  1.00  0.00           H  
ATOM   1292  HE2 HIS A  95    -116.643  18.218  69.291  1.00  0.00           H  
ATOM   1293  N   THR A  96    -115.848  13.451  65.975  1.00  0.00           N  
ATOM   1294  CA  THR A  96    -116.888  13.364  64.914  1.00  0.00           C  
ATOM   1295  C   THR A  96    -116.482  14.238  63.731  1.00  0.00           C  
ATOM   1296  O   THR A  96    -116.432  13.736  62.614  1.00  0.00           O  
ATOM   1297  CB  THR A  96    -118.347  13.735  65.265  1.00  0.00           C  
ATOM   1298  CG2 THR A  96    -119.074  12.707  66.132  1.00  0.00           C  
ATOM   1299  OG1 THR A  96    -118.419  14.999  65.870  1.00  0.00           O  
ATOM   1300  H   THR A  96    -114.943  13.115  65.684  1.00  0.00           H  
ATOM   1301  HA  THR A  96    -116.963  12.327  64.586  1.00  0.00           H  
ATOM   1302  HB  THR A  96    -118.906  13.798  64.330  1.00  0.00           H  
ATOM   1303  HG1 THR A  96    -117.997  14.887  66.741  1.00  0.00           H  
ATOM   1304 1HG2 THR A  96    -119.352  11.855  65.514  1.00  0.00           H  
ATOM   1305 2HG2 THR A  96    -118.450  12.366  66.957  1.00  0.00           H  
ATOM   1306 3HG2 THR A  96    -119.991  13.144  66.528  1.00  0.00           H  
ATOM   1307  N   ASP A  97    -116.095  15.497  63.983  1.00  0.00           N  
ATOM   1308  CA  ASP A  97    -115.442  16.334  62.974  1.00  0.00           C  
ATOM   1309  C   ASP A  97    -114.096  15.739  62.515  1.00  0.00           C  
ATOM   1310  O   ASP A  97    -113.746  15.785  61.335  1.00  0.00           O  
ATOM   1311  CB  ASP A  97    -115.221  17.746  63.523  1.00  0.00           C  
ATOM   1312  CG  ASP A  97    -114.705  18.717  62.469  1.00  0.00           C  
ATOM   1313  OD1 ASP A  97    -115.359  18.877  61.466  1.00  0.00           O  
ATOM   1314  OD2 ASP A  97    -113.662  19.289  62.678  1.00  0.00           O1-
ATOM   1315  H   ASP A  97    -116.338  15.902  64.877  1.00  0.00           H  
ATOM   1316  HA  ASP A  97    -116.092  16.394  62.101  1.00  0.00           H  
ATOM   1317 1HB  ASP A  97    -116.159  18.132  63.923  1.00  0.00           H  
ATOM   1318 2HB  ASP A  97    -114.505  17.709  64.344  1.00  0.00           H  
ATOM   1319  N   GLU A  98    -113.334  15.162  63.452  1.00  0.00           N  
ATOM   1320  CA  GLU A  98    -112.044  14.542  63.157  1.00  0.00           C  
ATOM   1321  C   GLU A  98    -112.180  13.325  62.235  1.00  0.00           C  
ATOM   1322  O   GLU A  98    -112.901  12.362  62.518  1.00  0.00           O  
ATOM   1323  CB  GLU A  98    -111.352  14.128  64.458  1.00  0.00           C  
ATOM   1324  CG  GLU A  98    -110.905  15.293  65.330  1.00  0.00           C  
ATOM   1325  CD  GLU A  98    -110.192  14.849  66.577  1.00  0.00           C  
ATOM   1326  OE1 GLU A  98    -110.808  14.209  67.395  1.00  0.00           O  
ATOM   1327  OE2 GLU A  98    -109.030  15.151  66.712  1.00  0.00           O1-
ATOM   1328  H   GLU A  98    -113.689  15.113  64.389  1.00  0.00           H  
ATOM   1329  HA  GLU A  98    -111.419  15.273  62.642  1.00  0.00           H  
ATOM   1330 1HB  GLU A  98    -112.027  13.508  65.047  1.00  0.00           H  
ATOM   1331 2HB  GLU A  98    -110.473  13.527  64.227  1.00  0.00           H  
ATOM   1332 1HG  GLU A  98    -110.239  15.932  64.752  1.00  0.00           H  
ATOM   1333 2HG  GLU A  98    -111.779  15.881  65.607  1.00  0.00           H  
ATOM   1334  N   PHE A  99    -111.443  13.367  61.122  1.00  0.00           N  
ATOM   1335  CA  PHE A  99    -111.437  12.311  60.123  1.00  0.00           C  
ATOM   1336  C   PHE A  99    -111.014  10.987  60.740  1.00  0.00           C  
ATOM   1337  O   PHE A  99    -109.925  10.879  61.306  1.00  0.00           O  
ATOM   1338  CB  PHE A  99    -110.578  12.682  58.913  1.00  0.00           C  
ATOM   1339  CG  PHE A  99    -110.639  11.613  57.839  1.00  0.00           C  
ATOM   1340  CD1 PHE A  99    -111.802  11.467  57.057  1.00  0.00           C  
ATOM   1341  CD2 PHE A  99    -109.556  10.731  57.658  1.00  0.00           C  
ATOM   1342  CE1 PHE A  99    -111.869  10.457  56.078  1.00  0.00           C  
ATOM   1343  CE2 PHE A  99    -109.629   9.722  56.681  1.00  0.00           C  
ATOM   1344  CZ  PHE A  99    -110.782   9.587  55.891  1.00  0.00           C  
ATOM   1345  H   PHE A  99    -110.714  14.065  61.070  1.00  0.00           H  
ATOM   1346  HA  PHE A  99    -112.448  12.203  59.728  1.00  0.00           H  
ATOM   1347 1HB  PHE A  99    -110.934  13.623  58.496  1.00  0.00           H  
ATOM   1348 2HB  PHE A  99    -109.547  12.833  59.231  1.00  0.00           H  
ATOM   1349  HD1 PHE A  99    -112.639  12.131  57.207  1.00  0.00           H  
ATOM   1350  HD2 PHE A  99    -108.661  10.834  58.256  1.00  0.00           H  
ATOM   1351  HE1 PHE A  99    -112.744  10.363  55.453  1.00  0.00           H  
ATOM   1352  HE2 PHE A  99    -108.782   9.077  56.508  1.00  0.00           H  
ATOM   1353  HZ  PHE A  99    -110.799   8.848  55.099  1.00  0.00           H  
ATOM   1354  N   GLN A 100    -111.883   9.977  60.642  1.00  0.00           N  
ATOM   1355  CA  GLN A 100    -111.546   8.676  61.197  1.00  0.00           C  
ATOM   1356  C   GLN A 100    -110.673   7.856  60.246  1.00  0.00           C  
ATOM   1357  O   GLN A 100    -111.061   7.540  59.124  1.00  0.00           O  
ATOM   1358  CB  GLN A 100    -112.822   7.901  61.534  1.00  0.00           C  
ATOM   1359  CG  GLN A 100    -112.577   6.553  62.189  1.00  0.00           C  
ATOM   1360  CD  GLN A 100    -113.867   5.850  62.569  1.00  0.00           C  
ATOM   1361  NE2 GLN A 100    -113.881   5.236  63.746  1.00  0.00           N  
ATOM   1362  OE1 GLN A 100    -114.841   5.859  61.811  1.00  0.00           O  
ATOM   1363  H   GLN A 100    -112.780  10.121  60.199  1.00  0.00           H  
ATOM   1364  HA  GLN A 100    -110.975   8.829  62.113  1.00  0.00           H  
ATOM   1365 1HB  GLN A 100    -113.442   8.494  62.207  1.00  0.00           H  
ATOM   1366 2HB  GLN A 100    -113.397   7.733  60.623  1.00  0.00           H  
ATOM   1367 1HG  GLN A 100    -112.033   5.915  61.492  1.00  0.00           H  
ATOM   1368 2HG  GLN A 100    -111.990   6.702  63.095  1.00  0.00           H  
ATOM   1369 1HE2 GLN A 100    -114.704   4.755  64.051  1.00  0.00           H  
ATOM   1370 2HE2 GLN A 100    -113.068   5.253  64.329  1.00  0.00           H  
ATOM   1371  N   CYS A 101    -109.517   7.442  60.736  1.00  0.00           N  
ATOM   1372  CA  CYS A 101    -108.699   6.423  60.122  1.00  0.00           C  
ATOM   1373  C   CYS A 101    -109.371   5.044  60.192  1.00  0.00           C  
ATOM   1374  O   CYS A 101    -109.777   4.583  61.259  1.00  0.00           O  
ATOM   1375  CB  CYS A 101    -107.374   6.428  60.860  1.00  0.00           C  
ATOM   1376  SG  CYS A 101    -106.113   5.365  60.167  1.00  0.00           S  
ATOM   1377  H   CYS A 101    -109.214   7.802  61.635  1.00  0.00           H  
ATOM   1378  HA  CYS A 101    -108.557   6.680  59.072  1.00  0.00           H  
ATOM   1379 1HB  CYS A 101    -106.986   7.450  60.851  1.00  0.00           H  
ATOM   1380 2HB  CYS A 101    -107.535   6.135  61.898  1.00  0.00           H  
ATOM   1381  N   ARG A 102    -109.525   4.392  59.037  1.00  0.00           N  
ATOM   1382  CA  ARG A 102    -110.483   3.285  58.846  1.00  0.00           C  
ATOM   1383  C   ARG A 102    -110.134   1.960  59.507  1.00  0.00           C  
ATOM   1384  O   ARG A 102    -111.054   1.207  59.816  1.00  0.00           O  
ATOM   1385  CB  ARG A 102    -110.664   3.024  57.358  1.00  0.00           C  
ATOM   1386  CG  ARG A 102    -111.387   4.125  56.599  1.00  0.00           C  
ATOM   1387  CD  ARG A 102    -111.569   3.777  55.167  1.00  0.00           C  
ATOM   1388  NE  ARG A 102    -112.257   4.828  54.437  1.00  0.00           N  
ATOM   1389  CZ  ARG A 102    -111.646   5.867  53.832  1.00  0.00           C  
ATOM   1390  NH1 ARG A 102    -110.337   5.977  53.879  1.00  0.00           N1+
ATOM   1391  NH2 ARG A 102    -112.363   6.774  53.192  1.00  0.00           N  
ATOM   1392  H   ARG A 102    -109.113   4.817  58.215  1.00  0.00           H  
ATOM   1393  HA  ARG A 102    -111.440   3.578  59.278  1.00  0.00           H  
ATOM   1394 1HB  ARG A 102    -109.689   2.887  56.892  1.00  0.00           H  
ATOM   1395 2HB  ARG A 102    -111.226   2.101  57.217  1.00  0.00           H  
ATOM   1396 1HG  ARG A 102    -112.371   4.285  57.041  1.00  0.00           H  
ATOM   1397 2HG  ARG A 102    -110.808   5.048  56.659  1.00  0.00           H  
ATOM   1398 1HD  ARG A 102    -110.594   3.622  54.704  1.00  0.00           H  
ATOM   1399 2HD  ARG A 102    -112.158   2.865  55.087  1.00  0.00           H  
ATOM   1400  HE  ARG A 102    -113.266   4.778  54.379  1.00  0.00           H  
ATOM   1401 1HH1 ARG A 102    -109.789   5.285  54.369  1.00  0.00           H  
ATOM   1402 2HH1 ARG A 102    -109.880   6.754  53.427  1.00  0.00           H  
ATOM   1403 1HH2 ARG A 102    -113.370   6.688  53.155  1.00  0.00           H  
ATOM   1404 2HH2 ARG A 102    -111.906   7.551  52.737  1.00  0.00           H  
ATOM   1405  N   LEU A 103    -108.847   1.676  59.696  1.00  0.00           N  
ATOM   1406  CA  LEU A 103    -108.376   0.450  60.347  1.00  0.00           C  
ATOM   1407  C   LEU A 103    -107.931   0.723  61.782  1.00  0.00           C  
ATOM   1408  O   LEU A 103    -108.212  -0.075  62.675  1.00  0.00           O  
ATOM   1409  CB  LEU A 103    -107.214  -0.160  59.553  1.00  0.00           C  
ATOM   1410  CG  LEU A 103    -107.542  -0.588  58.117  1.00  0.00           C  
ATOM   1411  CD1 LEU A 103    -106.277  -1.090  57.435  1.00  0.00           C  
ATOM   1412  CD2 LEU A 103    -108.617  -1.666  58.140  1.00  0.00           C  
ATOM   1413  H   LEU A 103    -108.165   2.331  59.353  1.00  0.00           H  
ATOM   1414  HA  LEU A 103    -109.197  -0.265  60.372  1.00  0.00           H  
ATOM   1415 1HB  LEU A 103    -106.406   0.567  59.505  1.00  0.00           H  
ATOM   1416 2HB  LEU A 103    -106.853  -1.040  60.087  1.00  0.00           H  
ATOM   1417  HG  LEU A 103    -107.904   0.273  57.554  1.00  0.00           H  
ATOM   1418 1HD1 LEU A 103    -106.511  -1.394  56.414  1.00  0.00           H  
ATOM   1419 2HD1 LEU A 103    -105.533  -0.294  57.415  1.00  0.00           H  
ATOM   1420 3HD1 LEU A 103    -105.882  -1.944  57.985  1.00  0.00           H  
ATOM   1421 1HD2 LEU A 103    -108.850  -1.969  57.120  1.00  0.00           H  
ATOM   1422 2HD2 LEU A 103    -108.255  -2.528  58.701  1.00  0.00           H  
ATOM   1423 3HD2 LEU A 103    -109.514  -1.274  58.617  1.00  0.00           H  
ATOM   1424  N   ASP A 104    -107.260   1.857  62.016  1.00  0.00           N  
ATOM   1425  CA  ASP A 104    -106.754   2.140  63.357  1.00  0.00           C  
ATOM   1426  C   ASP A 104    -107.836   2.660  64.322  1.00  0.00           C  
ATOM   1427  O   ASP A 104    -107.709   2.510  65.534  1.00  0.00           O  
ATOM   1428  CB  ASP A 104    -105.615   3.159  63.273  1.00  0.00           C  
ATOM   1429  CG  ASP A 104    -104.317   2.556  62.754  1.00  0.00           C  
ATOM   1430  OD1 ASP A 104    -104.182   2.422  61.561  1.00  0.00           O  
ATOM   1431  OD2 ASP A 104    -103.473   2.235  63.556  1.00  0.00           O1-
ATOM   1432  H   ASP A 104    -106.977   2.447  61.250  1.00  0.00           H  
ATOM   1433  HA  ASP A 104    -106.371   1.213  63.785  1.00  0.00           H  
ATOM   1434 1HB  ASP A 104    -105.907   3.978  62.615  1.00  0.00           H  
ATOM   1435 2HB  ASP A 104    -105.433   3.583  64.261  1.00  0.00           H  
ATOM   1436  N   GLY A 105    -108.913   3.254  63.797  1.00  0.00           N  
ATOM   1437  CA  GLY A 105    -109.882   4.023  64.582  1.00  0.00           C  
ATOM   1438  C   GLY A 105    -109.338   5.356  65.109  1.00  0.00           C  
ATOM   1439  O   GLY A 105    -110.004   6.052  65.876  1.00  0.00           O  
ATOM   1440  H   GLY A 105    -108.997   3.313  62.791  1.00  0.00           H  
ATOM   1441 1HA  GLY A 105    -110.761   4.230  63.972  1.00  0.00           H  
ATOM   1442 2HA  GLY A 105    -110.214   3.430  65.433  1.00  0.00           H  
ATOM   1443  N   LEU A 106    -108.125   5.715  64.693  1.00  0.00           N  
ATOM   1444  CA  LEU A 106    -107.421   6.934  65.074  1.00  0.00           C  
ATOM   1445  C   LEU A 106    -107.974   8.185  64.386  1.00  0.00           C  
ATOM   1446  O   LEU A 106    -108.101   8.224  63.166  1.00  0.00           O  
ATOM   1447  CB  LEU A 106    -105.930   6.789  64.746  1.00  0.00           C  
ATOM   1448  CG  LEU A 106    -105.044   7.977  65.141  1.00  0.00           C  
ATOM   1449  CD1 LEU A 106    -105.021   8.111  66.658  1.00  0.00           C  
ATOM   1450  CD2 LEU A 106    -103.641   7.770  64.590  1.00  0.00           C  
ATOM   1451  H   LEU A 106    -107.634   5.067  64.100  1.00  0.00           H  
ATOM   1452  HA  LEU A 106    -107.537   7.079  66.147  1.00  0.00           H  
ATOM   1453 1HB  LEU A 106    -105.546   5.906  65.254  1.00  0.00           H  
ATOM   1454 2HB  LEU A 106    -105.823   6.640  63.671  1.00  0.00           H  
ATOM   1455  HG  LEU A 106    -105.463   8.896  64.732  1.00  0.00           H  
ATOM   1456 1HD1 LEU A 106    -104.391   8.955  66.939  1.00  0.00           H  
ATOM   1457 2HD1 LEU A 106    -106.034   8.278  67.024  1.00  0.00           H  
ATOM   1458 3HD1 LEU A 106    -104.621   7.198  67.098  1.00  0.00           H  
ATOM   1459 1HD2 LEU A 106    -103.011   8.615  64.870  1.00  0.00           H  
ATOM   1460 2HD2 LEU A 106    -103.220   6.852  65.000  1.00  0.00           H  
ATOM   1461 3HD2 LEU A 106    -103.685   7.696  63.503  1.00  0.00           H  
ATOM   1462  N   CYS A 107    -108.254   9.231  65.156  1.00  0.00           N  
ATOM   1463  CA  CYS A 107    -108.531  10.556  64.604  1.00  0.00           C  
ATOM   1464  C   CYS A 107    -107.298  11.168  63.939  1.00  0.00           C  
ATOM   1465  O   CYS A 107    -106.220  11.161  64.535  1.00  0.00           O  
ATOM   1466  CB  CYS A 107    -108.899  11.512  65.749  1.00  0.00           C  
ATOM   1467  SG  CYS A 107    -110.339  11.135  66.771  1.00  0.00           S  
ATOM   1468  H   CYS A 107    -108.115   9.147  66.147  1.00  0.00           H  
ATOM   1469  HA  CYS A 107    -109.311  10.460  63.850  1.00  0.00           H  
ATOM   1470 1HB  CYS A 107    -108.039  11.597  66.413  1.00  0.00           H  
ATOM   1471 2HB  CYS A 107    -109.111  12.501  65.342  1.00  0.00           H  
ATOM   1472  N   ILE A 108    -107.509  11.843  62.812  1.00  0.00           N  
ATOM   1473  CA  ILE A 108    -106.601  12.886  62.330  1.00  0.00           C  
ATOM   1474  C   ILE A 108    -107.404  14.066  61.798  1.00  0.00           C  
ATOM   1475  O   ILE A 108    -108.552  13.872  61.385  1.00  0.00           O  
ATOM   1476  CB  ILE A 108    -105.640  12.338  61.239  1.00  0.00           C  
ATOM   1477  CG1 ILE A 108    -106.398  11.773  60.011  1.00  0.00           C  
ATOM   1478  CG2 ILE A 108    -104.660  11.310  61.835  1.00  0.00           C  
ATOM   1479  CD1 ILE A 108    -105.473  11.284  58.893  1.00  0.00           C  
ATOM   1480  H   ILE A 108    -108.414  11.784  62.354  1.00  0.00           H  
ATOM   1481  HA  ILE A 108    -105.985  13.220  63.164  1.00  0.00           H  
ATOM   1482  HB  ILE A 108    -105.036  13.175  60.890  1.00  0.00           H  
ATOM   1483 1HG1 ILE A 108    -107.028  12.557  59.591  1.00  0.00           H  
ATOM   1484 2HG1 ILE A 108    -107.039  10.946  60.316  1.00  0.00           H  
ATOM   1485 1HG2 ILE A 108    -103.849  11.115  61.131  1.00  0.00           H  
ATOM   1486 2HG2 ILE A 108    -104.216  11.706  62.747  1.00  0.00           H  
ATOM   1487 3HG2 ILE A 108    -105.174  10.377  62.064  1.00  0.00           H  
ATOM   1488 1HD1 ILE A 108    -106.072  10.903  58.066  1.00  0.00           H  
ATOM   1489 2HD1 ILE A 108    -104.855  12.111  58.544  1.00  0.00           H  
ATOM   1490 3HD1 ILE A 108    -104.833  10.489  59.273  1.00  0.00           H  
ATOM   1491  N   PRO A 109    -106.826  15.276  61.744  1.00  0.00           N  
ATOM   1492  CA  PRO A 109    -107.545  16.418  61.224  1.00  0.00           C  
ATOM   1493  C   PRO A 109    -108.079  16.207  59.817  1.00  0.00           C  
ATOM   1494  O   PRO A 109    -107.398  15.676  58.938  1.00  0.00           O  
ATOM   1495  CB  PRO A 109    -106.479  17.517  61.255  1.00  0.00           C  
ATOM   1496  CG  PRO A 109    -105.550  17.095  62.342  1.00  0.00           C  
ATOM   1497  CD  PRO A 109    -105.491  15.596  62.222  1.00  0.00           C  
ATOM   1498  HA  PRO A 109    -108.383  16.655  61.897  1.00  0.00           H  
ATOM   1499 1HB  PRO A 109    -105.984  17.589  60.275  1.00  0.00           H  
ATOM   1500 2HB  PRO A 109    -106.949  18.493  61.450  1.00  0.00           H  
ATOM   1501 1HG  PRO A 109    -104.567  17.570  62.208  1.00  0.00           H  
ATOM   1502 2HG  PRO A 109    -105.933  17.427  63.319  1.00  0.00           H  
ATOM   1503 1HD  PRO A 109    -104.716  15.316  61.493  1.00  0.00           H  
ATOM   1504 2HD  PRO A 109    -105.272  15.157  63.207  1.00  0.00           H  
ATOM   1505  N   LEU A 110    -109.294  16.731  59.619  1.00  0.00           N  
ATOM   1506  CA  LEU A 110    -110.042  16.865  58.364  1.00  0.00           C  
ATOM   1507  C   LEU A 110    -109.141  16.966  57.126  1.00  0.00           C  
ATOM   1508  O   LEU A 110    -109.447  16.393  56.080  1.00  0.00           O  
ATOM   1509  CB  LEU A 110    -110.945  18.104  58.432  1.00  0.00           C  
ATOM   1510  CG  LEU A 110    -111.798  18.375  57.187  1.00  0.00           C  
ATOM   1511  CD1 LEU A 110    -112.748  17.207  56.958  1.00  0.00           C  
ATOM   1512  CD2 LEU A 110    -112.565  19.676  57.370  1.00  0.00           C  
ATOM   1513  H   LEU A 110    -109.762  17.050  60.463  1.00  0.00           H  
ATOM   1514  HA  LEU A 110    -110.663  15.979  58.235  1.00  0.00           H  
ATOM   1515 1HB  LEU A 110    -111.620  17.995  59.279  1.00  0.00           H  
ATOM   1516 2HB  LEU A 110    -110.320  18.980  58.603  1.00  0.00           H  
ATOM   1517  HG  LEU A 110    -111.152  18.454  56.313  1.00  0.00           H  
ATOM   1518 1HD1 LEU A 110    -113.356  17.399  56.073  1.00  0.00           H  
ATOM   1519 2HD1 LEU A 110    -112.173  16.293  56.810  1.00  0.00           H  
ATOM   1520 3HD1 LEU A 110    -113.399  17.092  57.825  1.00  0.00           H  
ATOM   1521 1HD2 LEU A 110    -113.171  19.869  56.484  1.00  0.00           H  
ATOM   1522 2HD2 LEU A 110    -113.214  19.597  58.243  1.00  0.00           H  
ATOM   1523 3HD2 LEU A 110    -111.861  20.496  57.513  1.00  0.00           H  
ATOM   1524  N   ARG A 111    -108.061  17.753  57.263  1.00  0.00           N  
ATOM   1525  CA  ARG A 111    -107.081  18.058  56.232  1.00  0.00           C  
ATOM   1526  C   ARG A 111    -106.591  16.862  55.446  1.00  0.00           C  
ATOM   1527  O   ARG A 111    -106.609  16.921  54.232  1.00  0.00           O  
ATOM   1528  CB  ARG A 111    -105.876  18.743  56.857  1.00  0.00           C  
ATOM   1529  CG  ARG A 111    -104.784  19.140  55.874  1.00  0.00           C  
ATOM   1530  CD  ARG A 111    -103.653  19.821  56.555  1.00  0.00           C  
ATOM   1531  NE  ARG A 111    -102.587  20.160  55.628  1.00  0.00           N  
ATOM   1532  CZ  ARG A 111    -101.433  20.765  55.975  1.00  0.00           C  
ATOM   1533  NH1 ARG A 111    -101.214  21.091  57.230  1.00  0.00           N1+
ATOM   1534  NH2 ARG A 111    -100.524  21.032  55.054  1.00  0.00           N  
ATOM   1535  H   ARG A 111    -107.884  18.098  58.194  1.00  0.00           H  
ATOM   1536  HA  ARG A 111    -107.539  18.733  55.508  1.00  0.00           H  
ATOM   1537 1HB  ARG A 111    -106.197  19.646  57.374  1.00  0.00           H  
ATOM   1538 2HB  ARG A 111    -105.426  18.084  57.601  1.00  0.00           H  
ATOM   1539 1HG  ARG A 111    -104.398  18.248  55.379  1.00  0.00           H  
ATOM   1540 2HG  ARG A 111    -105.196  19.820  55.129  1.00  0.00           H  
ATOM   1541 1HD  ARG A 111    -104.009  20.741  57.019  1.00  0.00           H  
ATOM   1542 2HD  ARG A 111    -103.242  19.165  57.322  1.00  0.00           H  
ATOM   1543  HE  ARG A 111    -102.720  19.926  54.653  1.00  0.00           H  
ATOM   1544 1HH1 ARG A 111    -101.910  20.885  57.934  1.00  0.00           H  
ATOM   1545 2HH1 ARG A 111    -100.349  21.544  57.490  1.00  0.00           H  
ATOM   1546 1HH2 ARG A 111    -100.693  20.783  54.090  1.00  0.00           H  
ATOM   1547 2HH2 ARG A 111     -99.661  21.485  55.314  1.00  0.00           H  
ATOM   1548  N   TRP A 112    -106.147  15.817  56.119  1.00  0.00           N  
ATOM   1549  CA  TRP A 112    -105.513  14.652  55.501  1.00  0.00           C  
ATOM   1550  C   TRP A 112    -106.547  13.642  54.967  1.00  0.00           C  
ATOM   1551  O   TRP A 112    -106.202  12.505  54.673  1.00  0.00           O  
ATOM   1552  CB  TRP A 112    -104.696  13.986  56.616  1.00  0.00           C  
ATOM   1553  CG  TRP A 112    -103.398  14.617  57.007  1.00  0.00           C  
ATOM   1554  CD1 TRP A 112    -102.217  14.236  56.484  1.00  0.00           C  
ATOM   1555  CD2 TRP A 112    -103.071  15.579  58.060  1.00  0.00           C  
ATOM   1556  CE2 TRP A 112    -101.649  15.673  58.147  1.00  0.00           C  
ATOM   1557  CE3 TRP A 112    -103.817  16.374  58.959  1.00  0.00           C  
ATOM   1558  NE1 TRP A 112    -101.183  14.780  57.213  1.00  0.00           N  
ATOM   1559  CZ2 TRP A 112    -100.998  16.500  59.074  1.00  0.00           C  
ATOM   1560  CZ3 TRP A 112    -103.171  17.250  59.855  1.00  0.00           C  
ATOM   1561  CH2 TRP A 112    -101.768  17.308  59.923  1.00  0.00           C  
ATOM   1562  H   TRP A 112    -106.262  15.806  57.125  1.00  0.00           H  
ATOM   1563  HA  TRP A 112    -104.914  14.992  54.656  1.00  0.00           H  
ATOM   1564 1HB  TRP A 112    -105.319  13.906  57.507  1.00  0.00           H  
ATOM   1565 2HB  TRP A 112    -104.419  12.977  56.311  1.00  0.00           H  
ATOM   1566  HD1 TRP A 112    -102.106  13.483  55.709  1.00  0.00           H  
ATOM   1567  HE1 TRP A 112    -100.270  14.303  57.277  1.00  0.00           H  
ATOM   1568  HE3 TRP A 112    -104.891  16.288  58.963  1.00  0.00           H  
ATOM   1569  HZ2 TRP A 112     -99.918  16.487  59.131  1.00  0.00           H  
ATOM   1570  HZ3 TRP A 112    -103.745  17.868  60.525  1.00  0.00           H  
ATOM   1571  HH2 TRP A 112    -101.279  17.949  60.642  1.00  0.00           H  
ATOM   1572  N   ARG A 113    -107.835  14.004  54.899  1.00  0.00           N  
ATOM   1573  CA  ARG A 113    -108.947  13.071  54.640  1.00  0.00           C  
ATOM   1574  C   ARG A 113    -108.805  12.033  53.528  1.00  0.00           C  
ATOM   1575  O   ARG A 113    -109.435  10.996  53.646  1.00  0.00           O  
ATOM   1576  CB  ARG A 113    -110.198  13.883  54.339  1.00  0.00           C  
ATOM   1577  CG  ARG A 113    -110.146  14.681  53.046  1.00  0.00           C  
ATOM   1578  CD  ARG A 113    -111.333  15.562  52.896  1.00  0.00           C  
ATOM   1579  NE  ARG A 113    -111.304  16.303  51.645  1.00  0.00           N  
ATOM   1580  CZ  ARG A 113    -110.642  17.460  51.456  1.00  0.00           C  
ATOM   1581  NH1 ARG A 113    -109.960  17.996  52.444  1.00  0.00           N1+
ATOM   1582  NH2 ARG A 113    -110.678  18.058  50.278  1.00  0.00           N  
ATOM   1583  H   ARG A 113    -108.058  14.970  55.095  1.00  0.00           H  
ATOM   1584  HA  ARG A 113    -109.109  12.469  55.535  1.00  0.00           H  
ATOM   1585 1HB  ARG A 113    -111.058  13.217  54.280  1.00  0.00           H  
ATOM   1586 2HB  ARG A 113    -110.382  14.584  55.152  1.00  0.00           H  
ATOM   1587 1HG  ARG A 113    -109.253  15.306  53.039  1.00  0.00           H  
ATOM   1588 2HG  ARG A 113    -110.118  13.997  52.197  1.00  0.00           H  
ATOM   1589 1HD  ARG A 113    -112.239  14.957  52.914  1.00  0.00           H  
ATOM   1590 2HD  ARG A 113    -111.360  16.279  53.716  1.00  0.00           H  
ATOM   1591  HE  ARG A 113    -111.818  15.922  50.861  1.00  0.00           H  
ATOM   1592 1HH1 ARG A 113    -109.932  17.539  53.345  1.00  0.00           H  
ATOM   1593 2HH1 ARG A 113    -109.463  18.864  52.303  1.00  0.00           H  
ATOM   1594 1HH2 ARG A 113    -111.203  17.646  49.518  1.00  0.00           H  
ATOM   1595 2HH2 ARG A 113    -110.182  18.925  50.137  1.00  0.00           H  
ATOM   1596  N   CYS A 114    -108.131  12.360  52.430  1.00  0.00           N  
ATOM   1597  CA  CYS A 114    -108.076  11.546  51.213  1.00  0.00           C  
ATOM   1598  C   CYS A 114    -107.058  12.123  50.215  1.00  0.00           C  
ATOM   1599  O   CYS A 114    -107.235  11.976  49.004  1.00  0.00           O  
ATOM   1600  CB  CYS A 114    -109.485  11.532  50.537  1.00  0.00           C  
ATOM   1601  SG  CYS A 114    -110.686  10.234  50.942  1.00  0.00           S  
ATOM   1602  H   CYS A 114    -107.646  13.247  52.421  1.00  0.00           H  
ATOM   1603  HA  CYS A 114    -107.768  10.537  51.486  1.00  0.00           H  
ATOM   1604 1HB  CYS A 114    -109.953  12.501  50.693  1.00  0.00           H  
ATOM   1605 2HB  CYS A 114    -109.372  11.383  49.464  1.00  0.00           H  
ATOM   1606  N   ASP A 115    -106.094  12.916  50.683  1.00  0.00           N  
ATOM   1607  CA  ASP A 115    -105.396  13.878  49.823  1.00  0.00           C  
ATOM   1608  C   ASP A 115    -104.506  13.217  48.746  1.00  0.00           C  
ATOM   1609  O   ASP A 115    -103.978  13.911  47.877  1.00  0.00           O  
ATOM   1610  CB  ASP A 115    -104.688  14.921  50.693  1.00  0.00           C  
ATOM   1611  CG  ASP A 115    -105.666  15.926  51.326  1.00  0.00           C  
ATOM   1612  OD1 ASP A 115    -106.773  15.495  51.734  1.00  0.00           O  
ATOM   1613  OD2 ASP A 115    -105.261  17.115  51.429  1.00  0.00           O1-
ATOM   1614  H   ASP A 115    -105.945  12.975  51.677  1.00  0.00           H  
ATOM   1615  HA  ASP A 115    -106.141  14.470  49.291  1.00  0.00           H  
ATOM   1616 1HB  ASP A 115    -104.140  14.425  51.494  1.00  0.00           H  
ATOM   1617 2HB  ASP A 115    -103.961  15.465  50.089  1.00  0.00           H  
ATOM   1618  N   GLY A 116    -104.390  11.887  48.771  1.00  0.00           N  
ATOM   1619  CA  GLY A 116    -103.503  11.089  47.943  1.00  0.00           C  
ATOM   1620  C   GLY A 116    -102.096  11.101  48.545  1.00  0.00           C  
ATOM   1621  O   GLY A 116    -101.121  11.406  47.861  1.00  0.00           O  
ATOM   1622  H   GLY A 116    -104.851  11.388  49.531  1.00  0.00           H  
ATOM   1623 1HA  GLY A 116    -103.885  10.069  47.879  1.00  0.00           H  
ATOM   1624 2HA  GLY A 116    -103.491  11.491  46.931  1.00  0.00           H  
ATOM   1625  N   ASP A 117    -102.028  10.887  49.857  1.00  0.00           N  
ATOM   1626  CA  ASP A 117    -101.113  11.534  50.791  1.00  0.00           C  
ATOM   1627  C   ASP A 117    -100.629  10.610  51.924  1.00  0.00           C  
ATOM   1628  O   ASP A 117     -99.511  10.783  52.402  1.00  0.00           O  
ATOM   1629  CB  ASP A 117    -101.784  12.769  51.396  1.00  0.00           C  
ATOM   1630  CG  ASP A 117    -100.824  13.630  52.205  1.00  0.00           C  
ATOM   1631  OD1 ASP A 117     -99.646  13.576  51.944  1.00  0.00           O  
ATOM   1632  OD2 ASP A 117    -101.278  14.333  53.075  1.00  0.00           O1-
ATOM   1633  H   ASP A 117    -102.866  10.476  50.270  1.00  0.00           H  
ATOM   1634  HA  ASP A 117    -100.223  11.846  50.243  1.00  0.00           H  
ATOM   1635 1HB  ASP A 117    -102.213  13.377  50.599  1.00  0.00           H  
ATOM   1636 2HB  ASP A 117    -102.603  12.456  52.045  1.00  0.00           H  
ATOM   1637  N   THR A 118    -101.401   9.565  52.259  1.00  0.00           N  
ATOM   1638  CA  THR A 118    -100.996   8.418  53.097  1.00  0.00           C  
ATOM   1639  C   THR A 118    -100.433   8.810  54.474  1.00  0.00           C  
ATOM   1640  O   THR A 118     -99.287   8.501  54.807  1.00  0.00           O  
ATOM   1641  CB  THR A 118     -99.952   7.560  52.359  1.00  0.00           C  
ATOM   1642  CG2 THR A 118    -100.488   7.113  51.008  1.00  0.00           C  
ATOM   1643  OG1 THR A 118     -98.754   8.322  52.168  1.00  0.00           O  
ATOM   1644  H   THR A 118    -102.261   9.442  51.729  1.00  0.00           H  
ATOM   1645  HA  THR A 118    -101.877   7.806  53.293  1.00  0.00           H  
ATOM   1646  HB  THR A 118     -99.716   6.681  52.959  1.00  0.00           H  
ATOM   1647  HG1 THR A 118     -98.869   9.199  52.541  1.00  0.00           H  
ATOM   1648 1HG2 THR A 118     -99.736   6.508  50.500  1.00  0.00           H  
ATOM   1649 2HG2 THR A 118    -101.392   6.524  51.150  1.00  0.00           H  
ATOM   1650 3HG2 THR A 118    -100.717   7.988  50.400  1.00  0.00           H  
ATOM   1651  N   ASP A 119    -101.233   9.502  55.298  1.00  0.00           N  
ATOM   1652  CA  ASP A 119    -100.815   9.956  56.641  1.00  0.00           C  
ATOM   1653  C   ASP A 119    -101.882   9.885  57.754  1.00  0.00           C  
ATOM   1654  O   ASP A 119    -102.203  10.871  58.418  1.00  0.00           O  
ATOM   1655  CB  ASP A 119    -100.043  11.293  56.564  1.00  0.00           C  
ATOM   1656  CG  ASP A 119     -99.347  11.758  57.867  1.00  0.00           C  
ATOM   1657  OD1 ASP A 119     -98.958  10.895  58.692  1.00  0.00           O  
ATOM   1658  OD2 ASP A 119     -99.148  12.998  57.993  1.00  0.00           O1-
ATOM   1659  H   ASP A 119    -102.139   9.778  54.951  1.00  0.00           H  
ATOM   1660  HA  ASP A 119    -100.005   9.313  56.987  1.00  0.00           H  
ATOM   1661 1HB  ASP A 119     -99.270  11.200  55.800  1.00  0.00           H  
ATOM   1662 2HB  ASP A 119    -100.723  12.090  56.261  1.00  0.00           H  
ATOM   1663  N   CYS A 120    -102.440   8.690  57.975  1.00  0.00           N  
ATOM   1664  CA  CYS A 120    -102.832   8.252  59.319  1.00  0.00           C  
ATOM   1665  C   CYS A 120    -101.808   7.288  59.932  1.00  0.00           C  
ATOM   1666  O   CYS A 120    -101.346   7.468  61.060  1.00  0.00           O  
ATOM   1667  CB  CYS A 120    -104.190   7.520  59.287  1.00  0.00           C  
ATOM   1668  SG  CYS A 120    -104.508   6.454  60.729  1.00  0.00           S  
ATOM   1669  H   CYS A 120    -102.361   7.976  57.256  1.00  0.00           H  
ATOM   1670  HA  CYS A 120    -102.899   9.129  59.962  1.00  0.00           H  
ATOM   1671 1HB  CYS A 120    -104.997   8.239  59.180  1.00  0.00           H  
ATOM   1672 2HB  CYS A 120    -104.228   6.861  58.420  1.00  0.00           H  
ATOM   1673  N   MET A 121    -101.576   6.180  59.230  1.00  0.00           N  
ATOM   1674  CA  MET A 121    -100.813   5.030  59.697  1.00  0.00           C  
ATOM   1675  C   MET A 121    -100.353   4.288  58.430  1.00  0.00           C  
ATOM   1676  O   MET A 121     -99.603   4.842  57.632  1.00  0.00           O  
ATOM   1677  CB  MET A 121    -101.651   4.136  60.610  1.00  0.00           C  
ATOM   1678  CG  MET A 121    -100.887   2.971  61.223  1.00  0.00           C  
ATOM   1679  SD  MET A 121     -99.559   3.508  62.318  1.00  0.00           S  
ATOM   1680  CE  MET A 121    -100.497   4.091  63.727  1.00  0.00           C  
ATOM   1681  H   MET A 121    -101.989   6.117  58.308  1.00  0.00           H  
ATOM   1682  HA  MET A 121     -99.957   5.390  60.267  1.00  0.00           H  
ATOM   1683 1HB  MET A 121    -102.061   4.732  61.424  1.00  0.00           H  
ATOM   1684 2HB  MET A 121    -102.491   3.727  60.048  1.00  0.00           H  
ATOM   1685 1HG  MET A 121    -101.574   2.347  61.794  1.00  0.00           H  
ATOM   1686 2HG  MET A 121    -100.454   2.362  60.429  1.00  0.00           H  
ATOM   1687 1HE  MET A 121     -99.813   4.457  64.493  1.00  0.00           H  
ATOM   1688 2HE  MET A 121    -101.159   4.900  63.414  1.00  0.00           H  
ATOM   1689 3HE  MET A 121    -101.091   3.272  64.133  1.00  0.00           H  
ATOM   1690  N   ASP A 122    -100.888   3.097  58.151  1.00  0.00           N  
ATOM   1691  CA  ASP A 122    -101.024   2.635  56.769  1.00  0.00           C  
ATOM   1692  C   ASP A 122    -102.004   3.494  55.987  1.00  0.00           C  
ATOM   1693  O   ASP A 122    -102.968   3.988  56.578  1.00  0.00           O  
ATOM   1694  CB  ASP A 122    -101.483   1.176  56.733  1.00  0.00           C  
ATOM   1695  CG  ASP A 122    -100.405   0.204  57.194  1.00  0.00           C  
ATOM   1696  OD1 ASP A 122     -99.271   0.609  57.293  1.00  0.00           O  
ATOM   1697  OD2 ASP A 122    -100.726  -0.933  57.444  1.00  0.00           O1-
ATOM   1698  H   ASP A 122    -101.406   2.597  58.862  1.00  0.00           H  
ATOM   1699  HA  ASP A 122    -100.051   2.707  56.283  1.00  0.00           H  
ATOM   1700 1HB  ASP A 122    -102.359   1.053  57.370  1.00  0.00           H  
ATOM   1701 2HB  ASP A 122    -101.778   0.912  55.717  1.00  0.00           H  
ATOM   1702  N   SER A 123    -101.841   3.506  54.654  1.00  0.00           N  
ATOM   1703  CA  SER A 123    -102.620   4.222  53.619  1.00  0.00           C  
ATOM   1704  C   SER A 123    -104.141   3.966  53.594  1.00  0.00           C  
ATOM   1705  O   SER A 123    -104.824   4.203  52.596  1.00  0.00           O  
ATOM   1706  CB  SER A 123    -102.054   3.870  52.258  1.00  0.00           C  
ATOM   1707  OG  SER A 123    -102.256   2.515  51.964  1.00  0.00           O  
ATOM   1708  H   SER A 123    -101.045   2.991  54.311  1.00  0.00           H  
ATOM   1709  HA  SER A 123    -102.520   5.294  53.791  1.00  0.00           H  
ATOM   1710 1HB  SER A 123    -102.531   4.485  51.495  1.00  0.00           H  
ATOM   1711 2HB  SER A 123    -100.988   4.094  52.238  1.00  0.00           H  
ATOM   1712  HG  SER A 123    -102.786   2.494  51.164  1.00  0.00           H  
ATOM   1713  N   SER A 124    -104.679   3.357  54.643  1.00  0.00           N  
ATOM   1714  CA  SER A 124    -106.089   3.104  54.899  1.00  0.00           C  
ATOM   1715  C   SER A 124    -106.947   4.365  54.910  1.00  0.00           C  
ATOM   1716  O   SER A 124    -108.086   4.307  54.444  1.00  0.00           O  
ATOM   1717  CB  SER A 124    -106.237   2.386  56.225  1.00  0.00           C  
ATOM   1718  OG  SER A 124    -105.831   3.204  57.288  1.00  0.00           O  
ATOM   1719  H   SER A 124    -104.041   3.248  55.417  1.00  0.00           H  
ATOM   1720  HA  SER A 124    -106.477   2.468  54.102  1.00  0.00           H  
ATOM   1721 1HB  SER A 124    -107.278   2.093  56.367  1.00  0.00           H  
ATOM   1722 2HB  SER A 124    -105.641   1.475  56.215  1.00  0.00           H  
ATOM   1723  HG  SER A 124    -104.908   3.416  57.121  1.00  0.00           H  
ATOM   1724  N   ASP A 125    -106.370   5.486  55.351  1.00  0.00           N  
ATOM   1725  CA  ASP A 125    -106.832   6.858  55.093  1.00  0.00           C  
ATOM   1726  C   ASP A 125    -107.305   7.055  53.657  1.00  0.00           C  
ATOM   1727  O   ASP A 125    -108.480   7.377  53.431  1.00  0.00           O  
ATOM   1728  CB  ASP A 125    -105.717   7.861  55.398  1.00  0.00           C  
ATOM   1729  CG  ASP A 125    -104.443   7.588  54.609  1.00  0.00           C  
ATOM   1730  OD1 ASP A 125    -104.424   6.642  53.857  1.00  0.00           O  
ATOM   1731  OD2 ASP A 125    -103.502   8.329  54.765  1.00  0.00           O1-
ATOM   1732  H   ASP A 125    -105.409   5.407  55.665  1.00  0.00           H  
ATOM   1733  HA  ASP A 125    -107.679   7.067  55.748  1.00  0.00           H  
ATOM   1734 1HB  ASP A 125    -106.061   8.869  55.168  1.00  0.00           H  
ATOM   1735 2HB  ASP A 125    -105.481   7.830  56.462  1.00  0.00           H  
ATOM   1736  N   GLU A 126    -106.456   6.733  52.703  1.00  0.00           N  
ATOM   1737  CA  GLU A 126    -106.737   6.791  51.277  1.00  0.00           C  
ATOM   1738  C   GLU A 126    -107.646   5.683  50.766  1.00  0.00           C  
ATOM   1739  O   GLU A 126    -108.175   5.806  49.675  1.00  0.00           O  
ATOM   1740  CB  GLU A 126    -105.420   6.756  50.498  1.00  0.00           C  
ATOM   1741  CG  GLU A 126    -104.538   7.980  50.697  1.00  0.00           C  
ATOM   1742  CD  GLU A 126    -105.173   9.247  50.194  1.00  0.00           C  
ATOM   1743  OE1 GLU A 126    -106.040   9.162  49.358  1.00  0.00           O  
ATOM   1744  OE2 GLU A 126    -104.789  10.300  50.646  1.00  0.00           O1-
ATOM   1745  H   GLU A 126    -105.488   6.563  52.965  1.00  0.00           H  
ATOM   1746  HA  GLU A 126    -107.253   7.727  51.063  1.00  0.00           H  
ATOM   1747 1HB  GLU A 126    -104.845   5.878  50.794  1.00  0.00           H  
ATOM   1748 2HB  GLU A 126    -105.630   6.666  49.432  1.00  0.00           H  
ATOM   1749 1HG  GLU A 126    -104.324   8.093  51.761  1.00  0.00           H  
ATOM   1750 2HG  GLU A 126    -103.593   7.823  50.180  1.00  0.00           H  
ATOM   1751  N   LYS A 127    -107.694   4.507  51.426  1.00  0.00           N  
ATOM   1752  CA  LYS A 127    -107.835   3.251  50.648  1.00  0.00           C  
ATOM   1753  C   LYS A 127    -109.283   2.892  50.260  1.00  0.00           C  
ATOM   1754  O   LYS A 127    -109.595   1.706  49.989  1.00  0.00           O  
ATOM   1755  CB  LYS A 127    -107.226   2.088  51.432  1.00  0.00           C  
ATOM   1756  CG  LYS A 127    -107.249   0.754  50.699  1.00  0.00           C  
ATOM   1757  CD  LYS A 127    -106.562  -0.335  51.509  1.00  0.00           C  
ATOM   1758  CE  LYS A 127    -106.598  -1.672  50.786  1.00  0.00           C  
ATOM   1759  NZ  LYS A 127    -105.930  -2.747  51.568  1.00  0.00           N1+
ATOM   1760  H   LYS A 127    -107.286   4.462  52.353  1.00  0.00           H  
ATOM   1761  HA  LYS A 127    -107.298   3.365  49.706  1.00  0.00           H  
ATOM   1762 1HB  LYS A 127    -106.188   2.318  51.676  1.00  0.00           H  
ATOM   1763 2HB  LYS A 127    -107.764   1.962  52.372  1.00  0.00           H  
ATOM   1764 1HG  LYS A 127    -108.282   0.458  50.512  1.00  0.00           H  
ATOM   1765 2HG  LYS A 127    -106.741   0.857  49.741  1.00  0.00           H  
ATOM   1766 1HD  LYS A 127    -105.522  -0.055  51.687  1.00  0.00           H  
ATOM   1767 2HD  LYS A 127    -107.060  -0.440  52.472  1.00  0.00           H  
ATOM   1768 1HE  LYS A 127    -107.634  -1.960  50.607  1.00  0.00           H  
ATOM   1769 2HE  LYS A 127    -106.099  -1.577  49.822  1.00  0.00           H  
ATOM   1770 1HZ  LYS A 127    -105.975  -3.616  51.053  1.00  0.00           H  
ATOM   1771 2HZ  LYS A 127    -104.963  -2.498  51.724  1.00  0.00           H  
ATOM   1772 3HZ  LYS A 127    -106.397  -2.857  52.457  1.00  0.00           H  
ATOM   1773  N   SER A 128    -110.115   3.872  50.044  1.00  0.00           N  
ATOM   1774  CA  SER A 128    -110.957   3.915  48.849  1.00  0.00           C  
ATOM   1775  C   SER A 128    -110.651   5.240  48.150  1.00  0.00           C  
ATOM   1776  O   SER A 128    -109.832   5.258  47.244  1.00  0.00           O  
ATOM   1777  CB  SER A 128    -112.428   3.814  49.203  1.00  0.00           C  
ATOM   1778  OG  SER A 128    -112.831   4.902  49.988  1.00  0.00           O  
ATOM   1779  H   SER A 128    -109.757   4.784  50.282  1.00  0.00           H  
ATOM   1780  HA  SER A 128    -110.700   3.066  48.214  1.00  0.00           H  
ATOM   1781 1HB  SER A 128    -113.020   3.781  48.289  1.00  0.00           H  
ATOM   1782 2HB  SER A 128    -112.609   2.886  49.743  1.00  0.00           H  
ATOM   1783  HG  SER A 128    -113.425   4.544  50.652  1.00  0.00           H  
ATOM   1784  N   CYS A 129    -111.200   6.345  48.663  1.00  0.00           N  
ATOM   1785  CA  CYS A 129    -111.082   7.695  48.103  1.00  0.00           C  
ATOM   1786  C   CYS A 129    -111.278   7.796  46.568  1.00  0.00           C  
ATOM   1787  O   CYS A 129    -110.959   8.808  45.954  1.00  0.00           O  
ATOM   1788  CB  CYS A 129    -109.798   8.368  48.624  1.00  0.00           C  
ATOM   1789  SG  CYS A 129    -109.708   8.520  50.433  1.00  0.00           S  
ATOM   1790  H   CYS A 129    -111.784   6.251  49.457  1.00  0.00           H  
ATOM   1791  HA  CYS A 129    -111.856   8.322  48.544  1.00  0.00           H  
ATOM   1792 1HB  CYS A 129    -108.952   7.778  48.279  1.00  0.00           H  
ATOM   1793 2HB  CYS A 129    -109.714   9.369  48.201  1.00  0.00           H  
ATOM   1794  N   GLU A 130    -111.828   6.753  45.931  1.00  0.00           N  
ATOM   1795  CA  GLU A 130    -111.949   6.626  44.481  1.00  0.00           C  
ATOM   1796  C   GLU A 130    -113.114   7.478  43.948  1.00  0.00           C  
ATOM   1797  O   GLU A 130    -114.240   7.002  43.797  1.00  0.00           O  
ATOM   1798  CB  GLU A 130    -112.149   5.160  44.092  1.00  0.00           C  
ATOM   1799  CG  GLU A 130    -112.145   4.901  42.592  1.00  0.00           C  
ATOM   1800  CD  GLU A 130    -112.352   3.453  42.247  1.00  0.00           C  
ATOM   1801  OE1 GLU A 130    -112.480   2.660  43.149  1.00  0.00           O  
ATOM   1802  OE2 GLU A 130    -112.382   3.139  41.081  1.00  0.00           O1-
ATOM   1803  H   GLU A 130    -112.073   5.936  46.471  1.00  0.00           H  
ATOM   1804  HA  GLU A 130    -111.027   6.987  44.025  1.00  0.00           H  
ATOM   1805 1HB  GLU A 130    -111.360   4.554  44.538  1.00  0.00           H  
ATOM   1806 2HB  GLU A 130    -113.100   4.804  44.490  1.00  0.00           H  
ATOM   1807 1HG  GLU A 130    -112.938   5.489  42.130  1.00  0.00           H  
ATOM   1808 2HG  GLU A 130    -111.194   5.236  42.179  1.00  0.00           H  
ATOM   1809  N   GLY A 131    -112.850   8.764  43.703  1.00  0.00           N  
ATOM   1810  CA  GLY A 131    -113.772   9.758  43.136  1.00  0.00           C  
ATOM   1811  C   GLY A 131    -114.679   9.264  41.998  1.00  0.00           C  
ATOM   1812  O   GLY A 131    -114.267   9.222  40.846  1.00  0.00           O  
ATOM   1813  H   GLY A 131    -111.939   9.091  43.998  1.00  0.00           H  
ATOM   1814 1HA  GLY A 131    -114.422  10.143  43.922  1.00  0.00           H  
ATOM   1815 2HA  GLY A 131    -113.202  10.603  42.749  1.00  0.00           H  
ATOM   1816  N   VAL A 132    -115.921   8.903  42.349  1.00  0.00           N  
ATOM   1817  CA  VAL A 132    -116.857   8.211  41.455  1.00  0.00           C  
ATOM   1818  C   VAL A 132    -117.163   8.957  40.158  1.00  0.00           C  
ATOM   1819  O   VAL A 132    -117.715  10.058  40.142  1.00  0.00           O  
ATOM   1820  CB  VAL A 132    -118.183   7.959  42.197  1.00  0.00           C  
ATOM   1821  CG1 VAL A 132    -119.215   7.360  41.253  1.00  0.00           C  
ATOM   1822  CG2 VAL A 132    -117.945   7.044  43.388  1.00  0.00           C  
ATOM   1823  H   VAL A 132    -116.134   8.897  43.333  1.00  0.00           H  
ATOM   1824  HA  VAL A 132    -116.419   7.254  41.170  1.00  0.00           H  
ATOM   1825  HB  VAL A 132    -118.581   8.913  42.544  1.00  0.00           H  
ATOM   1826 1HG1 VAL A 132    -120.147   7.189  41.794  1.00  0.00           H  
ATOM   1827 2HG1 VAL A 132    -119.397   8.048  40.428  1.00  0.00           H  
ATOM   1828 3HG1 VAL A 132    -118.844   6.413  40.862  1.00  0.00           H  
ATOM   1829 1HG2 VAL A 132    -118.887   6.870  43.908  1.00  0.00           H  
ATOM   1830 2HG2 VAL A 132    -117.541   6.092  43.040  1.00  0.00           H  
ATOM   1831 3HG2 VAL A 132    -117.235   7.511  44.070  1.00  0.00           H  
ATOM   1832  N   THR A 133    -116.893   8.286  39.041  1.00  0.00           N  
ATOM   1833  CA  THR A 133    -117.525   8.562  37.754  1.00  0.00           C  
ATOM   1834  C   THR A 133    -119.013   8.290  37.866  1.00  0.00           C  
ATOM   1835  O   THR A 133    -119.453   7.157  37.663  1.00  0.00           O  
ATOM   1836  CB  THR A 133    -116.916   7.712  36.624  1.00  0.00           C  
ATOM   1837  CG2 THR A 133    -117.604   8.012  35.301  1.00  0.00           C  
ATOM   1838  OG1 THR A 133    -115.516   8.001  36.506  1.00  0.00           O  
ATOM   1839  H   THR A 133    -116.367   7.428  39.108  1.00  0.00           H  
ATOM   1840  HA  THR A 133    -117.366   9.612  37.509  1.00  0.00           H  
ATOM   1841  HB  THR A 133    -117.036   6.655  36.858  1.00  0.00           H  
ATOM   1842  HG1 THR A 133    -115.374   8.944  36.618  1.00  0.00           H  
ATOM   1843 1HG2 THR A 133    -117.161   7.402  34.514  1.00  0.00           H  
ATOM   1844 2HG2 THR A 133    -118.667   7.783  35.383  1.00  0.00           H  
ATOM   1845 3HG2 THR A 133    -117.479   9.066  35.056  1.00  0.00           H  
ATOM   1846  N   HIS A 134    -119.790   9.318  38.213  1.00  0.00           N  
ATOM   1847  CA  HIS A 134    -121.252   9.305  38.117  1.00  0.00           C  
ATOM   1848  C   HIS A 134    -121.710   9.235  36.652  1.00  0.00           C  
ATOM   1849  O   HIS A 134    -122.307  10.156  36.103  1.00  0.00           O  
ATOM   1850  CB  HIS A 134    -121.849  10.547  38.788  1.00  0.00           C  
ATOM   1851  CG  HIS A 134    -121.624  10.598  40.268  1.00  0.00           C  
ATOM   1852  CD2 HIS A 134    -120.833  11.396  41.022  1.00  0.00           C  
ATOM   1853  ND1 HIS A 134    -122.263   9.749  41.147  1.00  0.00           N  
ATOM   1854  CE1 HIS A 134    -121.872  10.022  42.380  1.00  0.00           C  
ATOM   1855  NE2 HIS A 134    -121.006  11.017  42.331  1.00  0.00           N  
ATOM   1856  H   HIS A 134    -119.335  10.160  38.545  1.00  0.00           H  
ATOM   1857  HA  HIS A 134    -121.642   8.425  38.628  1.00  0.00           H  
ATOM   1858 1HB  HIS A 134    -121.415  11.444  38.346  1.00  0.00           H  
ATOM   1859 2HB  HIS A 134    -122.923  10.578  38.605  1.00  0.00           H  
ATOM   1860  HD2 HIS A 134    -120.180  12.191  40.659  1.00  0.00           H  
ATOM   1861  HE1 HIS A 134    -122.208   9.513  43.283  1.00  0.00           H  
ATOM   1862  HE2 HIS A 134    -120.542  11.436  43.124  1.00  0.00           H  
ATOM   1863  N   VAL A 135    -121.389   8.118  35.994  1.00  0.00           N  
ATOM   1864  CA  VAL A 135    -121.803   7.789  34.624  1.00  0.00           C  
ATOM   1865  C   VAL A 135    -123.322   7.720  34.465  1.00  0.00           C  
ATOM   1866  O   VAL A 135    -123.829   7.812  33.347  1.00  0.00           O  
ATOM   1867  CB  VAL A 135    -121.195   6.438  34.203  1.00  0.00           C  
ATOM   1868  CG1 VAL A 135    -121.887   5.293  34.927  1.00  0.00           C  
ATOM   1869  CG2 VAL A 135    -121.305   6.268  32.695  1.00  0.00           C  
ATOM   1870  H   VAL A 135    -120.832   7.433  36.495  1.00  0.00           H  
ATOM   1871  HA  VAL A 135    -121.433   8.567  33.955  1.00  0.00           H  
ATOM   1872  HB  VAL A 135    -120.145   6.415  34.496  1.00  0.00           H  
ATOM   1873 1HG1 VAL A 135    -121.445   4.346  34.618  1.00  0.00           H  
ATOM   1874 2HG1 VAL A 135    -121.764   5.416  36.003  1.00  0.00           H  
ATOM   1875 3HG1 VAL A 135    -122.949   5.295  34.679  1.00  0.00           H  
ATOM   1876 1HG2 VAL A 135    -120.873   5.311  32.404  1.00  0.00           H  
ATOM   1877 2HG2 VAL A 135    -122.355   6.297  32.402  1.00  0.00           H  
ATOM   1878 3HG2 VAL A 135    -120.767   7.075  32.198  1.00  0.00           H  
ATOM   1879  N   GLY A 136    -124.061   7.641  35.576  1.00  0.00           N  
ATOM   1880  CA  GLY A 136    -125.509   7.802  35.656  1.00  0.00           C  
ATOM   1881  C   GLY A 136    -125.998   9.216  35.443  1.00  0.00           C  
ATOM   1882  O   GLY A 136    -126.879   9.687  36.163  1.00  0.00           O  
ATOM   1883  H   GLY A 136    -123.561   7.582  36.448  1.00  0.00           H  
ATOM   1884 1HA  GLY A 136    -125.988   7.166  34.912  1.00  0.00           H  
ATOM   1885 2HA  GLY A 136    -125.858   7.471  36.634  1.00  0.00           H  
ATOM   1886  N   GLY A 137    -125.485   9.852  34.393  1.00  0.00           N  
ATOM   1887  CA  GLY A 137    -126.209  10.891  33.692  1.00  0.00           C  
ATOM   1888  C   GLY A 137    -127.657  10.510  33.360  1.00  0.00           C  
ATOM   1889  O   GLY A 137    -128.531  11.370  33.307  1.00  0.00           O  
ATOM   1890  H   GLY A 137    -124.737   9.387  33.894  1.00  0.00           H  
ATOM   1891 1HA  GLY A 137    -126.220  11.798  34.297  1.00  0.00           H  
ATOM   1892 2HA  GLY A 137    -125.693  11.131  32.763  1.00  0.00           H  
ATOM   1893  N   GLY A 138    -127.933   9.208  33.236  1.00  0.00           N  
ATOM   1894  CA  GLY A 138    -129.246   8.645  33.513  1.00  0.00           C  
ATOM   1895  C   GLY A 138    -129.251   7.116  33.563  1.00  0.00           C  
ATOM   1896  O   GLY A 138    -128.244   6.429  33.384  1.00  0.00           O  
ATOM   1897  OXT GLY A 138    -130.273   6.526  33.784  1.00  0.00           O1-
ATOM   1898  H   GLY A 138    -127.161   8.560  33.227  1.00  0.00           H  
ATOM   1899 1HA  GLY A 138    -129.612   9.026  34.467  1.00  0.00           H  
ATOM   1900 2HA  GLY A 138    -129.950   8.970  32.747  1.00  0.00           H  
TER   
ATOM   1901  N   TYR B   1     -21.960  81.125  62.554  1.00  0.00      A    N  
ATOM   1902  CA  TYR B   1     -22.724  80.283  61.591  1.00  0.00      A    C  
ATOM   1903  C   TYR B   1     -23.008  78.923  62.219  1.00  0.00      A    C  
ATOM   1904  O   TYR B   1     -24.164  78.530  62.378  1.00  0.00      A    O  
ATOM   1905  CB  TYR B   1     -21.963  80.110  60.274  1.00  0.00      A    C  
ATOM   1906  CG  TYR B   1     -22.692  79.264  59.254  1.00  0.00      A    C  
ATOM   1907  CD1 TYR B   1     -23.747  79.803  58.532  1.00  0.00      A    C  
ATOM   1908  CD2 TYR B   1     -22.305  77.950  59.040  1.00  0.00      A    C  
ATOM   1909  CE1 TYR B   1     -24.412  79.031  57.601  1.00  0.00      A    C  
ATOM   1910  CE2 TYR B   1     -22.971  77.177  58.109  1.00  0.00      A    C  
ATOM   1911  CZ  TYR B   1     -24.021  77.713  57.390  1.00  0.00      A    C  
ATOM   1912  OH  TYR B   1     -24.683  76.943  56.463  1.00  0.00      A    O  
ATOM   1913 1H   TYR B   1     -21.774  82.017  62.142  1.00  0.00      A    H  
ATOM   1914 2H   TYR B   1     -22.497  81.249  63.388  1.00  0.00      A    H  
ATOM   1915 3H   TYR B   1     -21.096  80.675  62.778  1.00  0.00      A    H  
ATOM   1916  HA  TYR B   1     -23.671  80.778  61.375  1.00  0.00      A    H  
ATOM   1917 1HB  TYR B   1     -21.774  81.090  59.831  1.00  0.00      A    H  
ATOM   1918 2HB  TYR B   1     -20.996  79.649  60.471  1.00  0.00      A    H  
ATOM   1919  HD1 TYR B   1     -24.051  80.837  58.700  1.00  0.00      A    H  
ATOM   1920  HD2 TYR B   1     -21.477  77.526  59.608  1.00  0.00      A    H  
ATOM   1921  HE1 TYR B   1     -25.241  79.454  57.034  1.00  0.00      A    H  
ATOM   1922  HE2 TYR B   1     -22.668  76.143  57.941  1.00  0.00      A    H  
ATOM   1923  HH  TYR B   1     -25.381  77.464  56.056  1.00  0.00      A    H  
ATOM   1924  N   SER B   2     -21.946  78.203  62.566  1.00  0.00      A    N  
ATOM   1925  CA  SER B   2     -22.090  76.886  63.170  1.00  0.00      A    C  
ATOM   1926  C   SER B   2     -22.840  76.969  64.492  1.00  0.00      A    C  
ATOM   1927  O   SER B   2     -23.721  76.155  64.765  1.00  0.00      A    O  
ATOM   1928  CB  SER B   2     -20.726  76.259  63.390  1.00  0.00      A    C  
ATOM   1929  OG  SER B   2     -20.093  75.994  62.169  1.00  0.00      A    O  
ATOM   1930  H   SER B   2     -21.049  78.564  62.406  1.00  0.00      A    H  
ATOM   1931  HA  SER B   2     -22.662  76.254  62.489  1.00  0.00      A    H  
ATOM   1932 1HB  SER B   2     -20.109  76.932  63.984  1.00  0.00      A    H  
ATOM   1933 2HB  SER B   2     -20.839  75.333  63.954  1.00  0.00      A    H  
ATOM   1934  HG  SER B   2     -19.420  75.336  62.358  1.00  0.00      A    H  
ATOM   1935  N   ARG B   3     -22.488  77.951  65.314  1.00  0.00      A    N  
ATOM   1936  CA  ARG B   3     -23.142  78.115  66.607  1.00  0.00      A    C  
ATOM   1937  C   ARG B   3     -23.040  76.821  67.409  1.00  0.00      A    C  
ATOM   1938  O   ARG B   3     -23.994  76.046  67.483  1.00  0.00      A    O  
ATOM   1939  CB  ARG B   3     -24.605  78.496  66.432  1.00  0.00      A    C  
ATOM   1940  CG  ARG B   3     -24.840  79.814  65.712  1.00  0.00      A    C  
ATOM   1941  CD  ARG B   3     -26.286  80.149  65.639  1.00  0.00      A    C  
ATOM   1942  NE  ARG B   3     -26.517  81.405  64.943  1.00  0.00      A    N  
ATOM   1943  CZ  ARG B   3     -27.733  81.920  64.676  1.00  0.00      A    C  
ATOM   1944  NH1 ARG B   3     -28.816  81.276  65.054  1.00  0.00      A    N1+
ATOM   1945  NH2 ARG B   3     -27.838  83.071  64.036  1.00  0.00      A    N  
ATOM   1946  H   ARG B   3     -21.776  78.570  65.046  1.00  0.00      A    H  
ATOM   1947  HA  ARG B   3     -22.640  78.916  67.150  1.00  0.00      A    H  
ATOM   1948 1HB  ARG B   3     -25.118  77.717  65.870  1.00  0.00      A    H  
ATOM   1949 2HB  ARG B   3     -25.083  78.564  67.409  1.00  0.00      A    H  
ATOM   1950 1HG  ARG B   3     -24.329  80.616  66.244  1.00  0.00      A    H  
ATOM   1951 2HG  ARG B   3     -24.452  79.748  64.695  1.00  0.00      A    H  
ATOM   1952 1HD  ARG B   3     -26.815  79.361  65.105  1.00  0.00      A    H  
ATOM   1953 2HD  ARG B   3     -26.689  80.239  66.647  1.00  0.00      A    H  
ATOM   1954  HE  ARG B   3     -25.707  81.929  64.637  1.00  0.00      A    H  
ATOM   1955 1HH1 ARG B   3     -28.736  80.396  65.543  1.00  0.00      A    H  
ATOM   1956 2HH1 ARG B   3     -29.727  81.662  64.854  1.00  0.00      A    H  
ATOM   1957 1HH2 ARG B   3     -27.005  83.565  63.746  1.00  0.00      A    H  
ATOM   1958 2HH2 ARG B   3     -28.749  83.456  63.837  1.00  0.00      A    H  
ATOM   1959  N   GLU B   4     -21.873  76.590  67.998  1.00  0.00      A    N  
ATOM   1960  CA  GLU B   4     -21.648  75.384  68.785  1.00  0.00      A    C  
ATOM   1961  C   GLU B   4     -22.593  75.335  69.983  1.00  0.00      A    C  
ATOM   1962  O   GLU B   4     -23.013  74.257  70.403  1.00  0.00      A    O  
ATOM   1963  CB  GLU B   4     -20.195  75.319  69.261  1.00  0.00      A    C  
ATOM   1964  CG  GLU B   4     -19.181  75.076  68.153  1.00  0.00      A    C  
ATOM   1965  CD  GLU B   4     -17.762  75.067  68.650  1.00  0.00      A    C  
ATOM   1966  OE1 GLU B   4     -17.557  75.333  69.810  1.00  0.00      A    O  
ATOM   1967  OE2 GLU B   4     -16.881  74.794  67.868  1.00  0.00      A    O1-
ATOM   1968  H   GLU B   4     -21.144  77.237  67.894  1.00  0.00      A    H  
ATOM   1969  HA  GLU B   4     -21.847  74.517  68.154  1.00  0.00      A    H  
ATOM   1970 1HB  GLU B   4     -19.932  76.254  69.756  1.00  0.00      A    H  
ATOM   1971 2HB  GLU B   4     -20.088  74.519  69.994  1.00  0.00      A    H  
ATOM   1972 1HG  GLU B   4     -19.395  74.117  67.682  1.00  0.00      A    H  
ATOM   1973 2HG  GLU B   4     -19.291  75.853  67.397  1.00  0.00      A    H  
ATOM   1974  N   LYS B   5     -22.920  76.504  70.526  1.00  0.00      A    N  
ATOM   1975  CA  LYS B   5     -23.814  76.588  71.680  1.00  0.00      A    C  
ATOM   1976  C   LYS B   5     -23.387  75.600  72.765  1.00  0.00      A    C  
ATOM   1977  O   LYS B   5     -22.746  75.985  73.742  1.00  0.00      A    O  
ATOM   1978  CB  LYS B   5     -25.261  76.321  71.261  1.00  0.00      A    C  
ATOM   1979  CG  LYS B   5     -25.865  77.396  70.368  1.00  0.00      A    C  
ATOM   1980  CD  LYS B   5     -27.304  77.066  70.000  1.00  0.00      A    C  
ATOM   1981  CE  LYS B   5     -27.907  78.135  69.101  1.00  0.00      A    C  
ATOM   1982  NZ  LYS B   5     -29.304  77.807  68.707  1.00  0.00      A    N1+
ATOM   1983  H   LYS B   5     -22.552  77.329  70.143  1.00  0.00      A    H  
ATOM   1984  HA  LYS B   5     -23.751  77.595  72.094  1.00  0.00      A    H  
ATOM   1985 1HB  LYS B   5     -25.317  75.372  70.728  1.00  0.00      A    H  
ATOM   1986 2HB  LYS B   5     -25.886  76.236  72.151  1.00  0.00      A    H  
ATOM   1987 1HG  LYS B   5     -25.842  78.356  70.885  1.00  0.00      A    H  
ATOM   1988 2HG  LYS B   5     -25.277  77.483  69.455  1.00  0.00      A    H  
ATOM   1989 1HD  LYS B   5     -27.336  76.106  69.483  1.00  0.00      A    H  
ATOM   1990 2HD  LYS B   5     -27.902  76.989  70.908  1.00  0.00      A    H  
ATOM   1991 1HE  LYS B   5     -27.903  79.092  69.620  1.00  0.00      A    H  
ATOM   1992 2HE  LYS B   5     -27.302  78.234  68.199  1.00  0.00      A    H  
ATOM   1993 1HZ  LYS B   5     -29.666  78.539  68.111  1.00  0.00      A    H  
ATOM   1994 2HZ  LYS B   5     -29.316  76.930  68.206  1.00  0.00      A    H  
ATOM   1995 3HZ  LYS B   5     -29.878  77.731  69.534  1.00  0.00      A    H  
ATOM   1996  N   ASN B   6     -23.735  74.329  72.585  1.00  0.00      A    N  
ATOM   1997  CA  ASN B   6     -23.371  73.303  73.558  1.00  0.00      A    C  
ATOM   1998  C   ASN B   6     -23.189  71.956  72.866  1.00  0.00      A    C  
ATOM   1999  O   ASN B   6     -23.577  71.786  71.711  1.00  0.00      A    O  
ATOM   2000  CB  ASN B   6     -24.412  73.208  74.658  1.00  0.00      A    C  
ATOM   2001  CG  ASN B   6     -25.756  72.770  74.145  1.00  0.00      A    C  
ATOM   2002  ND2 ASN B   6     -26.695  73.681  74.117  1.00  0.00      A    N  
ATOM   2003  OD1 ASN B   6     -25.944  71.606  73.774  1.00  0.00      A    O  
ATOM   2004  H   ASN B   6     -24.242  74.075  71.784  1.00  0.00      A    H  
ATOM   2005  HA  ASN B   6     -22.416  73.577  74.009  1.00  0.00      A    H  
ATOM   2006 1HB  ASN B   6     -24.077  72.499  75.416  1.00  0.00      A    H  
ATOM   2007 2HB  ASN B   6     -24.520  74.179  75.142  1.00  0.00      A    H  
ATOM   2008 1HD2 ASN B   6     -27.610  73.447  73.785  1.00  0.00      A    H  
ATOM   2009 2HD2 ASN B   6     -26.499  74.611  74.426  1.00  0.00      A    H  
ATOM   2010  N   GLN B   7     -22.596  70.999  73.579  1.00  0.00      A    N  
ATOM   2011  CA  GLN B   7     -22.370  69.669  73.013  1.00  0.00      A    C  
ATOM   2012  C   GLN B   7     -21.761  68.733  74.055  1.00  0.00      A    C  
ATOM   2013  O   GLN B   7     -20.678  68.185  73.852  1.00  0.00      A    O  
ATOM   2014  CB  GLN B   7     -21.458  69.753  71.786  1.00  0.00      A    C  
ATOM   2015  CG  GLN B   7     -20.052  70.243  72.088  1.00  0.00      A    C  
ATOM   2016  CD  GLN B   7     -19.201  70.364  70.838  1.00  0.00      A    C  
ATOM   2017  NE2 GLN B   7     -18.584  71.526  70.654  1.00  0.00      A    N  
ATOM   2018  OE1 GLN B   7     -19.099  69.423  70.046  1.00  0.00      A    O  
ATOM   2019  H   GLN B   7     -22.305  71.191  74.497  1.00  0.00      A    H  
ATOM   2020  HA  GLN B   7     -23.330  69.257  72.704  1.00  0.00      A    H  
ATOM   2021 1HB  GLN B   7     -21.379  68.769  71.323  1.00  0.00      A    H  
ATOM   2022 2HB  GLN B   7     -21.899  70.426  71.051  1.00  0.00      A    H  
ATOM   2023 1HG  GLN B   7     -20.114  71.225  72.556  1.00  0.00      A    H  
ATOM   2024 2HG  GLN B   7     -19.569  69.537  72.763  1.00  0.00      A    H  
ATOM   2025 1HE2 GLN B   7     -18.008  71.664  69.847  1.00  0.00      A    H  
ATOM   2026 2HE2 GLN B   7     -18.694  72.262  71.321  1.00  0.00      A    H  
ATOM   2027  N   PRO B   8     -22.436  68.533  75.157  1.00  0.00      A    N  
ATOM   2028  CA  PRO B   8     -21.944  67.636  76.244  1.00  0.00      A    C  
ATOM   2029  C   PRO B   8     -21.832  66.185  75.781  1.00  0.00      A    C  
ATOM   2030  O   PRO B   8     -22.595  65.735  74.923  1.00  0.00      A    O  
ATOM   2031  CB  PRO B   8     -22.989  67.787  77.359  1.00  0.00      A    C  
ATOM   2032  CG  PRO B   8     -24.216  68.320  76.690  1.00  0.00      A    C  
ATOM   2033  CD  PRO B   8     -23.735  69.133  75.488  1.00  0.00      A    C  
ATOM   2034  HA  PRO B   8     -20.968  67.999  76.598  1.00  0.00      A    H  
ATOM   2035 1HB  PRO B   8     -23.193  66.829  77.816  1.00  0.00      A    H  
ATOM   2036 2HB  PRO B   8     -22.642  68.490  78.103  1.00  0.00      A    H  
ATOM   2037 1HG  PRO B   8     -24.841  67.501  76.360  1.00  0.00      A    H  
ATOM   2038 2HG  PRO B   8     -24.764  68.958  77.365  1.00  0.00      A    H  
ATOM   2039 1HD  PRO B   8     -24.428  69.035  74.663  1.00  0.00      A    H  
ATOM   2040 2HD  PRO B   8     -23.606  70.168  75.760  1.00  0.00      A    H  
ATOM   2041  N   LYS B   9     -20.866  65.461  76.338  1.00  0.00      A    N  
ATOM   2042  CA  LYS B   9     -20.656  64.066  75.964  1.00  0.00      A    C  
ATOM   2043  C   LYS B   9     -19.640  63.409  76.896  1.00  0.00      A    C  
ATOM   2044  O   LYS B   9     -18.625  62.873  76.442  1.00  0.00      A    O  
ATOM   2045  CB  LYS B   9     -20.189  63.961  74.511  1.00  0.00      A    C  
ATOM   2046  CG  LYS B   9     -20.014  62.534  74.008  1.00  0.00      A    C  
ATOM   2047  CD  LYS B   9     -19.620  62.511  72.539  1.00  0.00      A    C  
ATOM   2048  CE  LYS B   9     -19.433  61.086  72.038  1.00  0.00      A    C  
ATOM   2049  NZ  LYS B   9     -19.046  61.048  70.601  1.00  0.00      A    N1+
ATOM   2050  H   LYS B   9     -20.278  65.873  77.006  1.00  0.00      A    H  
ATOM   2051  HA  LYS B   9     -21.603  63.535  76.064  1.00  0.00      A    H  
ATOM   2052 1HB  LYS B   9     -20.909  64.459  73.861  1.00  0.00      A    H  
ATOM   2053 2HB  LYS B   9     -19.235  64.475  74.397  1.00  0.00      A    H  
ATOM   2054 1HG  LYS B   9     -19.240  62.035  74.592  1.00  0.00      A    H  
ATOM   2055 2HG  LYS B   9     -20.948  61.987  74.134  1.00  0.00      A    H  
ATOM   2056 1HD  LYS B   9     -20.396  62.997  71.946  1.00  0.00      A    H  
ATOM   2057 2HD  LYS B   9     -18.687  63.059  72.404  1.00  0.00      A    H  
ATOM   2058 1HE  LYS B   9     -18.657  60.594  72.623  1.00  0.00      A    H  
ATOM   2059 2HE  LYS B   9     -20.361  60.531  72.166  1.00  0.00      A    H  
ATOM   2060 1HZ  LYS B   9     -18.932  60.088  70.308  1.00  0.00      A    H  
ATOM   2061 2HZ  LYS B   9     -19.768  61.486  70.046  1.00  0.00      A    H  
ATOM   2062 3HZ  LYS B   9     -18.176  61.544  70.473  1.00  0.00      A    H  
ATOM   2063  N   PRO B  10     -19.896  63.431  78.178  1.00  0.00      A    N  
ATOM   2064  CA  PRO B  10     -18.984  62.824  79.191  1.00  0.00      A    C  
ATOM   2065  C   PRO B  10     -18.985  61.296  79.123  1.00  0.00      A    C  
ATOM   2066  O   PRO B  10     -19.943  60.686  78.647  1.00  0.00      A    O  
ATOM   2067  CB  PRO B  10     -19.543  63.322  80.523  1.00  0.00      A    C  
ATOM   2068  CG  PRO B  10     -20.990  63.575  80.261  1.00  0.00      A    C  
ATOM   2069  CD  PRO B  10     -21.081  64.037  78.805  1.00  0.00      A    C  
ATOM   2070  HA  PRO B  10     -17.965  63.210  79.038  1.00  0.00      A    H  
ATOM   2071 1HB  PRO B  10     -19.421  62.570  81.291  1.00  0.00      A    H  
ATOM   2072 2HB  PRO B  10     -19.056  64.242  80.816  1.00  0.00      A    H  
ATOM   2073 1HG  PRO B  10     -21.555  62.663  80.401  1.00  0.00      A    H  
ATOM   2074 2HG  PRO B  10     -21.362  64.350  80.914  1.00  0.00      A    H  
ATOM   2075 1HD  PRO B  10     -21.992  63.672  78.345  1.00  0.00      A    H  
ATOM   2076 2HD  PRO B  10     -21.028  65.113  78.745  1.00  0.00      A    H  
ATOM   2077  N   SER B  11     -17.900  60.687  79.594  1.00  0.00      A    N  
ATOM   2078  CA  SER B  11     -17.780  59.232  79.580  1.00  0.00      A    C  
ATOM   2079  C   SER B  11     -19.068  58.579  80.084  1.00  0.00      A    C  
ATOM   2080  O   SER B  11     -19.703  59.089  81.004  1.00  0.00      A    O  
ATOM   2081  CB  SER B  11     -16.607  58.795  80.435  1.00  0.00      A    C  
ATOM   2082  OG  SER B  11     -15.397  59.264  79.907  1.00  0.00      A    O  
ATOM   2083  H   SER B  11     -17.164  61.226  79.955  1.00  0.00      A    H  
ATOM   2084  HA  SER B  11     -17.605  58.909  78.553  1.00  0.00      A    H  
ATOM   2085 1HB  SER B  11     -16.735  59.172  81.449  1.00  0.00      A    H  
ATOM   2086 2HB  SER B  11     -16.584  57.707  80.492  1.00  0.00      A    H  
ATOM   2087  HG  SER B  11     -14.710  58.710  80.285  1.00  0.00      A    H  
ATOM   2088  N   PRO B  12     -19.462  57.469  79.508  1.00  0.00      A    N  
ATOM   2089  CA  PRO B  12     -20.701  56.742  79.918  1.00  0.00      A    C  
ATOM   2090  C   PRO B  12     -20.514  55.988  81.233  1.00  0.00      A    C  
ATOM   2091  O   PRO B  12     -19.413  55.538  81.551  1.00  0.00      A    O  
ATOM   2092  CB  PRO B  12     -20.949  55.783  78.748  1.00  0.00      A    C  
ATOM   2093  CG  PRO B  12     -19.591  55.496  78.202  1.00  0.00      A    C  
ATOM   2094  CD  PRO B  12     -18.770  56.776  78.403  1.00  0.00      A    C  
ATOM   2095  HA  PRO B  12     -21.530  57.460  80.006  1.00  0.00      A    H  
ATOM   2096 1HB  PRO B  12     -21.417  54.874  79.099  1.00  0.00      A    H  
ATOM   2097 2HB  PRO B  12     -21.558  56.258  77.995  1.00  0.00      A    H  
ATOM   2098 1HG  PRO B  12     -19.139  54.671  78.739  1.00  0.00      A    H  
ATOM   2099 2HG  PRO B  12     -19.652  55.267  77.148  1.00  0.00      A    H  
ATOM   2100 1HD  PRO B  12     -17.755  56.535  78.681  1.00  0.00      A    H  
ATOM   2101 2HD  PRO B  12     -18.791  57.382  77.510  1.00  0.00      A    H  
ATOM   2102  N   LYS B  13     -21.599  55.848  81.991  1.00  0.00      A    N  
ATOM   2103  CA  LYS B  13     -21.549  55.143  83.272  1.00  0.00      A    C  
ATOM   2104  C   LYS B  13     -22.787  54.269  83.448  1.00  0.00      A    C  
ATOM   2105  O   LYS B  13     -23.868  54.609  82.969  1.00  0.00      A    O  
ATOM   2106  CB  LYS B  13     -21.432  56.134  84.432  1.00  0.00      A    C  
ATOM   2107  CG  LYS B  13     -20.147  56.952  84.433  1.00  0.00      A    C  
ATOM   2108  CD  LYS B  13     -20.078  57.871  85.643  1.00  0.00      A    C  
ATOM   2109  CE  LYS B  13     -18.801  58.697  85.640  1.00  0.00      A    C  
ATOM   2110  NZ  LYS B  13     -18.718  59.600  86.820  1.00  0.00      A    N1+
ATOM   2111  H   LYS B  13     -22.452  56.223  81.684  1.00  0.00      A    H  
ATOM   2112  HA  LYS B  13     -20.670  54.497  83.277  1.00  0.00      A    H  
ATOM   2113 1HB  LYS B  13     -22.271  56.828  84.404  1.00  0.00      A    H  
ATOM   2114 2HB  LYS B  13     -21.485  55.593  85.378  1.00  0.00      A    H  
ATOM   2115 1HG  LYS B  13     -19.288  56.280  84.447  1.00  0.00      A    H  
ATOM   2116 2HG  LYS B  13     -20.099  57.555  83.526  1.00  0.00      A    H  
ATOM   2117 1HD  LYS B  13     -20.937  58.544  85.638  1.00  0.00      A    H  
ATOM   2118 2HD  LYS B  13     -20.111  57.274  86.555  1.00  0.00      A    H  
ATOM   2119 1HE  LYS B  13     -17.938  58.032  85.645  1.00  0.00      A    H  
ATOM   2120 2HE  LYS B  13     -18.760  59.301  84.734  1.00  0.00      A    H  
ATOM   2121 1HZ  LYS B  13     -17.859  60.129  86.780  1.00  0.00      A    H  
ATOM   2122 2HZ  LYS B  13     -19.504  60.234  86.815  1.00  0.00      A    H  
ATOM   2123 3HZ  LYS B  13     -18.735  59.049  87.667  1.00  0.00      A    H  
ATOM   2124  N   ARG B  14     -22.620  53.138  84.134  1.00  0.00      A    N  
ATOM   2125  CA  ARG B  14     -23.734  52.223  84.359  1.00  0.00      A    C  
ATOM   2126  C   ARG B  14     -24.591  52.094  83.101  1.00  0.00      A    C  
ATOM   2127  O   ARG B  14     -25.644  52.721  82.981  1.00  0.00      A    O  
ATOM   2128  CB  ARG B  14     -24.598  52.702  85.516  1.00  0.00      A    C  
ATOM   2129  CG  ARG B  14     -23.898  52.737  86.866  1.00  0.00      A    C  
ATOM   2130  CD  ARG B  14     -24.818  53.164  87.951  1.00  0.00      A    C  
ATOM   2131  NE  ARG B  14     -24.151  53.209  89.242  1.00  0.00      A    N  
ATOM   2132  CZ  ARG B  14     -24.729  53.615  90.388  1.00  0.00      A    C  
ATOM   2133  NH1 ARG B  14     -25.983  54.010  90.389  1.00  0.00      A    N1+
ATOM   2134  NH2 ARG B  14     -24.036  53.618  91.514  1.00  0.00      A    N  
ATOM   2135  H   ARG B  14     -21.734  52.919  84.489  1.00  0.00      A    H  
ATOM   2136  HA  ARG B  14     -23.330  51.242  84.611  1.00  0.00      A    H  
ATOM   2137 1HB  ARG B  14     -24.960  53.708  85.307  1.00  0.00      A    H  
ATOM   2138 2HB  ARG B  14     -25.469  52.054  85.613  1.00  0.00      A    H  
ATOM   2139 1HG  ARG B  14     -23.523  51.742  87.107  1.00  0.00      A    H  
ATOM   2140 2HG  ARG B  14     -23.065  53.440  86.826  1.00  0.00      A    H  
ATOM   2141 1HD  ARG B  14     -25.201  54.161  87.731  1.00  0.00      A    H  
ATOM   2142 2HD  ARG B  14     -25.649  52.464  88.020  1.00  0.00      A    H  
ATOM   2143  HE  ARG B  14     -23.185  52.913  89.282  1.00  0.00      A    H  
ATOM   2144 1HH1 ARG B  14     -26.513  54.008  89.528  1.00  0.00      A    H  
ATOM   2145 2HH1 ARG B  14     -26.417  54.316  91.248  1.00  0.00      A    H  
ATOM   2146 1HH2 ARG B  14     -23.072  53.315  91.514  1.00  0.00      A    H  
ATOM   2147 2HH2 ARG B  14     -24.470  53.924  92.373  1.00  0.00      A    H  
ATOM   2148  N   GLU B  15     -24.128  51.272  82.164  1.00  0.00      A    N  
ATOM   2149  CA  GLU B  15     -24.853  51.057  80.919  1.00  0.00      A    C  
ATOM   2150  C   GLU B  15     -26.086  50.192  81.161  1.00  0.00      A    C  
ATOM   2151  O   GLU B  15     -26.812  49.857  80.227  1.00  0.00      A    O  
ATOM   2152  CB  GLU B  15     -23.946  50.397  79.877  1.00  0.00      A    C  
ATOM   2153  CG  GLU B  15     -22.793  51.270  79.403  1.00  0.00      A    C  
ATOM   2154  CD  GLU B  15     -21.913  50.581  78.398  1.00  0.00      A    C  
ATOM   2155  OE1 GLU B  15     -22.143  49.427  78.126  1.00  0.00      A    O  
ATOM   2156  OE2 GLU B  15     -21.008  51.210  77.901  1.00  0.00      A    O1-
ATOM   2157  H   GLU B  15     -23.284  50.799  82.316  1.00  0.00      A    H  
ATOM   2158  HA  GLU B  15     -25.178  52.025  80.536  1.00  0.00      A    H  
ATOM   2159 1HB  GLU B  15     -23.524  49.480  80.291  1.00  0.00      A    H  
ATOM   2160 2HB  GLU B  15     -24.537  50.119  79.003  1.00  0.00      A    H  
ATOM   2161 1HG  GLU B  15     -23.198  52.176  78.953  1.00  0.00      A    H  
ATOM   2162 2HG  GLU B  15     -22.194  51.562  80.265  1.00  0.00      A    H  
ATOM   2163  N   SER B  16     -26.318  49.837  82.424  1.00  0.00      A    N  
ATOM   2164  CA  SER B  16     -27.470  49.012  82.775  1.00  0.00      A    C  
ATOM   2165  C   SER B  16     -27.885  49.256  84.223  1.00  0.00      A    C  
ATOM   2166  O   SER B  16     -27.102  49.754  85.030  1.00  0.00      A    O  
ATOM   2167  CB  SER B  16     -27.148  47.545  82.568  1.00  0.00      A    C  
ATOM   2168  OG  SER B  16     -26.161  47.116  83.465  1.00  0.00      A    O  
ATOM   2169  H   SER B  16     -25.705  50.134  83.128  1.00  0.00      A    H  
ATOM   2170  HA  SER B  16     -28.302  49.284  82.123  1.00  0.00      A    H  
ATOM   2171 1HB  SER B  16     -28.052  46.951  82.706  1.00  0.00      A    H  
ATOM   2172 2HB  SER B  16     -26.807  47.388  81.546  1.00  0.00      A    H  
ATOM   2173  HG  SER B  16     -26.521  47.260  84.344  1.00  0.00      A    H  
ATOM   2174  N   GLY B  17     -29.125  48.899  84.545  1.00  0.00      A    N  
ATOM   2175  CA  GLY B  17     -29.638  49.082  85.899  1.00  0.00      A    C  
ATOM   2176  C   GLY B  17     -31.111  48.699  85.981  1.00  0.00      A    C  
ATOM   2177  O   GLY B  17     -31.735  48.376  84.971  1.00  0.00      A    O  
ATOM   2178  H   GLY B  17     -29.705  48.502  83.863  1.00  0.00      A    H  
ATOM   2179 1HA  GLY B  17     -29.059  48.473  86.593  1.00  0.00      A    H  
ATOM   2180 2HA  GLY B  17     -29.509  50.121  86.199  1.00  0.00      A    H  
ATOM   2181  N   GLU B  18     -31.664  48.744  87.189  1.00  0.00      A    N  
ATOM   2182  CA  GLU B  18     -33.069  48.403  87.393  1.00  0.00      A    C  
ATOM   2183  C   GLU B  18     -33.955  49.627  87.175  1.00  0.00      A    C  
ATOM   2184  O   GLU B  18     -33.708  50.691  87.742  1.00  0.00      A    O  
ATOM   2185  CB  GLU B  18     -33.287  47.840  88.799  1.00  0.00      A    C  
ATOM   2186  CG  GLU B  18     -32.590  46.512  89.060  1.00  0.00      A    C  
ATOM   2187  CD  GLU B  18     -32.836  45.986  90.447  1.00  0.00      A    C  
ATOM   2188  OE1 GLU B  18     -33.470  46.668  91.218  1.00  0.00      A    O  
ATOM   2189  OE2 GLU B  18     -32.390  44.901  90.737  1.00  0.00      A    O1-
ATOM   2190  H   GLU B  18     -31.119  49.013  87.959  1.00  0.00      A    H  
ATOM   2191  HA  GLU B  18     -33.349  47.639  86.667  1.00  0.00      A    H  
ATOM   2192 1HB  GLU B  18     -32.928  48.558  89.537  1.00  0.00      A    H  
ATOM   2193 2HB  GLU B  18     -34.354  47.698  88.973  1.00  0.00      A    H  
ATOM   2194 1HG  GLU B  18     -32.945  45.779  88.338  1.00  0.00      A    H  
ATOM   2195 2HG  GLU B  18     -31.519  46.641  88.910  1.00  0.00      A    H  
ATOM   2196  N   GLU B  19     -34.987  49.469  86.350  1.00  0.00      A    N  
ATOM   2197  CA  GLU B  19     -35.898  50.572  86.067  1.00  0.00      A    C  
ATOM   2198  C   GLU B  19     -37.045  50.600  87.077  1.00  0.00      A    C  
ATOM   2199  O   GLU B  19     -37.177  51.544  87.854  1.00  0.00      A    O  
ATOM   2200  CB  GLU B  19     -36.454  50.456  84.646  1.00  0.00      A    C  
ATOM   2201  CG  GLU B  19     -37.382  51.591  84.239  1.00  0.00      A    C  
ATOM   2202  CD  GLU B  19     -36.683  52.920  84.164  1.00  0.00      A    C  
ATOM   2203  OE1 GLU B  19     -35.479  52.932  84.071  1.00  0.00      A    O  
ATOM   2204  OE2 GLU B  19     -37.355  53.924  84.199  1.00  0.00      A    O1-
ATOM   2205  H   GLU B  19     -35.135  48.600  85.924  1.00  0.00      A    H  
ATOM   2206  HA  GLU B  19     -35.344  51.508  86.150  1.00  0.00      A    H  
ATOM   2207 1HB  GLU B  19     -35.629  50.427  83.934  1.00  0.00      A    H  
ATOM   2208 2HB  GLU B  19     -37.005  49.520  84.546  1.00  0.00      A    H  
ATOM   2209 1HG  GLU B  19     -37.811  51.364  83.263  1.00  0.00      A    H  
ATOM   2210 2HG  GLU B  19     -38.198  51.654  84.958  1.00  0.00      A    H  
ATOM   2211  N   PHE B  20     -37.869  49.556  87.057  1.00  0.00      A    N  
ATOM   2212  CA  PHE B  20     -39.006  49.465  87.973  1.00  0.00      A    C  
ATOM   2213  C   PHE B  20     -38.623  48.683  89.221  1.00  0.00      A    C  
ATOM   2214  O   PHE B  20     -37.724  47.840  89.185  1.00  0.00      A    O  
ATOM   2215  CB  PHE B  20     -40.200  48.796  87.290  1.00  0.00      A    C  
ATOM   2216  CG  PHE B  20     -40.819  49.626  86.201  1.00  0.00      A    C  
ATOM   2217  CD1 PHE B  20     -40.148  49.839  85.006  1.00  0.00      A    C  
ATOM   2218  CD2 PHE B  20     -42.071  50.196  86.370  1.00  0.00      A    C  
ATOM   2219  CE1 PHE B  20     -40.716  50.602  84.003  1.00  0.00      A    C  
ATOM   2220  CE2 PHE B  20     -42.642  50.959  85.370  1.00  0.00      A    C  
ATOM   2221  CZ  PHE B  20     -41.963  51.162  84.185  1.00  0.00      A    C  
ATOM   2222  H   PHE B  20     -37.711  48.835  86.416  1.00  0.00      A    H  
ATOM   2223  HA  PHE B  20     -39.296  50.475  88.266  1.00  0.00      A    H  
ATOM   2224 1HB  PHE B  20     -39.886  47.847  86.857  1.00  0.00      A    H  
ATOM   2225 2HB  PHE B  20     -40.969  48.580  88.031  1.00  0.00      A    H  
ATOM   2226  HD1 PHE B  20     -39.163  49.395  84.862  1.00  0.00      A    H  
ATOM   2227  HD2 PHE B  20     -42.607  50.036  87.306  1.00  0.00      A    H  
ATOM   2228  HE1 PHE B  20     -40.178  50.762  83.069  1.00  0.00      A    H  
ATOM   2229  HE2 PHE B  20     -43.627  51.401  85.515  1.00  0.00      A    H  
ATOM   2230  HZ  PHE B  20     -42.411  51.765  83.396  1.00  0.00      A    H  
ATOM   2231  N   ARG B  21     -39.301  48.964  90.329  1.00  0.00      A    N  
ATOM   2232  CA  ARG B  21     -39.004  48.272  91.575  1.00  0.00      A    C  
ATOM   2233  C   ARG B  21     -39.397  46.800  91.476  1.00  0.00      A    C  
ATOM   2234  O   ARG B  21     -38.935  45.969  92.262  1.00  0.00      A    O  
ATOM   2235  CB  ARG B  21     -39.739  48.919  92.740  1.00  0.00      A    C  
ATOM   2236  CG  ARG B  21     -39.246  50.307  93.116  1.00  0.00      A    C  
ATOM   2237  CD  ARG B  21     -40.031  50.885  94.237  1.00  0.00      A    C  
ATOM   2238  NE  ARG B  21     -39.562  52.211  94.601  1.00  0.00      A    N  
ATOM   2239  CZ  ARG B  21     -40.163  53.016  95.499  1.00  0.00      A    C  
ATOM   2240  NH1 ARG B  21     -41.252  52.615  96.115  1.00  0.00      A    N1+
ATOM   2241  NH2 ARG B  21     -39.657  54.208  95.762  1.00  0.00      A    N  
ATOM   2242  H   ARG B  21     -40.014  49.649  90.310  1.00  0.00      A    H  
ATOM   2243  HA  ARG B  21     -37.932  48.340  91.762  1.00  0.00      A    H  
ATOM   2244 1HB  ARG B  21     -40.799  49.001  92.500  1.00  0.00      A    H  
ATOM   2245 2HB  ARG B  21     -39.652  48.286  93.623  1.00  0.00      A    H  
ATOM   2246 1HG  ARG B  21     -38.201  50.250  93.423  1.00  0.00      A    H  
ATOM   2247 2HG  ARG B  21     -39.335  50.971  92.256  1.00  0.00      A    H  
ATOM   2248 1HD  ARG B  21     -41.078  50.961  93.945  1.00  0.00      A    H  
ATOM   2249 2HD  ARG B  21     -39.944  50.240  95.112  1.00  0.00      A    H  
ATOM   2250  HE  ARG B  21     -38.725  52.556  94.148  1.00  0.00      A    H  
ATOM   2251 1HH1 ARG B  21     -41.640  51.703  95.915  1.00  0.00      A    H  
ATOM   2252 2HH1 ARG B  21     -41.703  53.217  96.789  1.00  0.00      A    H  
ATOM   2253 1HH2 ARG B  21     -38.819  54.517  95.287  1.00  0.00      A    H  
ATOM   2254 2HH2 ARG B  21     -40.107  54.811  96.434  1.00  0.00      A    H  
ATOM   2255  N   MET B  22     -40.254  46.481  90.508  1.00  0.00      A    N  
ATOM   2256  CA  MET B  22     -40.709  45.102  90.316  1.00  0.00      A    C  
ATOM   2257  C   MET B  22     -40.235  44.546  88.967  1.00  0.00      A    C  
ATOM   2258  O   MET B  22     -40.304  45.225  87.934  1.00  0.00      A    O  
ATOM   2259  CB  MET B  22     -42.231  45.029  90.419  1.00  0.00      A    C  
ATOM   2260  CG  MET B  22     -42.786  45.387  91.791  1.00  0.00      A    C  
ATOM   2261  SD  MET B  22     -44.585  45.271  91.864  1.00  0.00      A    S  
ATOM   2262  CE  MET B  22     -44.816  43.500  91.756  1.00  0.00      A    C  
ATOM   2263  H   MET B  22     -40.588  47.181  89.910  1.00  0.00      A    H  
ATOM   2264  HA  MET B  22     -40.275  44.482  91.100  1.00  0.00      A    H  
ATOM   2265 1HB  MET B  22     -42.678  45.705  89.693  1.00  0.00      A    H  
ATOM   2266 2HB  MET B  22     -42.565  44.020  90.176  1.00  0.00      A    H  
ATOM   2267 1HG  MET B  22     -42.368  44.715  92.539  1.00  0.00      A    H  
ATOM   2268 2HG  MET B  22     -42.496  46.405  92.047  1.00  0.00      A    H  
ATOM   2269 1HE  MET B  22     -45.881  43.268  91.789  1.00  0.00      A    H  
ATOM   2270 2HE  MET B  22     -44.393  43.134  90.820  1.00  0.00      A    H  
ATOM   2271 3HE  MET B  22     -44.314  43.015  92.595  1.00  0.00      A    H  
ATOM   2272  N   GLU B  23     -39.772  43.296  88.988  1.00  0.00      A    N  
ATOM   2273  CA  GLU B  23     -39.295  42.630  87.777  1.00  0.00      A    C  
ATOM   2274  C   GLU B  23     -40.439  42.435  86.789  1.00  0.00      A    C  
ATOM   2275  O   GLU B  23     -40.252  42.554  85.579  1.00  0.00      A    O  
ATOM   2276  CB  GLU B  23     -38.663  41.279  88.118  1.00  0.00      A    C  
ATOM   2277  CG  GLU B  23     -37.348  41.372  88.878  1.00  0.00      A    C  
ATOM   2278  CD  GLU B  23     -36.784  40.027  89.241  1.00  0.00      A    C  
ATOM   2279  OE1 GLU B  23     -37.440  39.044  88.996  1.00  0.00      A    O  
ATOM   2280  OE2 GLU B  23     -35.697  39.983  89.766  1.00  0.00      A    O1-
ATOM   2281  H   GLU B  23     -39.757  42.808  89.837  1.00  0.00      A    H  
ATOM   2282  HA  GLU B  23     -38.537  43.261  87.311  1.00  0.00      A    H  
ATOM   2283 1HB  GLU B  23     -39.358  40.695  88.723  1.00  0.00      A    H  
ATOM   2284 2HB  GLU B  23     -38.481  40.720  87.200  1.00  0.00      A    H  
ATOM   2285 1HG  GLU B  23     -36.622  41.903  88.262  1.00  0.00      A    H  
ATOM   2286 2HG  GLU B  23     -37.506  41.953  89.785  1.00  0.00      A    H  
ATOM   2287  N   LYS B  24     -41.623  42.153  87.309  1.00  0.00      A    N  
ATOM   2288  CA  LYS B  24     -42.785  41.960  86.454  1.00  0.00      A    C  
ATOM   2289  C   LYS B  24     -43.068  43.228  85.655  1.00  0.00      A    C  
ATOM   2290  O   LYS B  24     -43.260  43.184  84.434  1.00  0.00      A    O  
ATOM   2291  CB  LYS B  24     -44.008  41.568  87.284  1.00  0.00      A    C  
ATOM   2292  CG  LYS B  24     -45.268  41.312  86.467  1.00  0.00      A    C  
ATOM   2293  CD  LYS B  24     -46.423  40.874  87.354  1.00  0.00      A    C  
ATOM   2294  CE  LYS B  24     -47.692  40.655  86.544  1.00  0.00      A    C  
ATOM   2295  NZ  LYS B  24     -48.832  40.226  87.399  1.00  0.00      A    N1+
ATOM   2296  H   LYS B  24     -41.720  42.081  88.282  1.00  0.00      A    H  
ATOM   2297  HA  LYS B  24     -42.569  41.153  85.753  1.00  0.00      A    H  
ATOM   2298 1HB  LYS B  24     -43.788  40.663  87.852  1.00  0.00      A    H  
ATOM   2299 2HB  LYS B  24     -44.230  42.359  88.001  1.00  0.00      A    H  
ATOM   2300 1HG  LYS B  24     -45.551  42.223  85.939  1.00  0.00      A    H  
ATOM   2301 2HG  LYS B  24     -45.071  40.533  85.730  1.00  0.00      A    H  
ATOM   2302 1HD  LYS B  24     -46.161  39.945  87.862  1.00  0.00      A    H  
ATOM   2303 2HD  LYS B  24     -46.613  41.638  88.108  1.00  0.00      A    H  
ATOM   2304 1HE  LYS B  24     -47.963  41.579  86.035  1.00  0.00      A    H  
ATOM   2305 2HE  LYS B  24     -47.514  39.889  85.788  1.00  0.00      A    H  
ATOM   2306 1HZ  LYS B  24     -49.652  40.091  86.825  1.00  0.00      A    H  
ATOM   2307 2HZ  LYS B  24     -48.598  39.359  87.862  1.00  0.00      A    H  
ATOM   2308 3HZ  LYS B  24     -49.019  40.937  88.092  1.00  0.00      A    H  
ATOM   2309  N   LEU B  25     -43.066  44.358  86.343  1.00  0.00      A    N  
ATOM   2310  CA  LEU B  25     -43.304  45.631  85.684  1.00  0.00      A    C  
ATOM   2311  C   LEU B  25     -42.216  45.875  84.653  1.00  0.00      A    C  
ATOM   2312  O   LEU B  25     -42.476  46.389  83.562  1.00  0.00      A    O  
ATOM   2313  CB  LEU B  25     -43.331  46.775  86.706  1.00  0.00      A    C  
ATOM   2314  CG  LEU B  25     -44.529  46.782  87.664  1.00  0.00      A    C  
ATOM   2315  CD1 LEU B  25     -44.328  47.862  88.720  1.00  0.00      A    C  
ATOM   2316  CD2 LEU B  25     -45.808  47.019  86.876  1.00  0.00      A    C  
ATOM   2317  H   LEU B  25     -42.884  44.337  87.307  1.00  0.00      A    H  
ATOM   2318  HA  LEU B  25     -44.273  45.588  85.188  1.00  0.00      A    H  
ATOM   2319 1HB  LEU B  25     -42.425  46.724  87.308  1.00  0.00      A    H  
ATOM   2320 2HB  LEU B  25     -43.331  47.722  86.167  1.00  0.00      A    H  
ATOM   2321  HG  LEU B  25     -44.591  45.822  88.177  1.00  0.00      A    H  
ATOM   2322 1HD1 LEU B  25     -45.179  47.867  89.401  1.00  0.00      A    H  
ATOM   2323 2HD1 LEU B  25     -43.416  47.657  89.281  1.00  0.00      A    H  
ATOM   2324 3HD1 LEU B  25     -44.246  48.834  88.234  1.00  0.00      A    H  
ATOM   2325 1HD2 LEU B  25     -46.660  47.024  87.557  1.00  0.00      A    H  
ATOM   2326 2HD2 LEU B  25     -45.748  47.980  86.364  1.00  0.00      A    H  
ATOM   2327 3HD2 LEU B  25     -45.936  46.224  86.142  1.00  0.00      A    H  
ATOM   2328  N   ASN B  26     -40.993  45.492  84.999  1.00  0.00      A    N  
ATOM   2329  CA  ASN B  26     -39.874  45.671  84.085  1.00  0.00      A    C  
ATOM   2330  C   ASN B  26     -40.103  44.857  82.816  1.00  0.00      A    C  
ATOM   2331  O   ASN B  26     -39.819  45.319  81.709  1.00  0.00      A    O  
ATOM   2332  CB  ASN B  26     -38.567  45.235  84.747  1.00  0.00      A    C  
ATOM   2333  CG  ASN B  26     -38.105  46.303  85.730  1.00  0.00      A    C  
ATOM   2334  ND2 ASN B  26     -38.193  46.078  87.012  1.00  0.00      A    N  
ATOM   2335  OD1 ASN B  26     -37.653  47.370  85.320  1.00  0.00      A    O  
ATOM   2336  H   ASN B  26     -40.850  45.074  85.880  1.00  0.00      A    H  
ATOM   2337  HA  ASN B  26     -39.821  46.724  83.804  1.00  0.00      A    H  
ATOM   2338 1HB  ASN B  26     -38.721  44.305  85.269  1.00  0.00      A    H  
ATOM   2339 2HB  ASN B  26     -37.807  45.098  83.989  1.00  0.00      A    H  
ATOM   2340 1HD2 ASN B  26     -37.900  46.760  87.652  1.00  0.00      A    H  
ATOM   2341 2HD2 ASN B  26     -38.555  45.227  87.337  1.00  0.00      A    H  
ATOM   2342  N   GLN B  27     -40.619  43.643  82.979  1.00  0.00      A    N  
ATOM   2343  CA  GLN B  27     -40.871  42.784  81.832  1.00  0.00      A    C  
ATOM   2344  C   GLN B  27     -41.874  43.437  80.879  1.00  0.00      A    C  
ATOM   2345  O   GLN B  27     -41.662  43.467  79.665  1.00  0.00      A    O  
ATOM   2346  CB  GLN B  27     -41.389  41.418  82.289  1.00  0.00      A    C  
ATOM   2347  CG  GLN B  27     -40.347  40.558  82.983  1.00  0.00      A    C  
ATOM   2348  CD  GLN B  27     -40.924  39.254  83.501  1.00  0.00      A    C  
ATOM   2349  NE2 GLN B  27     -40.085  38.227  83.581  1.00  0.00      A    N  
ATOM   2350  OE1 GLN B  27     -42.111  39.170  83.826  1.00  0.00      A    O  
ATOM   2351  H   GLN B  27     -40.829  43.321  83.883  1.00  0.00      A    H  
ATOM   2352  HA  GLN B  27     -39.934  42.641  81.295  1.00  0.00      A    H  
ATOM   2353 1HB  GLN B  27     -42.223  41.556  82.976  1.00  0.00      A    H  
ATOM   2354 2HB  GLN B  27     -41.762  40.863  81.428  1.00  0.00      A    H  
ATOM   2355 1HG  GLN B  27     -39.553  40.322  82.273  1.00  0.00      A    H  
ATOM   2356 2HG  GLN B  27     -39.939  41.110  83.829  1.00  0.00      A    H  
ATOM   2357 1HE2 GLN B  27     -40.409  37.341  83.916  1.00  0.00      A    H  
ATOM   2358 2HE2 GLN B  27     -39.130  38.338  83.306  1.00  0.00      A    H  
ATOM   2359  N   LEU B  28     -42.955  43.977  81.437  1.00  0.00      A    N  
ATOM   2360  CA  LEU B  28     -43.977  44.630  80.620  1.00  0.00      A    C  
ATOM   2361  C   LEU B  28     -43.368  45.819  79.878  1.00  0.00      A    C  
ATOM   2362  O   LEU B  28     -43.651  46.045  78.695  1.00  0.00      A    O  
ATOM   2363  CB  LEU B  28     -45.147  45.099  81.494  1.00  0.00      A    C  
ATOM   2364  CG  LEU B  28     -46.015  43.987  82.097  1.00  0.00      A    C  
ATOM   2365  CD1 LEU B  28     -47.012  44.593  83.075  1.00  0.00      A    C  
ATOM   2366  CD2 LEU B  28     -46.729  43.239  80.981  1.00  0.00      A    C  
ATOM   2367  H   LEU B  28     -43.066  43.936  82.415  1.00  0.00      A    H  
ATOM   2368  HA  LEU B  28     -44.352  43.909  79.894  1.00  0.00      A    H  
ATOM   2369 1HB  LEU B  28     -44.751  45.692  82.316  1.00  0.00      A    H  
ATOM   2370 2HB  LEU B  28     -45.796  45.736  80.893  1.00  0.00      A    H  
ATOM   2371  HG  LEU B  28     -45.383  43.293  82.652  1.00  0.00      A    H  
ATOM   2372 1HD1 LEU B  28     -47.628  43.803  83.503  1.00  0.00      A    H  
ATOM   2373 2HD1 LEU B  28     -46.473  45.105  83.872  1.00  0.00      A    H  
ATOM   2374 3HD1 LEU B  28     -47.648  45.305  82.550  1.00  0.00      A    H  
ATOM   2375 1HD2 LEU B  28     -47.345  42.447  81.409  1.00  0.00      A    H  
ATOM   2376 2HD2 LEU B  28     -47.362  43.931  80.426  1.00  0.00      A    H  
ATOM   2377 3HD2 LEU B  28     -45.993  42.800  80.307  1.00  0.00      A    H  
ATOM   2378  N   TRP B  29     -42.518  46.568  80.569  1.00  0.00      A    N  
ATOM   2379  CA  TRP B  29     -41.874  47.712  79.948  1.00  0.00      A    C  
ATOM   2380  C   TRP B  29     -41.095  47.261  78.720  1.00  0.00      A    C  
ATOM   2381  O   TRP B  29     -41.159  47.885  77.660  1.00  0.00      A    O  
ATOM   2382  CB  TRP B  29     -40.937  48.409  80.937  1.00  0.00      A    C  
ATOM   2383  CG  TRP B  29     -40.235  49.600  80.358  1.00  0.00      A    C  
ATOM   2384  CD1 TRP B  29     -40.703  50.878  80.311  1.00  0.00      A    C  
ATOM   2385  CD2 TRP B  29     -38.926  49.629  79.739  1.00  0.00      A    C  
ATOM   2386  CE2 TRP B  29     -38.688  50.950  79.351  1.00  0.00      A    C  
ATOM   2387  CE3 TRP B  29     -37.953  48.654  79.487  1.00  0.00      A    C  
ATOM   2388  NE1 TRP B  29     -39.782  51.698  79.706  1.00  0.00      A    N  
ATOM   2389  CZ2 TRP B  29     -37.513  51.329  78.720  1.00  0.00      A    C  
ATOM   2390  CZ3 TRP B  29     -36.774  49.034  78.855  1.00  0.00      A    C  
ATOM   2391  CH2 TRP B  29     -36.561  50.338  78.483  1.00  0.00      A    C  
ATOM   2392  H   TRP B  29     -42.316  46.343  81.502  1.00  0.00      A    H  
ATOM   2393  HA  TRP B  29     -42.645  48.420  79.644  1.00  0.00      A    H  
ATOM   2394 1HB  TRP B  29     -41.505  48.735  81.808  1.00  0.00      A    H  
ATOM   2395 2HB  TRP B  29     -40.184  47.702  81.284  1.00  0.00      A    H  
ATOM   2396  HD1 TRP B  29     -41.668  51.203  80.696  1.00  0.00      A    H  
ATOM   2397  HE1 TRP B  29     -39.891  52.689  79.548  1.00  0.00      A    H  
ATOM   2398  HE3 TRP B  29     -38.116  47.618  79.783  1.00  0.00      A    H  
ATOM   2399  HZ2 TRP B  29     -37.325  52.359  78.417  1.00  0.00      A    H  
ATOM   2400  HZ3 TRP B  29     -36.022  48.269  78.662  1.00  0.00      A    H  
ATOM   2401  HH2 TRP B  29     -35.625  50.601  77.990  1.00  0.00      A    H  
ATOM   2402  N   GLU B  30     -40.363  46.166  78.873  1.00  0.00      A    N  
ATOM   2403  CA  GLU B  30     -39.577  45.630  77.766  1.00  0.00      A    C  
ATOM   2404  C   GLU B  30     -40.486  45.261  76.596  1.00  0.00      A    C  
ATOM   2405  O   GLU B  30     -40.123  45.455  75.432  1.00  0.00      A    O  
ATOM   2406  CB  GLU B  30     -38.778  44.404  78.216  1.00  0.00      A    C  
ATOM   2407  CG  GLU B  30     -37.636  44.716  79.173  1.00  0.00      A    C  
ATOM   2408  CD  GLU B  30     -36.920  43.484  79.650  1.00  0.00      A    C  
ATOM   2409  OE1 GLU B  30     -37.352  42.403  79.323  1.00  0.00      A    O  
ATOM   2410  OE2 GLU B  30     -35.938  43.620  80.341  1.00  0.00      A    O1-
ATOM   2411  H   GLU B  30     -40.359  45.711  79.746  1.00  0.00      A    H  
ATOM   2412  HA  GLU B  30     -38.878  46.398  77.434  1.00  0.00      A    H  
ATOM   2413 1HB  GLU B  30     -39.444  43.697  78.709  1.00  0.00      A    H  
ATOM   2414 2HB  GLU B  30     -38.357  43.904  77.344  1.00  0.00      A    H  
ATOM   2415 1HG  GLU B  30     -36.921  45.366  78.670  1.00  0.00      A    H  
ATOM   2416 2HG  GLU B  30     -38.033  45.255  80.032  1.00  0.00      A    H  
ATOM   2417  N   LYS B  31     -41.666  44.736  76.906  1.00  0.00      A    N  
ATOM   2418  CA  LYS B  31     -42.614  44.351  75.866  1.00  0.00      A    C  
ATOM   2419  C   LYS B  31     -43.008  45.581  75.048  1.00  0.00      A    C  
ATOM   2420  O   LYS B  31     -43.085  45.535  73.816  1.00  0.00      A    O  
ATOM   2421  CB  LYS B  31     -43.852  43.691  76.475  1.00  0.00      A    C  
ATOM   2422  CG  LYS B  31     -44.872  43.205  75.453  1.00  0.00      A    C  
ATOM   2423  CD  LYS B  31     -46.036  42.496  76.129  1.00  0.00      A    C  
ATOM   2424  CE  LYS B  31     -47.070  42.035  75.112  1.00  0.00      A    C  
ATOM   2425  NZ  LYS B  31     -48.215  41.339  75.760  1.00  0.00      A    N1+
ATOM   2426  H   LYS B  31     -41.906  44.606  77.853  1.00  0.00      A    H  
ATOM   2427  HA  LYS B  31     -42.129  43.632  75.205  1.00  0.00      A    H  
ATOM   2428 1HB  LYS B  31     -43.549  42.835  77.078  1.00  0.00      A    H  
ATOM   2429 2HB  LYS B  31     -44.353  44.398  77.137  1.00  0.00      A    H  
ATOM   2430 1HG  LYS B  31     -45.255  44.056  74.888  1.00  0.00      A    H  
ATOM   2431 2HG  LYS B  31     -44.392  42.517  74.759  1.00  0.00      A    H  
ATOM   2432 1HD  LYS B  31     -45.666  41.628  76.677  1.00  0.00      A    H  
ATOM   2433 2HD  LYS B  31     -46.514  43.173  76.837  1.00  0.00      A    H  
ATOM   2434 1HE  LYS B  31     -47.448  42.896  74.563  1.00  0.00      A    H  
ATOM   2435 2HE  LYS B  31     -46.603  41.354  74.401  1.00  0.00      A    H  
ATOM   2436 1HZ  LYS B  31     -48.877  41.050  75.053  1.00  0.00      A    H  
ATOM   2437 2HZ  LYS B  31     -47.879  40.527  76.258  1.00  0.00      A    H  
ATOM   2438 3HZ  LYS B  31     -48.669  41.967  76.408  1.00  0.00      A    H  
ATOM   2439  N   ALA B  32     -43.247  46.691  75.734  1.00  0.00      A    N  
ATOM   2440  CA  ALA B  32     -43.615  47.915  75.039  1.00  0.00      A    C  
ATOM   2441  C   ALA B  32     -42.448  48.403  74.181  1.00  0.00      A    C  
ATOM   2442  O   ALA B  32     -42.646  48.913  73.075  1.00  0.00      A    O  
ATOM   2443  CB  ALA B  32     -44.012  48.996  76.044  1.00  0.00      A    C  
ATOM   2444  H   ALA B  32     -43.169  46.688  76.715  1.00  0.00      A    H  
ATOM   2445  HA  ALA B  32     -44.456  47.692  74.383  1.00  0.00      A    H  
ATOM   2446 1HB  ALA B  32     -43.209  49.144  76.749  1.00  0.00      A    H  
ATOM   2447 2HB  ALA B  32     -44.903  48.684  76.571  1.00  0.00      A    H  
ATOM   2448 3HB  ALA B  32     -44.210  49.919  75.521  1.00  0.00      A    H  
ATOM   2449  N   GLN B  33     -41.229  48.240  74.697  1.00  0.00      A    N  
ATOM   2450  CA  GLN B  33     -40.036  48.672  73.970  1.00  0.00      A    C  
ATOM   2451  C   GLN B  33     -39.901  47.935  72.641  1.00  0.00      A    C  
ATOM   2452  O   GLN B  33     -39.643  48.553  71.608  1.00  0.00      A    O  
ATOM   2453  CB  GLN B  33     -38.781  48.451  74.819  1.00  0.00      A    C  
ATOM   2454  CG  GLN B  33     -37.494  48.914  74.159  1.00  0.00      A    C  
ATOM   2455  CD  GLN B  33     -36.279  48.690  75.039  1.00  0.00      A    C  
ATOM   2456  NE2 GLN B  33     -35.392  49.677  75.085  1.00  0.00      A    N  
ATOM   2457  OE1 GLN B  33     -36.139  47.639  75.672  1.00  0.00      A    O  
ATOM   2458  H   GLN B  33     -41.132  47.830  75.584  1.00  0.00      A    H  
ATOM   2459  HA  GLN B  33     -40.128  49.737  73.756  1.00  0.00      A    H  
ATOM   2460 1HB  GLN B  33     -38.884  48.981  75.765  1.00  0.00      A    H  
ATOM   2461 2HB  GLN B  33     -38.679  47.390  75.048  1.00  0.00      A    H  
ATOM   2462 1HG  GLN B  33     -37.352  48.358  73.232  1.00  0.00      A    H  
ATOM   2463 2HG  GLN B  33     -37.570  49.980  73.947  1.00  0.00      A    H  
ATOM   2464 1HE2 GLN B  33     -34.570  49.587  75.649  1.00  0.00      A    H  
ATOM   2465 2HE2 GLN B  33     -35.545  50.512  74.556  1.00  0.00      A    H  
ATOM   2466  N   ARG B  34     -40.078  46.620  72.668  1.00  0.00      A    N  
ATOM   2467  CA  ARG B  34     -39.972  45.833  71.444  1.00  0.00      A    C  
ATOM   2468  C   ARG B  34     -41.101  46.198  70.486  1.00  0.00      A    C  
ATOM   2469  O   ARG B  34     -40.915  46.209  69.269  1.00  0.00      A    O  
ATOM   2470  CB  ARG B  34     -40.023  44.344  71.751  1.00  0.00      A    C  
ATOM   2471  CG  ARG B  34     -38.791  43.791  72.449  1.00  0.00      A    C  
ATOM   2472  CD  ARG B  34     -38.783  42.306  72.456  1.00  0.00      A    C  
ATOM   2473  NE  ARG B  34     -39.890  41.762  73.225  1.00  0.00      A    N  
ATOM   2474  CZ  ARG B  34     -39.861  41.534  74.553  1.00  0.00      A    C  
ATOM   2475  NH1 ARG B  34     -38.776  41.807  75.243  1.00  0.00      A    N1+
ATOM   2476  NH2 ARG B  34     -40.923  41.035  75.161  1.00  0.00      A    N  
ATOM   2477  H   ARG B  34     -40.283  46.174  73.521  1.00  0.00      A    H  
ATOM   2478  HA  ARG B  34     -39.015  46.055  70.972  1.00  0.00      A    H  
ATOM   2479 1HB  ARG B  34     -40.883  44.132  72.384  1.00  0.00      A    H  
ATOM   2480 2HB  ARG B  34     -40.155  43.786  70.823  1.00  0.00      A    H  
ATOM   2481 1HG  ARG B  34     -37.895  44.136  71.932  1.00  0.00      A    H  
ATOM   2482 2HG  ARG B  34     -38.771  44.140  73.482  1.00  0.00      A    H  
ATOM   2483 1HD  ARG B  34     -38.863  41.937  71.435  1.00  0.00      A    H  
ATOM   2484 2HD  ARG B  34     -37.853  41.950  72.899  1.00  0.00      A    H  
ATOM   2485  HE  ARG B  34     -40.743  41.539  72.729  1.00  0.00      A    H  
ATOM   2486 1HH1 ARG B  34     -37.964  42.188  74.778  1.00  0.00      A    H  
ATOM   2487 2HH1 ARG B  34     -38.754  41.635  76.238  1.00  0.00      A    H  
ATOM   2488 1HH2 ARG B  34     -41.757  40.825  74.631  1.00  0.00      A    H  
ATOM   2489 2HH2 ARG B  34     -40.901  40.864  76.156  1.00  0.00      A    H  
ATOM   2490  N   LEU B  35     -42.273  46.501  71.043  1.00  0.00      A    N  
ATOM   2491  CA  LEU B  35     -43.423  46.867  70.224  1.00  0.00      A    C  
ATOM   2492  C   LEU B  35     -43.135  48.156  69.463  1.00  0.00      A    C  
ATOM   2493  O   LEU B  35     -43.518  48.302  68.301  1.00  0.00      A    O  
ATOM   2494  CB  LEU B  35     -44.672  47.041  71.098  1.00  0.00      A    C  
ATOM   2495  CG  LEU B  35     -45.970  47.362  70.346  1.00  0.00      A    C  
ATOM   2496  CD1 LEU B  35     -46.280  46.239  69.364  1.00  0.00      A    C  
ATOM   2497  CD2 LEU B  35     -47.104  47.543  71.345  1.00  0.00      A    C  
ATOM   2498  H   LEU B  35     -42.361  46.484  72.023  1.00  0.00      A    H  
ATOM   2499  HA  LEU B  35     -43.608  46.066  69.509  1.00  0.00      A    H  
ATOM   2500 1HB  LEU B  35     -44.833  46.123  71.660  1.00  0.00      A    H  
ATOM   2501 2HB  LEU B  35     -44.491  47.849  71.806  1.00  0.00      A    H  
ATOM   2502  HG  LEU B  35     -45.841  48.280  69.772  1.00  0.00      A    H  
ATOM   2503 1HD1 LEU B  35     -47.202  46.467  68.830  1.00  0.00      A    H  
ATOM   2504 2HD1 LEU B  35     -45.462  46.145  68.650  1.00  0.00      A    H  
ATOM   2505 3HD1 LEU B  35     -46.398  45.303  69.908  1.00  0.00      A    H  
ATOM   2506 1HD2 LEU B  35     -48.026  47.772  70.811  1.00  0.00      A    H  
ATOM   2507 2HD2 LEU B  35     -47.234  46.624  71.917  1.00  0.00      A    H  
ATOM   2508 3HD2 LEU B  35     -46.864  48.363  72.023  1.00  0.00      A    H  
ATOM   2509  N   HIS B  36     -42.454  49.087  70.124  1.00  0.00      A    N  
ATOM   2510  CA  HIS B  36     -42.117  50.360  69.501  1.00  0.00      A    C  
ATOM   2511  C   HIS B  36     -43.375  51.167  69.214  1.00  0.00      A    C  
ATOM   2512  O   HIS B  36     -44.171  50.811  68.347  1.00  0.00      A    O  
ATOM   2513  CB  HIS B  36     -41.334  50.143  68.202  1.00  0.00      A    C  
ATOM   2514  CG  HIS B  36     -40.005  49.485  68.404  1.00  0.00      A    C  
ATOM   2515  CD2 HIS B  36     -39.421  48.442  67.770  1.00  0.00      A    C  
ATOM   2516  ND1 HIS B  36     -39.107  49.900  69.365  1.00  0.00      A    N  
ATOM   2517  CE1 HIS B  36     -38.028  49.140  69.313  1.00  0.00      A    C  
ATOM   2518  NE2 HIS B  36     -38.192  48.248  68.353  1.00  0.00      A    N  
ATOM   2519  H   HIS B  36     -42.173  48.912  71.048  1.00  0.00      A    H  
ATOM   2520  HA  HIS B  36     -41.492  50.942  70.178  1.00  0.00      A    H  
ATOM   2521 1HB  HIS B  36     -41.922  49.524  67.522  1.00  0.00      A    H  
ATOM   2522 2HB  HIS B  36     -41.169  51.102  67.711  1.00  0.00      A    H  
ATOM   2523  HD1 HIS B  36     -39.266  50.607  70.056  1.00  0.00      A    H  
ATOM   2524  HD2 HIS B  36     -39.743  47.798  66.949  1.00  0.00      A    H  
ATOM   2525  HE1 HIS B  36     -37.197  49.309  69.997  1.00  0.00      A    H  
ATOM   2526  N   LEU B  37     -43.543  52.262  69.949  1.00  0.00      A    N  
ATOM   2527  CA  LEU B  37     -44.709  53.124  69.764  1.00  0.00      A    C  
ATOM   2528  C   LEU B  37     -44.289  54.592  69.679  1.00  0.00      A    C  
ATOM   2529  O   LEU B  37     -43.245  54.977  70.204  1.00  0.00      A    O  
ATOM   2530  CB  LEU B  37     -45.702  52.932  70.917  1.00  0.00      A    C  
ATOM   2531  CG  LEU B  37     -46.285  51.521  71.065  1.00  0.00      A    C  
ATOM   2532  CD1 LEU B  37     -47.068  51.428  72.368  1.00  0.00      A    C  
ATOM   2533  CD2 LEU B  37     -47.175  51.212  69.870  1.00  0.00      A    C  
ATOM   2534  H   LEU B  37     -42.870  52.492  70.623  1.00  0.00      A    H  
ATOM   2535  HA  LEU B  37     -45.199  52.847  68.831  1.00  0.00      A    H  
ATOM   2536 1HB  LEU B  37     -45.201  53.182  71.851  1.00  0.00      A    H  
ATOM   2537 2HB  LEU B  37     -46.534  53.622  70.778  1.00  0.00      A    H  
ATOM   2538  HG  LEU B  37     -45.474  50.794  71.111  1.00  0.00      A    H  
ATOM   2539 1HD1 LEU B  37     -47.482  50.425  72.473  1.00  0.00      A    H  
ATOM   2540 2HD1 LEU B  37     -46.403  51.634  73.207  1.00  0.00      A    H  
ATOM   2541 3HD1 LEU B  37     -47.878  52.156  72.358  1.00  0.00      A    H  
ATOM   2542 1HD2 LEU B  37     -47.589  50.209  69.974  1.00  0.00      A    H  
ATOM   2543 2HD2 LEU B  37     -47.987  51.937  69.824  1.00  0.00      A    H  
ATOM   2544 3HD2 LEU B  37     -46.586  51.268  68.954  1.00  0.00      A    H  
ATOM   2545  N   PRO B  38     -45.080  55.416  69.032  1.00  0.00      A    N  
ATOM   2546  CA  PRO B  38     -44.773  56.869  68.884  1.00  0.00      A    C  
ATOM   2547  C   PRO B  38     -44.247  57.493  70.182  1.00  0.00      A    C  
ATOM   2548  O   PRO B  38     -44.543  57.007  71.275  1.00  0.00      A    O  
ATOM   2549  CB  PRO B  38     -46.120  57.479  68.491  1.00  0.00      A    C  
ATOM   2550  CG  PRO B  38     -46.860  56.385  67.789  1.00  0.00      A    C  
ATOM   2551  CD  PRO B  38     -46.350  55.058  68.365  1.00  0.00      A    C  
ATOM   2552  HA  PRO B  38     -44.036  57.003  68.079  1.00  0.00      A    H  
ATOM   2553 1HB  PRO B  38     -46.660  57.791  69.377  1.00  0.00      A    H  
ATOM   2554 2HB  PRO B  38     -45.976  58.315  67.823  1.00  0.00      A    H  
ATOM   2555 1HG  PRO B  38     -47.923  56.487  67.967  1.00  0.00      A    H  
ATOM   2556 2HG  PRO B  38     -46.659  56.422  66.729  1.00  0.00      A    H  
ATOM   2557 1HD  PRO B  38     -47.059  54.660  69.075  1.00  0.00      A    H  
ATOM   2558 2HD  PRO B  38     -46.167  54.351  67.570  1.00  0.00      A    H  
ATOM   2559  N   PRO B  39     -43.481  58.554  70.084  1.00  0.00      A    N  
ATOM   2560  CA  PRO B  39     -42.913  59.255  71.279  1.00  0.00      A    C  
ATOM   2561  C   PRO B  39     -43.998  59.739  72.244  1.00  0.00      A    C  
ATOM   2562  O   PRO B  39     -43.898  59.550  73.457  1.00  0.00      A    O  
ATOM   2563  CB  PRO B  39     -42.159  60.438  70.665  1.00  0.00      A    C  
ATOM   2564  CG  PRO B  39     -41.760  59.955  69.313  1.00  0.00      A    C  
ATOM   2565  CD  PRO B  39     -42.942  59.152  68.838  1.00  0.00      A    C  
ATOM   2566  HA  PRO B  39     -42.221  58.577  71.801  1.00  0.00      A    H  
ATOM   2567 1HB  PRO B  39     -42.813  61.322  70.626  1.00  0.00      A    H  
ATOM   2568 2HB  PRO B  39     -41.298  60.703  71.295  1.00  0.00      A    H  
ATOM   2569 1HG  PRO B  39     -41.536  60.807  68.655  1.00  0.00      A    H  
ATOM   2570 2HG  PRO B  39     -40.840  59.355  69.379  1.00  0.00      A    H  
ATOM   2571 1HD  PRO B  39     -43.675  59.822  68.365  1.00  0.00      A    H  
ATOM   2572 2HD  PRO B  39     -42.603  58.384  68.127  1.00  0.00      A    H  
ATOM   2573  N   VAL B  40     -45.026  60.377  71.690  1.00  0.00      A    N  
ATOM   2574  CA  VAL B  40     -46.125  60.901  72.500  1.00  0.00      A    C  
ATOM   2575  C   VAL B  40     -46.876  59.769  73.185  1.00  0.00      A    C  
ATOM   2576  O   VAL B  40     -47.170  59.836  74.376  1.00  0.00      A    O  
ATOM   2577  CB  VAL B  40     -47.094  61.697  71.619  1.00  0.00      A    C  
ATOM   2578  CG1 VAL B  40     -48.348  62.054  72.421  1.00  0.00      A    C  
ATOM   2579  CG2 VAL B  40     -46.417  62.983  71.140  1.00  0.00      A    C  
ATOM   2580  H   VAL B  40     -45.043  60.502  70.721  1.00  0.00      A    H  
ATOM   2581  HA  VAL B  40     -45.709  61.564  73.260  1.00  0.00      A    H  
ATOM   2582  HB  VAL B  40     -47.375  61.097  70.765  1.00  0.00      A    H  
ATOM   2583 1HG1 VAL B  40     -48.976  61.179  72.514  1.00  0.00      A    H  
ATOM   2584 2HG1 VAL B  40     -48.892  62.835  71.912  1.00  0.00      A    H  
ATOM   2585 3HG1 VAL B  40     -48.062  62.397  73.403  1.00  0.00      A    H  
ATOM   2586 1HG2 VAL B  40     -45.607  62.738  70.470  1.00  0.00      A    H  
ATOM   2587 2HG2 VAL B  40     -46.029  63.525  71.990  1.00  0.00      A    H  
ATOM   2588 3HG2 VAL B  40     -47.138  63.597  70.621  1.00  0.00      A    H  
ATOM   2589  N   ARG B  41     -47.184  58.733  72.421  1.00  0.00      A    N  
ATOM   2590  CA  ARG B  41     -47.904  57.592  72.961  1.00  0.00      A    C  
ATOM   2591  C   ARG B  41     -47.062  56.896  74.025  1.00  0.00      A    C  
ATOM   2592  O   ARG B  41     -47.573  56.490  75.069  1.00  0.00      A    O  
ATOM   2593  CB  ARG B  41     -48.257  56.604  71.859  1.00  0.00      A    C  
ATOM   2594  CG  ARG B  41     -49.090  55.415  72.308  1.00  0.00      A    C  
ATOM   2595  CD  ARG B  41     -49.494  54.562  71.161  1.00  0.00      A    C  
ATOM   2596  NE  ARG B  41     -50.249  53.397  71.591  1.00  0.00      A    N  
ATOM   2597  CZ  ARG B  41     -50.714  52.439  70.765  1.00  0.00      A    C  
ATOM   2598  NH1 ARG B  41     -50.492  52.521  69.472  1.00  0.00      A    N1+
ATOM   2599  NH2 ARG B  41     -51.392  51.416  71.255  1.00  0.00      A    N  
ATOM   2600  H   ARG B  41     -46.925  58.737  71.478  1.00  0.00      A    H  
ATOM   2601  HA  ARG B  41     -48.829  57.950  73.414  1.00  0.00      A    H  
ATOM   2602 1HB  ARG B  41     -48.812  57.118  71.075  1.00  0.00      A    H  
ATOM   2603 2HB  ARG B  41     -47.342  56.216  71.411  1.00  0.00      A    H  
ATOM   2604 1HG  ARG B  41     -48.510  54.805  73.001  1.00  0.00      A    H  
ATOM   2605 2HG  ARG B  41     -49.993  55.770  72.806  1.00  0.00      A    H  
ATOM   2606 1HD  ARG B  41     -50.117  55.140  70.480  1.00  0.00      A    H  
ATOM   2607 2HD  ARG B  41     -48.605  54.216  70.634  1.00  0.00      A    H  
ATOM   2608  HE  ARG B  41     -50.440  53.298  72.579  1.00  0.00      A    H  
ATOM   2609 1HH1 ARG B  41     -49.973  53.303  69.097  1.00  0.00      A    H  
ATOM   2610 2HH1 ARG B  41     -50.840  51.803  68.853  1.00  0.00      A    H  
ATOM   2611 1HH2 ARG B  41     -51.563  51.352  72.250  1.00  0.00      A    H  
ATOM   2612 2HH2 ARG B  41     -51.740  50.698  70.637  1.00  0.00      A    H  
ATOM   2613  N   LEU B  42     -45.771  56.758  73.747  1.00  0.00      A    N  
ATOM   2614  CA  LEU B  42     -44.864  56.109  74.685  1.00  0.00      A    C  
ATOM   2615  C   LEU B  42     -44.800  56.876  75.996  1.00  0.00      A    C  
ATOM   2616  O   LEU B  42     -44.836  56.282  77.075  1.00  0.00      A    O  
ATOM   2617  CB  LEU B  42     -43.459  56.000  74.079  1.00  0.00      A    C  
ATOM   2618  CG  LEU B  42     -42.401  55.335  74.969  1.00  0.00      A    C  
ATOM   2619  CD1 LEU B  42     -42.827  53.908  75.286  1.00  0.00      A    C  
ATOM   2620  CD2 LEU B  42     -41.055  55.359  74.260  1.00  0.00      A    C  
ATOM   2621  H   LEU B  42     -45.422  57.100  72.898  1.00  0.00      A    H  
ATOM   2622  HA  LEU B  42     -45.236  55.105  74.888  1.00  0.00      A    H  
ATOM   2623 1HB  LEU B  42     -43.523  55.426  73.156  1.00  0.00      A    H  
ATOM   2624 2HB  LEU B  42     -43.106  57.002  73.837  1.00  0.00      A    H  
ATOM   2625  HG  LEU B  42     -42.325  55.878  75.911  1.00  0.00      A    H  
ATOM   2626 1HD1 LEU B  42     -42.075  53.436  75.919  1.00  0.00      A    H  
ATOM   2627 2HD1 LEU B  42     -43.783  53.922  75.810  1.00  0.00      A    H  
ATOM   2628 3HD1 LEU B  42     -42.928  53.344  74.360  1.00  0.00      A    H  
ATOM   2629 1HD2 LEU B  42     -40.302  54.887  74.893  1.00  0.00      A    H  
ATOM   2630 2HD2 LEU B  42     -41.129  54.815  73.318  1.00  0.00      A    H  
ATOM   2631 3HD2 LEU B  42     -40.766  56.391  74.062  1.00  0.00      A    H  
ATOM   2632  N   ALA B  43     -44.700  58.193  75.903  1.00  0.00      A    N  
ATOM   2633  CA  ALA B  43     -44.631  59.019  77.098  1.00  0.00      A    C  
ATOM   2634  C   ALA B  43     -45.942  58.951  77.878  1.00  0.00      A    C  
ATOM   2635  O   ALA B  43     -45.940  58.870  79.108  1.00  0.00      A    O  
ATOM   2636  CB  ALA B  43     -44.335  60.470  76.710  1.00  0.00      A    C  
ATOM   2637  H   ALA B  43     -44.671  58.616  75.019  1.00  0.00      A    H  
ATOM   2638  HA  ALA B  43     -43.838  58.628  77.735  1.00  0.00      A    H  
ATOM   2639 1HB  ALA B  43     -44.539  61.117  77.550  1.00  0.00      A    H  
ATOM   2640 2HB  ALA B  43     -44.962  60.754  75.877  1.00  0.00      A    H  
ATOM   2641 3HB  ALA B  43     -43.297  60.563  76.428  1.00  0.00      A    H  
ATOM   2642  N   GLU B  44     -47.059  58.985  77.154  1.00  0.00      A    N  
ATOM   2643  CA  GLU B  44     -48.374  58.930  77.788  1.00  0.00      A    C  
ATOM   2644  C   GLU B  44     -48.612  57.561  78.425  1.00  0.00      A    C  
ATOM   2645  O   GLU B  44     -49.061  57.468  79.570  1.00  0.00      A    O  
ATOM   2646  CB  GLU B  44     -49.474  59.231  76.767  1.00  0.00      A    C  
ATOM   2647  CG  GLU B  44     -49.501  60.672  76.280  1.00  0.00      A    C  
ATOM   2648  CD  GLU B  44     -50.535  60.910  75.215  1.00  0.00      A    C  
ATOM   2649  OE1 GLU B  44     -51.157  59.963  74.795  1.00  0.00      A    O  
ATOM   2650  OE2 GLU B  44     -50.705  62.039  74.820  1.00  0.00      A    O1-
ATOM   2651  H   GLU B  44     -46.999  59.053  76.178  1.00  0.00      A    H  
ATOM   2652  HA  GLU B  44     -48.411  59.686  78.573  1.00  0.00      A    H  
ATOM   2653 1HB  GLU B  44     -49.350  58.585  75.898  1.00  0.00      A    H  
ATOM   2654 2HB  GLU B  44     -50.447  59.008  77.205  1.00  0.00      A    H  
ATOM   2655 1HG  GLU B  44     -49.710  61.328  77.125  1.00  0.00      A    H  
ATOM   2656 2HG  GLU B  44     -48.518  60.931  75.889  1.00  0.00      A    H  
ATOM   2657  N   LEU B  45     -48.319  56.506  77.678  1.00  0.00      A    N  
ATOM   2658  CA  LEU B  45     -48.510  55.152  78.186  1.00  0.00      A    C  
ATOM   2659  C   LEU B  45     -47.612  54.900  79.390  1.00  0.00      A    C  
ATOM   2660  O   LEU B  45     -48.060  54.388  80.424  1.00  0.00      A    O  
ATOM   2661  CB  LEU B  45     -48.212  54.122  77.089  1.00  0.00      A    C  
ATOM   2662  CG  LEU B  45     -48.488  52.659  77.457  1.00  0.00      A    C  
ATOM   2663  CD1 LEU B  45     -48.757  51.858  76.190  1.00  0.00      A    C  
ATOM   2664  CD2 LEU B  45     -47.299  52.094  78.219  1.00  0.00      A    C  
ATOM   2665  H   LEU B  45     -47.970  56.638  76.774  1.00  0.00      A    H  
ATOM   2666  HA  LEU B  45     -49.549  55.042  78.495  1.00  0.00      A    H  
ATOM   2667 1HB  LEU B  45     -48.813  54.363  76.214  1.00  0.00      A    H  
ATOM   2668 2HB  LEU B  45     -47.160  54.202  76.814  1.00  0.00      A    H  
ATOM   2669  HG  LEU B  45     -49.379  52.603  78.082  1.00  0.00      A    H  
ATOM   2670 1HD1 LEU B  45     -48.953  50.818  76.452  1.00  0.00      A    H  
ATOM   2671 2HD1 LEU B  45     -49.624  52.272  75.675  1.00  0.00      A    H  
ATOM   2672 3HD1 LEU B  45     -47.887  51.909  75.537  1.00  0.00      A    H  
ATOM   2673 1HD2 LEU B  45     -47.495  51.054  78.482  1.00  0.00      A    H  
ATOM   2674 2HD2 LEU B  45     -46.407  52.148  77.595  1.00  0.00      A    H  
ATOM   2675 3HD2 LEU B  45     -47.140  52.674  79.129  1.00  0.00      A    H  
ATOM   2676  N   HIS B  46     -46.343  55.276  79.256  1.00  0.00      A    N  
ATOM   2677  CA  HIS B  46     -45.394  55.089  80.346  1.00  0.00      A    C  
ATOM   2678  C   HIS B  46     -45.868  55.844  81.585  1.00  0.00      A    C  
ATOM   2679  O   HIS B  46     -45.797  55.333  82.702  1.00  0.00      A    O  
ATOM   2680  CB  HIS B  46     -43.996  55.566  79.943  1.00  0.00      A    C  
ATOM   2681  CG  HIS B  46     -42.960  55.361  81.005  1.00  0.00      A    C  
ATOM   2682  CD2 HIS B  46     -42.317  56.242  81.805  1.00  0.00      A    C  
ATOM   2683  ND1 HIS B  46     -42.478  54.113  81.342  1.00  0.00      A    N  
ATOM   2684  CE1 HIS B  46     -41.581  54.237  82.305  1.00  0.00      A    C  
ATOM   2685  NE2 HIS B  46     -41.465  55.519  82.603  1.00  0.00      A    N  
ATOM   2686  H   HIS B  46     -46.041  55.682  78.410  1.00  0.00      A    H  
ATOM   2687  HA  HIS B  46     -45.328  54.030  80.593  1.00  0.00      A    H  
ATOM   2688 1HB  HIS B  46     -43.675  55.035  79.046  1.00  0.00      A    H  
ATOM   2689 2HB  HIS B  46     -44.029  56.628  79.700  1.00  0.00      A    H  
ATOM   2690  HD2 HIS B  46     -42.450  57.325  81.815  1.00  0.00      A    H  
ATOM   2691  HE1 HIS B  46     -41.030  53.422  82.772  1.00  0.00      A    H  
ATOM   2692  HE2 HIS B  46     -40.852  55.909  83.304  1.00  0.00      A    H  
ATOM   2693  N   ALA B  47     -46.356  57.063  81.376  1.00  0.00      A    N  
ATOM   2694  CA  ALA B  47     -46.839  57.876  82.484  1.00  0.00      A    C  
ATOM   2695  C   ALA B  47     -47.981  57.177  83.218  1.00  0.00      A    C  
ATOM   2696  O   ALA B  47     -47.980  57.099  84.444  1.00  0.00      A    O  
ATOM   2697  CB  ALA B  47     -47.321  59.234  81.968  1.00  0.00      A    C  
ATOM   2698  H   ALA B  47     -46.392  57.422  80.463  1.00  0.00      A    H  
ATOM   2699  HA  ALA B  47     -46.018  58.009  83.189  1.00  0.00      A    H  
ATOM   2700 1HB  ALA B  47     -47.512  59.891  82.805  1.00  0.00      A    H  
ATOM   2701 2HB  ALA B  47     -48.231  59.103  81.400  1.00  0.00      A    H  
ATOM   2702 3HB  ALA B  47     -46.561  59.671  81.337  1.00  0.00      A    H  
ATOM   2703  N   ASP B  48     -48.949  56.671  82.461  1.00  0.00      A    N  
ATOM   2704  CA  ASP B  48     -50.100  55.987  83.056  1.00  0.00      A    C  
ATOM   2705  C   ASP B  48     -49.642  54.839  83.946  1.00  0.00      A    C  
ATOM   2706  O   ASP B  48     -50.109  54.694  85.083  1.00  0.00      A    O  
ATOM   2707  CB  ASP B  48     -51.038  55.456  81.970  1.00  0.00      A    C  
ATOM   2708  CG  ASP B  48     -52.306  54.831  82.535  1.00  0.00      A    C  
ATOM   2709  OD1 ASP B  48     -53.196  55.563  82.899  1.00  0.00      A    O  
ATOM   2710  OD2 ASP B  48     -52.372  53.627  82.598  1.00  0.00      A    O1-
ATOM   2711  H   ASP B  48     -48.895  56.764  81.486  1.00  0.00      A    H  
ATOM   2712  HA  ASP B  48     -50.650  56.703  83.667  1.00  0.00      A    H  
ATOM   2713 1HB  ASP B  48     -51.319  56.272  81.301  1.00  0.00      A    H  
ATOM   2714 2HB  ASP B  48     -50.516  54.709  81.372  1.00  0.00      A    H  
ATOM   2715  N   LEU B  49     -48.727  54.026  83.436  1.00  0.00      A    N  
ATOM   2716  CA  LEU B  49     -48.221  52.901  84.207  1.00  0.00      A    C  
ATOM   2717  C   LEU B  49     -47.583  53.415  85.501  1.00  0.00      A    C  
ATOM   2718  O   LEU B  49     -47.765  52.833  86.580  1.00  0.00      A    O  
ATOM   2719  CB  LEU B  49     -47.197  52.105  83.388  1.00  0.00      A    C  
ATOM   2720  CG  LEU B  49     -46.606  50.871  84.082  1.00  0.00      A    C  
ATOM   2721  CD1 LEU B  49     -47.723  49.892  84.418  1.00  0.00      A    C  
ATOM   2722  CD2 LEU B  49     -45.569  50.226  83.174  1.00  0.00      A    C  
ATOM   2723  H   LEU B  49     -48.391  54.182  82.526  1.00  0.00      A    H  
ATOM   2724  HA  LEU B  49     -49.056  52.246  84.451  1.00  0.00      A    H  
ATOM   2725 1HB  LEU B  49     -47.673  51.771  82.468  1.00  0.00      A    H  
ATOM   2726 2HB  LEU B  49     -46.371  52.766  83.127  1.00  0.00      A    H  
ATOM   2727  HG  LEU B  49     -46.133  51.171  85.017  1.00  0.00      A    H  
ATOM   2728 1HD1 LEU B  49     -47.302  49.016  84.911  1.00  0.00      A    H  
ATOM   2729 2HD1 LEU B  49     -48.439  50.373  85.084  1.00  0.00      A    H  
ATOM   2730 3HD1 LEU B  49     -48.226  49.586  83.502  1.00  0.00      A    H  
ATOM   2731 1HD2 LEU B  49     -45.147  49.350  83.668  1.00  0.00      A    H  
ATOM   2732 2HD2 LEU B  49     -46.041  49.924  82.239  1.00  0.00      A    H  
ATOM   2733 3HD2 LEU B  49     -44.773  50.942  82.965  1.00  0.00      A    H  
ATOM   2734  N   LYS B  50     -46.850  54.523  85.392  1.00  0.00      A    N  
ATOM   2735  CA  LYS B  50     -46.205  55.113  86.559  1.00  0.00      A    C  
ATOM   2736  C   LYS B  50     -47.257  55.478  87.605  1.00  0.00      A    C  
ATOM   2737  O   LYS B  50     -47.050  55.287  88.810  1.00  0.00      A    O  
ATOM   2738  CB  LYS B  50     -45.390  56.345  86.165  1.00  0.00      A    C  
ATOM   2739  CG  LYS B  50     -44.625  56.989  87.313  1.00  0.00      A    C  
ATOM   2740  CD  LYS B  50     -43.780  58.157  86.830  1.00  0.00      A    C  
ATOM   2741  CE  LYS B  50     -43.040  58.820  87.982  1.00  0.00      A    C  
ATOM   2742  NZ  LYS B  50     -42.207  59.965  87.523  1.00  0.00      A    N1+
ATOM   2743  H   LYS B  50     -46.750  54.950  84.512  1.00  0.00      A    H  
ATOM   2744  HA  LYS B  50     -45.528  54.375  86.990  1.00  0.00      A    H  
ATOM   2745 1HB  LYS B  50     -44.669  56.073  85.394  1.00  0.00      A    H  
ATOM   2746 2HB  LYS B  50     -46.053  57.099  85.741  1.00  0.00      A    H  
ATOM   2747 1HG  LYS B  50     -45.331  57.347  88.065  1.00  0.00      A    H  
ATOM   2748 2HG  LYS B  50     -43.975  56.247  87.778  1.00  0.00      A    H  
ATOM   2749 1HD  LYS B  50     -43.054  57.803  86.097  1.00  0.00      A    H  
ATOM   2750 2HD  LYS B  50     -44.422  58.896  86.350  1.00  0.00      A    H  
ATOM   2751 1HE  LYS B  50     -43.757  59.179  88.717  1.00  0.00      A    H  
ATOM   2752 2HE  LYS B  50     -42.392  58.089  88.467  1.00  0.00      A    H  
ATOM   2753 1HZ  LYS B  50     -41.734  60.376  88.315  1.00  0.00      A    H  
ATOM   2754 2HZ  LYS B  50     -41.524  59.640  86.854  1.00  0.00      A    H  
ATOM   2755 3HZ  LYS B  50     -42.800  60.658  87.088  1.00  0.00      A    H  
ATOM   2756  N   ILE B  51     -48.396  55.989  87.138  1.00  0.00      A    N  
ATOM   2757  CA  ILE B  51     -49.477  56.364  88.041  1.00  0.00      A    C  
ATOM   2758  C   ILE B  51     -49.973  55.128  88.780  1.00  0.00      A    C  
ATOM   2759  O   ILE B  51     -50.195  55.164  89.991  1.00  0.00      A    O  
ATOM   2760  CB  ILE B  51     -50.642  57.023  87.279  1.00  0.00      A    C  
ATOM   2761  CG1 ILE B  51     -50.214  58.385  86.725  1.00  0.00      A    C  
ATOM   2762  CG2 ILE B  51     -51.854  57.170  88.186  1.00  0.00      A    C  
ATOM   2763  CD1 ILE B  51     -51.194  58.976  85.737  1.00  0.00      A    C  
ATOM   2764  H   ILE B  51     -48.510  56.108  86.170  1.00  0.00      A    H  
ATOM   2765  HA  ILE B  51     -49.091  57.084  88.762  1.00  0.00      A    H  
ATOM   2766  HB  ILE B  51     -50.912  56.405  86.424  1.00  0.00      A    H  
ATOM   2767 1HG1 ILE B  51     -50.091  59.089  87.547  1.00  0.00      A    H  
ATOM   2768 2HG1 ILE B  51     -49.248  58.289  86.230  1.00  0.00      A    H  
ATOM   2769 1HG2 ILE B  51     -52.667  57.638  87.632  1.00  0.00      A    H  
ATOM   2770 2HG2 ILE B  51     -52.170  56.188  88.533  1.00  0.00      A    H  
ATOM   2771 3HG2 ILE B  51     -51.594  57.792  89.043  1.00  0.00      A    H  
ATOM   2772 1HD1 ILE B  51     -50.822  59.940  85.389  1.00  0.00      A    H  
ATOM   2773 2HD1 ILE B  51     -51.306  58.302  84.887  1.00  0.00      A    H  
ATOM   2774 3HD1 ILE B  51     -52.159  59.114  86.221  1.00  0.00      A    H  
ATOM   2775  N   GLN B  52     -50.134  54.027  88.049  1.00  0.00      A    N  
ATOM   2776  CA  GLN B  52     -50.592  52.788  88.664  1.00  0.00      A    C  
ATOM   2777  C   GLN B  52     -49.677  52.401  89.824  1.00  0.00      A    C  
ATOM   2778  O   GLN B  52     -50.152  52.023  90.896  1.00  0.00      A    O  
ATOM   2779  CB  GLN B  52     -50.645  51.659  87.631  1.00  0.00      A    C  
ATOM   2780  CG  GLN B  52     -51.750  51.808  86.600  1.00  0.00      A    C  
ATOM   2781  CD  GLN B  52     -51.713  50.716  85.549  1.00  0.00      A    C  
ATOM   2782  NE2 GLN B  52     -51.564  51.112  84.290  1.00  0.00      A    N  
ATOM   2783  OE1 GLN B  52     -51.817  49.528  85.865  1.00  0.00      A    O  
ATOM   2784  H   GLN B  52     -49.936  54.051  87.086  1.00  0.00      A    H  
ATOM   2785  HA  GLN B  52     -51.597  52.947  89.055  1.00  0.00      A    H  
ATOM   2786 1HB  GLN B  52     -49.694  51.608  87.100  1.00  0.00      A    H  
ATOM   2787 2HB  GLN B  52     -50.786  50.706  88.141  1.00  0.00      A    H  
ATOM   2788 1HG  GLN B  52     -52.714  51.763  87.107  1.00  0.00      A    H  
ATOM   2789 2HG  GLN B  52     -51.638  52.770  86.099  1.00  0.00      A    H  
ATOM   2790 1HE2 GLN B  52     -51.533  50.435  83.552  1.00  0.00      A    H  
ATOM   2791 2HE2 GLN B  52     -51.484  52.086  84.079  1.00  0.00      A    H  
ATOM   2792  N   GLU B  53     -48.368  52.499  89.610  1.00  0.00      A    N  
ATOM   2793  CA  GLU B  53     -47.415  52.151  90.668  1.00  0.00      A    C  
ATOM   2794  C   GLU B  53     -47.638  53.041  91.890  1.00  0.00      A    C  
ATOM   2795  O   GLU B  53     -47.693  52.561  93.033  1.00  0.00      A    O  
ATOM   2796  CB  GLU B  53     -45.975  52.294  90.169  1.00  0.00      A    C  
ATOM   2797  CG  GLU B  53     -44.914  51.913  91.192  1.00  0.00      A    C  
ATOM   2798  CD  GLU B  53     -43.515  52.032  90.657  1.00  0.00      A    C  
ATOM   2799  OE1 GLU B  53     -43.366  52.391  89.514  1.00  0.00      A    O  
ATOM   2800  OE2 GLU B  53     -42.594  51.765  91.392  1.00  0.00      A    O1-
ATOM   2801  H   GLU B  53     -48.036  52.807  88.733  1.00  0.00      A    H  
ATOM   2802  HA  GLU B  53     -47.580  51.112  90.955  1.00  0.00      A    H  
ATOM   2803 1HB  GLU B  53     -45.831  51.667  89.289  1.00  0.00      A    H  
ATOM   2804 2HB  GLU B  53     -45.794  53.326  89.869  1.00  0.00      A    H  
ATOM   2805 1HG  GLU B  53     -45.015  52.559  92.063  1.00  0.00      A    H  
ATOM   2806 2HG  GLU B  53     -45.088  50.887  91.515  1.00  0.00      A    H  
ATOM   2807  N   ARG B  54     -47.774  54.345  91.643  1.00  0.00      A    N  
ATOM   2808  CA  ARG B  54     -47.987  55.301  92.728  1.00  0.00      A    C  
ATOM   2809  C   ARG B  54     -49.275  54.976  93.475  1.00  0.00      A    C  
ATOM   2810  O   ARG B  54     -49.317  54.989  94.708  1.00  0.00      A    O  
ATOM   2811  CB  ARG B  54     -48.055  56.723  92.192  1.00  0.00      A    C  
ATOM   2812  CG  ARG B  54     -48.231  57.799  93.253  1.00  0.00      A    C  
ATOM   2813  CD  ARG B  54     -48.312  59.155  92.652  1.00  0.00      A    C  
ATOM   2814  NE  ARG B  54     -49.500  59.313  91.828  1.00  0.00      A    N  
ATOM   2815  CZ  ARG B  54     -49.684  60.303  90.933  1.00  0.00      A    C  
ATOM   2816  NH1 ARG B  54     -48.751  61.213  90.759  1.00  0.00      A    N1+
ATOM   2817  NH2 ARG B  54     -50.802  60.360  90.231  1.00  0.00      A    N  
ATOM   2818  H   ARG B  54     -47.726  54.670  90.715  1.00  0.00      A    H  
ATOM   2819  HA  ARG B  54     -47.147  55.233  93.419  1.00  0.00      A    H  
ATOM   2820 1HB  ARG B  54     -47.142  56.949  91.642  1.00  0.00      A    H  
ATOM   2821 2HB  ARG B  54     -48.888  56.810  91.494  1.00  0.00      A    H  
ATOM   2822 1HG  ARG B  54     -49.151  57.615  93.809  1.00  0.00      A    H  
ATOM   2823 2HG  ARG B  54     -47.382  57.777  93.937  1.00  0.00      A    H  
ATOM   2824 1HD  ARG B  54     -48.344  59.902  93.444  1.00  0.00      A    H  
ATOM   2825 2HD  ARG B  54     -47.437  59.328  92.025  1.00  0.00      A    H  
ATOM   2826  HE  ARG B  54     -50.240  58.632  91.934  1.00  0.00      A    H  
ATOM   2827 1HH1 ARG B  54     -47.896  61.170  91.295  1.00  0.00      A    H  
ATOM   2828 2HH1 ARG B  54     -48.889  61.955  90.088  1.00  0.00      A    H  
ATOM   2829 1HH2 ARG B  54     -51.519  59.660  90.366  1.00  0.00      A    H  
ATOM   2830 2HH2 ARG B  54     -50.940  61.102  89.561  1.00  0.00      A    H  
ATOM   2831  N   ASP B  55     -50.325  54.686  92.715  1.00  0.00      A    N  
ATOM   2832  CA  ASP B  55     -51.619  54.359  93.307  1.00  0.00      A    C  
ATOM   2833  C   ASP B  55     -51.503  53.114  94.177  1.00  0.00      A    C  
ATOM   2834  O   ASP B  55     -52.126  53.028  95.235  1.00  0.00      A    O  
ATOM   2835  CB  ASP B  55     -52.675  54.139  92.221  1.00  0.00      A    C  
ATOM   2836  CG  ASP B  55     -53.090  55.431  91.529  1.00  0.00      A    C  
ATOM   2837  OD1 ASP B  55     -52.787  56.481  92.043  1.00  0.00      A    O  
ATOM   2838  OD2 ASP B  55     -53.708  55.353  90.494  1.00  0.00      A    O1-
ATOM   2839  H   ASP B  55     -50.225  54.697  91.740  1.00  0.00      A    H  
ATOM   2840  HA  ASP B  55     -51.935  55.195  93.931  1.00  0.00      A    H  
ATOM   2841 1HB  ASP B  55     -52.286  53.450  91.470  1.00  0.00      A    H  
ATOM   2842 2HB  ASP B  55     -53.559  53.678  92.661  1.00  0.00      A    H  
ATOM   2843  N   GLU B  56     -50.695  52.153  93.734  1.00  0.00      A    N  
ATOM   2844  CA  GLU B  56     -50.508  50.928  94.501  1.00  0.00      A    C  
ATOM   2845  C   GLU B  56     -49.931  51.265  95.867  1.00  0.00      A    C  
ATOM   2846  O   GLU B  56     -50.398  50.765  96.896  1.00  0.00      A    O  
ATOM   2847  CB  GLU B  56     -49.585  49.957  93.762  1.00  0.00      A    C  
ATOM   2848  CG  GLU B  56     -49.372  48.628  94.472  1.00  0.00      A    C  
ATOM   2849  CD  GLU B  56     -48.497  47.683  93.695  1.00  0.00      A    C  
ATOM   2850  OE1 GLU B  56     -48.074  48.041  92.623  1.00  0.00      A    O  
ATOM   2851  OE2 GLU B  56     -48.252  46.601  94.176  1.00  0.00      A    O1-
ATOM   2852  H   GLU B  56     -50.214  52.275  92.887  1.00  0.00      A    H  
ATOM   2853  HA  GLU B  56     -51.479  50.450  94.631  1.00  0.00      A    H  
ATOM   2854 1HB  GLU B  56     -49.995  49.746  92.774  1.00  0.00      A    H  
ATOM   2855 2HB  GLU B  56     -48.609  50.420  93.619  1.00  0.00      A    H  
ATOM   2856 1HG  GLU B  56     -48.912  48.816  95.442  1.00  0.00      A    H  
ATOM   2857 2HG  GLU B  56     -50.340  48.161  94.645  1.00  0.00      A    H  
ATOM   2858  N   LEU B  57     -48.928  52.138  95.877  1.00  0.00      A    N  
ATOM   2859  CA  LEU B  57     -48.318  52.541  97.140  1.00  0.00      A    C  
ATOM   2860  C   LEU B  57     -49.355  53.217  98.033  1.00  0.00      A    C  
ATOM   2861  O   LEU B  57     -49.405  52.970  99.239  1.00  0.00      A    O  
ATOM   2862  CB  LEU B  57     -47.142  53.493  96.888  1.00  0.00      A    C  
ATOM   2863  CG  LEU B  57     -45.906  52.865  96.232  1.00  0.00      A    C  
ATOM   2864  CD1 LEU B  57     -44.907  53.958  95.879  1.00  0.00      A    C  
ATOM   2865  CD2 LEU B  57     -45.290  51.846  97.180  1.00  0.00      A    C  
ATOM   2866  H   LEU B  57     -48.600  52.518  95.026  1.00  0.00      A    H  
ATOM   2867  HA  LEU B  57     -47.943  51.650  97.643  1.00  0.00      A    H  
ATOM   2868 1HB  LEU B  57     -47.482  54.303  96.246  1.00  0.00      A    H  
ATOM   2869 2HB  LEU B  57     -46.830  53.920  97.842  1.00  0.00      A    H  
ATOM   2870  HG  LEU B  57     -46.198  52.369  95.306  1.00  0.00      A    H  
ATOM   2871 1HD1 LEU B  57     -44.028  53.511  95.413  1.00  0.00      A    H  
ATOM   2872 2HD1 LEU B  57     -45.367  54.661  95.185  1.00  0.00      A    H  
ATOM   2873 3HD1 LEU B  57     -44.608  54.484  96.785  1.00  0.00      A    H  
ATOM   2874 1HD2 LEU B  57     -44.412  51.399  96.713  1.00  0.00      A    H  
ATOM   2875 2HD2 LEU B  57     -44.997  52.341  98.106  1.00  0.00      A    H  
ATOM   2876 3HD2 LEU B  57     -46.020  51.067  97.401  1.00  0.00      A    H  
ATOM   2877  N   ALA B  58     -50.184  54.070  97.438  1.00  0.00      A    N  
ATOM   2878  CA  ALA B  58     -51.214  54.772  98.199  1.00  0.00      A    C  
ATOM   2879  C   ALA B  58     -52.194  53.785  98.832  1.00  0.00      A    C  
ATOM   2880  O   ALA B  58     -52.542  53.915 100.005  1.00  0.00      A    O  
ATOM   2881  CB  ALA B  58     -51.976  55.724  97.279  1.00  0.00      A    C  
ATOM   2882  H   ALA B  58     -50.099  54.235  96.473  1.00  0.00      A    H  
ATOM   2883  HA  ALA B  58     -50.725  55.323  99.003  1.00  0.00      A    H  
ATOM   2884 1HB  ALA B  58     -51.317  56.508  96.942  1.00  0.00      A    H  
ATOM   2885 2HB  ALA B  58     -52.806  56.158  97.818  1.00  0.00      A    H  
ATOM   2886 3HB  ALA B  58     -52.352  55.177  96.425  1.00  0.00      A    H  
ATOM   2887  N   TRP B  59     -52.639  52.801  98.050  1.00  0.00      A    N  
ATOM   2888  CA  TRP B  59     -53.583  51.806  98.554  1.00  0.00      A    C  
ATOM   2889  C   TRP B  59     -52.992  51.077  99.757  1.00  0.00      A    C  
ATOM   2890  O   TRP B  59     -53.674  50.863 100.764  1.00  0.00      A    O  
ATOM   2891  CB  TRP B  59     -53.941  50.798  97.460  1.00  0.00      A    C  
ATOM   2892  CG  TRP B  59     -54.909  49.746  97.910  1.00  0.00      A    C  
ATOM   2893  CD1 TRP B  59     -56.269  49.834  97.902  1.00  0.00      A    C  
ATOM   2894  CD2 TRP B  59     -54.595  48.435  98.438  1.00  0.00      A    C  
ATOM   2895  CE2 TRP B  59     -55.811  47.807  98.719  1.00  0.00      A    C  
ATOM   2896  CE3 TRP B  59     -53.397  47.755  98.691  1.00  0.00      A    C  
ATOM   2897  NE1 TRP B  59     -56.821  48.674  98.388  1.00  0.00      A    N  
ATOM   2898  CZ2 TRP B  59     -55.871  46.525  99.245  1.00  0.00      A    C  
ATOM   2899  CZ3 TRP B  59     -53.457  46.469  99.216  1.00  0.00      A    C  
ATOM   2900  CH2 TRP B  59     -54.662  45.871  99.485  1.00  0.00      A    C  
ATOM   2901  H   TRP B  59     -52.332  52.748  97.120  1.00  0.00      A    H  
ATOM   2902  HA  TRP B  59     -54.494  52.319  98.863  1.00  0.00      A    H  
ATOM   2903 1HB  TRP B  59     -54.375  51.323  96.610  1.00  0.00      A    H  
ATOM   2904 2HB  TRP B  59     -53.034  50.303  97.112  1.00  0.00      A    H  
ATOM   2905  HD1 TRP B  59     -56.836  50.698  97.560  1.00  0.00      A    H  
ATOM   2906  HE1 TRP B  59     -57.809  48.489  98.486  1.00  0.00      A    H  
ATOM   2907  HE3 TRP B  59     -52.438  48.224  98.477  1.00  0.00      A    H  
ATOM   2908  HZ2 TRP B  59     -56.818  46.032  99.464  1.00  0.00      A    H  
ATOM   2909  HZ3 TRP B  59     -52.519  45.947  99.410  1.00  0.00      A    H  
ATOM   2910  HH2 TRP B  59     -54.672  44.862  99.896  1.00  0.00      A    H  
ATOM   2911  N   LYS B  60     -51.717  50.705  99.657  1.00  0.00      A    N  
ATOM   2912  CA  LYS B  60     -51.052  50.014 100.759  1.00  0.00      A    C  
ATOM   2913  C   LYS B  60     -51.060  50.891 102.006  1.00  0.00      A    C  
ATOM   2914  O   LYS B  60     -51.374  50.430 103.105  1.00  0.00      A    O  
ATOM   2915  CB  LYS B  60     -49.618  49.638 100.382  1.00  0.00      A    C  
ATOM   2916  CG  LYS B  60     -49.510  48.523  99.351  1.00  0.00      A    C  
ATOM   2917  CD  LYS B  60     -48.058  48.224  99.010  1.00  0.00      A    C  
ATOM   2918  CE  LYS B  60     -47.949  47.122  97.967  1.00  0.00      A    C  
ATOM   2919  NZ  LYS B  60     -46.536  46.848  97.591  1.00  0.00      A    N1+
ATOM   2920  H   LYS B  60     -51.213  50.907  98.835  1.00  0.00      A    H  
ATOM   2921  HA  LYS B  60     -51.603  49.098 100.976  1.00  0.00      A    H  
ATOM   2922 1HB  LYS B  60     -49.106  50.514  99.983  1.00  0.00      A    H  
ATOM   2923 2HB  LYS B  60     -49.078  49.322 101.275  1.00  0.00      A    H  
ATOM   2924 1HG  LYS B  60     -49.977  47.619  99.743  1.00  0.00      A    H  
ATOM   2925 2HG  LYS B  60     -50.035  48.817  98.442  1.00  0.00      A    H  
ATOM   2926 1HD  LYS B  60     -47.581  49.126  98.624  1.00  0.00      A    H  
ATOM   2927 2HD  LYS B  60     -47.529  47.911  99.910  1.00  0.00      A    H  
ATOM   2928 1HE  LYS B  60     -48.392  46.206  98.357  1.00  0.00      A    H  
ATOM   2929 2HE  LYS B  60     -48.499  47.412  97.072  1.00  0.00      A    H  
ATOM   2930 1HZ  LYS B  60     -46.507  46.113  96.899  1.00  0.00      A    H  
ATOM   2931 2HZ  LYS B  60     -46.119  47.686  97.210  1.00  0.00      A    H  
ATOM   2932 3HZ  LYS B  60     -46.019  46.559  98.409  1.00  0.00      A    H  
ATOM   2933  N   LYS B  61     -50.703  52.160 101.826  1.00  0.00      A    N  
ATOM   2934  CA  LYS B  61     -50.660  53.102 102.939  1.00  0.00      A    C  
ATOM   2935  C   LYS B  61     -52.055  53.309 103.529  1.00  0.00      A    C  
ATOM   2936  O   LYS B  61     -52.210  53.409 104.745  1.00  0.00      A    O  
ATOM   2937  CB  LYS B  61     -50.071  54.440 102.488  1.00  0.00      A    C  
ATOM   2938  CG  LYS B  61     -49.965  55.484 103.591  1.00  0.00      A    C  
ATOM   2939  CD  LYS B  61     -49.004  55.039 104.683  1.00  0.00      A    C  
ATOM   2940  CE  LYS B  61     -48.662  56.187 105.622  1.00  0.00      A    C  
ATOM   2941  NZ  LYS B  61     -49.866  56.710 106.323  1.00  0.00      A    N1+
ATOM   2942  H   LYS B  61     -50.458  52.468 100.927  1.00  0.00      A    H  
ATOM   2943  HA  LYS B  61     -50.022  52.686 103.720  1.00  0.00      A    H  
ATOM   2944 1HB  LYS B  61     -49.072  54.279 102.082  1.00  0.00      A    H  
ATOM   2945 2HB  LYS B  61     -50.686  54.857 101.690  1.00  0.00      A    H  
ATOM   2946 1HG  LYS B  61     -49.611  56.425 103.168  1.00  0.00      A    H  
ATOM   2947 2HG  LYS B  61     -50.949  55.651 104.030  1.00  0.00      A    H  
ATOM   2948 1HD  LYS B  61     -49.457  54.231 105.259  1.00  0.00      A    H  
ATOM   2949 2HD  LYS B  61     -48.085  54.668 104.230  1.00  0.00      A    H  
ATOM   2950 1HE  LYS B  61     -47.943  55.846 106.366  1.00  0.00      A    H  
ATOM   2951 2HE  LYS B  61     -48.207  56.998 105.054  1.00  0.00      A    H  
ATOM   2952 1HZ  LYS B  61     -49.598  57.468 106.934  1.00  0.00      A    H  
ATOM   2953 2HZ  LYS B  61     -50.533  57.047 105.642  1.00  0.00      A    H  
ATOM   2954 3HZ  LYS B  61     -50.286  55.971 106.868  1.00  0.00      A    H  
ATOM   2955  N   LEU B  62     -53.070  53.379 102.671  1.00  0.00      A    N  
ATOM   2956  CA  LEU B  62     -54.431  53.580 103.156  1.00  0.00      A    C  
ATOM   2957  C   LEU B  62     -54.833  52.416 104.052  1.00  0.00      A    C  
ATOM   2958  O   LEU B  62     -55.410  52.614 105.122  1.00  0.00      A    O  
ATOM   2959  CB  LEU B  62     -55.411  53.707 101.984  1.00  0.00      A    C  
ATOM   2960  CG  LEU B  62     -55.285  54.986 101.146  1.00  0.00      A    C  
ATOM   2961  CD1 LEU B  62     -56.182  54.881  99.920  1.00  0.00      A    C  
ATOM   2962  CD2 LEU B  62     -55.661  56.190 101.997  1.00  0.00      A    C  
ATOM   2963  H   LEU B  62     -52.903  53.298 101.708  1.00  0.00      A    H  
ATOM   2964  HA  LEU B  62     -54.460  54.505 103.731  1.00  0.00      A    H  
ATOM   2965 1HB  LEU B  62     -55.266  52.858 101.316  1.00  0.00      A    H  
ATOM   2966 2HB  LEU B  62     -56.428  53.665 102.374  1.00  0.00      A    H  
ATOM   2967  HG  LEU B  62     -54.257  55.093 100.798  1.00  0.00      A    H  
ATOM   2968 1HD1 LEU B  62     -56.092  55.790  99.324  1.00  0.00      A    H  
ATOM   2969 2HD1 LEU B  62     -55.879  54.023  99.319  1.00  0.00      A    H  
ATOM   2970 3HD1 LEU B  62     -57.217  54.755 100.237  1.00  0.00      A    H  
ATOM   2971 1HD2 LEU B  62     -55.570  57.099 101.401  1.00  0.00      A    H  
ATOM   2972 2HD2 LEU B  62     -56.688  56.084 102.343  1.00  0.00      A    H  
ATOM   2973 3HD2 LEU B  62     -54.992  56.251 102.856  1.00  0.00      A    H  
ATOM   2974  N   LYS B  63     -54.503  51.203 103.628  1.00  0.00      A    N  
ATOM   2975  CA  LYS B  63     -54.815  50.023 104.422  1.00  0.00      A    C  
ATOM   2976  C   LYS B  63     -54.043  50.076 105.733  1.00  0.00      A    C  
ATOM   2977  O   LYS B  63     -54.548  49.676 106.783  1.00  0.00      A    O  
ATOM   2978  CB  LYS B  63     -54.483  48.742 103.654  1.00  0.00      A    C  
ATOM   2979  CG  LYS B  63     -54.866  47.458 104.377  1.00  0.00      A    C  
ATOM   2980  CD  LYS B  63     -54.603  46.236 103.510  1.00  0.00      A    C  
ATOM   2981  CE  LYS B  63     -54.972  44.951 104.237  1.00  0.00      A    C  
ATOM   2982  NZ  LYS B  63     -54.719  43.747 103.400  1.00  0.00      A    N1+
ATOM   2983  H   LYS B  63     -54.025  51.101 102.776  1.00  0.00      A    H  
ATOM   2984  HA  LYS B  63     -55.883  50.026 104.641  1.00  0.00      A    H  
ATOM   2985 1HB  LYS B  63     -54.997  48.751 102.693  1.00  0.00      A    H  
ATOM   2986 2HB  LYS B  63     -53.412  48.706 103.453  1.00  0.00      A    H  
ATOM   2987 1HG  LYS B  63     -54.287  47.372 105.298  1.00  0.00      A    H  
ATOM   2988 2HG  LYS B  63     -55.924  47.488 104.636  1.00  0.00      A    H  
ATOM   2989 1HD  LYS B  63     -55.189  46.307 102.593  1.00  0.00      A    H  
ATOM   2990 2HD  LYS B  63     -53.546  46.200 103.243  1.00  0.00      A    H  
ATOM   2991 1HE  LYS B  63     -54.388  44.871 105.153  1.00  0.00      A    H  
ATOM   2992 2HE  LYS B  63     -56.028  44.976 104.506  1.00  0.00      A    H  
ATOM   2993 1HZ  LYS B  63     -54.977  42.917 103.917  1.00  0.00      A    H  
ATOM   2994 2HZ  LYS B  63     -55.270  43.801 102.555  1.00  0.00      A    H  
ATOM   2995 3HZ  LYS B  63     -53.739  43.702 103.160  1.00  0.00      A    H  
ATOM   2996  N   LEU B  64     -52.811  50.576 105.664  1.00  0.00      A    N  
ATOM   2997  CA  LEU B  64     -51.973  50.682 106.853  1.00  0.00      A    C  
ATOM   2998  C   LEU B  64     -52.637  51.595 107.877  1.00  0.00      A    C  
ATOM   2999  O   LEU B  64     -52.698  51.273 109.063  1.00  0.00      A    O  
ATOM   3000  CB  LEU B  64     -50.585  51.223 106.487  1.00  0.00      A    C  
ATOM   3001  CG  LEU B  64     -49.608  51.394 107.657  1.00  0.00      A    C  
ATOM   3002  CD1 LEU B  64     -49.360  50.043 108.314  1.00  0.00      A    C  
ATOM   3003  CD2 LEU B  64     -48.309  52.001 107.149  1.00  0.00      A    C  
ATOM   3004  H   LEU B  64     -52.461  50.882 104.799  1.00  0.00      A    H  
ATOM   3005  HA  LEU B  64     -51.856  49.688 107.283  1.00  0.00      A    H  
ATOM   3006 1HB  LEU B  64     -50.126  50.545 105.769  1.00  0.00      A    H  
ATOM   3007 2HB  LEU B  64     -50.706  52.196 106.011  1.00  0.00      A    H  
ATOM   3008  HG  LEU B  64     -50.048  52.053 108.406  1.00  0.00      A    H  
ATOM   3009 1HD1 LEU B  64     -48.667  50.164 109.146  1.00  0.00      A    H  
ATOM   3010 2HD1 LEU B  64     -50.303  49.640 108.686  1.00  0.00      A    H  
ATOM   3011 3HD1 LEU B  64     -48.935  49.356 107.585  1.00  0.00      A    H  
ATOM   3012 1HD2 LEU B  64     -47.614  52.123 107.981  1.00  0.00      A    H  
ATOM   3013 2HD2 LEU B  64     -47.866  51.342 106.402  1.00  0.00      A    H  
ATOM   3014 3HD2 LEU B  64     -48.512  52.974 106.701  1.00  0.00      A    H  
ATOM   3015  N   ASP B  65     -53.146  52.725 107.404  1.00  0.00      A    N  
ATOM   3016  CA  ASP B  65     -53.823  53.672 108.284  1.00  0.00      A    C  
ATOM   3017  C   ASP B  65     -55.098  53.050 108.842  1.00  0.00      A    C  
ATOM   3018  O   ASP B  65     -55.461  53.277 109.996  1.00  0.00      A    O  
ATOM   3019  CB  ASP B  65     -54.155  54.966 107.537  1.00  0.00      A    C  
ATOM   3020  CG  ASP B  65     -52.923  55.807 107.232  1.00  0.00      A    C  
ATOM   3021  OD1 ASP B  65     -51.893  55.546 107.807  1.00  0.00      A    O  
ATOM   3022  OD2 ASP B  65     -53.023  56.702 106.427  1.00  0.00      A    O1-
ATOM   3023  H   ASP B  65     -53.078  52.919 106.448  1.00  0.00      A    H  
ATOM   3024  HA  ASP B  65     -53.156  53.912 109.112  1.00  0.00      A    H  
ATOM   3025 1HB  ASP B  65     -54.654  54.727 106.598  1.00  0.00      A    H  
ATOM   3026 2HB  ASP B  65     -54.846  55.563 108.133  1.00  0.00      A    H  
ATOM   3027  N   GLY B  66     -55.776  52.263 108.007  1.00  0.00      A    N  
ATOM   3028  CA  GLY B  66     -57.015  51.607 108.416  1.00  0.00      A    C  
ATOM   3029  C   GLY B  66     -58.234  52.370 107.904  1.00  0.00      A    C  
ATOM   3030  O   GLY B  66     -58.951  53.004 108.679  1.00  0.00      A    O  
ATOM   3031  H   GLY B  66     -55.436  52.122 107.098  1.00  0.00      A    H  
ATOM   3032 1HA  GLY B  66     -57.030  50.587 108.032  1.00  0.00      A    H  
ATOM   3033 2HA  GLY B  66     -57.050  51.542 109.503  1.00  0.00      A    H  
ATOM   3034  N   LEU B  67     -58.466  52.304 106.591  1.00  0.00      A    N  
ATOM   3035  CA  LEU B  67     -59.607  52.992 105.987  1.00  0.00      A    C  
ATOM   3036  C   LEU B  67     -60.375  52.056 105.058  1.00  0.00      A    C  
ATOM   3037  O   LEU B  67     -61.585  51.883 105.199  1.00  0.00      A    O  
ATOM   3038  CB  LEU B  67     -59.133  54.225 105.207  1.00  0.00      A    C  
ATOM   3039  CG  LEU B  67     -58.462  55.323 106.043  1.00  0.00      A    C  
ATOM   3040  CD1 LEU B  67     -57.956  56.425 105.121  1.00  0.00      A    C  
ATOM   3041  CD2 LEU B  67     -59.457  55.871 107.055  1.00  0.00      A    C  
ATOM   3042  H   LEU B  67     -57.861  51.782 106.022  1.00  0.00      A    H  
ATOM   3043  HA  LEU B  67     -60.275  53.318 106.783  1.00  0.00      A    H  
ATOM   3044 1HB  LEU B  67     -58.421  53.904 104.449  1.00  0.00      A    H  
ATOM   3045 2HB  LEU B  67     -59.992  54.669 104.705  1.00  0.00      A    H  
ATOM   3046  HG  LEU B  67     -57.602  54.906 106.568  1.00  0.00      A    H  
ATOM   3047 1HD1 LEU B  67     -57.479  57.205 105.715  1.00  0.00      A    H  
ATOM   3048 2HD1 LEU B  67     -57.231  56.009 104.421  1.00  0.00      A    H  
ATOM   3049 3HD1 LEU B  67     -58.793  56.850 104.569  1.00  0.00      A    H  
ATOM   3050 1HD2 LEU B  67     -58.980  56.651 107.649  1.00  0.00      A    H  
ATOM   3051 2HD2 LEU B  67     -60.317  56.289 106.531  1.00  0.00      A    H  
ATOM   3052 3HD2 LEU B  67     -59.788  55.066 107.711  1.00  0.00      A    H  
ATOM   3053  N   ASP B  68     -59.666  51.455 104.107  1.00  0.00      A    N  
ATOM   3054  CA  ASP B  68     -60.296  50.540 103.164  1.00  0.00      A    C  
ATOM   3055  C   ASP B  68     -60.963  49.384 103.904  1.00  0.00      A    C  
ATOM   3056  O   ASP B  68     -60.432  48.883 104.896  1.00  0.00      A    O  
ATOM   3057  CB  ASP B  68     -59.268  49.998 102.168  1.00  0.00      A    C  
ATOM   3058  CG  ASP B  68     -59.900  49.177 101.051  1.00  0.00      A    C  
ATOM   3059  OD1 ASP B  68     -60.339  49.760 100.087  1.00  0.00      A    O  
ATOM   3060  OD2 ASP B  68     -59.938  47.976 101.172  1.00  0.00      A    O1-
ATOM   3061  H   ASP B  68     -58.706  51.632 104.040  1.00  0.00      A    H  
ATOM   3062  HA  ASP B  68     -61.061  51.086 102.610  1.00  0.00      A    H  
ATOM   3063 1HB  ASP B  68     -58.719  50.828 101.723  1.00  0.00      A    H  
ATOM   3064 2HB  ASP B  68     -58.547  49.372 102.694  1.00  0.00      A    H  
ATOM   3065  N   GLU B  69     -62.130  48.969 103.419  1.00  0.00      A    N  
ATOM   3066  CA  GLU B  69     -62.864  47.873 104.044  1.00  0.00      A    C  
ATOM   3067  C   GLU B  69     -63.651  47.088 102.999  1.00  0.00      A    C  
ATOM   3068  O   GLU B  69     -63.579  45.860 102.944  1.00  0.00      A    O  
ATOM   3069  CB  GLU B  69     -63.812  48.406 105.121  1.00  0.00      A    C  
ATOM   3070  CG  GLU B  69     -64.568  47.327 105.883  1.00  0.00      A    C  
ATOM   3071  CD  GLU B  69     -65.430  47.883 106.983  1.00  0.00      A    C  
ATOM   3072  OE1 GLU B  69     -65.432  49.077 107.164  1.00  0.00      A    O  
ATOM   3073  OE2 GLU B  69     -66.087  47.113 107.643  1.00  0.00      A    O1-
ATOM   3074  H   GLU B  69     -62.506  49.407 102.628  1.00  0.00      A    H  
ATOM   3075  HA  GLU B  69     -62.146  47.200 104.514  1.00  0.00      A    H  
ATOM   3076 1HB  GLU B  69     -63.246  48.993 105.846  1.00  0.00      A    H  
ATOM   3077 2HB  GLU B  69     -64.546  49.070 104.663  1.00  0.00      A    H  
ATOM   3078 1HG  GLU B  69     -65.200  46.779 105.184  1.00  0.00      A    H  
ATOM   3079 2HG  GLU B  69     -63.851  46.627 106.308  1.00  0.00      A    H  
ATOM   3080  N   ASP B  70     -64.402  47.804 102.172  1.00  0.00      A    N  
ATOM   3081  CA  ASP B  70     -65.200  47.168 101.131  1.00  0.00      A    C  
ATOM   3082  C   ASP B  70     -64.298  46.499 100.098  1.00  0.00      A    C  
ATOM   3083  O   ASP B  70     -64.679  45.506  99.477  1.00  0.00      A    O  
ATOM   3084  CB  ASP B  70     -66.108  48.192 100.445  1.00  0.00      A    C  
ATOM   3085  CG  ASP B  70     -67.256  48.654 101.332  1.00  0.00      A    C  
ATOM   3086  OD1 ASP B  70     -67.504  48.017 102.329  1.00  0.00      A    O  
ATOM   3087  OD2 ASP B  70     -67.874  49.638 101.005  1.00  0.00      A    O1-
ATOM   3088  H   ASP B  70     -64.420  48.780 102.264  1.00  0.00      A    H  
ATOM   3089  HA  ASP B  70     -65.826  46.404 101.593  1.00  0.00      A    H  
ATOM   3090 1HB  ASP B  70     -65.520  49.063 100.154  1.00  0.00      A    H  
ATOM   3091 2HB  ASP B  70     -66.523  47.758  99.535  1.00  0.00      A    H  
ATOM   3092  N   GLY B  71     -63.100  47.051  99.917  1.00  0.00      A    N  
ATOM   3093  CA  GLY B  71     -62.151  46.499  98.955  1.00  0.00      A    C  
ATOM   3094  C   GLY B  71     -62.452  47.004  97.551  1.00  0.00      A    C  
ATOM   3095  O   GLY B  71     -61.911  46.498  96.563  1.00  0.00      A    O  
ATOM   3096  H   GLY B  71     -62.852  47.841 100.441  1.00  0.00      A    H  
ATOM   3097 1HA  GLY B  71     -61.137  46.779  99.242  1.00  0.00      A    H  
ATOM   3098 2HA  GLY B  71     -62.202  45.411  98.978  1.00  0.00      A    H  
ATOM   3099  N   GLU B  72     -63.318  48.006  97.471  1.00  0.00      A    N  
ATOM   3100  CA  GLU B  72     -63.688  48.577  96.183  1.00  0.00      A    C  
ATOM   3101  C   GLU B  72     -62.475  49.223  95.520  1.00  0.00      A    C  
ATOM   3102  O   GLU B  72     -62.342  49.199  94.299  1.00  0.00      A    O  
ATOM   3103  CB  GLU B  72     -64.806  49.608  96.353  1.00  0.00      A    C  
ATOM   3104  CG  GLU B  72     -65.341  50.177  95.046  1.00  0.00      A    C  
ATOM   3105  CD  GLU B  72     -66.510  51.101  95.245  1.00  0.00      A    C  
ATOM   3106  OE1 GLU B  72     -66.910  51.289  96.369  1.00  0.00      A    O  
ATOM   3107  OE2 GLU B  72     -67.003  51.620  94.272  1.00  0.00      A    O1-
ATOM   3108  H   GLU B  72     -63.716  48.367  98.289  1.00  0.00      A    H  
ATOM   3109  HA  GLU B  72     -64.050  47.774  95.540  1.00  0.00      A    H  
ATOM   3110 1HB  GLU B  72     -65.641  49.154  96.887  1.00  0.00      A    H  
ATOM   3111 2HB  GLU B  72     -64.445  50.440  96.957  1.00  0.00      A    H  
ATOM   3112 1HG  GLU B  72     -64.541  50.723  94.546  1.00  0.00      A    H  
ATOM   3113 2HG  GLU B  72     -65.640  49.354  94.399  1.00  0.00      A    H  
ATOM   3114  N   LYS B  73     -61.596  49.809  96.330  1.00  0.00      A    N  
ATOM   3115  CA  LYS B  73     -60.410  50.463  95.791  1.00  0.00      A    C  
ATOM   3116  C   LYS B  73     -59.575  49.456  95.004  1.00  0.00      A    C  
ATOM   3117  O   LYS B  73     -59.207  49.696  93.849  1.00  0.00      A    O  
ATOM   3118  CB  LYS B  73     -59.579  51.091  96.909  1.00  0.00      A    C  
ATOM   3119  CG  LYS B  73     -60.195  52.338  97.528  1.00  0.00      A    C  
ATOM   3120  CD  LYS B  73     -59.303  52.914  98.617  1.00  0.00      A    C  
ATOM   3121  CE  LYS B  73     -59.944  54.127  99.275  1.00  0.00      A    C  
ATOM   3122  NZ  LYS B  73     -60.095  55.262  98.324  1.00  0.00      A    N1+
ATOM   3123  H   LYS B  73     -61.750  49.805  97.298  1.00  0.00      A    H  
ATOM   3124  HA  LYS B  73     -60.730  51.255  95.113  1.00  0.00      A    H  
ATOM   3125 1HB  LYS B  73     -59.430  50.361  97.706  1.00  0.00      A    H  
ATOM   3126 2HB  LYS B  73     -58.595  51.360  96.525  1.00  0.00      A    H  
ATOM   3127 1HG  LYS B  73     -60.344  53.093  96.755  1.00  0.00      A    H  
ATOM   3128 2HG  LYS B  73     -61.166  52.089  97.959  1.00  0.00      A    H  
ATOM   3129 1HD  LYS B  73     -59.120  52.154  99.377  1.00  0.00      A    H  
ATOM   3130 2HD  LYS B  73     -58.347  53.210  98.186  1.00  0.00      A    H  
ATOM   3131 1HE  LYS B  73     -60.927  53.857  99.657  1.00  0.00      A    H  
ATOM   3132 2HE  LYS B  73     -59.329  54.454 100.114  1.00  0.00      A    H  
ATOM   3133 1HZ  LYS B  73     -60.522  56.045  98.797  1.00  0.00      A    H  
ATOM   3134 2HZ  LYS B  73     -59.186  55.534  97.975  1.00  0.00      A    H  
ATOM   3135 3HZ  LYS B  73     -60.679  54.978  97.550  1.00  0.00      A    H  
ATOM   3136  N   GLU B  74     -59.306  48.315  95.627  1.00  0.00      A    N  
ATOM   3137  CA  GLU B  74     -58.539  47.262  94.971  1.00  0.00      A    C  
ATOM   3138  C   GLU B  74     -59.274  46.774  93.722  1.00  0.00      A    C  
ATOM   3139  O   GLU B  74     -58.658  46.554  92.678  1.00  0.00      A    O  
ATOM   3140  CB  GLU B  74     -58.296  46.095  95.931  1.00  0.00      A    C  
ATOM   3141  CG  GLU B  74     -57.449  44.971  95.352  1.00  0.00      A    C  
ATOM   3142  CD  GLU B  74     -57.170  43.877  96.345  1.00  0.00      A    C  
ATOM   3143  OE1 GLU B  74     -57.611  43.990  97.463  1.00  0.00      A    O  
ATOM   3144  OE2 GLU B  74     -56.515  42.927  95.984  1.00  0.00      A    O1-
ATOM   3145  H   GLU B  74     -59.633  48.178  96.539  1.00  0.00      A    H  
ATOM   3146  HA  GLU B  74     -57.574  47.672  94.672  1.00  0.00      A    H  
ATOM   3147 1HB  GLU B  74     -57.799  46.460  96.829  1.00  0.00      A    H  
ATOM   3148 2HB  GLU B  74     -59.252  45.670  96.236  1.00  0.00      A    H  
ATOM   3149 1HG  GLU B  74     -57.967  44.544  94.494  1.00  0.00      A    H  
ATOM   3150 2HG  GLU B  74     -56.505  45.386  95.001  1.00  0.00      A    H  
ATOM   3151  N   ALA B  75     -60.594  46.615  93.829  1.00  0.00      A    N  
ATOM   3152  CA  ALA B  75     -61.391  46.160  92.691  1.00  0.00      A    C  
ATOM   3153  C   ALA B  75     -61.289  47.148  91.544  1.00  0.00      A    C  
ATOM   3154  O   ALA B  75     -61.194  46.753  90.381  1.00  0.00      A    O  
ATOM   3155  CB  ALA B  75     -62.856  45.999  93.110  1.00  0.00      A    C  
ATOM   3156  H   ALA B  75     -61.036  46.810  94.685  1.00  0.00      A    H  
ATOM   3157  HA  ALA B  75     -60.989  45.203  92.357  1.00  0.00      A    H  
ATOM   3158 1HB  ALA B  75     -63.250  46.956  93.418  1.00  0.00      A    H  
ATOM   3159 2HB  ALA B  75     -62.922  45.302  93.934  1.00  0.00      A    H  
ATOM   3160 3HB  ALA B  75     -63.431  45.624  92.276  1.00  0.00      A    H  
ATOM   3161  N   ARG B  76     -61.284  48.433  91.867  1.00  0.00      A    N  
ATOM   3162  CA  ARG B  76     -61.164  49.449  90.835  1.00  0.00      A    C  
ATOM   3163  C   ARG B  76     -59.824  49.299  90.124  1.00  0.00      A    C  
ATOM   3164  O   ARG B  76     -59.748  49.381  88.898  1.00  0.00      A    O  
ATOM   3165  CB  ARG B  76     -61.279  50.845  91.429  1.00  0.00      A    C  
ATOM   3166  CG  ARG B  76     -62.671  51.218  91.916  1.00  0.00      A    C  
ATOM   3167  CD  ARG B  76     -62.690  52.569  92.535  1.00  0.00      A    C  
ATOM   3168  NE  ARG B  76     -64.019  52.932  93.002  1.00  0.00      A    N  
ATOM   3169  CZ  ARG B  76     -64.302  54.031  93.726  1.00  0.00      A    C  
ATOM   3170  NH1 ARG B  76     -63.340  54.864  94.058  1.00  0.00      A    N1+
ATOM   3171  NH2 ARG B  76     -65.544  54.274  94.104  1.00  0.00      A    N  
ATOM   3172  H   ARG B  76     -61.346  48.698  92.809  1.00  0.00      A    H  
ATOM   3173  HA  ARG B  76     -61.974  49.311  90.118  1.00  0.00      A    H  
ATOM   3174 1HB  ARG B  76     -60.598  50.938  92.272  1.00  0.00      A    H  
ATOM   3175 2HB  ARG B  76     -60.981  51.583  90.684  1.00  0.00      A    H  
ATOM   3176 1HG  ARG B  76     -63.363  51.218  91.074  1.00  0.00      A    H  
ATOM   3177 2HG  ARG B  76     -63.003  50.495  92.660  1.00  0.00      A    H  
ATOM   3178 1HD  ARG B  76     -62.013  52.588  93.387  1.00  0.00      A    H  
ATOM   3179 2HD  ARG B  76     -62.374  53.310  91.802  1.00  0.00      A    H  
ATOM   3180  HE  ARG B  76     -64.785  52.315  92.766  1.00  0.00      A    H  
ATOM   3181 1HH1 ARG B  76     -62.389  54.679  93.770  1.00  0.00      A    H  
ATOM   3182 2HH1 ARG B  76     -63.551  55.689  94.601  1.00  0.00      A    H  
ATOM   3183 1HH2 ARG B  76     -66.284  53.632  93.849  1.00  0.00      A    H  
ATOM   3184 2HH2 ARG B  76     -65.756  55.098  94.647  1.00  0.00      A    H  
ATOM   3185  N   LEU B  77     -58.773  49.064  90.903  1.00  0.00      A    N  
ATOM   3186  CA  LEU B  77     -57.442  48.889  90.329  1.00  0.00      A    C  
ATOM   3187  C   LEU B  77     -57.405  47.655  89.429  1.00  0.00      A    C  
ATOM   3188  O   LEU B  77     -56.848  47.692  88.330  1.00  0.00      A    O  
ATOM   3189  CB  LEU B  77     -56.394  48.756  91.441  1.00  0.00      A    C  
ATOM   3190  CG  LEU B  77     -56.125  50.027  92.257  1.00  0.00      A    C  
ATOM   3191  CD1 LEU B  77     -55.214  49.695  93.431  1.00  0.00      A    C  
ATOM   3192  CD2 LEU B  77     -55.497  51.083  91.360  1.00  0.00      A    C  
ATOM   3193  H   LEU B  77     -58.897  48.997  91.877  1.00  0.00      A    H  
ATOM   3194  HA  LEU B  77     -57.206  49.768  89.730  1.00  0.00      A    H  
ATOM   3195 1HB  LEU B  77     -56.719  47.981  92.133  1.00  0.00      A    H  
ATOM   3196 2HB  LEU B  77     -55.451  48.443  90.994  1.00  0.00      A    H  
ATOM   3197  HG  LEU B  77     -57.064  50.406  92.661  1.00  0.00      A    H  
ATOM   3198 1HD1 LEU B  77     -55.023  50.598  94.011  1.00  0.00      A    H  
ATOM   3199 2HD1 LEU B  77     -55.696  48.952  94.066  1.00  0.00      A    H  
ATOM   3200 3HD1 LEU B  77     -54.271  49.297  93.058  1.00  0.00      A    H  
ATOM   3201 1HD2 LEU B  77     -55.307  51.987  91.939  1.00  0.00      A    H  
ATOM   3202 2HD2 LEU B  77     -54.557  50.706  90.956  1.00  0.00      A    H  
ATOM   3203 3HD2 LEU B  77     -56.177  51.315  90.539  1.00  0.00      A    H  
ATOM   3204  N   ILE B  78     -58.012  46.566  89.898  1.00  0.00      A    N  
ATOM   3205  CA  ILE B  78     -58.053  45.329  89.122  1.00  0.00      A    C  
ATOM   3206  C   ILE B  78     -58.846  45.547  87.839  1.00  0.00      A    C  
ATOM   3207  O   ILE B  78     -58.430  45.124  86.751  1.00  0.00      A    O  
ATOM   3208  CB  ILE B  78     -58.680  44.181  89.934  1.00  0.00      A    C  
ATOM   3209  CG1 ILE B  78     -57.770  43.794  91.102  1.00  0.00      A    C  
ATOM   3210  CG2 ILE B  78     -58.944  42.980  89.039  1.00  0.00      A    C  
ATOM   3211  CD1 ILE B  78     -58.424  42.873  92.106  1.00  0.00      A    C  
ATOM   3212  H   ILE B  78     -58.444  46.600  90.775  1.00  0.00      A    H  
ATOM   3213  HA  ILE B  78     -57.032  45.048  88.865  1.00  0.00      A    H  
ATOM   3214  HB  ILE B  78     -59.624  44.515  90.366  1.00  0.00      A    H  
ATOM   3215 1HG1 ILE B  78     -56.877  43.302  90.719  1.00  0.00      A    H  
ATOM   3216 2HG1 ILE B  78     -57.448  44.694  91.626  1.00  0.00      A    H  
ATOM   3217 1HG2 ILE B  78     -59.386  42.178  89.629  1.00  0.00      A    H  
ATOM   3218 2HG2 ILE B  78     -59.629  43.264  88.241  1.00  0.00      A    H  
ATOM   3219 3HG2 ILE B  78     -58.005  42.636  88.606  1.00  0.00      A    H  
ATOM   3220 1HD1 ILE B  78     -57.717  42.644  92.904  1.00  0.00      A    H  
ATOM   3221 2HD1 ILE B  78     -59.303  43.361  92.530  1.00  0.00      A    H  
ATOM   3222 3HD1 ILE B  78     -58.725  41.950  91.613  1.00  0.00      A    H  
ATOM   3223  N   ARG B  79     -59.985  46.217  87.972  1.00  0.00      A    N  
ATOM   3224  CA  ARG B  79     -60.827  46.495  86.815  1.00  0.00      A    C  
ATOM   3225  C   ARG B  79     -60.055  47.319  85.789  1.00  0.00      A    C  
ATOM   3226  O   ARG B  79     -60.141  47.070  84.588  1.00  0.00      A    O  
ATOM   3227  CB  ARG B  79     -62.086  47.242  87.229  1.00  0.00      A    C  
ATOM   3228  CG  ARG B  79     -63.095  46.413  88.008  1.00  0.00      A    C  
ATOM   3229  CD  ARG B  79     -64.266  47.225  88.427  1.00  0.00      A    C  
ATOM   3230  NE  ARG B  79     -65.234  46.437  89.173  1.00  0.00      A    N  
ATOM   3231  CZ  ARG B  79     -66.311  46.944  89.803  1.00  0.00      A    C  
ATOM   3232  NH1 ARG B  79     -66.545  48.237  89.768  1.00  0.00      A    N1+
ATOM   3233  NH2 ARG B  79     -67.133  46.142  90.456  1.00  0.00      A    N  
ATOM   3234  H   ARG B  79     -60.260  46.532  88.868  1.00  0.00      A    H  
ATOM   3235  HA  ARG B  79     -61.121  45.546  86.365  1.00  0.00      A    H  
ATOM   3236 1HB  ARG B  79     -61.815  48.098  87.846  1.00  0.00      A    H  
ATOM   3237 2HB  ARG B  79     -62.590  47.626  86.341  1.00  0.00      A    H  
ATOM   3238 1HG  ARG B  79     -63.452  45.593  87.384  1.00  0.00      A    H  
ATOM   3239 2HG  ARG B  79     -62.620  46.009  88.903  1.00  0.00      A    H  
ATOM   3240 1HD  ARG B  79     -63.932  48.045  89.062  1.00  0.00      A    H  
ATOM   3241 2HD  ARG B  79     -64.763  47.629  87.546  1.00  0.00      A    H  
ATOM   3242  HE  ARG B  79     -65.087  45.437  89.223  1.00  0.00      A    H  
ATOM   3243 1HH1 ARG B  79     -65.916  48.851  89.268  1.00  0.00      A    H  
ATOM   3244 2HH1 ARG B  79     -67.352  48.618  90.240  1.00  0.00      A    H  
ATOM   3245 1HH2 ARG B  79     -66.954  45.147  90.483  1.00  0.00      A    H  
ATOM   3246 2HH2 ARG B  79     -67.941  46.522  90.928  1.00  0.00      A    H  
ATOM   3247  N   ASN B  80     -59.290  48.290  86.272  1.00  0.00      A    N  
ATOM   3248  CA  ASN B  80     -58.495  49.135  85.389  1.00  0.00      A    C  
ATOM   3249  C   ASN B  80     -57.446  48.308  84.668  1.00  0.00      A    C  
ATOM   3250  O   ASN B  80     -57.175  48.527  83.490  1.00  0.00      A    O  
ATOM   3251  CB  ASN B  80     -57.847  50.269  86.162  1.00  0.00      A    C  
ATOM   3252  CG  ASN B  80     -58.834  51.328  86.570  1.00  0.00      A    C  
ATOM   3253  ND2 ASN B  80     -58.482  52.100  87.567  1.00  0.00      A    N  
ATOM   3254  OD1 ASN B  80     -59.916  51.446  85.982  1.00  0.00      A    O  
ATOM   3255  H   ASN B  80     -59.253  48.437  87.241  1.00  0.00      A    H  
ATOM   3256  HA  ASN B  80     -59.155  49.566  84.635  1.00  0.00      A    H  
ATOM   3257 1HB  ASN B  80     -57.368  49.872  87.058  1.00  0.00      A    H  
ATOM   3258 2HB  ASN B  80     -57.071  50.729  85.551  1.00  0.00      A    H  
ATOM   3259 1HD2 ASN B  80     -59.099  52.822  87.880  1.00  0.00      A    H  
ATOM   3260 2HD2 ASN B  80     -57.598  51.969  88.013  1.00  0.00      A    H  
ATOM   3261  N   LEU B  81     -56.851  47.361  85.377  1.00  0.00      A    N  
ATOM   3262  CA  LEU B  81     -55.827  46.527  84.768  1.00  0.00      A    C  
ATOM   3263  C   LEU B  81     -56.421  45.788  83.573  1.00  0.00      A    C  
ATOM   3264  O   LEU B  81     -55.857  45.799  82.476  1.00  0.00      A    O  
ATOM   3265  CB  LEU B  81     -55.268  45.526  85.787  1.00  0.00      A    C  
ATOM   3266  CG  LEU B  81     -54.221  44.543  85.248  1.00  0.00      A    C  
ATOM   3267  CD1 LEU B  81     -53.006  45.315  84.754  1.00  0.00      A    C  
ATOM   3268  CD2 LEU B  81     -53.836  43.561  86.344  1.00  0.00      A    C  
ATOM   3269  H   LEU B  81     -57.098  47.227  86.317  1.00  0.00      A    H  
ATOM   3270  HA  LEU B  81     -55.014  47.169  84.431  1.00  0.00      A    H  
ATOM   3271 1HB  LEU B  81     -54.811  46.081  86.605  1.00  0.00      A    H  
ATOM   3272 2HB  LEU B  81     -56.095  44.942  86.190  1.00  0.00      A    H  
ATOM   3273  HG  LEU B  81     -54.636  43.997  84.401  1.00  0.00      A    H  
ATOM   3274 1HD1 LEU B  81     -52.262  44.617  84.371  1.00  0.00      A    H  
ATOM   3275 2HD1 LEU B  81     -53.307  45.996  83.957  1.00  0.00      A    H  
ATOM   3276 3HD1 LEU B  81     -52.577  45.886  85.577  1.00  0.00      A    H  
ATOM   3277 1HD2 LEU B  81     -53.092  42.861  85.961  1.00  0.00      A    H  
ATOM   3278 2HD2 LEU B  81     -53.419  44.106  87.192  1.00  0.00      A    H  
ATOM   3279 3HD2 LEU B  81     -54.719  43.010  86.667  1.00  0.00      A    H  
ATOM   3280  N   ASN B  82     -57.571  45.164  83.789  1.00  0.00      A    N  
ATOM   3281  CA  ASN B  82     -58.234  44.438  82.711  1.00  0.00      A    C  
ATOM   3282  C   ASN B  82     -58.658  45.395  81.606  1.00  0.00      A    C  
ATOM   3283  O   ASN B  82     -58.564  45.068  80.424  1.00  0.00      A    O  
ATOM   3284  CB  ASN B  82     -59.427  43.661  83.237  1.00  0.00      A    C  
ATOM   3285  CG  ASN B  82     -59.023  42.454  84.036  1.00  0.00      A    C  
ATOM   3286  ND2 ASN B  82     -59.916  41.976  84.865  1.00  0.00      A    N  
ATOM   3287  OD1 ASN B  82     -57.900  41.953  83.904  1.00  0.00      A    O  
ATOM   3288  H   ASN B  82     -57.986  45.200  84.681  1.00  0.00      A    H  
ATOM   3289  HA  ASN B  82     -57.523  43.730  82.282  1.00  0.00      A    H  
ATOM   3290 1HB  ASN B  82     -60.036  44.311  83.866  1.00  0.00      A    H  
ATOM   3291 2HB  ASN B  82     -60.047  43.338  82.401  1.00  0.00      A    H  
ATOM   3292 1HD2 ASN B  82     -59.703  41.172  85.422  1.00  0.00      A    H  
ATOM   3293 2HD2 ASN B  82     -60.812  42.412  84.939  1.00  0.00      A    H  
ATOM   3294  N   VAL B  83     -59.130  46.574  81.996  1.00  0.00      A    N  
ATOM   3295  CA  VAL B  83     -59.569  47.568  81.026  1.00  0.00      A    C  
ATOM   3296  C   VAL B  83     -58.410  48.004  80.134  1.00  0.00      A    C  
ATOM   3297  O   VAL B  83     -58.557  48.085  78.913  1.00  0.00      A    O  
ATOM   3298  CB  VAL B  83     -60.131  48.791  81.760  1.00  0.00      A    C  
ATOM   3299  CG1 VAL B  83     -60.436  49.898  80.747  1.00  0.00      A    C  
ATOM   3300  CG2 VAL B  83     -61.416  48.405  82.513  1.00  0.00      A    C  
ATOM   3301  H   VAL B  83     -59.187  46.776  82.951  1.00  0.00      A    H  
ATOM   3302  HA  VAL B  83     -60.347  47.124  80.403  1.00  0.00      A    H  
ATOM   3303  HB  VAL B  83     -59.394  49.150  82.463  1.00  0.00      A    H  
ATOM   3304 1HG1 VAL B  83     -61.092  50.629  81.195  1.00  0.00      A    H  
ATOM   3305 2HG1 VAL B  83     -60.914  49.468  79.879  1.00  0.00      A    H  
ATOM   3306 3HG1 VAL B  83     -59.514  50.375  80.451  1.00  0.00      A    H  
ATOM   3307 1HG2 VAL B  83     -61.439  47.333  82.667  1.00  0.00      A    H  
ATOM   3308 2HG2 VAL B  83     -62.283  48.703  81.941  1.00  0.00      A    H  
ATOM   3309 3HG2 VAL B  83     -61.435  48.901  83.472  1.00  0.00      A    H  
ATOM   3310  N   ILE B  84     -57.260  48.290  80.744  1.00  0.00      A    N  
ATOM   3311  CA  ILE B  84     -56.097  48.719  79.964  1.00  0.00      A    C  
ATOM   3312  C   ILE B  84     -55.682  47.619  78.982  1.00  0.00      A    C  
ATOM   3313  O   ILE B  84     -55.479  47.879  77.792  1.00  0.00      A    O  
ATOM   3314  CB  ILE B  84     -54.912  49.072  80.882  1.00  0.00      A    C  
ATOM   3315  CG1 ILE B  84     -55.226  50.328  81.699  1.00  0.00      A    C  
ATOM   3316  CG2 ILE B  84     -53.645  49.268  80.063  1.00  0.00      A    C  
ATOM   3317  CD1 ILE B  84     -54.249  50.583  82.825  1.00  0.00      A    C  
ATOM   3318  H   ILE B  84     -57.197  48.221  81.724  1.00  0.00      A    H  
ATOM   3319  HA  ILE B  84     -56.369  49.610  79.399  1.00  0.00      A    H  
ATOM   3320  HB  ILE B  84     -54.751  48.264  81.595  1.00  0.00      A    H  
ATOM   3321 1HG1 ILE B  84     -55.226  51.198  81.044  1.00  0.00      A    H  
ATOM   3322 2HG1 ILE B  84     -56.224  50.243  82.128  1.00  0.00      A    H  
ATOM   3323 1HG2 ILE B  84     -52.818  49.517  80.727  1.00  0.00      A    H  
ATOM   3324 2HG2 ILE B  84     -53.414  48.350  79.525  1.00  0.00      A    H  
ATOM   3325 3HG2 ILE B  84     -53.795  50.079  79.350  1.00  0.00      A    H  
ATOM   3326 1HD1 ILE B  84     -54.538  51.489  83.358  1.00  0.00      A    H  
ATOM   3327 2HD1 ILE B  84     -54.259  49.738  83.514  1.00  0.00      A    H  
ATOM   3328 3HD1 ILE B  84     -53.247  50.707  82.416  1.00  0.00      A    H  
ATOM   3329  N   LEU B  85     -55.584  46.383  79.481  1.00  0.00      A    N  
ATOM   3330  CA  LEU B  85     -55.214  45.257  78.622  1.00  0.00      A    C  
ATOM   3331  C   LEU B  85     -56.293  45.004  77.568  1.00  0.00      A    C  
ATOM   3332  O   LEU B  85     -55.988  44.704  76.415  1.00  0.00      A    O  
ATOM   3333  CB  LEU B  85     -55.001  43.992  79.463  1.00  0.00      A    C  
ATOM   3334  CG  LEU B  85     -53.775  44.005  80.385  1.00  0.00      A    C  
ATOM   3335  CD1 LEU B  85     -53.795  42.769  81.274  1.00  0.00      A    C  
ATOM   3336  CD2 LEU B  85     -52.508  44.054  79.545  1.00  0.00      A    C  
ATOM   3337  H   LEU B  85     -55.779  46.223  80.433  1.00  0.00      A    H  
ATOM   3338  HA  LEU B  85     -54.281  45.501  78.115  1.00  0.00      A    H  
ATOM   3339 1HB  LEU B  85     -55.881  43.836  80.084  1.00  0.00      A    H  
ATOM   3340 2HB  LEU B  85     -54.900  43.140  78.790  1.00  0.00      A    H  
ATOM   3341  HG  LEU B  85     -53.815  44.882  81.032  1.00  0.00      A    H  
ATOM   3342 1HD1 LEU B  85     -52.924  42.779  81.930  1.00  0.00      A    H  
ATOM   3343 2HD1 LEU B  85     -54.702  42.770  81.878  1.00  0.00      A    H  
ATOM   3344 3HD1 LEU B  85     -53.771  41.874  80.654  1.00  0.00      A    H  
ATOM   3345 1HD2 LEU B  85     -51.636  44.064  80.200  1.00  0.00      A    H  
ATOM   3346 2HD2 LEU B  85     -52.465  43.177  78.898  1.00  0.00      A    H  
ATOM   3347 3HD2 LEU B  85     -52.511  44.956  78.932  1.00  0.00      A    H  
ATOM   3348  N   ALA B  86     -57.551  45.125  77.970  1.00  0.00      A    N  
ATOM   3349  CA  ALA B  86     -58.657  44.906  77.047  1.00  0.00      A    C  
ATOM   3350  C   ALA B  86     -58.588  45.889  75.886  1.00  0.00      A    C  
ATOM   3351  O   ALA B  86     -58.748  45.506  74.729  1.00  0.00      A    O  
ATOM   3352  CB  ALA B  86     -59.984  45.073  77.784  1.00  0.00      A    C  
ATOM   3353  H   ALA B  86     -57.739  45.362  78.899  1.00  0.00      A    H  
ATOM   3354  HA  ALA B  86     -58.568  43.897  76.645  1.00  0.00      A    H  
ATOM   3355 1HB  ALA B  86     -60.028  44.374  78.606  1.00  0.00      A    H  
ATOM   3356 2HB  ALA B  86     -60.800  44.884  77.105  1.00  0.00      A    H  
ATOM   3357 3HB  ALA B  86     -60.058  46.082  78.164  1.00  0.00      A    H  
ATOM   3358  N   LYS B  87     -58.347  47.160  76.199  1.00  0.00      A    N  
ATOM   3359  CA  LYS B  87     -58.255  48.176  75.157  1.00  0.00      A    C  
ATOM   3360  C   LYS B  87     -57.094  47.882  74.220  1.00  0.00      A    C  
ATOM   3361  O   LYS B  87     -57.232  47.968  72.998  1.00  0.00      A    O  
ATOM   3362  CB  LYS B  87     -58.071  49.555  75.781  1.00  0.00      A    C  
ATOM   3363  CG  LYS B  87     -59.384  50.016  76.421  1.00  0.00      A    C  
ATOM   3364  CD  LYS B  87     -59.185  51.389  77.072  1.00  0.00      A    C  
ATOM   3365  CE  LYS B  87     -60.520  51.889  77.632  1.00  0.00      A    C  
ATOM   3366  NZ  LYS B  87     -60.325  53.220  78.275  1.00  0.00      A    N1+
ATOM   3367  H   LYS B  87     -58.222  47.414  77.137  1.00  0.00      A    H  
ATOM   3368  HA  LYS B  87     -59.176  48.157  74.573  1.00  0.00      A    H  
ATOM   3369 1HB  LYS B  87     -57.300  49.506  76.537  1.00  0.00      A    H  
ATOM   3370 2HB  LYS B  87     -57.778  50.252  75.014  1.00  0.00      A    H  
ATOM   3371 1HG  LYS B  87     -60.149  50.086  75.660  1.00  0.00      A    H  
ATOM   3372 2HG  LYS B  87     -59.687  49.304  77.172  1.00  0.00      A    H  
ATOM   3373 1HD  LYS B  87     -58.465  51.304  77.875  1.00  0.00      A    H  
ATOM   3374 2HD  LYS B  87     -58.821  52.087  76.335  1.00  0.00      A    H  
ATOM   3375 1HE  LYS B  87     -61.234  51.980  76.827  1.00  0.00      A    H  
ATOM   3376 2HE  LYS B  87     -60.891  51.186  78.362  1.00  0.00      A    H  
ATOM   3377 1HZ  LYS B  87     -59.328  53.331  78.544  1.00  0.00      A    H  
ATOM   3378 2HZ  LYS B  87     -60.920  53.283  79.127  1.00  0.00      A    H  
ATOM   3379 3HZ  LYS B  87     -60.594  53.970  77.608  1.00  0.00      A    H  
ATOM   3380  N   TYR B  88     -55.953  47.528  74.793  1.00  0.00      A    N  
ATOM   3381  CA  TYR B  88     -54.782  47.214  73.987  1.00  0.00      A    C  
ATOM   3382  C   TYR B  88     -54.993  45.909  73.231  1.00  0.00      A    C  
ATOM   3383  O   TYR B  88     -54.396  45.684  72.177  1.00  0.00      A    O  
ATOM   3384  CB  TYR B  88     -53.529  47.131  74.862  1.00  0.00      A    C  
ATOM   3385  CG  TYR B  88     -53.049  48.473  75.370  1.00  0.00      A    C  
ATOM   3386  CD1 TYR B  88     -52.580  48.596  76.669  1.00  0.00      A    C  
ATOM   3387  CD2 TYR B  88     -53.079  49.581  74.536  1.00  0.00      A    C  
ATOM   3388  CE1 TYR B  88     -52.140  49.821  77.132  1.00  0.00      A    C  
ATOM   3389  CE2 TYR B  88     -52.641  50.806  74.999  1.00  0.00      A    C  
ATOM   3390  CZ  TYR B  88     -52.173  50.929  76.292  1.00  0.00      A    C  
ATOM   3391  OH  TYR B  88     -51.737  52.149  76.752  1.00  0.00      A    O  
ATOM   3392  H   TYR B  88     -55.901  47.469  75.772  1.00  0.00      A    H  
ATOM   3393  HA  TYR B  88     -54.641  48.011  73.256  1.00  0.00      A    H  
ATOM   3394 1HB  TYR B  88     -53.730  46.493  75.725  1.00  0.00      A    H  
ATOM   3395 2HB  TYR B  88     -52.719  46.672  74.297  1.00  0.00      A    H  
ATOM   3396  HD1 TYR B  88     -52.556  47.725  77.325  1.00  0.00      A    H  
ATOM   3397  HD2 TYR B  88     -53.450  49.484  73.515  1.00  0.00      A    H  
ATOM   3398  HE1 TYR B  88     -51.772  49.918  78.153  1.00  0.00      A    H  
ATOM   3399  HE2 TYR B  88     -52.665  51.677  74.344  1.00  0.00      A    H  
ATOM   3400  HH  TYR B  88     -51.446  52.061  77.663  1.00  0.00      A    H  
ATOM   3401  N   GLY B  89     -55.843  45.051  73.778  1.00  0.00      A    N  
ATOM   3402  CA  GLY B  89     -56.124  43.766  73.152  1.00  0.00      A    C  
ATOM   3403  C   GLY B  89     -54.927  42.826  73.266  1.00  0.00      A    C  
ATOM   3404  O   GLY B  89     -54.736  41.947  72.424  1.00  0.00      A    O  
ATOM   3405  H   GLY B  89     -56.291  45.291  74.620  1.00  0.00      A    H  
ATOM   3406 1HA  GLY B  89     -56.995  43.313  73.626  1.00  0.00      A    H  
ATOM   3407 2HA  GLY B  89     -56.373  43.919  72.103  1.00  0.00      A    H  
ATOM   3408  N   LEU B  90     -54.123  43.011  74.314  1.00  0.00      A    N  
ATOM   3409  CA  LEU B  90     -52.946  42.165  74.525  1.00  0.00      A    C  
ATOM   3410  C   LEU B  90     -53.260  41.035  75.500  1.00  0.00      A    C  
ATOM   3411  O   LEU B  90     -52.375  40.282  75.900  1.00  0.00      A    O  
ATOM   3412  CB  LEU B  90     -51.776  43.000  75.059  1.00  0.00      A    C  
ATOM   3413  CG  LEU B  90     -51.277  44.116  74.132  1.00  0.00      A    C  
ATOM   3414  CD1 LEU B  90     -50.173  44.900  74.829  1.00  0.00      A    C  
ATOM   3415  CD2 LEU B  90     -50.778  43.509  72.830  1.00  0.00      A    C  
ATOM   3416  H   LEU B  90     -54.324  43.725  74.961  1.00  0.00      A    H  
ATOM   3417  HA  LEU B  90     -52.657  41.731  73.569  1.00  0.00      A    H  
ATOM   3418 1HB  LEU B  90     -52.078  43.461  75.998  1.00  0.00      A    H  
ATOM   3419 2HB  LEU B  90     -50.936  42.335  75.258  1.00  0.00      A    H  
ATOM   3420  HG  LEU B  90     -52.094  44.806  73.921  1.00  0.00      A    H  
ATOM   3421 1HD1 LEU B  90     -49.819  45.693  74.170  1.00  0.00      A    H  
ATOM   3422 2HD1 LEU B  90     -50.563  45.340  75.747  1.00  0.00      A    H  
ATOM   3423 3HD1 LEU B  90     -49.347  44.232  75.068  1.00  0.00      A    H  
ATOM   3424 1HD2 LEU B  90     -50.424  44.302  72.170  1.00  0.00      A    H  
ATOM   3425 2HD2 LEU B  90     -49.959  42.819  73.039  1.00  0.00      A    H  
ATOM   3426 3HD2 LEU B  90     -51.591  42.969  72.344  1.00  0.00      A    H  
ATOM   3427  N   ASP B  91     -54.530  40.919  75.874  1.00  0.00      A    N  
ATOM   3428  CA  ASP B  91     -54.953  39.873  76.798  1.00  0.00      A    C  
ATOM   3429  C   ASP B  91     -54.951  38.515  76.097  1.00  0.00      A    C  
ATOM   3430  O   ASP B  91     -55.965  37.816  76.073  1.00  0.00      A    O  
ATOM   3431  CB  ASP B  91     -56.347  40.173  77.354  1.00  0.00      A    C  
ATOM   3432  CG  ASP B  91     -56.735  39.256  78.507  1.00  0.00      A    C  
ATOM   3433  OD1 ASP B  91     -55.855  38.696  79.117  1.00  0.00      A    O  
ATOM   3434  OD2 ASP B  91     -57.908  39.125  78.766  1.00  0.00      A    O1-
ATOM   3435  H   ASP B  91     -55.193  41.545  75.517  1.00  0.00      A    H  
ATOM   3436  HA  ASP B  91     -54.248  39.840  77.629  1.00  0.00      A    H  
ATOM   3437 1HB  ASP B  91     -56.385  41.206  77.702  1.00  0.00      A    H  
ATOM   3438 2HB  ASP B  91     -57.086  40.067  76.560  1.00  0.00      A    H  
ATOM   3439  N   GLY B  92     -53.809  38.154  75.514  1.00  0.00      A    N  
ATOM   3440  CA  GLY B  92     -53.690  36.884  74.802  1.00  0.00      A    C  
ATOM   3441  C   GLY B  92     -53.484  35.719  75.765  1.00  0.00      A    C  
ATOM   3442  O   GLY B  92     -52.760  35.835  76.755  1.00  0.00      A    O  
ATOM   3443  H   GLY B  92     -53.038  38.757  75.555  1.00  0.00      A    H  
ATOM   3444 1HA  GLY B  92     -54.589  36.713  74.210  1.00  0.00      A    H  
ATOM   3445 2HA  GLY B  92     -52.853  36.934  74.107  1.00  0.00      A    H  
ATOM   3446  N   LYS B  93     -54.122  34.592  75.461  1.00  0.00      A    N  
ATOM   3447  CA  LYS B  93     -54.005  33.398  76.298  1.00  0.00      A    C  
ATOM   3448  C   LYS B  93     -54.162  32.134  75.456  1.00  0.00      A    C  
ATOM   3449  O   LYS B  93     -54.846  32.143  74.430  1.00  0.00      A    O  
ATOM   3450  CB  LYS B  93     -55.044  33.420  77.420  1.00  0.00      A    C  
ATOM   3451  CG  LYS B  93     -56.489  33.385  76.939  1.00  0.00      A    C  
ATOM   3452  CD  LYS B  93     -57.460  33.372  78.110  1.00  0.00      A    C  
ATOM   3453  CE  LYS B  93     -57.521  34.730  78.795  1.00  0.00      A    C  
ATOM   3454  NZ  LYS B  93     -58.104  35.774  77.909  1.00  0.00      A    N1+
ATOM   3455  H   LYS B  93     -54.681  34.559  74.656  1.00  0.00      A    H  
ATOM   3456  HA  LYS B  93     -53.011  33.386  76.747  1.00  0.00      A    H  
ATOM   3457 1HB  LYS B  93     -54.889  32.563  78.076  1.00  0.00      A    H  
ATOM   3458 2HB  LYS B  93     -54.913  34.320  78.019  1.00  0.00      A    H  
ATOM   3459 1HG  LYS B  93     -56.689  34.261  76.322  1.00  0.00      A    H  
ATOM   3460 2HG  LYS B  93     -56.650  32.493  76.335  1.00  0.00      A    H  
ATOM   3461 1HD  LYS B  93     -58.457  33.109  77.753  1.00  0.00      A    H  
ATOM   3462 2HD  LYS B  93     -57.144  32.623  78.836  1.00  0.00      A    H  
ATOM   3463 1HE  LYS B  93     -58.127  34.656  79.697  1.00  0.00      A    H  
ATOM   3464 2HE  LYS B  93     -56.516  35.037  79.083  1.00  0.00      A    H  
ATOM   3465 1HZ  LYS B  93     -58.126  36.658  78.399  1.00  0.00      A    H  
ATOM   3466 2HZ  LYS B  93     -57.539  35.865  77.077  1.00  0.00      A    H  
ATOM   3467 3HZ  LYS B  93     -59.044  35.510  77.650  1.00  0.00      A    H  
ATOM   3468  N   LYS B  94     -53.536  31.044  75.895  1.00  0.00      A    N  
ATOM   3469  CA  LYS B  94     -53.627  29.778  75.173  1.00  0.00      A    C  
ATOM   3470  C   LYS B  94     -53.770  28.617  76.152  1.00  0.00      A    C  
ATOM   3471  O   LYS B  94     -53.216  28.652  77.252  1.00  0.00      A    O  
ATOM   3472  CB  LYS B  94     -52.400  29.573  74.281  1.00  0.00      A    C  
ATOM   3473  CG  LYS B  94     -52.252  30.600  73.167  1.00  0.00      A    C  
ATOM   3474  CD  LYS B  94     -51.045  30.298  72.293  1.00  0.00      A    C  
ATOM   3475  CE  LYS B  94     -50.890  31.329  71.186  1.00  0.00      A    C  
ATOM   3476  NZ  LYS B  94     -49.713  31.045  70.320  1.00  0.00      A    N1+
ATOM   3477  H   LYS B  94     -53.008  31.092  76.721  1.00  0.00      A    H  
ATOM   3478  HA  LYS B  94     -54.515  29.804  74.540  1.00  0.00      A    H  
ATOM   3479 1HB  LYS B  94     -51.498  29.609  74.892  1.00  0.00      A    H  
ATOM   3480 2HB  LYS B  94     -52.446  28.585  73.823  1.00  0.00      A    H  
ATOM   3481 1HG  LYS B  94     -53.149  30.596  72.547  1.00  0.00      A    H  
ATOM   3482 2HG  LYS B  94     -52.137  31.593  73.601  1.00  0.00      A    H  
ATOM   3483 1HD  LYS B  94     -50.142  30.297  72.906  1.00  0.00      A    H  
ATOM   3484 2HD  LYS B  94     -51.159  29.312  71.844  1.00  0.00      A    H  
ATOM   3485 1HE  LYS B  94     -51.786  31.337  70.568  1.00  0.00      A    H  
ATOM   3486 2HE  LYS B  94     -50.770  32.320  71.625  1.00  0.00      A    H  
ATOM   3487 1HZ  LYS B  94     -49.645  31.750  69.601  1.00  0.00      A    H  
ATOM   3488 2HZ  LYS B  94     -48.872  31.054  70.881  1.00  0.00      A    H  
ATOM   3489 3HZ  LYS B  94     -49.821  30.137  69.892  1.00  0.00      A    H  
ATOM   3490  N   ASP B  95     -54.505  27.589  75.750  1.00  0.00      A    N  
ATOM   3491  CA  ASP B  95     -54.698  26.426  76.608  1.00  0.00      A    C  
ATOM   3492  C   ASP B  95     -53.393  25.647  76.751  1.00  0.00      A    C  
ATOM   3493  O   ASP B  95     -52.633  25.514  75.792  1.00  0.00      A    O  
ATOM   3494  CB  ASP B  95     -55.791  25.514  76.046  1.00  0.00      A    C  
ATOM   3495  CG  ASP B  95     -57.186  26.112  76.175  1.00  0.00      A    C  
ATOM   3496  OD1 ASP B  95     -57.338  27.062  76.906  1.00  0.00      A    O  
ATOM   3497  OD2 ASP B  95     -58.085  25.614  75.541  1.00  0.00      A    O1-
ATOM   3498  H   ASP B  95     -54.920  27.610  74.862  1.00  0.00      A    H  
ATOM   3499  HA  ASP B  95     -55.008  26.772  77.595  1.00  0.00      A    H  
ATOM   3500 1HB  ASP B  95     -55.593  25.316  74.992  1.00  0.00      A    H  
ATOM   3501 2HB  ASP B  95     -55.772  24.558  76.568  1.00  0.00      A    H  
ATOM   3502  N   ALA B  96     -53.142  25.134  77.951  1.00  0.00      A    N  
ATOM   3503  CA  ALA B  96     -51.926  24.367  78.201  1.00  0.00      A    C  
ATOM   3504  C   ALA B  96     -52.047  23.574  79.499  1.00  0.00      A    C  
ATOM   3505  O   ALA B  96     -51.739  22.381  79.541  1.00  0.00      A    O  
ATOM   3506  CB  ALA B  96     -50.725  25.308  78.288  1.00  0.00      A    C  
ATOM   3507  H   ALA B  96     -53.785  25.271  78.677  1.00  0.00      A    H  
ATOM   3508  HA  ALA B  96     -51.797  23.660  77.381  1.00  0.00      A    H  
ATOM   3509 1HB  ALA B  96     -50.536  25.741  77.317  1.00  0.00      A    H  
ATOM   3510 2HB  ALA B  96     -49.854  24.752  78.609  1.00  0.00      A    H  
ATOM   3511 3HB  ALA B  96     -50.932  26.092  78.999  1.00  0.00      A    H  
ATOM   3512  N   ARG B  97     -52.495  24.242  80.551  1.00  0.00      A    N  
ATOM   3513  CA  ARG B  97     -52.657  23.595  81.848  1.00  0.00      A    C  
ATOM   3514  C   ARG B  97     -51.426  22.755  82.188  1.00  0.00      A    C  
ATOM   3515  O   ARG B  97     -51.307  21.609  81.758  1.00  0.00      A    O  
ATOM   3516  CB  ARG B  97     -53.895  22.711  81.857  1.00  0.00      A    C  
ATOM   3517  CG  ARG B  97     -55.216  23.459  81.759  1.00  0.00      A    C  
ATOM   3518  CD  ARG B  97     -56.375  22.531  81.776  1.00  0.00      A    C  
ATOM   3519  NE  ARG B  97     -57.640  23.241  81.673  1.00  0.00      A    N  
ATOM   3520  CZ  ARG B  97     -58.847  22.647  81.603  1.00  0.00      A    C  
ATOM   3521  NH1 ARG B  97     -58.937  21.335  81.627  1.00  0.00      A    N1+
ATOM   3522  NH2 ARG B  97     -59.941  23.382  81.511  1.00  0.00      A    N  
ATOM   3523  H   ARG B  97     -52.726  25.189  80.455  1.00  0.00      A    H  
ATOM   3524  HA  ARG B  97     -52.777  24.368  82.608  1.00  0.00      A    H  
ATOM   3525 1HB  ARG B  97     -53.849  22.012  81.023  1.00  0.00      A    H  
ATOM   3526 2HB  ARG B  97     -53.917  22.124  82.775  1.00  0.00      A    H  
ATOM   3527 1HG  ARG B  97     -55.311  24.142  82.603  1.00  0.00      A    H  
ATOM   3528 2HG  ARG B  97     -55.244  24.026  80.828  1.00  0.00      A    H  
ATOM   3529 1HD  ARG B  97     -56.302  21.841  80.936  1.00  0.00      A    H  
ATOM   3530 2HD  ARG B  97     -56.376  21.967  82.709  1.00  0.00      A    H  
ATOM   3531  HE  ARG B  97     -57.611  24.251  81.652  1.00  0.00      A    H  
ATOM   3532 1HH1 ARG B  97     -58.101  20.773  81.697  1.00  0.00      A    H  
ATOM   3533 2HH1 ARG B  97     -59.842  20.890  81.574  1.00  0.00      A    H  
ATOM   3534 1HH2 ARG B  97     -59.872  24.391  81.493  1.00  0.00      A    H  
ATOM   3535 2HH2 ARG B  97     -60.845  22.938  81.459  1.00  0.00      A    H  
ATOM   3536  N   GLN B  98     -50.513  23.340  82.958  1.00  0.00      A    N  
ATOM   3537  CA  GLN B  98     -49.292  22.638  83.347  1.00  0.00      A    C  
ATOM   3538  C   GLN B  98     -49.622  21.288  83.978  1.00  0.00      A    C  
ATOM   3539  O   GLN B  98     -50.766  21.028  84.348  1.00  0.00      A    O  
ATOM   3540  CB  GLN B  98     -48.469  23.486  84.321  1.00  0.00      A    C  
ATOM   3541  CG  GLN B  98     -47.957  24.789  83.732  1.00  0.00      A    C  
ATOM   3542  CD  GLN B  98     -46.951  24.566  82.619  1.00  0.00      A    C  
ATOM   3543  NE2 GLN B  98     -47.238  25.114  81.444  1.00  0.00      A    N  
ATOM   3544  OE1 GLN B  98     -45.926  23.906  82.813  1.00  0.00      A    O  
ATOM   3545  H   GLN B  98     -50.659  24.257  83.270  1.00  0.00      A    H  
ATOM   3546  HA  GLN B  98     -48.696  22.460  82.452  1.00  0.00      A    H  
ATOM   3547 1HB  GLN B  98     -49.075  23.727  85.195  1.00  0.00      A    H  
ATOM   3548 2HB  GLN B  98     -47.610  22.912  84.666  1.00  0.00      A    H  
ATOM   3549 1HG  GLN B  98     -48.800  25.348  83.324  1.00  0.00      A    H  
ATOM   3550 2HG  GLN B  98     -47.473  25.367  84.520  1.00  0.00      A    H  
ATOM   3551 1HE2 GLN B  98     -46.611  25.001  80.672  1.00  0.00      A    H  
ATOM   3552 2HE2 GLN B  98     -48.080  25.641  81.330  1.00  0.00      A    H  
ATOM   3553  N   VAL B  99     -48.610  20.435  84.096  1.00  0.00      A    N  
ATOM   3554  CA  VAL B  99     -48.803  19.112  84.680  1.00  0.00      A    C  
ATOM   3555  C   VAL B  99     -49.263  19.232  86.128  1.00  0.00      A    C  
ATOM   3556  O   VAL B  99     -50.191  18.541  86.554  1.00  0.00      A    O  
ATOM   3557  CB  VAL B  99     -47.494  18.302  84.619  1.00  0.00      A    C  
ATOM   3558  CG1 VAL B  99     -47.634  17.006  85.404  1.00  0.00      A    C  
ATOM   3559  CG2 VAL B  99     -47.127  18.018  83.171  1.00  0.00      A    C  
ATOM   3560  H   VAL B  99     -47.719  20.698  83.782  1.00  0.00      A    H  
ATOM   3561  HA  VAL B  99     -49.566  18.587  84.104  1.00  0.00      A    H  
ATOM   3562  HB  VAL B  99     -46.698  18.879  85.090  1.00  0.00      A    H  
ATOM   3563 1HG1 VAL B  99     -46.699  16.446  85.352  1.00  0.00      A    H  
ATOM   3564 2HG1 VAL B  99     -47.860  17.235  86.446  1.00  0.00      A    H  
ATOM   3565 3HG1 VAL B  99     -48.439  16.409  84.979  1.00  0.00      A    H  
ATOM   3566 1HG2 VAL B  99     -46.201  17.445  83.136  1.00  0.00      A    H  
ATOM   3567 2HG2 VAL B  99     -47.926  17.446  82.699  1.00  0.00      A    H  
ATOM   3568 3HG2 VAL B  99     -46.992  18.960  82.638  1.00  0.00      A    H  
ATOM   3569  N   THR B 100     -48.609  20.108  86.882  1.00  0.00      A    N  
ATOM   3570  CA  THR B 100     -48.959  20.307  88.284  1.00  0.00      A    C  
ATOM   3571  C   THR B 100     -50.170  21.227  88.408  1.00  0.00      A    C  
ATOM   3572  O   THR B 100     -50.494  21.971  87.482  1.00  0.00      A    O  
ATOM   3573  CB  THR B 100     -47.776  20.891  89.077  1.00  0.00      A    C  
ATOM   3574  CG2 THR B 100     -46.564  19.978  88.978  1.00  0.00      A    C  
ATOM   3575  OG1 THR B 100     -47.439  22.184  88.556  1.00  0.00      A    O  
ATOM   3576  H   THR B 100     -47.875  20.628  86.489  1.00  0.00      A    H  
ATOM   3577  HA  THR B 100     -49.216  19.340  88.717  1.00  0.00      A    H  
ATOM   3578  HB  THR B 100     -48.058  20.999  90.125  1.00  0.00      A    H  
ATOM   3579  HG1 THR B 100     -46.940  22.673  89.214  1.00  0.00      A    H  
ATOM   3580 1HG2 THR B 100     -45.738  20.407  89.545  1.00  0.00      A    H  
ATOM   3581 2HG2 THR B 100     -46.813  18.998  89.384  1.00  0.00      A    H  
ATOM   3582 3HG2 THR B 100     -46.271  19.874  87.934  1.00  0.00      A    H  
ATOM   3583  N   SER B 101     -50.837  21.168  89.558  1.00  0.00      A    N  
ATOM   3584  CA  SER B 101     -52.014  21.999  89.795  1.00  0.00      A    C  
ATOM   3585  C   SER B 101     -52.220  22.222  91.291  1.00  0.00      A    C  
ATOM   3586  O   SER B 101     -51.769  21.426  92.114  1.00  0.00      A    O  
ATOM   3587  CB  SER B 101     -53.246  21.351  89.193  1.00  0.00      A    C  
ATOM   3588  OG  SER B 101     -53.560  20.156  89.856  1.00  0.00      A    O  
ATOM   3589  H   SER B 101     -50.531  20.557  90.260  1.00  0.00      A    H  
ATOM   3590  HA  SER B 101     -51.857  22.966  89.316  1.00  0.00      A    H  
ATOM   3591 1HB  SER B 101     -54.088  22.038  89.259  1.00  0.00      A    H  
ATOM   3592 2HB  SER B 101     -53.071  21.148  88.137  1.00  0.00      A    H  
ATOM   3593  HG  SER B 101     -53.218  19.449  89.303  1.00  0.00      A    H  
ATOM   3594  N   ASN B 102     -52.901  23.312  91.634  1.00  0.00      A    N  
ATOM   3595  CA  ASN B 102     -53.157  23.632  93.035  1.00  0.00      A    C  
ATOM   3596  C   ASN B 102     -54.014  22.553  93.691  1.00  0.00      A    C  
ATOM   3597  O   ASN B 102     -53.767  22.160  94.831  1.00  0.00      A    O  
ATOM   3598  CB  ASN B 102     -53.817  24.993  93.162  1.00  0.00      A    C  
ATOM   3599  CG  ASN B 102     -52.864  26.125  92.897  1.00  0.00      A    C  
ATOM   3600  ND2 ASN B 102     -53.398  27.275  92.574  1.00  0.00      A    N  
ATOM   3601  OD1 ASN B 102     -51.642  25.957  92.985  1.00  0.00      A    O  
ATOM   3602  H   ASN B 102     -53.233  23.912  90.935  1.00  0.00      A    H  
ATOM   3603  HA  ASN B 102     -52.203  23.658  93.564  1.00  0.00      A    H  
ATOM   3604 1HB  ASN B 102     -54.649  25.061  92.459  1.00  0.00      A    H  
ATOM   3605 2HB  ASN B 102     -54.227  25.106  94.166  1.00  0.00      A    H  
ATOM   3606 1HD2 ASN B 102     -52.812  28.063  92.386  1.00  0.00      A    H  
ATOM   3607 2HD2 ASN B 102     -54.392  27.365  92.514  1.00  0.00      A    H  
ATOM   3608  N   SER B 103     -55.018  22.074  92.963  1.00  0.00      A    N  
ATOM   3609  CA  SER B 103     -55.900  21.034  93.483  1.00  0.00      A    C  
ATOM   3610  C   SER B 103     -56.324  21.361  94.916  1.00  0.00      A    C  
ATOM   3611  O   SER B 103     -56.728  20.478  95.675  1.00  0.00      A    O  
ATOM   3612  CB  SER B 103     -55.206  19.686  93.439  1.00  0.00      A    C  
ATOM   3613  OG  SER B 103     -54.858  19.343  92.126  1.00  0.00      A    O  
ATOM   3614  H   SER B 103     -55.164  22.418  92.057  1.00  0.00      A    H  
ATOM   3615  HA  SER B 103     -56.791  20.990  92.855  1.00  0.00      A    H  
ATOM   3616 1HB  SER B 103     -54.311  19.718  94.060  1.00  0.00      A    H  
ATOM   3617 2HB  SER B 103     -55.865  18.925  93.854  1.00  0.00      A    H  
ATOM   3618  HG  SER B 103     -54.267  20.035  91.820  1.00  0.00      A    H  
ATOM   3619  N   LEU B 104     -56.230  22.637  95.282  1.00  0.00      A    N  
ATOM   3620  CA  LEU B 104     -56.605  23.066  96.625  1.00  0.00      A    C  
ATOM   3621  C   LEU B 104     -58.126  23.145  96.765  1.00  0.00      A    C  
ATOM   3622  O   LEU B 104     -58.737  22.314  97.436  1.00  0.00      A    O  
ATOM   3623  CB  LEU B 104     -55.981  24.432  96.939  1.00  0.00      A    C  
ATOM   3624  CG  LEU B 104     -54.455  24.447  97.091  1.00  0.00      A    C  
ATOM   3625  CD1 LEU B 104     -53.972  25.886  97.224  1.00  0.00      A    C  
ATOM   3626  CD2 LEU B 104     -54.058  23.622  98.306  1.00  0.00      A    C  
ATOM   3627  H   LEU B 104     -55.902  23.299  94.639  1.00  0.00      A    H  
ATOM   3628  HA  LEU B 104     -56.228  22.335  97.339  1.00  0.00      A    H  
ATOM   3629 1HB  LEU B 104     -56.242  25.125  96.140  1.00  0.00      A    H  
ATOM   3630 2HB  LEU B 104     -56.411  24.805  97.869  1.00  0.00      A    H  
ATOM   3631  HG  LEU B 104     -53.996  24.022  96.199  1.00  0.00      A    H  
ATOM   3632 1HD1 LEU B 104     -52.887  25.896  97.332  1.00  0.00      A    H  
ATOM   3633 2HD1 LEU B 104     -54.253  26.447  96.334  1.00  0.00      A    H  
ATOM   3634 3HD1 LEU B 104     -54.428  26.343  98.101  1.00  0.00      A    H  
ATOM   3635 1HD2 LEU B 104     -52.972  23.633  98.413  1.00  0.00      A    H  
ATOM   3636 2HD2 LEU B 104     -54.515  24.047  99.201  1.00  0.00      A    H  
ATOM   3637 3HD2 LEU B 104     -54.399  22.596  98.177  1.00  0.00      A    H  
ATOM   3638  N   SER B 105     -58.726  24.145  96.132  1.00  0.00      A    N  
ATOM   3639  CA  SER B 105     -60.174  24.321  96.199  1.00  0.00      A    C  
ATOM   3640  C   SER B 105     -60.625  24.526  97.643  1.00  0.00      A    C  
ATOM   3641  O   SER B 105     -60.056  23.951  98.571  1.00  0.00      A    O  
ATOM   3642  CB  SER B 105     -60.877  23.118  95.601  1.00  0.00      A    C  
ATOM   3643  OG  SER B 105     -60.652  21.970  96.372  1.00  0.00      A    O  
ATOM   3644  H   SER B 105     -58.188  24.779  95.613  1.00  0.00      A    H  
ATOM   3645  HA  SER B 105     -60.442  25.207  95.621  1.00  0.00      A    H  
ATOM   3646 1HB  SER B 105     -61.948  23.315  95.543  1.00  0.00      A    H  
ATOM   3647 2HB  SER B 105     -60.519  22.954  94.586  1.00  0.00      A    H  
ATOM   3648  HG  SER B 105     -60.381  22.282  97.240  1.00  0.00      A    H  
ATOM   3649  N   GLY B 106     -61.655  25.349  97.826  1.00  0.00      A    N  
ATOM   3650  CA  GLY B 106     -62.174  25.622  99.161  1.00  0.00      A    C  
ATOM   3651  C   GLY B 106     -63.007  26.897  99.173  1.00  0.00      A    C  
ATOM   3652  O   GLY B 106     -62.629  27.891  99.795  1.00  0.00      A    O  
ATOM   3653  H   GLY B 106     -62.069  25.778  97.049  1.00  0.00      A    H  
ATOM   3654 1HA  GLY B 106     -62.782  24.781  99.494  1.00  0.00      A    H  
ATOM   3655 2HA  GLY B 106     -61.345  25.716  99.861  1.00  0.00      A    H  
ATOM   3656  N   THR B 107     -64.142  26.867  98.480  1.00  0.00      A    N  
ATOM   3657  CA  THR B 107     -65.022  28.030  98.419  1.00  0.00      A    C  
ATOM   3658  C   THR B 107     -66.484  27.599  98.500  1.00  0.00      A    C  
ATOM   3659  O   THR B 107     -66.786  26.435  98.759  1.00  0.00      A    O  
ATOM   3660  CB  THR B 107     -64.786  28.841  97.131  1.00  0.00      A    C  
ATOM   3661  CG2 THR B 107     -65.283  28.071  95.917  1.00  0.00      A    C  
ATOM   3662  OG1 THR B 107     -65.483  30.091  97.218  1.00  0.00      A    O  
ATOM   3663  H   THR B 107     -64.392  26.047  98.002  1.00  0.00      A    H  
ATOM   3664  HA  THR B 107     -64.805  28.673  99.272  1.00  0.00      A    H  
ATOM   3665  HB  THR B 107     -63.722  29.041  97.017  1.00  0.00      A    H  
ATOM   3666  HG1 THR B 107     -64.853  30.812  97.148  1.00  0.00      A    H  
ATOM   3667 1HG2 THR B 107     -65.109  28.659  95.017  1.00  0.00      A    H  
ATOM   3668 2HG2 THR B 107     -64.747  27.124  95.843  1.00  0.00      A    H  
ATOM   3669 3HG2 THR B 107     -66.350  27.876  96.021  1.00  0.00      A    H  
ATOM   3670  N   GLN B 108     -67.388  28.549  98.285  1.00  0.00      A    N  
ATOM   3671  CA  GLN B 108     -68.818  28.263  98.344  1.00  0.00      A    C  
ATOM   3672  C   GLN B 108     -69.215  27.255  97.268  1.00  0.00      A    C  
ATOM   3673  O   GLN B 108     -68.791  27.360  96.120  1.00  0.00      A    O  
ATOM   3674  CB  GLN B 108     -69.630  29.550  98.183  1.00  0.00      A    C  
ATOM   3675  CG  GLN B 108     -71.136  29.347  98.234  1.00  0.00      A    C  
ATOM   3676  CD  GLN B 108     -71.620  28.950  99.616  1.00  0.00      A    C  
ATOM   3677  NE2 GLN B 108     -72.377  27.862  99.686  1.00  0.00      A    N  
ATOM   3678  OE1 GLN B 108     -71.316  29.617 100.609  1.00  0.00      A    O  
ATOM   3679  H   GLN B 108     -67.089  29.461  98.089  1.00  0.00      A    H  
ATOM   3680  HA  GLN B 108     -69.044  27.828  99.317  1.00  0.00      A    H  
ATOM   3681 1HB  GLN B 108     -69.359  30.252  98.971  1.00  0.00      A    H  
ATOM   3682 2HB  GLN B 108     -69.387  30.018  97.229  1.00  0.00      A    H  
ATOM   3683 1HG  GLN B 108     -71.628  30.279  97.953  1.00  0.00      A    H  
ATOM   3684 2HG  GLN B 108     -71.409  28.555  97.535  1.00  0.00      A    H  
ATOM   3685 1HE2 GLN B 108     -72.726  27.552 100.572  1.00  0.00      A    H  
ATOM   3686 2HE2 GLN B 108     -72.599  27.352  98.856  1.00  0.00      A    H  
ATOM   3687  N   GLU B 109     -70.042  26.287  97.654  1.00  0.00      A    N  
ATOM   3688  CA  GLU B 109     -70.500  25.267  96.716  1.00  0.00      A    C  
ATOM   3689  C   GLU B 109     -71.727  25.764  95.953  1.00  0.00      A    C  
ATOM   3690  O   GLU B 109     -72.713  26.193  96.553  1.00  0.00      A    O  
ATOM   3691  CB  GLU B 109     -70.828  23.966  97.452  1.00  0.00      A    C  
ATOM   3692  CG  GLU B 109     -71.248  22.819  96.544  1.00  0.00      A    C  
ATOM   3693  CD  GLU B 109     -71.549  21.555  97.300  1.00  0.00      A    C  
ATOM   3694  OE1 GLU B 109     -71.422  21.558  98.501  1.00  0.00      A    O  
ATOM   3695  OE2 GLU B 109     -71.907  20.584  96.675  1.00  0.00      A    O1-
ATOM   3696  H   GLU B 109     -70.354  26.261  98.583  1.00  0.00      A    H  
ATOM   3697  HA  GLU B 109     -69.700  25.070  96.002  1.00  0.00      A    H  
ATOM   3698 1HB  GLU B 109     -69.958  23.640  98.022  1.00  0.00      A    H  
ATOM   3699 2HB  GLU B 109     -71.636  24.144  98.162  1.00  0.00      A    H  
ATOM   3700 1HG  GLU B 109     -72.137  23.116  95.988  1.00  0.00      A    H  
ATOM   3701 2HG  GLU B 109     -70.451  22.627  95.827  1.00  0.00      A    H  
ATOM   3702  N   ASP B 110     -71.655  25.706  94.626  1.00  0.00      A    N  
ATOM   3703  CA  ASP B 110     -72.763  26.157  93.790  1.00  0.00      A    C  
ATOM   3704  C   ASP B 110     -72.817  25.354  92.491  1.00  0.00      A    C  
ATOM   3705  O   ASP B 110     -71.830  24.744  92.085  1.00  0.00      A    O  
ATOM   3706  CB  ASP B 110     -72.629  27.649  93.475  1.00  0.00      A    C  
ATOM   3707  CG  ASP B 110     -73.944  28.283  93.042  1.00  0.00      A    C  
ATOM   3708  OD1 ASP B 110     -74.910  27.570  92.909  1.00  0.00      A    O  
ATOM   3709  OD2 ASP B 110     -73.970  29.475  92.849  1.00  0.00      A    O1-
ATOM   3710  H   ASP B 110     -70.842  25.361  94.202  1.00  0.00      A    H  
ATOM   3711  HA  ASP B 110     -73.694  25.999  94.335  1.00  0.00      A    H  
ATOM   3712 1HB  ASP B 110     -72.262  28.175  94.357  1.00  0.00      A    H  
ATOM   3713 2HB  ASP B 110     -71.896  27.789  92.681  1.00  0.00      A    H  
ATOM   3714  N   GLY B 111     -73.982  25.360  91.846  1.00  0.00      A    N  
ATOM   3715  CA  GLY B 111     -74.160  24.629  90.593  1.00  0.00      A    C  
ATOM   3716  C   GLY B 111     -75.498  24.974  89.955  1.00  0.00      A    C  
ATOM   3717  O   GLY B 111     -75.552  25.633  88.915  1.00  0.00      A    O  
ATOM   3718  H   GLY B 111     -74.735  25.863  92.219  1.00  0.00      A    H  
ATOM   3719 1HA  GLY B 111     -73.347  24.875  89.910  1.00  0.00      A    H  
ATOM   3720 2HA  GLY B 111     -74.105  23.558  90.786  1.00  0.00      A    H  
ATOM   3721  N   LEU B 112     -76.576  24.520  90.580  1.00  0.00      A    N  
ATOM   3722  CA  LEU B 112     -77.915  24.775  90.063  1.00  0.00      A    C  
ATOM   3723  C   LEU B 112     -78.712  25.623  91.054  1.00  0.00      A    C  
ATOM   3724  O   LEU B 112     -78.753  25.322  92.248  1.00  0.00      A    O  
ATOM   3725  CB  LEU B 112     -78.634  23.447  89.839  1.00  0.00      A    C  
ATOM   3726  CG  LEU B 112     -77.713  22.487  89.079  1.00  0.00      A    C  
ATOM   3727  CD1 LEU B 112     -78.388  21.119  88.947  1.00  0.00      A    C  
ATOM   3728  CD2 LEU B 112     -77.411  23.048  87.685  1.00  0.00      A    C  
ATOM   3729  H   LEU B 112     -76.471  23.996  91.404  1.00  0.00      A    H  
ATOM   3730  HA  LEU B 112     -77.825  25.320  89.124  1.00  0.00      A    H  
ATOM   3731 1HB  LEU B 112     -78.903  23.018  90.792  1.00  0.00      A    H  
ATOM   3732 2HB  LEU B 112     -79.524  23.622  89.256  1.00  0.00      A    H  
ATOM   3733  HG  LEU B 112     -76.789  22.374  89.627  1.00  0.00      A    H  
ATOM   3734 1HD1 LEU B 112     -79.114  21.150  88.147  1.00  0.00      A    H  
ATOM   3735 2HD1 LEU B 112     -78.886  20.871  89.873  1.00  0.00      A    H  
ATOM   3736 3HD1 LEU B 112     -77.643  20.369  88.728  1.00  0.00      A    H  
ATOM   3737 1HD2 LEU B 112     -77.054  22.254  87.047  1.00  0.00      A    H  
ATOM   3738 2HD2 LEU B 112     -76.655  23.815  87.764  1.00  0.00      A    H  
ATOM   3739 3HD2 LEU B 112     -78.311  23.472  87.264  1.00  0.00      A    H  
ATOM   3740  N   ASP B 113     -79.339  26.684  90.553  1.00  0.00      A    N  
ATOM   3741  CA  ASP B 113     -80.134  27.570  91.404  1.00  0.00      A    C  
ATOM   3742  C   ASP B 113     -81.569  27.650  90.906  1.00  0.00      A    C  
ATOM   3743  O   ASP B 113     -82.510  27.654  91.699  1.00  0.00      A    O  
ATOM   3744  CB  ASP B 113     -79.523  28.973  91.447  1.00  0.00      A    C  
ATOM   3745  CG  ASP B 113     -80.194  29.880  92.470  1.00  0.00      A    C  
ATOM   3746  OD1 ASP B 113     -80.253  29.507  93.617  1.00  0.00      A    O  
ATOM   3747  OD2 ASP B 113     -80.641  30.937  92.093  1.00  0.00      A    O1-
ATOM   3748  H   ASP B 113     -79.267  26.876  89.596  1.00  0.00      A    H  
ATOM   3749  HA  ASP B 113     -80.140  27.164  92.416  1.00  0.00      A    H  
ATOM   3750 1HB  ASP B 113     -78.462  28.901  91.687  1.00  0.00      A    H  
ATOM   3751 2HB  ASP B 113     -79.605  29.436  90.463  1.00  0.00      A    H  
ATOM   3752  N   ASP B 114     -81.738  27.713  89.590  1.00  0.00      A    N  
ATOM   3753  CA  ASP B 114     -83.072  27.797  89.010  1.00  0.00      A    C  
ATOM   3754  C   ASP B 114     -83.699  26.402  88.893  1.00  0.00      A    C  
ATOM   3755  O   ASP B 114     -83.110  25.505  88.287  1.00  0.00      A    O  
ATOM   3756  CB  ASP B 114     -83.017  28.464  87.634  1.00  0.00      A    C  
ATOM   3757  CG  ASP B 114     -84.397  28.689  87.029  1.00  0.00      A    C  
ATOM   3758  OD1 ASP B 114     -85.258  27.868  87.241  1.00  0.00      A    O  
ATOM   3759  OD2 ASP B 114     -84.576  29.678  86.360  1.00  0.00      A    O1-
ATOM   3760  H   ASP B 114     -80.954  27.709  89.000  1.00  0.00      A    H  
ATOM   3761  HA  ASP B 114     -83.697  28.403  89.666  1.00  0.00      A    H  
ATOM   3762 1HB  ASP B 114     -82.512  29.427  87.715  1.00  0.00      A    H  
ATOM   3763 2HB  ASP B 114     -82.434  27.845  86.952  1.00  0.00      A    H  
ATOM   3764  N   PRO B 115     -84.872  26.199  89.454  1.00  0.00      A    N  
ATOM   3765  CA  PRO B 115     -85.568  24.877  89.395  1.00  0.00      A    C  
ATOM   3766  C   PRO B 115     -85.673  24.337  87.970  1.00  0.00      A    C  
ATOM   3767  O   PRO B 115     -85.541  23.135  87.744  1.00  0.00      A    O  
ATOM   3768  CB  PRO B 115     -86.955  25.189  89.967  1.00  0.00      A    C  
ATOM   3769  CG  PRO B 115     -86.712  26.303  90.927  1.00  0.00      A    C  
ATOM   3770  CD  PRO B 115     -85.689  27.170  90.243  1.00  0.00      A    C  
ATOM   3771  HA  PRO B 115     -85.032  24.157  90.031  1.00  0.00      A    H  
ATOM   3772 1HB  PRO B 115     -87.643  25.468  89.155  1.00  0.00      A    H  
ATOM   3773 2HB  PRO B 115     -87.373  24.293  90.450  1.00  0.00      A    H  
ATOM   3774 1HG  PRO B 115     -87.651  26.837  91.134  1.00  0.00      A    H  
ATOM   3775 2HG  PRO B 115     -86.355  25.904  91.888  1.00  0.00      A    H  
ATOM   3776 1HD  PRO B 115     -86.199  27.889  89.585  1.00  0.00      A    H  
ATOM   3777 2HD  PRO B 115     -85.089  27.696  91.000  1.00  0.00      A    H  
ATOM   3778  N   ARG B 116     -85.918  25.228  87.020  1.00  0.00      A    N  
ATOM   3779  CA  ARG B 116     -86.047  24.828  85.623  1.00  0.00      A    C  
ATOM   3780  C   ARG B 116     -84.763  24.170  85.123  1.00  0.00      A    C  
ATOM   3781  O   ARG B 116     -84.804  23.154  84.431  1.00  0.00      A    O  
ATOM   3782  CB  ARG B 116     -86.375  26.030  84.750  1.00  0.00      A    C  
ATOM   3783  CG  ARG B 116     -87.785  26.575  84.914  1.00  0.00      A    C  
ATOM   3784  CD  ARG B 116     -88.050  27.700  83.982  1.00  0.00      A    C  
ATOM   3785  NE  ARG B 116     -87.304  28.893  84.344  1.00  0.00      A    N  
ATOM   3786  CZ  ARG B 116     -87.163  29.978  83.557  1.00  0.00      A    C  
ATOM   3787  NH1 ARG B 116     -87.723  30.002  82.367  1.00  0.00      A    N1+
ATOM   3788  NH2 ARG B 116     -86.463  31.015  83.979  1.00  0.00      A    N  
ATOM   3789  H   ARG B 116     -86.020  26.172  87.261  1.00  0.00      A    H  
ATOM   3790  HA  ARG B 116     -86.862  24.108  85.543  1.00  0.00      A    H  
ATOM   3791 1HB  ARG B 116     -85.681  26.840  84.970  1.00  0.00      A    H  
ATOM   3792 2HB  ARG B 116     -86.244  25.764  83.701  1.00  0.00      A    H  
ATOM   3793 1HG  ARG B 116     -88.506  25.783  84.711  1.00  0.00      A    H  
ATOM   3794 2HG  ARG B 116     -87.919  26.936  85.935  1.00  0.00      A    H  
ATOM   3795 1HD  ARG B 116     -87.762  27.412  82.972  1.00  0.00      A    H  
ATOM   3796 2HD  ARG B 116     -89.113  27.944  83.999  1.00  0.00      A    H  
ATOM   3797  HE  ARG B 116     -86.859  28.912  85.253  1.00  0.00      A    H  
ATOM   3798 1HH1 ARG B 116     -88.258  29.209  82.044  1.00  0.00      A    H  
ATOM   3799 2HH1 ARG B 116     -87.617  30.815  81.777  1.00  0.00      A    H  
ATOM   3800 1HH2 ARG B 116     -86.033  30.996  84.894  1.00  0.00      A    H  
ATOM   3801 2HH2 ARG B 116     -86.357  31.827  83.389  1.00  0.00      A    H  
ATOM   3802  N   LEU B 117     -83.625  24.748  85.485  1.00  0.00      A    N  
ATOM   3803  CA  LEU B 117     -82.336  24.205  85.076  1.00  0.00      A    C  
ATOM   3804  C   LEU B 117     -82.120  22.831  85.700  1.00  0.00      A    C  
ATOM   3805  O   LEU B 117     -81.598  21.917  85.059  1.00  0.00      A    O  
ATOM   3806  CB  LEU B 117     -81.202  25.151  85.488  1.00  0.00      A    C  
ATOM   3807  CG  LEU B 117     -79.791  24.724  85.064  1.00  0.00      A    C  
ATOM   3808  CD1 LEU B 117     -79.732  24.600  83.547  1.00  0.00      A    C  
ATOM   3809  CD2 LEU B 117     -78.778  25.740  85.570  1.00  0.00      A    C  
ATOM   3810  H   LEU B 117     -83.651  25.549  86.046  1.00  0.00      A    H  
ATOM   3811  HA  LEU B 117     -82.331  24.106  83.991  1.00  0.00      A    H  
ATOM   3812 1HB  LEU B 117     -81.394  26.132  85.056  1.00  0.00      A    H  
ATOM   3813 2HB  LEU B 117     -81.207  25.248  86.574  1.00  0.00      A    H  
ATOM   3814  HG  LEU B 117     -79.565  23.745  85.486  1.00  0.00      A    H  
ATOM   3815 1HD1 LEU B 117     -78.729  24.297  83.245  1.00  0.00      A    H  
ATOM   3816 2HD1 LEU B 117     -80.452  23.853  83.214  1.00  0.00      A    H  
ATOM   3817 3HD1 LEU B 117     -79.971  25.562  83.094  1.00  0.00      A    H  
ATOM   3818 1HD2 LEU B 117     -77.776  25.436  85.269  1.00  0.00      A    H  
ATOM   3819 2HD2 LEU B 117     -79.003  26.720  85.146  1.00  0.00      A    H  
ATOM   3820 3HD2 LEU B 117     -78.830  25.795  86.657  1.00  0.00      A    H  
ATOM   3821  N   GLU B 118     -82.527  22.692  86.959  1.00  0.00      A    N  
ATOM   3822  CA  GLU B 118     -82.380  21.429  87.670  1.00  0.00      A    C  
ATOM   3823  C   GLU B 118     -83.183  20.333  86.985  1.00  0.00      A    C  
ATOM   3824  O   GLU B 118     -82.815  19.161  87.030  1.00  0.00      A    O  
ATOM   3825  CB  GLU B 118     -82.830  21.574  89.126  1.00  0.00      A    C  
ATOM   3826  CG  GLU B 118     -81.919  22.444  89.981  1.00  0.00      A    C  
ATOM   3827  CD  GLU B 118     -82.412  22.594  91.394  1.00  0.00      A    C  
ATOM   3828  OE1 GLU B 118     -83.480  22.113  91.685  1.00  0.00      A    O  
ATOM   3829  OE2 GLU B 118     -81.718  23.193  92.182  1.00  0.00      A    O1-
ATOM   3830  H   GLU B 118     -82.934  23.455  87.419  1.00  0.00      A    H  
ATOM   3831  HA  GLU B 118     -81.327  21.146  87.658  1.00  0.00      A    H  
ATOM   3832 1HB  GLU B 118     -83.830  22.006  89.156  1.00  0.00      A    H  
ATOM   3833 2HB  GLU B 118     -82.885  20.589  89.590  1.00  0.00      A    H  
ATOM   3834 1HG  GLU B 118     -80.924  22.000  90.001  1.00  0.00      A    H  
ATOM   3835 2HG  GLU B 118     -81.838  23.428  89.522  1.00  0.00      A    H  
ATOM   3836  N   LYS B 119     -84.284  20.704  86.350  1.00  0.00      A    N  
ATOM   3837  CA  LYS B 119     -85.093  19.709  85.676  1.00  0.00      A    C  
ATOM   3838  C   LYS B 119     -84.307  19.048  84.546  1.00  0.00      A    C  
ATOM   3839  O   LYS B 119     -84.254  17.828  84.467  1.00  0.00      A    O  
ATOM   3840  CB  LYS B 119     -86.376  20.341  85.133  1.00  0.00      A    C  
ATOM   3841  CG  LYS B 119     -87.308  19.367  84.425  1.00  0.00      A    C  
ATOM   3842  CD  LYS B 119     -88.582  20.057  83.961  1.00  0.00      A    C  
ATOM   3843  CE  LYS B 119     -89.497  19.094  83.221  1.00  0.00      A    C  
ATOM   3844  NZ  LYS B 119     -90.748  19.756  82.763  1.00  0.00      A    N1+
ATOM   3845  H   LYS B 119     -84.551  21.647  86.338  1.00  0.00      A    H  
ATOM   3846  HA  LYS B 119     -85.362  18.936  86.396  1.00  0.00      A    H  
ATOM   3847 1HB  LYS B 119     -86.931  20.798  85.954  1.00  0.00      A    H  
ATOM   3848 2HB  LYS B 119     -86.122  21.133  84.429  1.00  0.00      A    H  
ATOM   3849 1HG  LYS B 119     -86.799  18.942  83.559  1.00  0.00      A    H  
ATOM   3850 2HG  LYS B 119     -87.570  18.556  85.103  1.00  0.00      A    H  
ATOM   3851 1HD  LYS B 119     -89.112  20.459  84.825  1.00  0.00      A    H  
ATOM   3852 2HD  LYS B 119     -88.327  20.883  83.298  1.00  0.00      A    H  
ATOM   3853 1HE  LYS B 119     -88.975  18.689  82.355  1.00  0.00      A    H  
ATOM   3854 2HE  LYS B 119     -89.760  18.265  83.878  1.00  0.00      A    H  
ATOM   3855 1HZ  LYS B 119     -91.326  19.084  82.278  1.00  0.00      A    H  
ATOM   3856 2HZ  LYS B 119     -91.251  20.119  83.560  1.00  0.00      A    H  
ATOM   3857 3HZ  LYS B 119     -90.517  20.514  82.137  1.00  0.00      A    H  
ATOM   3858  N   LEU B 120     -83.697  19.861  83.678  1.00  0.00      A    N  
ATOM   3859  CA  LEU B 120     -82.913  19.327  82.559  1.00  0.00      A    C  
ATOM   3860  C   LEU B 120     -81.642  18.622  83.023  1.00  0.00      A    C  
ATOM   3861  O   LEU B 120     -81.300  17.541  82.527  1.00  0.00      A    O  
ATOM   3862  CB  LEU B 120     -82.541  20.459  81.593  1.00  0.00      A    C  
ATOM   3863  CG  LEU B 120     -81.738  20.039  80.355  1.00  0.00      A    C  
ATOM   3864  CD1 LEU B 120     -82.538  19.025  79.549  1.00  0.00      A    C  
ATOM   3865  CD2 LEU B 120     -81.414  21.269  79.519  1.00  0.00      A    C  
ATOM   3866  H   LEU B 120     -83.775  20.831  83.791  1.00  0.00      A    H  
ATOM   3867  HA  LEU B 120     -83.522  18.596  82.028  1.00  0.00      A    H  
ATOM   3868 1HB  LEU B 120     -83.457  20.935  81.247  1.00  0.00      A    H  
ATOM   3869 2HB  LEU B 120     -81.953  21.199  82.134  1.00  0.00      A    H  
ATOM   3870  HG  LEU B 120     -80.810  19.560  80.669  1.00  0.00      A    H  
ATOM   3871 1HD1 LEU B 120     -81.967  18.727  78.670  1.00  0.00      A    H  
ATOM   3872 2HD1 LEU B 120     -82.738  18.148  80.165  1.00  0.00      A    H  
ATOM   3873 3HD1 LEU B 120     -83.480  19.472  79.235  1.00  0.00      A    H  
ATOM   3874 1HD2 LEU B 120     -80.842  20.971  78.640  1.00  0.00      A    H  
ATOM   3875 2HD2 LEU B 120     -82.341  21.749  79.204  1.00  0.00      A    H  
ATOM   3876 3HD2 LEU B 120     -80.827  21.969  80.114  1.00  0.00      A    H  
ATOM   3877  N   TRP B 121     -80.945  19.237  83.965  1.00  0.00      A    N  
ATOM   3878  CA  TRP B 121     -79.704  18.668  84.474  1.00  0.00      A    C  
ATOM   3879  C   TRP B 121     -79.946  17.292  85.103  1.00  0.00      A    C  
ATOM   3880  O   TRP B 121     -79.269  16.321  84.768  1.00  0.00      A    O  
ATOM   3881  CB  TRP B 121     -79.075  19.605  85.507  1.00  0.00      A    C  
ATOM   3882  CG  TRP B 121     -77.803  19.077  86.097  1.00  0.00      A    C  
ATOM   3883  CD1 TRP B 121     -77.677  18.031  86.961  1.00  0.00      A    C  
ATOM   3884  CD2 TRP B 121     -76.460  19.571  85.867  1.00  0.00      A    C  
ATOM   3885  CE2 TRP B 121     -75.598  18.773  86.624  1.00  0.00      A    C  
ATOM   3886  CE3 TRP B 121     -75.931  20.609  85.092  1.00  0.00      A    C  
ATOM   3887  NE1 TRP B 121     -76.357  17.841  87.286  1.00  0.00      A    N  
ATOM   3888  CZ2 TRP B 121     -74.228  18.978  86.633  1.00  0.00      A    C  
ATOM   3889  CZ3 TRP B 121     -74.556  20.814  85.100  1.00  0.00      A    C  
ATOM   3890  CH2 TRP B 121     -73.727  20.019  85.850  1.00  0.00      A    C  
ATOM   3891  H   TRP B 121     -81.263  20.096  84.317  1.00  0.00      A    H  
ATOM   3892  HA  TRP B 121     -79.011  18.548  83.641  1.00  0.00      A    H  
ATOM   3893 1HB  TRP B 121     -78.865  20.569  85.043  1.00  0.00      A    H  
ATOM   3894 2HB  TRP B 121     -79.783  19.780  86.318  1.00  0.00      A    H  
ATOM   3895  HD1 TRP B 121     -78.505  17.433  87.340  1.00  0.00      A    H  
ATOM   3896  HE1 TRP B 121     -76.001  17.131  87.909  1.00  0.00      A    H  
ATOM   3897  HE3 TRP B 121     -76.584  21.242  84.492  1.00  0.00      A    H  
ATOM   3898  HZ2 TRP B 121     -73.552  18.358  87.223  1.00  0.00      A    H  
ATOM   3899  HZ3 TRP B 121     -74.152  21.626  84.494  1.00  0.00      A    H  
ATOM   3900  HH2 TRP B 121     -72.653  20.208  85.833  1.00  0.00      A    H  
ATOM   3901  N   HIS B 122     -80.920  17.215  86.010  1.00  0.00      A    N  
ATOM   3902  CA  HIS B 122     -81.247  15.953  86.678  1.00  0.00      A    C  
ATOM   3903  C   HIS B 122     -81.899  14.978  85.712  1.00  0.00      A    C  
ATOM   3904  O   HIS B 122     -81.662  13.768  85.782  1.00  0.00      A    O  
ATOM   3905  CB  HIS B 122     -82.177  16.190  87.873  1.00  0.00      A    C  
ATOM   3906  CG  HIS B 122     -81.513  16.877  89.025  1.00  0.00      A    C  
ATOM   3907  CD2 HIS B 122     -81.013  16.391  90.184  1.00  0.00      A    C  
ATOM   3908  ND1 HIS B 122     -81.303  18.240  89.057  1.00  0.00      A    N  
ATOM   3909  CE1 HIS B 122     -80.701  18.561  90.189  1.00  0.00      A    C  
ATOM   3910  NE2 HIS B 122     -80.514  17.458  90.889  1.00  0.00      A    N  
ATOM   3911  H   HIS B 122     -81.429  18.022  86.232  1.00  0.00      A    H  
ATOM   3912  HA  HIS B 122     -80.333  15.492  87.051  1.00  0.00      A    H  
ATOM   3913 1HB  HIS B 122     -83.027  16.796  87.557  1.00  0.00      A    H  
ATOM   3914 2HB  HIS B 122     -82.569  15.235  88.224  1.00  0.00      A    H  
ATOM   3915  HD1 HIS B 122     -81.623  18.904  88.381  1.00  0.00      A    H  
ATOM   3916  HD2 HIS B 122     -80.951  15.385  90.601  1.00  0.00      A    H  
ATOM   3917  HE1 HIS B 122     -80.447  19.599  90.407  1.00  0.00      A    H  
ATOM   3918  N   LYS B 123     -82.733  15.503  84.821  1.00  0.00      A    N  
ATOM   3919  CA  LYS B 123     -83.423  14.649  83.869  1.00  0.00      A    C  
ATOM   3920  C   LYS B 123     -82.429  13.818  83.085  1.00  0.00      A    C  
ATOM   3921  O   LYS B 123     -82.575  12.610  82.987  1.00  0.00      A    O  
ATOM   3922  CB  LYS B 123     -84.283  15.482  82.917  1.00  0.00      A    C  
ATOM   3923  CG  LYS B 123     -85.046  14.667  81.882  1.00  0.00      A    C  
ATOM   3924  CD  LYS B 123     -85.899  15.560  80.994  1.00  0.00      A    C  
ATOM   3925  CE  LYS B 123     -86.529  14.771  79.855  1.00  0.00      A    C  
ATOM   3926  NZ  LYS B 123     -87.498  13.756  80.351  1.00  0.00      A    N1+
ATOM   3927  H   LYS B 123     -82.899  16.471  84.817  1.00  0.00      A    H  
ATOM   3928  HA  LYS B 123     -84.075  13.971  84.421  1.00  0.00      A    H  
ATOM   3929 1HB  LYS B 123     -85.010  16.057  83.492  1.00  0.00      A    H  
ATOM   3930 2HB  LYS B 123     -83.651  16.193  82.384  1.00  0.00      A    H  
ATOM   3931 1HG  LYS B 123     -84.340  14.117  81.259  1.00  0.00      A    H  
ATOM   3932 2HG  LYS B 123     -85.691  13.949  82.388  1.00  0.00      A    H  
ATOM   3933 1HD  LYS B 123     -86.690  16.017  81.590  1.00  0.00      A    H  
ATOM   3934 2HD  LYS B 123     -85.280  16.353  80.575  1.00  0.00      A    H  
ATOM   3935 1HE  LYS B 123     -87.048  15.454  79.184  1.00  0.00      A    H  
ATOM   3936 2HE  LYS B 123     -85.748  14.264  79.289  1.00  0.00      A    H  
ATOM   3937 1HZ  LYS B 123     -87.892  13.255  79.567  1.00  0.00      A    H  
ATOM   3938 2HZ  LYS B 123     -87.022  13.106  80.961  1.00  0.00      A    H  
ATOM   3939 3HZ  LYS B 123     -88.237  14.217  80.862  1.00  0.00      A    H  
ATOM   3940  N   ALA B 124     -81.423  14.461  82.519  1.00  0.00      A    N  
ATOM   3941  CA  ALA B 124     -80.443  13.713  81.745  1.00  0.00      A    C  
ATOM   3942  C   ALA B 124     -79.533  12.880  82.654  1.00  0.00      A    C  
ATOM   3943  O   ALA B 124     -79.306  11.681  82.400  1.00  0.00      A    O  
ATOM   3944  CB  ALA B 124     -79.612  14.688  80.905  1.00  0.00      A    C  
ATOM   3945  H   ALA B 124     -81.342  15.436  82.614  1.00  0.00      A    H  
ATOM   3946  HA  ALA B 124     -80.981  13.024  81.093  1.00  0.00      A    H  
ATOM   3947 1HB  ALA B 124     -79.478  14.283  79.914  1.00  0.00      A    H  
ATOM   3948 2HB  ALA B 124     -78.648  14.839  81.367  1.00  0.00      A    H  
ATOM   3949 3HB  ALA B 124     -80.132  15.633  80.838  1.00  0.00      A    H  
ATOM   3950  N   LYS B 125     -79.024  13.513  83.722  1.00  0.00      A    N  
ATOM   3951  CA  LYS B 125     -78.128  12.841  84.667  1.00  0.00      A    C  
ATOM   3952  C   LYS B 125     -78.669  11.477  85.074  1.00  0.00      A    C  
ATOM   3953  O   LYS B 125     -77.901  10.542  85.316  1.00  0.00      A    O  
ATOM   3954  CB  LYS B 125     -77.910  13.707  85.909  1.00  0.00      A    C  
ATOM   3955  CG  LYS B 125     -76.951  13.112  86.931  1.00  0.00      A    C  
ATOM   3956  CD  LYS B 125     -76.734  14.058  88.102  1.00  0.00      A    C  
ATOM   3957  CE  LYS B 125     -75.809  13.447  89.144  1.00  0.00      A    C  
ATOM   3958  NZ  LYS B 125     -75.587  14.362  90.297  1.00  0.00      A    N1+
ATOM   3959  H   LYS B 125     -79.231  14.467  83.862  1.00  0.00      A    H  
ATOM   3960  HA  LYS B 125     -77.165  12.684  84.179  1.00  0.00      A    H  
ATOM   3961 1HB  LYS B 125     -77.519  14.680  85.610  1.00  0.00      A    H  
ATOM   3962 2HB  LYS B 125     -78.865  13.877  86.406  1.00  0.00      A    H  
ATOM   3963 1HG  LYS B 125     -77.355  12.170  87.305  1.00  0.00      A    H  
ATOM   3964 2HG  LYS B 125     -75.991  12.911  86.455  1.00  0.00      A    H  
ATOM   3965 1HD  LYS B 125     -76.297  14.990  87.741  1.00  0.00      A    H  
ATOM   3966 2HD  LYS B 125     -77.692  14.283  88.569  1.00  0.00      A    H  
ATOM   3967 1HE  LYS B 125     -76.239  12.517  89.512  1.00  0.00      A    H  
ATOM   3968 2HE  LYS B 125     -74.845  13.220  88.687  1.00  0.00      A    H  
ATOM   3969 1HZ  LYS B 125     -74.970  13.921  90.963  1.00  0.00      A    H  
ATOM   3970 2HZ  LYS B 125     -75.171  15.222  89.969  1.00  0.00      A    H  
ATOM   3971 3HZ  LYS B 125     -76.472  14.564  90.741  1.00  0.00      A    H  
ATOM   3972  N   THR B 126     -79.982  11.368  85.160  1.00  0.00      A    N  
ATOM   3973  CA  THR B 126     -80.610  10.114  85.546  1.00  0.00      A    C  
ATOM   3974  C   THR B 126     -81.265   9.413  84.360  1.00  0.00      A    C  
ATOM   3975  O   THR B 126     -81.285   8.183  84.296  1.00  0.00      A    O  
ATOM   3976  CB  THR B 126     -81.659  10.345  86.650  1.00  0.00      A    C  
ATOM   3977  CG2 THR B 126     -81.006  10.933  87.891  1.00  0.00      A    C  
ATOM   3978  OG1 THR B 126     -82.667  11.246  86.173  1.00  0.00      A    O  
ATOM   3979  H   THR B 126     -80.539  12.143  84.963  1.00  0.00      A    H  
ATOM   3980  HA  THR B 126     -79.840   9.447  85.935  1.00  0.00      A    H  
ATOM   3981  HB  THR B 126     -82.130   9.397  86.908  1.00  0.00      A    H  
ATOM   3982  HG1 THR B 126     -82.261  12.084  85.937  1.00  0.00      A    H  
ATOM   3983 1HG2 THR B 126     -81.762  11.089  88.661  1.00  0.00      A    H  
ATOM   3984 2HG2 THR B 126     -80.246  10.245  88.263  1.00  0.00      A    H  
ATOM   3985 3HG2 THR B 126     -80.541  11.886  87.641  1.00  0.00      A    H  
ATOM   3986  N   SER B 127     -81.828  10.187  83.442  1.00  0.00      A    N  
ATOM   3987  CA  SER B 127     -82.505   9.601  82.294  1.00  0.00      A    C  
ATOM   3988  C   SER B 127     -81.609   8.579  81.619  1.00  0.00      A    C  
ATOM   3989  O   SER B 127     -82.091   7.663  80.952  1.00  0.00      A    O  
ATOM   3990  CB  SER B 127     -82.899  10.680  81.303  1.00  0.00      A    C  
ATOM   3991  OG  SER B 127     -83.866  11.534  81.851  1.00  0.00      A    O  
ATOM   3992  H   SER B 127     -81.804  11.158  83.549  1.00  0.00      A    H  
ATOM   3993  HA  SER B 127     -83.409   9.101  82.644  1.00  0.00      A    H  
ATOM   3994 1HB  SER B 127     -82.018  11.255  81.023  1.00  0.00      A    H  
ATOM   3995 2HB  SER B 127     -83.291  10.217  80.398  1.00  0.00      A    H  
ATOM   3996  HG  SER B 127     -83.609  11.673  82.766  1.00  0.00      A    H  
ATOM   3997  N   GLY B 128     -80.299   8.733  81.790  1.00  0.00      A    N  
ATOM   3998  CA  GLY B 128     -79.369   7.784  81.173  1.00  0.00      A    C  
ATOM   3999  C   GLY B 128     -78.053   7.697  81.939  1.00  0.00      A    C  
ATOM   4000  O   GLY B 128     -77.950   6.959  82.918  1.00  0.00      A    O  
ATOM   4001  H   GLY B 128     -79.960   9.483  82.340  1.00  0.00      A    H  
ATOM   4002 1HA  GLY B 128     -79.830   6.797  81.133  1.00  0.00      A    H  
ATOM   4003 2HA  GLY B 128     -79.169   8.086  80.146  1.00  0.00      A    H  
ATOM   4004  N   LYS B 129     -77.049   8.449  81.497  1.00  0.00      A    N  
ATOM   4005  CA  LYS B 129     -75.752   8.438  82.165  1.00  0.00      A    C  
ATOM   4006  C   LYS B 129     -75.064   9.777  81.992  1.00  0.00      A    C  
ATOM   4007  O   LYS B 129     -73.844   9.881  82.051  1.00  0.00      A    O  
ATOM   4008  CB  LYS B 129     -74.868   7.314  81.622  1.00  0.00      A    C  
ATOM   4009  CG  LYS B 129     -74.481   7.470  80.157  1.00  0.00      A    C  
ATOM   4010  CD  LYS B 129     -73.636   6.298  79.680  1.00  0.00      A    C  
ATOM   4011  CE  LYS B 129     -73.222   6.469  78.226  1.00  0.00      A    C  
ATOM   4012  NZ  LYS B 129     -72.409   5.321  77.741  1.00  0.00      A    N1+
ATOM   4013  H   LYS B 129     -77.181   9.022  80.716  1.00  0.00      A    H  
ATOM   4014  HA  LYS B 129     -75.913   8.266  83.230  1.00  0.00      A    H  
ATOM   4015 1HB  LYS B 129     -73.949   7.259  82.207  1.00  0.00      A    H  
ATOM   4016 2HB  LYS B 129     -75.383   6.359  81.732  1.00  0.00      A    H  
ATOM   4017 1HG  LYS B 129     -75.383   7.530  79.547  1.00  0.00      A    H  
ATOM   4018 2HG  LYS B 129     -73.914   8.392  80.027  1.00  0.00      A    H  
ATOM   4019 1HD  LYS B 129     -72.741   6.219  80.298  1.00  0.00      A    H  
ATOM   4020 2HD  LYS B 129     -74.207   5.375  79.779  1.00  0.00      A    H  
ATOM   4021 1HE  LYS B 129     -74.110   6.558  77.603  1.00  0.00      A    H  
ATOM   4022 2HE  LYS B 129     -72.637   7.383  78.119  1.00  0.00      A    H  
ATOM   4023 1HZ  LYS B 129     -72.154   5.472  76.776  1.00  0.00      A    H  
ATOM   4024 2HZ  LYS B 129     -71.571   5.240  78.301  1.00  0.00      A    H  
ATOM   4025 3HZ  LYS B 129     -72.948   4.470  77.817  1.00  0.00      A    H  
ATOM   4026  N   PHE B 130     -75.888  10.783  81.786  1.00  0.00      A    N  
ATOM   4027  CA  PHE B 130     -75.455  12.162  81.617  1.00  0.00      A    C  
ATOM   4028  C   PHE B 130     -74.491  12.576  82.729  1.00  0.00      A    C  
ATOM   4029  O   PHE B 130     -74.793  13.466  83.525  1.00  0.00      A    O  
ATOM   4030  CB  PHE B 130     -76.642  13.111  81.531  1.00  0.00      A    C  
ATOM   4031  CG  PHE B 130     -77.187  13.159  80.119  1.00  0.00      A    C  
ATOM   4032  CD1 PHE B 130     -77.917  12.077  79.608  1.00  0.00      A    C  
ATOM   4033  CD2 PHE B 130     -76.993  14.303  79.332  1.00  0.00      A    C  
ATOM   4034  CE1 PHE B 130     -78.448  12.139  78.314  1.00  0.00      A    C  
ATOM   4035  CE2 PHE B 130     -77.521  14.363  78.036  1.00  0.00      A    C  
ATOM   4036  CZ  PHE B 130     -78.252  13.282  77.527  1.00  0.00      A    C  
ATOM   4037  H   PHE B 130     -76.847  10.593  81.762  1.00  0.00      A    H  
ATOM   4038  HA  PHE B 130     -74.934  12.247  80.662  1.00  0.00      A    H  
ATOM   4039 1HB  PHE B 130     -77.403  12.761  82.189  1.00  0.00      A    H  
ATOM   4040 2HB  PHE B 130     -76.335  14.100  81.828  1.00  0.00      A    H  
ATOM   4041  HD1 PHE B 130     -78.067  11.197  80.211  1.00  0.00      A    H  
ATOM   4042  HD2 PHE B 130     -76.428  15.140  79.723  1.00  0.00      A    H  
ATOM   4043  HE1 PHE B 130     -79.009  11.304  77.919  1.00  0.00      A    H  
ATOM   4044  HE2 PHE B 130     -77.369  15.245  77.430  1.00  0.00      A    H  
ATOM   4045  HZ  PHE B 130     -78.663  13.330  76.530  1.00  0.00      A    H  
ATOM   4046  N   SER B 131     -73.366  11.877  82.806  1.00  0.00      A    N  
ATOM   4047  CA  SER B 131     -72.373  12.101  83.846  1.00  0.00      A    C  
ATOM   4048  C   SER B 131     -71.701  13.436  83.603  1.00  0.00      A    C  
ATOM   4049  O   SER B 131     -71.624  13.913  82.477  1.00  0.00      A    O  
ATOM   4050  CB  SER B 131     -71.345  10.987  83.860  1.00  0.00      A    C  
ATOM   4051  OG  SER B 131     -71.940   9.758  84.174  1.00  0.00      A    O  
ATOM   4052  H   SER B 131     -73.217  11.151  82.165  1.00  0.00      A    H  
ATOM   4053  HA  SER B 131     -72.880  12.113  84.812  1.00  0.00      A    H  
ATOM   4054 1HB  SER B 131     -70.865  10.924  82.883  1.00  0.00      A    H  
ATOM   4055 2HB  SER B 131     -70.570  11.217  84.590  1.00  0.00      A    H  
ATOM   4056  HG  SER B 131     -72.597   9.601  83.492  1.00  0.00      A    H  
ATOM   4057  N   GLY B 132     -71.340  14.095  84.700  1.00  0.00      A    N  
ATOM   4058  CA  GLY B 132     -70.807  15.442  84.632  1.00  0.00      A    C  
ATOM   4059  C   GLY B 132     -69.921  15.647  83.422  1.00  0.00      A    C  
ATOM   4060  O   GLY B 132     -69.727  16.783  82.990  1.00  0.00      A    O  
ATOM   4061  H   GLY B 132     -71.519  13.697  85.571  1.00  0.00      A    H  
ATOM   4062 1HA  GLY B 132     -71.629  16.157  84.599  1.00  0.00      A    H  
ATOM   4063 2HA  GLY B 132     -70.234  15.652  85.534  1.00  0.00      A    H  
ATOM   4064  N   GLU B 133     -69.440  14.573  82.822  1.00  0.00      A    N  
ATOM   4065  CA  GLU B 133     -68.647  14.736  81.620  1.00  0.00      A    C  
ATOM   4066  C   GLU B 133     -69.588  15.095  80.461  1.00  0.00      A    C  
ATOM   4067  O   GLU B 133     -69.357  16.057  79.708  1.00  0.00      A    O  
ATOM   4068  CB  GLU B 133     -67.861  13.460  81.308  1.00  0.00      A    C  
ATOM   4069  CG  GLU B 133     -66.758  13.141  82.307  1.00  0.00      A    C  
ATOM   4070  CD  GLU B 133     -66.050  11.850  82.003  1.00  0.00      A    C  
ATOM   4071  OE1 GLU B 133     -66.461  11.168  81.095  1.00  0.00      A    O  
ATOM   4072  OE2 GLU B 133     -65.097  11.545  82.681  1.00  0.00      A    O1-
ATOM   4073  H   GLU B 133     -69.658  13.678  83.162  1.00  0.00      A    H  
ATOM   4074  HA  GLU B 133     -67.937  15.548  81.781  1.00  0.00      A    H  
ATOM   4075 1HB  GLU B 133     -68.544  12.610  81.280  1.00  0.00      A    H  
ATOM   4076 2HB  GLU B 133     -67.405  13.546  80.322  1.00  0.00      A    H  
ATOM   4077 1HG  GLU B 133     -66.030  13.952  82.299  1.00  0.00      A    H  
ATOM   4078 2HG  GLU B 133     -67.190  13.087  83.305  1.00  0.00      A    H  
ATOM   4079  N   GLU B 134     -70.695  14.350  80.364  1.00  0.00      A    N  
ATOM   4080  CA  GLU B 134     -71.694  14.610  79.326  1.00  0.00      A    C  
ATOM   4081  C   GLU B 134     -72.504  15.845  79.703  1.00  0.00      A    C  
ATOM   4082  O   GLU B 134     -72.765  16.711  78.872  1.00  0.00      A    O  
ATOM   4083  CB  GLU B 134     -72.620  13.406  79.142  1.00  0.00      A    C  
ATOM   4084  CG  GLU B 134     -73.652  13.570  78.036  1.00  0.00      A    C  
ATOM   4085  CD  GLU B 134     -73.034  13.673  76.669  1.00  0.00      A    C  
ATOM   4086  OE1 GLU B 134     -71.901  13.282  76.519  1.00  0.00      A    O  
ATOM   4087  OE2 GLU B 134     -73.695  14.143  75.774  1.00  0.00      A    O1-
ATOM   4088  H   GLU B 134     -70.851  13.631  81.015  1.00  0.00      A    H  
ATOM   4089  HA  GLU B 134     -71.175  14.792  78.384  1.00  0.00      A    H  
ATOM   4090 1HB  GLU B 134     -72.025  12.521  78.916  1.00  0.00      A    H  
ATOM   4091 2HB  GLU B 134     -73.154  13.213  80.073  1.00  0.00      A    H  
ATOM   4092 1HG  GLU B 134     -74.327  12.715  78.053  1.00  0.00      A    H  
ATOM   4093 2HG  GLU B 134     -74.240  14.466  78.232  1.00  0.00      A    H  
ATOM   4094  N   LEU B 135     -72.865  15.933  80.978  1.00  0.00      A    N  
ATOM   4095  CA  LEU B 135     -73.610  17.082  81.469  1.00  0.00      A    C  
ATOM   4096  C   LEU B 135     -72.783  18.343  81.239  1.00  0.00      A    C  
ATOM   4097  O   LEU B 135     -73.323  19.394  80.898  1.00  0.00      A    O  
ATOM   4098  CB  LEU B 135     -73.938  16.902  82.962  1.00  0.00      A    C  
ATOM   4099  CG  LEU B 135     -75.460  16.771  83.175  1.00  0.00      A    C  
ATOM   4100  CD1 LEU B 135     -75.744  16.409  84.643  1.00  0.00      A    C  
ATOM   4101  CD2 LEU B 135     -76.139  18.104  82.808  1.00  0.00      A    C  
ATOM   4102  H   LEU B 135     -72.600  15.229  81.605  1.00  0.00      A    H  
ATOM   4103  HA  LEU B 135     -74.546  17.149  80.915  1.00  0.00      A    H  
ATOM   4104 1HB  LEU B 135     -73.459  16.004  83.318  1.00  0.00      A    H  
ATOM   4105 2HB  LEU B 135     -73.572  17.749  83.523  1.00  0.00      A    H  
ATOM   4106  HG  LEU B 135     -75.855  15.984  82.548  1.00  0.00      A    H  
ATOM   4107 1HD1 LEU B 135     -76.625  16.934  84.986  1.00  0.00      A    H  
ATOM   4108 2HD1 LEU B 135     -74.900  16.679  85.257  1.00  0.00      A    H  
ATOM   4109 3HD1 LEU B 135     -75.913  15.345  84.718  1.00  0.00      A    H  
ATOM   4110 1HD2 LEU B 135     -76.831  18.385  83.587  1.00  0.00      A    H  
ATOM   4111 2HD2 LEU B 135     -76.678  17.986  81.877  1.00  0.00      A    H  
ATOM   4112 3HD2 LEU B 135     -75.396  18.880  82.694  1.00  0.00      A    H  
ATOM   4113  N   ASP B 136     -71.469  18.232  81.415  1.00  0.00      A    N  
ATOM   4114  CA  ASP B 136     -70.603  19.383  81.204  1.00  0.00      A    C  
ATOM   4115  C   ASP B 136     -70.706  19.833  79.750  1.00  0.00      A    C  
ATOM   4116  O   ASP B 136     -70.819  21.027  79.469  1.00  0.00      A    O  
ATOM   4117  CB  ASP B 136     -69.151  19.047  81.554  1.00  0.00      A    C  
ATOM   4118  CG  ASP B 136     -68.229  20.257  81.480  1.00  0.00      A    C  
ATOM   4119  OD1 ASP B 136     -68.494  21.224  82.155  1.00  0.00      A    O  
ATOM   4120  OD2 ASP B 136     -67.269  20.203  80.750  1.00  0.00      A    O1-
ATOM   4121  H   ASP B 136     -71.078  17.366  81.675  1.00  0.00      A    H  
ATOM   4122  HA  ASP B 136     -70.936  20.191  81.856  1.00  0.00      A    H  
ATOM   4123 1HB  ASP B 136     -69.105  18.635  82.562  1.00  0.00      A    H  
ATOM   4124 2HB  ASP B 136     -68.779  18.284  80.869  1.00  0.00      A    H  
ATOM   4125  N   LYS B 137     -70.685  18.875  78.822  1.00  0.00      A    N  
ATOM   4126  CA  LYS B 137     -70.793  19.228  77.405  1.00  0.00      A    C  
ATOM   4127  C   LYS B 137     -72.106  19.981  77.154  1.00  0.00      A    C  
ATOM   4128  O   LYS B 137     -72.130  21.037  76.485  1.00  0.00      A    O  
ATOM   4129  CB  LYS B 137     -70.713  17.979  76.527  1.00  0.00      A    C  
ATOM   4130  CG  LYS B 137     -69.333  17.338  76.469  1.00  0.00      A    C  
ATOM   4131  CD  LYS B 137     -69.339  16.091  75.596  1.00  0.00      A    C  
ATOM   4132  CE  LYS B 137     -67.965  15.439  75.551  1.00  0.00      A    C  
ATOM   4133  NZ  LYS B 137     -67.967  14.194  74.737  1.00  0.00      A    N1+
ATOM   4134  H   LYS B 137     -70.595  17.928  79.092  1.00  0.00      A    H  
ATOM   4135  HA  LYS B 137     -69.961  19.884  77.147  1.00  0.00      A    H  
ATOM   4136 1HB  LYS B 137     -71.415  17.231  76.894  1.00  0.00      A    H  
ATOM   4137 2HB  LYS B 137     -71.007  18.233  75.507  1.00  0.00      A    H  
ATOM   4138 1HG  LYS B 137     -68.616  18.052  76.063  1.00  0.00      A    H  
ATOM   4139 2HG  LYS B 137     -69.017  17.065  77.475  1.00  0.00      A    H  
ATOM   4140 1HD  LYS B 137     -70.060  15.374  75.992  1.00  0.00      A    H  
ATOM   4141 2HD  LYS B 137     -69.637  16.358  74.582  1.00  0.00      A    H  
ATOM   4142 1HE  LYS B 137     -67.246  16.137  75.125  1.00  0.00      A    H  
ATOM   4143 2HE  LYS B 137     -67.646  15.194  76.564  1.00  0.00      A    H  
ATOM   4144 1HZ  LYS B 137     -67.039  13.793  74.732  1.00  0.00      A    H  
ATOM   4145 2HZ  LYS B 137     -68.618  13.531  75.133  1.00  0.00      A    H  
ATOM   4146 3HZ  LYS B 137     -68.243  14.411  73.789  1.00  0.00      A    H  
ATOM   4147  N   LEU B 138     -73.196  19.462  77.723  1.00  0.00      A    N  
ATOM   4148  CA  LEU B 138     -74.484  20.117  77.574  1.00  0.00      A    C  
ATOM   4149  C   LEU B 138     -74.379  21.509  78.184  1.00  0.00      A    C  
ATOM   4150  O   LEU B 138     -74.854  22.484  77.609  1.00  0.00      A    O  
ATOM   4151  CB  LEU B 138     -75.594  19.311  78.261  1.00  0.00      A    C  
ATOM   4152  CG  LEU B 138     -77.010  19.890  78.138  1.00  0.00      A    C  
ATOM   4153  CD1 LEU B 138     -77.397  19.980  76.669  1.00  0.00      A    C  
ATOM   4154  CD2 LEU B 138     -77.985  19.012  78.909  1.00  0.00      A    C  
ATOM   4155  H   LEU B 138     -73.123  18.647  78.267  1.00  0.00      A    H  
ATOM   4156  HA  LEU B 138     -74.716  20.186  76.512  1.00  0.00      A    H  
ATOM   4157 1HB  LEU B 138     -75.609  18.308  77.835  1.00  0.00      A    H  
ATOM   4158 2HB  LEU B 138     -75.359  19.230  79.322  1.00  0.00      A    H  
ATOM   4159  HG  LEU B 138     -77.026  20.899  78.550  1.00  0.00      A    H  
ATOM   4160 1HD1 LEU B 138     -78.402  20.392  76.582  1.00  0.00      A    H  
ATOM   4161 2HD1 LEU B 138     -76.694  20.629  76.146  1.00  0.00      A    H  
ATOM   4162 3HD1 LEU B 138     -77.373  18.985  76.225  1.00  0.00      A    H  
ATOM   4163 1HD2 LEU B 138     -78.991  19.424  78.822  1.00  0.00      A    H  
ATOM   4164 2HD2 LEU B 138     -77.970  18.003  78.496  1.00  0.00      A    H  
ATOM   4165 3HD2 LEU B 138     -77.695  18.979  79.959  1.00  0.00      A    H  
ATOM   4166  N   TRP B 139     -73.697  21.610  79.316  1.00  0.00      A    N  
ATOM   4167  CA  TRP B 139     -73.487  22.910  79.933  1.00  0.00      A    C  
ATOM   4168  C   TRP B 139     -72.629  23.838  79.090  1.00  0.00      A    C  
ATOM   4169  O   TRP B 139     -72.828  25.054  79.119  1.00  0.00      A    O  
ATOM   4170  CB  TRP B 139     -72.836  22.735  81.306  1.00  0.00      A    C  
ATOM   4171  CG  TRP B 139     -72.677  24.019  82.062  1.00  0.00      A    C  
ATOM   4172  CD1 TRP B 139     -73.610  24.620  82.854  1.00  0.00      A    C  
ATOM   4173  CD2 TRP B 139     -71.508  24.873  82.101  1.00  0.00      A    C  
ATOM   4174  CE2 TRP B 139     -71.820  25.953  82.931  1.00  0.00      A    C  
ATOM   4175  CE3 TRP B 139     -70.241  24.807  81.507  1.00  0.00      A    C  
ATOM   4176  NE1 TRP B 139     -73.105  25.783  83.380  1.00  0.00      A    N  
ATOM   4177  CZ2 TRP B 139     -70.911  26.968  83.186  1.00  0.00      A    C  
ATOM   4178  CZ3 TRP B 139     -69.330  25.825  81.764  1.00  0.00      A    C  
ATOM   4179  CH2 TRP B 139     -69.657  26.876  82.582  1.00  0.00      A    C  
ATOM   4180  H   TRP B 139     -73.291  20.812  79.715  1.00  0.00      A    H  
ATOM   4181  HA  TRP B 139     -74.456  23.393  80.060  1.00  0.00      A    H  
ATOM   4182 1HB  TRP B 139     -73.437  22.054  81.910  1.00  0.00      A    H  
ATOM   4183 2HB  TRP B 139     -71.851  22.283  81.187  1.00  0.00      A    H  
ATOM   4184  HD1 TRP B 139     -74.609  24.232  83.042  1.00  0.00      A    H  
ATOM   4185  HE1 TRP B 139     -73.598  26.413  83.996  1.00  0.00      A    H  
ATOM   4186  HE3 TRP B 139     -69.976  23.973  80.859  1.00  0.00      A    H  
ATOM   4187  HZ2 TRP B 139     -71.152  27.812  83.832  1.00  0.00      A    H  
ATOM   4188  HZ3 TRP B 139     -68.346  25.766  81.297  1.00  0.00      A    H  
ATOM   4189  HH2 TRP B 139     -68.918  27.657  82.762  1.00  0.00      A    H  
ATOM   4190  N   ARG B 140     -71.693  23.292  78.329  1.00  0.00      A    N  
ATOM   4191  CA  ARG B 140     -70.867  24.148  77.497  1.00  0.00      A    C  
ATOM   4192  C   ARG B 140     -71.778  24.944  76.574  1.00  0.00      A    C  
ATOM   4193  O   ARG B 140     -71.669  26.172  76.464  1.00  0.00      A    O  
ATOM   4194  CB  ARG B 140     -69.875  23.334  76.679  1.00  0.00      A    C  
ATOM   4195  CG  ARG B 140     -68.746  22.708  77.482  1.00  0.00      A    C  
ATOM   4196  CD  ARG B 140     -67.859  21.879  76.627  1.00  0.00      A    C  
ATOM   4197  NE  ARG B 140     -66.777  21.278  77.390  1.00  0.00      A    N  
ATOM   4198  CZ  ARG B 140     -65.917  20.360  76.906  1.00  0.00      A    C  
ATOM   4199  NH1 ARG B 140     -66.025  19.949  75.663  1.00  0.00      A    N1+
ATOM   4200  NH2 ARG B 140     -64.964  19.873  77.683  1.00  0.00      A    N  
ATOM   4201  H   ARG B 140     -71.570  22.318  78.319  1.00  0.00      A    H  
ATOM   4202  HA  ARG B 140     -70.304  24.821  78.145  1.00  0.00      A    H  
ATOM   4203 1HB  ARG B 140     -70.401  22.529  76.167  1.00  0.00      A    H  
ATOM   4204 2HB  ARG B 140     -69.425  23.969  75.916  1.00  0.00      A    H  
ATOM   4205 1HG  ARG B 140     -68.144  23.495  77.938  1.00  0.00      A    H  
ATOM   4206 2HG  ARG B 140     -69.163  22.071  78.262  1.00  0.00      A    H  
ATOM   4207 1HD  ARG B 140     -68.439  21.078  76.170  1.00  0.00      A    H  
ATOM   4208 2HD  ARG B 140     -67.421  22.500  75.846  1.00  0.00      A    H  
ATOM   4209  HE  ARG B 140     -66.661  21.569  78.352  1.00  0.00      A    H  
ATOM   4210 1HH1 ARG B 140     -66.753  20.321  75.069  1.00  0.00      A    H  
ATOM   4211 2HH1 ARG B 140     -65.381  19.261  75.300  1.00  0.00      A    H  
ATOM   4212 1HH2 ARG B 140     -64.881  20.190  78.639  1.00  0.00      A    H  
ATOM   4213 2HH2 ARG B 140     -64.320  19.186  77.321  1.00  0.00      A    H  
ATOM   4214  N   GLU B 141     -72.701  24.240  75.929  1.00  0.00      A    N  
ATOM   4215  CA  GLU B 141     -73.635  24.912  75.032  1.00  0.00      A    C  
ATOM   4216  C   GLU B 141     -74.664  25.756  75.803  1.00  0.00      A    C  
ATOM   4217  O   GLU B 141     -75.089  26.808  75.321  1.00  0.00      A    O  
ATOM   4218  CB  GLU B 141     -74.356  23.882  74.159  1.00  0.00      A    C  
ATOM   4219  CG  GLU B 141     -73.461  23.176  73.151  1.00  0.00      A    C  
ATOM   4220  CD  GLU B 141     -74.198  22.157  72.327  1.00  0.00      A    C  
ATOM   4221  OE1 GLU B 141     -75.355  21.934  72.589  1.00  0.00      A    O  
ATOM   4222  OE2 GLU B 141     -73.602  21.600  71.435  1.00  0.00      A    O1-
ATOM   4223  H   GLU B 141     -72.758  23.261  76.066  1.00  0.00      A    H  
ATOM   4224  HA  GLU B 141     -73.071  25.587  74.388  1.00  0.00      A    H  
ATOM   4225 1HB  GLU B 141     -74.809  23.121  74.794  1.00  0.00      A    H  
ATOM   4226 2HB  GLU B 141     -75.160  24.370  73.609  1.00  0.00      A    H  
ATOM   4227 1HG  GLU B 141     -73.026  23.920  72.483  1.00  0.00      A    H  
ATOM   4228 2HG  GLU B 141     -72.647  22.686  73.683  1.00  0.00      A    H  
ATOM   4229  N   PHE B 142     -75.070  25.297  76.990  1.00  0.00      A    N  
ATOM   4230  CA  PHE B 142     -76.063  26.036  77.783  1.00  0.00      A    C  
ATOM   4231  C   PHE B 142     -75.581  27.467  78.034  1.00  0.00      A    C  
ATOM   4232  O   PHE B 142     -76.240  28.445  77.643  1.00  0.00      A    O  
ATOM   4233  CB  PHE B 142     -76.324  25.334  79.117  1.00  0.00      A    C  
ATOM   4234  CG  PHE B 142     -77.277  26.072  80.014  1.00  0.00      A    C  
ATOM   4235  CD1 PHE B 142     -78.645  26.021  79.786  1.00  0.00      A    C  
ATOM   4236  CD2 PHE B 142     -76.810  26.818  81.085  1.00  0.00      A    C  
ATOM   4237  CE1 PHE B 142     -79.523  26.699  80.610  1.00  0.00      A    C  
ATOM   4238  CE2 PHE B 142     -77.685  27.496  81.911  1.00  0.00      A    C  
ATOM   4239  CZ  PHE B 142     -79.044  27.436  81.672  1.00  0.00      A    C  
ATOM   4240  H   PHE B 142     -74.706  24.457  77.333  1.00  0.00      A    H  
ATOM   4241  HA  PHE B 142     -76.998  26.071  77.222  1.00  0.00      A    H  
ATOM   4242 1HB  PHE B 142     -76.730  24.341  78.932  1.00  0.00      A    H  
ATOM   4243 2HB  PHE B 142     -75.383  25.209  79.652  1.00  0.00      A    H  
ATOM   4244  HD1 PHE B 142     -79.024  25.437  78.947  1.00  0.00      A    H  
ATOM   4245  HD2 PHE B 142     -75.736  26.865  81.272  1.00  0.00      A    H  
ATOM   4246  HE1 PHE B 142     -80.595  26.651  80.420  1.00  0.00      A    H  
ATOM   4247  HE2 PHE B 142     -77.305  28.078  82.749  1.00  0.00      A    H  
ATOM   4248  HZ  PHE B 142     -79.735  27.972  82.322  1.00  0.00      A    H  
ATOM   4249  N   LEU B 143     -74.422  27.596  78.669  1.00  0.00      A    N  
ATOM   4250  CA  LEU B 143     -73.877  28.920  78.937  1.00  0.00      A    C  
ATOM   4251  C   LEU B 143     -73.593  29.648  77.627  1.00  0.00      A    C  
ATOM   4252  O   LEU B 143     -73.810  30.858  77.530  1.00  0.00      A    O  
ATOM   4253  CB  LEU B 143     -72.592  28.812  79.767  1.00  0.00      A    C  
ATOM   4254  CG  LEU B 143     -71.956  30.144  80.185  1.00  0.00      A    C  
ATOM   4255  CD1 LEU B 143     -72.946  30.939  81.025  1.00  0.00      A    C  
ATOM   4256  CD2 LEU B 143     -70.674  29.875  80.959  1.00  0.00      A    C  
ATOM   4257  H   LEU B 143     -73.929  26.793  78.964  1.00  0.00      A    H  
ATOM   4258  HA  LEU B 143     -74.613  29.488  79.506  1.00  0.00      A    H  
ATOM   4259 1HB  LEU B 143     -72.810  28.251  80.674  1.00  0.00      A    H  
ATOM   4260 2HB  LEU B 143     -71.851  28.258  79.191  1.00  0.00      A    H  
ATOM   4261  HG  LEU B 143     -71.726  30.732  79.296  1.00  0.00      A    H  
ATOM   4262 1HD1 LEU B 143     -72.495  31.886  81.321  1.00  0.00      A    H  
ATOM   4263 2HD1 LEU B 143     -73.845  31.135  80.440  1.00  0.00      A    H  
ATOM   4264 3HD1 LEU B 143     -73.209  30.368  81.915  1.00  0.00      A    H  
ATOM   4265 1HD2 LEU B 143     -70.222  30.822  81.255  1.00  0.00      A    H  
ATOM   4266 2HD2 LEU B 143     -70.904  29.288  81.849  1.00  0.00      A    H  
ATOM   4267 3HD2 LEU B 143     -69.978  29.321  80.329  1.00  0.00      A    H  
ATOM   4268  N   HIS B 144     -73.119  28.920  76.612  1.00  0.00      A    N  
ATOM   4269  CA  HIS B 144     -72.841  29.562  75.329  1.00  0.00      A    C  
ATOM   4270  C   HIS B 144     -74.067  30.355  74.883  1.00  0.00      A    C  
ATOM   4271  O   HIS B 144     -73.949  31.491  74.425  1.00  0.00      A    O  
ATOM   4272  CB  HIS B 144     -72.464  28.528  74.263  1.00  0.00      A    C  
ATOM   4273  CG  HIS B 144     -72.159  29.128  72.925  1.00  0.00      A    C  
ATOM   4274  CD2 HIS B 144     -72.854  29.117  71.763  1.00  0.00      A    C  
ATOM   4275  ND1 HIS B 144     -71.008  29.846  72.677  1.00  0.00      A    N  
ATOM   4276  CE1 HIS B 144     -71.008  30.251  71.419  1.00  0.00      A    C  
ATOM   4277  NE2 HIS B 144     -72.118  29.822  70.844  1.00  0.00      A    N  
ATOM   4278  H   HIS B 144     -72.963  27.953  76.725  1.00  0.00      A    H  
ATOM   4279  HA  HIS B 144     -72.001  30.247  75.440  1.00  0.00      A    H  
ATOM   4280 1HB  HIS B 144     -71.589  27.967  74.592  1.00  0.00      A    H  
ATOM   4281 2HB  HIS B 144     -73.281  27.818  74.139  1.00  0.00      A    H  
ATOM   4282  HD1 HIS B 144     -70.245  29.976  73.310  1.00  0.00      A    H  
ATOM   4283  HD2 HIS B 144     -73.811  28.680  71.477  1.00  0.00      A    H  
ATOM   4284  HE1 HIS B 144     -70.179  30.837  71.024  1.00  0.00      A    H  
ATOM   4285  N   HIS B 145     -75.246  29.760  75.049  1.00  0.00      A    N  
ATOM   4286  CA  HIS B 145     -76.483  30.443  74.687  1.00  0.00      A    C  
ATOM   4287  C   HIS B 145     -76.706  31.652  75.587  1.00  0.00      A    C  
ATOM   4288  O   HIS B 145     -77.123  32.713  75.121  1.00  0.00      A    O  
ATOM   4289  CB  HIS B 145     -77.681  29.493  74.784  1.00  0.00      A    C  
ATOM   4290  CG  HIS B 145     -77.705  28.444  73.716  1.00  0.00      A    C  
ATOM   4291  CD2 HIS B 145     -78.408  28.363  72.562  1.00  0.00      A    C  
ATOM   4292  ND1 HIS B 145     -76.932  27.304  73.776  1.00  0.00      A    N  
ATOM   4293  CE1 HIS B 145     -77.159  26.565  72.703  1.00  0.00      A    C  
ATOM   4294  NE2 HIS B 145     -78.050  27.186  71.952  1.00  0.00      A    N  
ATOM   4295  H   HIS B 145     -75.284  28.860  75.440  1.00  0.00      A    H  
ATOM   4296  HA  HIS B 145     -76.417  30.795  73.658  1.00  0.00      A    H  
ATOM   4297 1HB  HIS B 145     -77.671  28.993  75.754  1.00  0.00      A    H  
ATOM   4298 2HB  HIS B 145     -78.606  30.066  74.721  1.00  0.00      A    H  
ATOM   4299  HD1 HIS B 145     -76.352  27.022  74.541  1.00  0.00      A    H  
ATOM   4300  HD2 HIS B 145     -79.138  29.022  72.092  1.00  0.00      A    H  
ATOM   4301  HE1 HIS B 145     -76.642  25.616  72.563  1.00  0.00      A    H  
ATOM   4302  N   LYS B 146     -76.436  31.487  76.874  1.00  0.00      A    N  
ATOM   4303  CA  LYS B 146     -76.628  32.586  77.816  1.00  0.00      A    C  
ATOM   4304  C   LYS B 146     -75.738  33.780  77.465  1.00  0.00      A    C  
ATOM   4305  O   LYS B 146     -76.187  34.928  77.496  1.00  0.00      A    O  
ATOM   4306  CB  LYS B 146     -76.345  32.120  79.245  1.00  0.00      A    C  
ATOM   4307  CG  LYS B 146     -77.368  31.138  79.800  1.00  0.00      A    C  
ATOM   4308  CD  LYS B 146     -78.722  31.803  79.995  1.00  0.00      A    C  
ATOM   4309  CE  LYS B 146     -79.726  30.844  80.619  1.00  0.00      A    C  
ATOM   4310  NZ  LYS B 146     -81.065  31.472  80.788  1.00  0.00      A    N1+
ATOM   4311  H   LYS B 146     -76.115  30.611  77.198  1.00  0.00      A    H  
ATOM   4312  HA  LYS B 146     -77.666  32.916  77.756  1.00  0.00      A    H  
ATOM   4313 1HB  LYS B 146     -75.366  31.640  79.283  1.00  0.00      A    H  
ATOM   4314 2HB  LYS B 146     -76.313  32.982  79.910  1.00  0.00      A    H  
ATOM   4315 1HG  LYS B 146     -77.480  30.300  79.111  1.00  0.00      A    H  
ATOM   4316 2HG  LYS B 146     -77.021  30.753  80.758  1.00  0.00      A    H  
ATOM   4317 1HD  LYS B 146     -78.611  32.672  80.645  1.00  0.00      A    H  
ATOM   4318 2HD  LYS B 146     -79.106  32.138  79.031  1.00  0.00      A    H  
ATOM   4319 1HE  LYS B 146     -79.828  29.964  79.988  1.00  0.00      A    H  
ATOM   4320 2HE  LYS B 146     -79.364  30.524  81.597  1.00  0.00      A    H  
ATOM   4321 1HZ  LYS B 146     -81.699  30.806  81.205  1.00  0.00      A    H  
ATOM   4322 2HZ  LYS B 146     -80.985  32.281  81.389  1.00  0.00      A    H  
ATOM   4323 3HZ  LYS B 146     -81.420  31.756  79.887  1.00  0.00      A    H  
ATOM   4324  N   GLU B 147     -74.477  33.513  77.141  1.00  0.00      A    N  
ATOM   4325  CA  GLU B 147     -73.540  34.584  76.804  1.00  0.00      A    C  
ATOM   4326  C   GLU B 147     -73.902  35.265  75.485  1.00  0.00      A    C  
ATOM   4327  O   GLU B 147     -73.955  36.493  75.406  1.00  0.00      A    O  
ATOM   4328  CB  GLU B 147     -72.114  34.032  76.725  1.00  0.00      A    C  
ATOM   4329  CG  GLU B 147     -71.529  33.609  78.065  1.00  0.00      A    C  
ATOM   4330  CD  GLU B 147     -70.169  32.982  77.937  1.00  0.00      A    C  
ATOM   4331  OE1 GLU B 147     -69.723  32.794  76.831  1.00  0.00      A    O  
ATOM   4332  OE2 GLU B 147     -69.573  32.692  78.947  1.00  0.00      A    O1-
ATOM   4333  H   GLU B 147     -74.164  32.582  77.140  1.00  0.00      A    H  
ATOM   4334  HA  GLU B 147     -73.581  35.340  77.589  1.00  0.00      A    H  
ATOM   4335 1HB  GLU B 147     -72.095  33.166  76.063  1.00  0.00      A    H  
ATOM   4336 2HB  GLU B 147     -71.456  34.786  76.295  1.00  0.00      A    H  
ATOM   4337 1HG  GLU B 147     -71.455  34.484  78.710  1.00  0.00      A    H  
ATOM   4338 2HG  GLU B 147     -72.207  32.900  78.538  1.00  0.00      A    H  
ATOM   4339  N   LYS B 148     -74.138  34.467  74.451  1.00  0.00      A    N  
ATOM   4340  CA  LYS B 148     -74.478  35.011  73.140  1.00  0.00      A    C  
ATOM   4341  C   LYS B 148     -75.772  35.814  73.213  1.00  0.00      A    C  
ATOM   4342  O   LYS B 148     -75.871  36.902  72.640  1.00  0.00      A    O  
ATOM   4343  CB  LYS B 148     -74.608  33.892  72.107  1.00  0.00      A    C  
ATOM   4344  CG  LYS B 148     -73.293  33.210  71.751  1.00  0.00      A    C  
ATOM   4345  CD  LYS B 148     -72.361  34.158  71.011  1.00  0.00      A    C  
ATOM   4346  CE  LYS B 148     -71.078  33.456  70.590  1.00  0.00      A    C  
ATOM   4347  NZ  LYS B 148     -70.142  34.380  69.893  1.00  0.00      A    N1+
ATOM   4348  H   LYS B 148     -74.075  33.495  74.569  1.00  0.00      A    H  
ATOM   4349  HA  LYS B 148     -73.678  35.682  72.826  1.00  0.00      A    H  
ATOM   4350 1HB  LYS B 148     -75.291  33.128  72.479  1.00  0.00      A    H  
ATOM   4351 2HB  LYS B 148     -75.035  34.293  71.188  1.00  0.00      A    H  
ATOM   4352 1HG  LYS B 148     -72.803  32.867  72.663  1.00  0.00      A    H  
ATOM   4353 2HG  LYS B 148     -73.492  32.344  71.119  1.00  0.00      A    H  
ATOM   4354 1HD  LYS B 148     -72.863  34.544  70.123  1.00  0.00      A    H  
ATOM   4355 2HD  LYS B 148     -72.108  34.997  71.659  1.00  0.00      A    H  
ATOM   4356 1HE  LYS B 148     -70.580  33.049  71.469  1.00  0.00      A    H  
ATOM   4357 2HE  LYS B 148     -71.318  32.630  69.921  1.00  0.00      A    H  
ATOM   4358 1HZ  LYS B 148     -69.306  33.878  69.630  1.00  0.00      A    H  
ATOM   4359 2HZ  LYS B 148     -70.587  34.750  69.065  1.00  0.00      A    H  
ATOM   4360 3HZ  LYS B 148     -69.896  35.140  70.510  1.00  0.00      A    H  
ATOM   4361  N   VAL B 149     -76.758  35.282  73.924  1.00  0.00      A    N  
ATOM   4362  CA  VAL B 149     -78.034  35.973  74.061  1.00  0.00      A    C  
ATOM   4363  C   VAL B 149     -77.848  37.301  74.783  1.00  0.00      A    C  
ATOM   4364  O   VAL B 149     -78.380  38.322  74.355  1.00  0.00      A    O  
ATOM   4365  CB  VAL B 149     -79.044  35.095  74.811  1.00  0.00      A    C  
ATOM   4366  CG1 VAL B 149     -80.220  35.952  75.297  1.00  0.00      A    C  
ATOM   4367  CG2 VAL B 149     -79.574  34.016  73.864  1.00  0.00      A    C  
ATOM   4368  H   VAL B 149     -76.624  34.418  74.368  1.00  0.00      A    H  
ATOM   4369  HA  VAL B 149     -78.434  36.162  73.064  1.00  0.00      A    H  
ATOM   4370  HB  VAL B 149     -78.563  34.627  75.654  1.00  0.00      A    H  
ATOM   4371 1HG1 VAL B 149     -81.048  35.308  75.558  1.00  0.00      A    H  
ATOM   4372 2HG1 VAL B 149     -80.524  36.626  74.512  1.00  0.00      A    H  
ATOM   4373 3HG1 VAL B 149     -79.918  36.522  76.163  1.00  0.00      A    H  
ATOM   4374 1HG2 VAL B 149     -80.071  33.247  74.437  1.00  0.00      A    H  
ATOM   4375 2HG2 VAL B 149     -78.750  33.583  73.316  1.00  0.00      A    H  
ATOM   4376 3HG2 VAL B 149     -80.271  34.459  73.173  1.00  0.00      A    H  
ATOM   4377  N   HIS B 150     -77.083  37.298  75.873  1.00  0.00      A    N  
ATOM   4378  CA  HIS B 150     -76.861  38.535  76.604  1.00  0.00      A    C  
ATOM   4379  C   HIS B 150     -76.171  39.556  75.716  1.00  0.00      A    C  
ATOM   4380  O   HIS B 150     -76.448  40.736  75.810  1.00  0.00      A    O  
ATOM   4381  CB  HIS B 150     -76.020  38.284  77.860  1.00  0.00      A    C  
ATOM   4382  CG  HIS B 150     -76.752  37.542  78.935  1.00  0.00      A    C  
ATOM   4383  CD2 HIS B 150     -78.067  37.252  79.082  1.00  0.00      A    C  
ATOM   4384  ND1 HIS B 150     -76.114  36.999  80.031  1.00  0.00      A    N  
ATOM   4385  CE1 HIS B 150     -77.006  36.407  80.806  1.00  0.00      A    C  
ATOM   4386  NE2 HIS B 150     -78.197  36.546  80.253  1.00  0.00      A    N  
ATOM   4387  H   HIS B 150     -76.669  36.463  76.178  1.00  0.00      A    H  
ATOM   4388  HA  HIS B 150     -77.819  38.949  76.917  1.00  0.00      A    H  
ATOM   4389 1HB  HIS B 150     -75.131  37.711  77.595  1.00  0.00      A    H  
ATOM   4390 2HB  HIS B 150     -75.686  39.236  78.271  1.00  0.00      A    H  
ATOM   4391  HD1 HIS B 150     -75.147  37.101  80.262  1.00  0.00      A    H  
ATOM   4392  HD2 HIS B 150     -78.945  37.470  78.475  1.00  0.00      A    H  
ATOM   4393  HE1 HIS B 150     -76.700  35.916  81.730  1.00  0.00      A    H  
ATOM   4394  N   GLU B 151     -75.277  39.111  74.852  1.00  0.00      A    N  
ATOM   4395  CA  GLU B 151     -74.603  40.050  73.969  1.00  0.00      A    C  
ATOM   4396  C   GLU B 151     -75.607  40.682  73.008  1.00  0.00      A    C  
ATOM   4397  O   GLU B 151     -75.617  41.897  72.827  1.00  0.00      A    O  
ATOM   4398  CB  GLU B 151     -73.491  39.349  73.186  1.00  0.00      A    C  
ATOM   4399  CG  GLU B 151     -72.692  40.266  72.271  1.00  0.00      A    C  
ATOM   4400  CD  GLU B 151     -71.574  39.555  71.561  1.00  0.00      A    C  
ATOM   4401  OE1 GLU B 151     -71.408  38.379  71.782  1.00  0.00      A    O  
ATOM   4402  OE2 GLU B 151     -70.884  40.189  70.797  1.00  0.00      A    O1-
ATOM   4403  H   GLU B 151     -75.071  38.153  74.800  1.00  0.00      A    H  
ATOM   4404  HA  GLU B 151     -74.157  40.838  74.577  1.00  0.00      A    H  
ATOM   4405 1HB  GLU B 151     -72.794  38.882  73.882  1.00  0.00      A    H  
ATOM   4406 2HB  GLU B 151     -73.921  38.557  72.573  1.00  0.00      A    H  
ATOM   4407 1HG  GLU B 151     -73.364  40.695  71.527  1.00  0.00      A    H  
ATOM   4408 2HG  GLU B 151     -72.280  41.083  72.862  1.00  0.00      A    H  
ATOM   4409  N   TYR B 152     -76.457  39.858  72.401  1.00  0.00      A    N  
ATOM   4410  CA  TYR B 152     -77.458  40.375  71.476  1.00  0.00      A    C  
ATOM   4411  C   TYR B 152     -78.473  41.255  72.209  1.00  0.00      A    C  
ATOM   4412  O   TYR B 152     -78.839  42.330  71.732  1.00  0.00      A    O  
ATOM   4413  CB  TYR B 152     -78.162  39.214  70.772  1.00  0.00      A    C  
ATOM   4414  CG  TYR B 152     -77.227  38.628  69.735  1.00  0.00      A    C  
ATOM   4415  CD1 TYR B 152     -76.785  39.420  68.666  1.00  0.00      A    C  
ATOM   4416  CD2 TYR B 152     -76.800  37.299  69.844  1.00  0.00      A    C  
ATOM   4417  CE1 TYR B 152     -75.923  38.883  67.709  1.00  0.00      A    C  
ATOM   4418  CE2 TYR B 152     -75.937  36.764  68.882  1.00  0.00      A    C  
ATOM   4419  CZ  TYR B 152     -75.498  37.555  67.815  1.00  0.00      A    C  
ATOM   4420  OH  TYR B 152     -74.648  37.022  66.867  1.00  0.00      A    O  
ATOM   4421  H   TYR B 152     -76.417  38.894  72.582  1.00  0.00      A    H  
ATOM   4422  HA  TYR B 152     -76.955  40.994  70.733  1.00  0.00      A    H  
ATOM   4423 1HB  TYR B 152     -78.419  38.454  71.497  1.00  0.00      A    H  
ATOM   4424 2HB  TYR B 152     -79.059  39.571  70.286  1.00  0.00      A    H  
ATOM   4425  HD1 TYR B 152     -77.112  40.444  68.581  1.00  0.00      A    H  
ATOM   4426  HD2 TYR B 152     -77.138  36.688  70.668  1.00  0.00      A    H  
ATOM   4427  HE1 TYR B 152     -75.586  39.494  66.881  1.00  0.00      A    H  
ATOM   4428  HE2 TYR B 152     -75.607  35.739  68.965  1.00  0.00      A    H  
ATOM   4429  HH  TYR B 152     -73.778  37.404  66.995  1.00  0.00      A    H  
ATOM   4430  N   ASN B 153     -78.924  40.785  73.372  1.00  0.00      A    N  
ATOM   4431  CA  ASN B 153     -79.893  41.528  74.177  1.00  0.00      A    C  
ATOM   4432  C   ASN B 153     -79.274  42.775  74.798  1.00  0.00      A    C  
ATOM   4433  O   ASN B 153     -79.870  43.852  74.778  1.00  0.00      A    O  
ATOM   4434  CB  ASN B 153     -80.483  40.637  75.256  1.00  0.00      A    C  
ATOM   4435  CG  ASN B 153     -81.441  39.619  74.704  1.00  0.00      A    C  
ATOM   4436  ND2 ASN B 153     -82.023  38.833  75.574  1.00  0.00      A    N  
ATOM   4437  OD1 ASN B 153     -81.656  39.544  73.489  1.00  0.00      A    O  
ATOM   4438  H   ASN B 153     -78.596  39.925  73.693  1.00  0.00      A    H  
ATOM   4439  HA  ASN B 153     -80.699  41.865  73.524  1.00  0.00      A    H  
ATOM   4440 1HB  ASN B 153     -79.679  40.117  75.778  1.00  0.00      A    H  
ATOM   4441 2HB  ASN B 153     -81.006  41.251  75.990  1.00  0.00      A    H  
ATOM   4442 1HD2 ASN B 153     -82.671  38.136  75.263  1.00  0.00      A    H  
ATOM   4443 2HD2 ASN B 153     -81.820  38.929  76.548  1.00  0.00      A    H  
ATOM   4444  N   VAL B 154     -78.080  42.622  75.356  1.00  0.00      A    N  
ATOM   4445  CA  VAL B 154     -77.394  43.738  75.988  1.00  0.00      A    C  
ATOM   4446  C   VAL B 154     -77.088  44.812  74.952  1.00  0.00      A    C  
ATOM   4447  O   VAL B 154     -77.327  45.997  75.179  1.00  0.00      A    O  
ATOM   4448  CB  VAL B 154     -76.095  43.244  76.643  1.00  0.00      A    C  
ATOM   4449  CG1 VAL B 154     -75.287  44.437  77.152  1.00  0.00      A    C  
ATOM   4450  CG2 VAL B 154     -76.423  42.300  77.820  1.00  0.00      A    C  
ATOM   4451  H   VAL B 154     -77.655  41.741  75.347  1.00  0.00      A    H  
ATOM   4452  HA  VAL B 154     -78.044  44.152  76.760  1.00  0.00      A    H  
ATOM   4453  HB  VAL B 154     -75.508  42.714  75.908  1.00  0.00      A    H  
ATOM   4454 1HG1 VAL B 154     -75.943  45.123  77.665  1.00  0.00      A    H  
ATOM   4455 2HG1 VAL B 154     -74.824  44.936  76.316  1.00  0.00      A    H  
ATOM   4456 3HG1 VAL B 154     -74.523  44.088  77.835  1.00  0.00      A    H  
ATOM   4457 1HG2 VAL B 154     -76.442  42.859  78.745  1.00  0.00      A    H  
ATOM   4458 2HG2 VAL B 154     -75.668  41.532  77.884  1.00  0.00      A    H  
ATOM   4459 3HG2 VAL B 154     -77.388  41.839  77.661  1.00  0.00      A    H  
ATOM   4460  N   LEU B 155     -76.572  44.380  73.809  1.00  0.00      A    N  
ATOM   4461  CA  LEU B 155     -76.253  45.310  72.731  1.00  0.00      A    C  
ATOM   4462  C   LEU B 155     -77.523  45.985  72.218  1.00  0.00      A    C  
ATOM   4463  O   LEU B 155     -77.549  47.200  71.997  1.00  0.00      A    O  
ATOM   4464  CB  LEU B 155     -75.549  44.577  71.584  1.00  0.00      A    C  
ATOM   4465  CG  LEU B 155     -75.149  45.447  70.385  1.00  0.00      A    C  
ATOM   4466  CD1 LEU B 155     -74.187  46.534  70.844  1.00  0.00      A    C  
ATOM   4467  CD2 LEU B 155     -74.515  44.573  69.313  1.00  0.00      A    C  
ATOM   4468  H   LEU B 155     -76.412  43.424  73.683  1.00  0.00      A    H  
ATOM   4469  HA  LEU B 155     -75.581  46.074  73.121  1.00  0.00      A    H  
ATOM   4470 1HB  LEU B 155     -74.644  44.112  71.972  1.00  0.00      A    H  
ATOM   4471 2HB  LEU B 155     -76.208  43.790  71.217  1.00  0.00      A    H  
ATOM   4472  HG  LEU B 155     -76.035  45.935  69.979  1.00  0.00      A    H  
ATOM   4473 1HD1 LEU B 155     -73.903  47.152  69.992  1.00  0.00      A    H  
ATOM   4474 2HD1 LEU B 155     -74.673  47.155  71.597  1.00  0.00      A    H  
ATOM   4475 3HD1 LEU B 155     -73.296  46.075  71.271  1.00  0.00      A    H  
ATOM   4476 1HD2 LEU B 155     -74.232  45.191  68.460  1.00  0.00      A    H  
ATOM   4477 2HD2 LEU B 155     -73.628  44.085  69.718  1.00  0.00      A    H  
ATOM   4478 3HD2 LEU B 155     -75.230  43.816  68.990  1.00  0.00      A    H  
ATOM   4479  N   LEU B 156     -78.583  45.200  72.036  1.00  0.00      A    N  
ATOM   4480  CA  LEU B 156     -79.846  45.754  71.558  1.00  0.00      A    C  
ATOM   4481  C   LEU B 156     -80.403  46.753  72.558  1.00  0.00      A    C  
ATOM   4482  O   LEU B 156     -80.862  47.829  72.180  1.00  0.00      A    O  
ATOM   4483  CB  LEU B 156     -80.867  44.634  71.319  1.00  0.00      A    C  
ATOM   4484  CG  LEU B 156     -82.240  45.085  70.804  1.00  0.00      A    C  
ATOM   4485  CD1 LEU B 156     -82.074  45.794  69.467  1.00  0.00      A    C  
ATOM   4486  CD2 LEU B 156     -83.154  43.876  70.672  1.00  0.00      A    C  
ATOM   4487  H   LEU B 156     -78.516  44.240  72.233  1.00  0.00      A    H  
ATOM   4488  HA  LEU B 156     -79.664  46.266  70.614  1.00  0.00      A    H  
ATOM   4489 1HB  LEU B 156     -80.453  43.937  70.592  1.00  0.00      A    H  
ATOM   4490 2HB  LEU B 156     -81.023  44.100  72.256  1.00  0.00      A    H  
ATOM   4491  HG  LEU B 156     -82.677  45.795  71.507  1.00  0.00      A    H  
ATOM   4492 1HD1 LEU B 156     -83.050  46.115  69.102  1.00  0.00      A    H  
ATOM   4493 2HD1 LEU B 156     -81.431  46.666  69.595  1.00  0.00      A    H  
ATOM   4494 3HD1 LEU B 156     -81.623  45.113  68.747  1.00  0.00      A    H  
ATOM   4495 1HD2 LEU B 156     -84.130  44.196  70.307  1.00  0.00      A    H  
ATOM   4496 2HD2 LEU B 156     -82.719  43.166  69.968  1.00  0.00      A    H  
ATOM   4497 3HD2 LEU B 156     -83.269  43.398  71.645  1.00  0.00      A    H  
ATOM   4498  N   GLU B 157     -80.349  46.401  73.833  1.00  0.00      A    N  
ATOM   4499  CA  GLU B 157     -80.847  47.288  74.874  1.00  0.00      A    C  
ATOM   4500  C   GLU B 157     -79.963  48.526  74.970  1.00  0.00      A    C  
ATOM   4501  O   GLU B 157     -80.417  49.599  75.368  1.00  0.00      A    O  
ATOM   4502  CB  GLU B 157     -80.894  46.566  76.223  1.00  0.00      A    C  
ATOM   4503  CG  GLU B 157     -81.930  45.454  76.304  1.00  0.00      A    C  
ATOM   4504  CD  GLU B 157     -81.940  44.760  77.638  1.00  0.00      A    C  
ATOM   4505  OE1 GLU B 157     -81.107  45.073  78.455  1.00  0.00      A    O  
ATOM   4506  OE2 GLU B 157     -82.781  43.917  77.841  1.00  0.00      A    O1-
ATOM   4507  H   GLU B 157     -79.966  45.534  74.080  1.00  0.00      A    H  
ATOM   4508  HA  GLU B 157     -81.859  47.597  74.610  1.00  0.00      A    H  
ATOM   4509 1HB  GLU B 157     -79.918  46.131  76.437  1.00  0.00      A    H  
ATOM   4510 2HB  GLU B 157     -81.113  47.285  77.013  1.00  0.00      A    H  
ATOM   4511 1HG  GLU B 157     -82.917  45.876  76.120  1.00  0.00      A    H  
ATOM   4512 2HG  GLU B 157     -81.726  44.724  75.522  1.00  0.00      A    H  
ATOM   4513  N   THR B 158     -78.693  48.365  74.610  1.00  0.00      A    N  
ATOM   4514  CA  THR B 158     -77.747  49.474  74.666  1.00  0.00      A    C  
ATOM   4515  C   THR B 158     -78.092  50.536  73.630  1.00  0.00      A    C  
ATOM   4516  O   THR B 158     -78.167  51.725  73.941  1.00  0.00      A    O  
ATOM   4517  CB  THR B 158     -76.303  48.986  74.447  1.00  0.00      A    C  
ATOM   4518  CG2 THR B 158     -75.335  50.158  74.465  1.00  0.00      A    C  
ATOM   4519  OG1 THR B 158     -75.947  48.060  75.483  1.00  0.00      A    O  
ATOM   4520  H   THR B 158     -78.391  47.486  74.298  1.00  0.00      A    H  
ATOM   4521  HA  THR B 158     -77.808  49.931  75.654  1.00  0.00      A    H  
ATOM   4522  HB  THR B 158     -76.232  48.478  73.485  1.00  0.00      A    H  
ATOM   4523  HG1 THR B 158     -76.545  47.309  75.460  1.00  0.00      A    H  
ATOM   4524 1HG2 THR B 158     -74.320  49.794  74.309  1.00  0.00      A    H  
ATOM   4525 2HG2 THR B 158     -75.596  50.858  73.672  1.00  0.00      A    H  
ATOM   4526 3HG2 THR B 158     -75.394  50.664  75.428  1.00  0.00      A    H  
ATOM   4527  N   LEU B 159     -78.301  50.095  72.392  1.00  0.00      A    N  
ATOM   4528  CA  LEU B 159     -78.637  51.011  71.308  1.00  0.00      A    C  
ATOM   4529  C   LEU B 159     -80.111  51.393  71.362  1.00  0.00      A    C  
ATOM   4530  O   LEU B 159     -80.516  52.415  70.806  1.00  0.00      A    O  
ATOM   4531  CB  LEU B 159     -78.315  50.371  69.952  1.00  0.00      A    C  
ATOM   4532  CG  LEU B 159     -76.831  50.094  69.683  1.00  0.00      A    C  
ATOM   4533  CD1 LEU B 159     -76.683  49.352  68.361  1.00  0.00      A    C  
ATOM   4534  CD2 LEU B 159     -76.064  51.408  69.660  1.00  0.00      A    C  
ATOM   4535  H   LEU B 159     -78.225  49.134  72.205  1.00  0.00      A    H  
ATOM   4536  HA  LEU B 159     -78.038  51.914  71.421  1.00  0.00      A    H  
ATOM   4537 1HB  LEU B 159     -78.847  49.425  69.879  1.00  0.00      A    H  
ATOM   4538 2HB  LEU B 159     -78.677  51.031  69.162  1.00  0.00      A    H  
ATOM   4539  HG  LEU B 159     -76.431  49.454  70.470  1.00  0.00      A    H  
ATOM   4540 1HD1 LEU B 159     -75.628  49.154  68.171  1.00  0.00      A    H  
ATOM   4541 2HD1 LEU B 159     -77.225  48.407  68.412  1.00  0.00      A    H  
ATOM   4542 3HD1 LEU B 159     -77.089  49.961  67.555  1.00  0.00      A    H  
ATOM   4543 1HD2 LEU B 159     -75.009  51.210  69.471  1.00  0.00      A    H  
ATOM   4544 2HD2 LEU B 159     -76.461  52.048  68.873  1.00  0.00      A    H  
ATOM   4545 3HD2 LEU B 159     -76.172  51.908  70.624  1.00  0.00      A    H  
ATOM   4546  N   SER B 160     -80.909  50.571  72.034  1.00  0.00      A    N  
ATOM   4547  CA  SER B 160     -82.336  50.840  72.146  1.00  0.00      A    C  
ATOM   4548  C   SER B 160     -82.574  52.178  72.843  1.00  0.00      A    C  
ATOM   4549  O   SER B 160     -83.529  52.891  72.529  1.00  0.00      A    O  
ATOM   4550  CB  SER B 160     -83.024  49.725  72.911  1.00  0.00      A    C  
ATOM   4551  OG  SER B 160     -82.973  48.521  72.196  1.00  0.00      A    O  
ATOM   4552  H   SER B 160     -80.533  49.772  72.457  1.00  0.00      A    H  
ATOM   4553  HA  SER B 160     -82.759  50.888  71.142  1.00  0.00      A    H  
ATOM   4554 1HB  SER B 160     -82.540  49.597  73.879  1.00  0.00      A    H  
ATOM   4555 2HB  SER B 160     -84.062  49.997  73.096  1.00  0.00      A    H  
ATOM   4556  HG  SER B 160     -82.097  48.482  71.805  1.00  0.00      A    H  
ATOM   4557  N   ARG B 161     -81.708  52.505  73.799  1.00  0.00      A    N  
ATOM   4558  CA  ARG B 161     -81.843  53.756  74.543  1.00  0.00      A    C  
ATOM   4559  C   ARG B 161     -81.680  54.961  73.623  1.00  0.00      A    C  
ATOM   4560  O   ARG B 161     -82.399  55.951  73.750  1.00  0.00      A    O  
ATOM   4561  CB  ARG B 161     -80.811  53.831  75.659  1.00  0.00      A    C  
ATOM   4562  CG  ARG B 161     -81.052  52.876  76.817  1.00  0.00      A    C  
ATOM   4563  CD  ARG B 161     -79.975  52.965  77.836  1.00  0.00      A    C  
ATOM   4564  NE  ARG B 161     -80.202  52.054  78.946  1.00  0.00      A    N  
ATOM   4565  CZ  ARG B 161     -79.320  51.824  79.939  1.00  0.00      A    C  
ATOM   4566  NH1 ARG B 161     -78.162  52.445  79.947  1.00  0.00      A    N1+
ATOM   4567  NH2 ARG B 161     -79.621  50.974  80.906  1.00  0.00      A    N  
ATOM   4568  H   ARG B 161     -80.971  51.889  74.013  1.00  0.00      A    H  
ATOM   4569  HA  ARG B 161     -82.838  53.789  74.987  1.00  0.00      A    H  
ATOM   4570 1HB  ARG B 161     -79.823  53.616  75.255  1.00  0.00      A    H  
ATOM   4571 2HB  ARG B 161     -80.787  54.841  76.065  1.00  0.00      A    H  
ATOM   4572 1HG  ARG B 161     -82.000  53.118  77.298  1.00  0.00      A    H  
ATOM   4573 2HG  ARG B 161     -81.087  51.851  76.444  1.00  0.00      A    H  
ATOM   4574 1HD  ARG B 161     -79.019  52.713  77.378  1.00  0.00      A    H  
ATOM   4575 2HD  ARG B 161     -79.932  53.979  78.232  1.00  0.00      A    H  
ATOM   4576  HE  ARG B 161     -81.082  51.556  78.974  1.00  0.00      A    H  
ATOM   4577 1HH1 ARG B 161     -77.933  53.095  79.209  1.00  0.00      A    H  
ATOM   4578 2HH1 ARG B 161     -77.502  52.274  80.692  1.00  0.00      A    H  
ATOM   4579 1HH2 ARG B 161     -80.511  50.496  80.900  1.00  0.00      A    H  
ATOM   4580 2HH2 ARG B 161     -78.961  50.802  81.650  1.00  0.00      A    H  
ATOM   4581  N   THR B 162     -80.726  54.872  72.704  1.00  0.00      A    N  
ATOM   4582  CA  THR B 162     -80.470  55.962  71.770  1.00  0.00      A    C  
ATOM   4583  C   THR B 162     -81.545  56.006  70.688  1.00  0.00      A    C  
ATOM   4584  O   THR B 162     -81.250  56.249  69.517  1.00  0.00      A    O  
ATOM   4585  CB  THR B 162     -79.081  55.825  71.120  1.00  0.00      A    C  
ATOM   4586  CG2 THR B 162     -77.990  55.870  72.179  1.00  0.00      A    C  
ATOM   4587  OG1 THR B 162     -79.002  54.581  70.411  1.00  0.00      A    O  
ATOM   4588  H   THR B 162     -80.182  54.061  72.655  1.00  0.00      A    H  
ATOM   4589  HA  THR B 162     -80.499  56.903  72.320  1.00  0.00      A    H  
ATOM   4590  HB  THR B 162     -78.927  56.640  70.414  1.00  0.00      A    H  
ATOM   4591  HG1 THR B 162     -79.678  53.983  70.741  1.00  0.00      A    H  
ATOM   4592 1HG2 THR B 162     -77.015  55.772  71.701  1.00  0.00      A    H  
ATOM   4593 2HG2 THR B 162     -78.039  56.819  72.712  1.00  0.00      A    H  
ATOM   4594 3HG2 THR B 162     -78.132  55.051  72.883  1.00  0.00      A    H  
ATOM   4595  N   GLU B 163     -82.789  55.769  71.089  1.00  0.00      A    N  
ATOM   4596  CA  GLU B 163     -83.905  55.786  70.150  1.00  0.00      A    C  
ATOM   4597  C   GLU B 163     -84.996  56.720  70.652  1.00  0.00      A    C  
ATOM   4598  O   GLU B 163     -85.616  57.445  69.872  1.00  0.00      A    O  
ATOM   4599  CB  GLU B 163     -84.471  54.377  69.953  1.00  0.00      A    C  
ATOM   4600  CG  GLU B 163     -85.597  54.289  68.934  1.00  0.00      A    C  
ATOM   4601  CD  GLU B 163     -86.048  52.877  68.681  1.00  0.00      A    C  
ATOM   4602  OE1 GLU B 163     -85.490  51.981  69.268  1.00  0.00      A    O  
ATOM   4603  OE2 GLU B 163     -86.949  52.693  67.898  1.00  0.00      A    O1-
ATOM   4604  H   GLU B 163     -82.961  55.587  72.034  1.00  0.00      A    H  
ATOM   4605  HA  GLU B 163     -83.543  56.152  69.189  1.00  0.00      A    H  
ATOM   4606 1HB  GLU B 163     -83.674  53.708  69.629  1.00  0.00      A    H  
ATOM   4607 2HB  GLU B 163     -84.849  54.000  70.903  1.00  0.00      A    H  
ATOM   4608 1HG  GLU B 163     -86.447  54.868  69.295  1.00  0.00      A    H  
ATOM   4609 2HG  GLU B 163     -85.263  54.732  67.997  1.00  0.00      A    H  
ATOM   4610  N   GLU B 164     -85.227  56.702  71.961  1.00  0.00      A    N  
ATOM   4611  CA  GLU B 164     -86.246  57.556  72.551  1.00  0.00      A    C  
ATOM   4612  C   GLU B 164     -85.644  58.898  72.952  1.00  0.00      A    C  
ATOM   4613  O   GLU B 164     -86.164  59.594  73.821  1.00  0.00      A    O  
ATOM   4614  CB  GLU B 164     -86.878  56.877  73.768  1.00  0.00      A    C  
ATOM   4615  CG  GLU B 164     -87.638  55.597  73.450  1.00  0.00      A    C  
ATOM   4616  CD  GLU B 164     -88.258  54.967  74.666  1.00  0.00      A    C  
ATOM   4617  OE1 GLU B 164     -88.043  55.465  75.745  1.00  0.00      A    O  
ATOM   4618  OE2 GLU B 164     -88.948  53.986  74.516  1.00  0.00      A    O1-
ATOM   4619  H   GLU B 164     -84.701  56.105  72.535  1.00  0.00      A    H  
ATOM   4620  HA  GLU B 164     -87.024  57.731  71.807  1.00  0.00      A    H  
ATOM   4621 1HB  GLU B 164     -86.102  56.634  74.493  1.00  0.00      A    H  
ATOM   4622 2HB  GLU B 164     -87.572  57.567  74.250  1.00  0.00      A    H  
ATOM   4623 1HG  GLU B 164     -88.425  55.823  72.731  1.00  0.00      A    H  
ATOM   4624 2HG  GLU B 164     -86.954  54.887  72.987  1.00  0.00      A    H  
ATOM   4625  N   ILE B 165     -84.542  59.250  72.303  1.00  0.00      A    N  
ATOM   4626  CA  ILE B 165     -83.866  60.511  72.584  1.00  0.00      A    C  
ATOM   4627  C   ILE B 165     -84.812  61.692  72.402  1.00  0.00      A    C  
ATOM   4628  O   ILE B 165     -85.309  61.941  71.303  1.00  0.00      A    O  
ATOM   4629  CB  ILE B 165     -82.637  60.689  71.674  1.00  0.00      A    C  
ATOM   4630  CG1 ILE B 165     -81.598  59.601  71.959  1.00  0.00      A    C  
ATOM   4631  CG2 ILE B 165     -82.031  62.071  71.864  1.00  0.00      A    C  
ATOM   4632  CD1 ILE B 165     -80.467  59.558  70.956  1.00  0.00      A    C  
ATOM   4633  H   ILE B 165     -84.180  58.652  71.617  1.00  0.00      A    H  
ATOM   4634  HA  ILE B 165     -83.529  60.499  73.620  1.00  0.00      A    H  
ATOM   4635  HB  ILE B 165     -82.936  60.574  70.632  1.00  0.00      A    H  
ATOM   4636 1HG1 ILE B 165     -81.171  59.756  72.948  1.00  0.00      A    H  
ATOM   4637 2HG1 ILE B 165     -82.086  58.626  71.963  1.00  0.00      A    H  
ATOM   4638 1HG2 ILE B 165     -81.163  62.180  71.214  1.00  0.00      A    H  
ATOM   4639 2HG2 ILE B 165     -82.770  62.830  71.612  1.00  0.00      A    H  
ATOM   4640 3HG2 ILE B 165     -81.723  62.193  72.903  1.00  0.00      A    H  
ATOM   4641 1HD1 ILE B 165     -79.773  58.762  71.224  1.00  0.00      A    H  
ATOM   4642 2HD1 ILE B 165     -80.871  59.368  69.960  1.00  0.00      A    H  
ATOM   4643 3HD1 ILE B 165     -79.943  60.513  70.959  1.00  0.00      A    H  
ATOM   4644  N   HIS B 166     -85.064  62.418  73.481  1.00  0.00      A    N  
ATOM   4645  CA  HIS B 166     -85.950  63.565  73.424  1.00  0.00      A    C  
ATOM   4646  C   HIS B 166     -87.285  63.145  72.836  1.00  0.00      A    C  
ATOM   4647  O   HIS B 166     -88.044  63.964  72.320  1.00  0.00      A    O  
ATOM   4648  CB  HIS B 166     -85.339  64.695  72.590  1.00  0.00      A    C  
ATOM   4649  CG  HIS B 166     -84.024  65.185  73.113  1.00  0.00      A    C  
ATOM   4650  CD2 HIS B 166     -82.849  65.426  72.486  1.00  0.00      A    C  
ATOM   4651  ND1 HIS B 166     -83.819  65.488  74.443  1.00  0.00      A    N  
ATOM   4652  CE1 HIS B 166     -82.572  65.894  74.611  1.00  0.00      A    C  
ATOM   4653  NE2 HIS B 166     -81.964  65.865  73.439  1.00  0.00      A    N  
ATOM   4654  H   HIS B 166     -84.661  62.175  74.332  1.00  0.00      A    H  
ATOM   4655  HA  HIS B 166     -86.117  63.946  74.431  1.00  0.00      A    H  
ATOM   4656 1HB  HIS B 166     -85.192  64.353  71.565  1.00  0.00      A    H  
ATOM   4657 2HB  HIS B 166     -86.028  65.538  72.558  1.00  0.00      A    H  
ATOM   4658  HD2 HIS B 166     -82.644  65.297  71.423  1.00  0.00      A    H  
ATOM   4659  HE1 HIS B 166     -82.123  66.199  75.556  1.00  0.00      A    H  
ATOM   4660  HE2 HIS B 166     -81.002  66.123  73.266  1.00  0.00      A    H  
ATOM   4661  N   GLU B 167     -87.568  61.856  72.954  1.00  0.00      A    N  
ATOM   4662  CA  GLU B 167     -88.826  61.315  72.462  1.00  0.00      A    C  
ATOM   4663  C   GLU B 167     -89.133  61.845  71.064  1.00  0.00      A    C  
ATOM   4664  O   GLU B 167     -89.900  62.795  70.905  1.00  0.00      A    O  
ATOM   4665  CB  GLU B 167     -89.968  61.665  73.418  1.00  0.00      A    C  
ATOM   4666  CG  GLU B 167     -89.816  61.087  74.818  1.00  0.00      A    C  
ATOM   4667  CD  GLU B 167     -90.994  61.381  75.704  1.00  0.00      A    C  
ATOM   4668  OE1 GLU B 167     -91.870  62.095  75.278  1.00  0.00      A    O  
ATOM   4669  OE2 GLU B 167     -91.018  60.892  76.809  1.00  0.00      A    O1-
ATOM   4670  H   GLU B 167     -86.924  61.262  73.392  1.00  0.00      A    H  
ATOM   4671  HA  GLU B 167     -88.738  60.230  72.406  1.00  0.00      A    H  
ATOM   4672 1HB  GLU B 167     -90.047  62.748  73.510  1.00  0.00      A    H  
ATOM   4673 2HB  GLU B 167     -90.911  61.301  73.008  1.00  0.00      A    H  
ATOM   4674 1HG  GLU B 167     -89.693  60.007  74.743  1.00  0.00      A    H  
ATOM   4675 2HG  GLU B 167     -88.914  61.497  75.272  1.00  0.00      A    H  
ATOM   4676  N   ASN B 168     -88.530  61.221  70.059  1.00  0.00      A    N  
ATOM   4677  CA  ASN B 168     -88.749  61.630  68.676  1.00  0.00      A    C  
ATOM   4678  C   ASN B 168     -88.394  60.488  67.730  1.00  0.00      A    C  
ATOM   4679  O   ASN B 168     -87.229  60.110  67.614  1.00  0.00      A    O  
ATOM   4680  CB  ASN B 168     -87.945  62.874  68.344  1.00  0.00      A    C  
ATOM   4681  CG  ASN B 168     -88.245  63.406  66.971  1.00  0.00      A    C  
ATOM   4682  ND2 ASN B 168     -88.074  64.692  66.793  1.00  0.00      A    N  
ATOM   4683  OD1 ASN B 168     -88.630  62.654  66.069  1.00  0.00      A    O  
ATOM   4684  H   ASN B 168     -87.933  60.470  70.251  1.00  0.00      A    H  
ATOM   4685  HA  ASN B 168     -89.808  61.857  68.546  1.00  0.00      A    H  
ATOM   4686 1HB  ASN B 168     -88.160  63.652  69.079  1.00  0.00      A    H  
ATOM   4687 2HB  ASN B 168     -86.880  62.648  68.410  1.00  0.00      A    H  
ATOM   4688 1HD2 ASN B 168     -88.257  65.102  65.899  1.00  0.00      A    H  
ATOM   4689 2HD2 ASN B 168     -87.760  65.264  67.550  1.00  0.00      A    H  
ATOM   4690  N   VAL B 169     -89.401  59.937  67.061  1.00  0.00      A    N  
ATOM   4691  CA  VAL B 169     -89.172  58.835  66.133  1.00  0.00      A    C  
ATOM   4692  C   VAL B 169     -90.260  58.784  65.065  1.00  0.00      A    C  
ATOM   4693  O   VAL B 169     -91.140  57.924  65.104  1.00  0.00      A    O  
ATOM   4694  CB  VAL B 169     -89.136  57.495  66.892  1.00  0.00      A    C  
ATOM   4695  CG1 VAL B 169     -90.467  57.238  67.582  1.00  0.00      A    C  
ATOM   4696  CG2 VAL B 169     -88.799  56.365  65.931  1.00  0.00      A    C  
ATOM   4697  H   VAL B 169     -90.312  60.273  67.194  1.00  0.00      A    H  
ATOM   4698  HA  VAL B 169     -88.208  58.987  65.646  1.00  0.00      A    H  
ATOM   4699  HB  VAL B 169     -88.376  57.550  67.671  1.00  0.00      A    H  
ATOM   4700 1HG1 VAL B 169     -90.424  56.287  68.113  1.00  0.00      A    H  
ATOM   4701 2HG1 VAL B 169     -90.671  58.040  68.291  1.00  0.00      A    H  
ATOM   4702 3HG1 VAL B 169     -91.262  57.200  66.837  1.00  0.00      A    H  
ATOM   4703 1HG2 VAL B 169     -88.775  55.421  66.474  1.00  0.00      A    H  
ATOM   4704 2HG2 VAL B 169     -89.556  56.314  65.149  1.00  0.00      A    H  
ATOM   4705 3HG2 VAL B 169     -87.824  56.549  65.480  1.00  0.00      A    H  
ATOM   4706  N   ILE B 170     -90.189  59.701  64.111  1.00  0.00      A    N  
ATOM   4707  CA  ILE B 170     -91.173  59.740  63.035  1.00  0.00      A    C  
ATOM   4708  C   ILE B 170     -90.766  60.756  61.975  1.00  0.00      A    C  
ATOM   4709  O   ILE B 170     -90.363  61.872  62.298  1.00  0.00      A    O  
ATOM   4710  CB  ILE B 170     -92.571  60.089  63.577  1.00  0.00      A    C  
ATOM   4711  CG1 ILE B 170     -93.621  59.950  62.472  1.00  0.00      A    C  
ATOM   4712  CG2 ILE B 170     -92.583  61.496  64.153  1.00  0.00      A    C  
ATOM   4713  CD1 ILE B 170     -95.046  59.961  62.978  1.00  0.00      A    C  
ATOM   4714  H   ILE B 170     -89.462  60.357  64.122  1.00  0.00      A    H  
ATOM   4715  HA  ILE B 170     -91.219  58.755  62.573  1.00  0.00      A    H  
ATOM   4716  HB  ILE B 170     -92.844  59.384  64.361  1.00  0.00      A    H  
ATOM   4717 1HG1 ILE B 170     -93.507  60.764  61.757  1.00  0.00      A    H  
ATOM   4718 2HG1 ILE B 170     -93.460  59.017  61.932  1.00  0.00      A    H  
ATOM   4719 1HG2 ILE B 170     -93.579  61.727  64.531  1.00  0.00      A    H  
ATOM   4720 2HG2 ILE B 170     -91.862  61.563  64.967  1.00  0.00      A    H  
ATOM   4721 3HG2 ILE B 170     -92.316  62.211  63.373  1.00  0.00      A    H  
ATOM   4722 1HD1 ILE B 170     -95.732  59.858  62.137  1.00  0.00      A    H  
ATOM   4723 2HD1 ILE B 170     -95.192  59.131  63.670  1.00  0.00      A    H  
ATOM   4724 3HD1 ILE B 170     -95.242  60.901  63.493  1.00  0.00      A    H  
ATOM   4725  N   SER B 171     -90.880  60.371  60.708  1.00  0.00      A    N  
ATOM   4726  CA  SER B 171     -90.525  61.276  59.623  1.00  0.00      A    C  
ATOM   4727  C   SER B 171     -91.186  60.836  58.315  1.00  0.00      A    C  
ATOM   4728  O   SER B 171     -91.510  59.660  58.148  1.00  0.00      A    O  
ATOM   4729  CB  SER B 171     -89.019  61.325  59.454  1.00  0.00      A    C  
ATOM   4730  OG  SER B 171     -88.522  60.094  59.007  1.00  0.00      A    O  
ATOM   4731  H   SER B 171     -91.212  59.472  60.499  1.00  0.00      A    H  
ATOM   4732  HA  SER B 171     -90.883  62.275  59.874  1.00  0.00      A    H  
ATOM   4733 1HB  SER B 171     -88.757  62.107  58.740  1.00  0.00      A    H  
ATOM   4734 2HB  SER B 171     -88.554  61.583  60.406  1.00  0.00      A    H  
ATOM   4735  HG  SER B 171     -88.093  60.271  58.166  1.00  0.00      A    H  
ATOM   4736  N   PRO B 172     -91.387  61.746  57.390  1.00  0.00      A    N  
ATOM   4737  CA  PRO B 172     -92.018  61.428  56.072  1.00  0.00      A    C  
ATOM   4738  C   PRO B 172     -91.263  60.329  55.318  1.00  0.00      A    C  
ATOM   4739  O   PRO B 172     -90.700  60.571  54.248  1.00  0.00      A    O  
ATOM   4740  CB  PRO B 172     -91.947  62.761  55.321  1.00  0.00      A    C  
ATOM   4741  CG  PRO B 172     -91.898  63.786  56.401  1.00  0.00      A    C  
ATOM   4742  CD  PRO B 172     -91.070  63.150  57.486  1.00  0.00      A    C  
ATOM   4743  HA  PRO B 172     -93.063  61.125  56.235  1.00  0.00      A    H  
ATOM   4744 1HB  PRO B 172     -91.058  62.781  54.673  1.00  0.00      A    H  
ATOM   4745 2HB  PRO B 172     -92.825  62.871  54.667  1.00  0.00      A    H  
ATOM   4746 1HG  PRO B 172     -91.453  64.718  56.022  1.00  0.00      A    H  
ATOM   4747 2HG  PRO B 172     -92.915  64.035  56.736  1.00  0.00      A    H  
ATOM   4748 1HD  PRO B 172     -90.003  63.341  57.292  1.00  0.00      A    H  
ATOM   4749 2HD  PRO B 172     -91.366  63.558  58.463  1.00  0.00      A    H  
ATOM   4750  N   SER B 173     -91.255  59.121  55.875  1.00  0.00      A    N  
ATOM   4751  CA  SER B 173     -90.567  57.998  55.240  1.00  0.00      A    C  
ATOM   4752  C   SER B 173     -91.320  56.695  55.487  1.00  0.00      A    C  
ATOM   4753  O   SER B 173     -91.562  56.317  56.634  1.00  0.00      A    O  
ATOM   4754  CB  SER B 173     -89.149  57.884  55.765  1.00  0.00      A    C  
ATOM   4755  OG  SER B 173     -88.487  56.790  55.190  1.00  0.00      A    O  
ATOM   4756  H   SER B 173     -91.720  58.980  56.727  1.00  0.00      A    H  
ATOM   4757  HA  SER B 173     -90.528  58.179  54.165  1.00  0.00      A    H  
ATOM   4758 1HB  SER B 173     -88.604  58.801  55.541  1.00  0.00      A    H  
ATOM   4759 2HB  SER B 173     -89.171  57.772  56.848  1.00  0.00      A    H  
ATOM   4760  HG  SER B 173     -87.726  57.154  54.731  1.00  0.00      A    H  
ATOM   4761  N   ASP B 174     -91.677  56.010  54.408  1.00  0.00      A    N  
ATOM   4762  CA  ASP B 174     -92.393  54.747  54.527  1.00  0.00      A    C  
ATOM   4763  C   ASP B 174     -91.512  53.697  55.196  1.00  0.00      A    C  
ATOM   4764  O   ASP B 174     -91.989  52.877  55.979  1.00  0.00      A    O  
ATOM   4765  CB  ASP B 174     -92.845  54.250  53.152  1.00  0.00      A    C  
ATOM   4766  CG  ASP B 174     -93.979  55.081  52.565  1.00  0.00      A    C  
ATOM   4767  OD1 ASP B 174     -94.578  55.833  53.296  1.00  0.00      A    O  
ATOM   4768  OD2 ASP B 174     -94.235  54.954  51.391  1.00  0.00      A    O1-
ATOM   4769  H   ASP B 174     -91.451  56.356  53.519  1.00  0.00      A    H  
ATOM   4770  HA  ASP B 174     -93.277  54.907  55.146  1.00  0.00      A    H  
ATOM   4771 1HB  ASP B 174     -92.002  54.273  52.461  1.00  0.00      A    H  
ATOM   4772 2HB  ASP B 174     -93.176  53.214  53.230  1.00  0.00      A    H  
ATOM   4773  N   LEU B 175     -90.219  53.724  54.879  1.00  0.00      A    N  
ATOM   4774  CA  LEU B 175     -89.277  52.770  55.455  1.00  0.00      A    C  
ATOM   4775  C   LEU B 175     -87.940  53.457  55.728  1.00  0.00      A    C  
ATOM   4776  O   LEU B 175     -86.876  52.930  55.399  1.00  0.00      A    O  
ATOM   4777  CB  LEU B 175     -89.073  51.579  54.511  1.00  0.00      A    C  
ATOM   4778  CG  LEU B 175     -90.318  50.724  54.240  1.00  0.00      A    C  
ATOM   4779  CD1 LEU B 175     -90.021  49.732  53.124  1.00  0.00      A    C  
ATOM   4780  CD2 LEU B 175     -90.728  50.005  55.516  1.00  0.00      A    C  
ATOM   4781  H   LEU B 175     -89.891  54.400  54.246  1.00  0.00      A    H  
ATOM   4782  HA  LEU B 175     -89.688  52.403  56.395  1.00  0.00      A    H  
ATOM   4783 1HB  LEU B 175     -88.713  51.952  53.553  1.00  0.00      A    H  
ATOM   4784 2HB  LEU B 175     -88.309  50.926  54.933  1.00  0.00      A    H  
ATOM   4785  HG  LEU B 175     -91.135  51.366  53.906  1.00  0.00      A    H  
ATOM   4786 1HD1 LEU B 175     -90.905  49.125  52.931  1.00  0.00      A    H  
ATOM   4787 2HD1 LEU B 175     -89.749  50.274  52.218  1.00  0.00      A    H  
ATOM   4788 3HD1 LEU B 175     -89.196  49.086  53.422  1.00  0.00      A    H  
ATOM   4789 1HD2 LEU B 175     -91.614  49.398  55.324  1.00  0.00      A    H  
ATOM   4790 2HD2 LEU B 175     -89.913  49.362  55.849  1.00  0.00      A    H  
ATOM   4791 3HD2 LEU B 175     -90.952  50.738  56.291  1.00  0.00      A    H  
ATOM   4792  N   SER B 176     -88.011  54.642  56.323  1.00  0.00      A    N  
ATOM   4793  CA  SER B 176     -86.812  55.414  56.631  1.00  0.00      A    C  
ATOM   4794  C   SER B 176     -86.012  55.677  55.359  1.00  0.00      A    C  
ATOM   4795  O   SER B 176     -86.180  56.713  54.718  1.00  0.00      A    O  
ATOM   4796  CB  SER B 176     -85.955  54.678  57.642  1.00  0.00      A    C  
ATOM   4797  OG  SER B 176     -86.621  54.554  58.869  1.00  0.00      A    O  
ATOM   4798  H   SER B 176     -88.888  55.011  56.552  1.00  0.00      A    H  
ATOM   4799  HA  SER B 176     -87.116  56.370  57.060  1.00  0.00      A    H  
ATOM   4800 1HB  SER B 176     -85.708  53.689  57.258  1.00  0.00      A    H  
ATOM   4801 2HB  SER B 176     -85.019  55.216  57.786  1.00  0.00      A    H  
ATOM   4802  HG  SER B 176     -87.306  55.226  58.867  1.00  0.00      A    H  
ATOM   4803  N   ASP B 177     -85.155  54.729  54.993  1.00  0.00      A    N  
ATOM   4804  CA  ASP B 177     -84.342  54.865  53.788  1.00  0.00      A    C  
ATOM   4805  C   ASP B 177     -83.353  53.707  53.671  1.00  0.00      A    C  
ATOM   4806  O   ASP B 177     -82.546  53.479  54.571  1.00  0.00      A    O  
ATOM   4807  CB  ASP B 177     -83.586  56.196  53.795  1.00  0.00      A    C  
ATOM   4808  CG  ASP B 177     -82.882  56.485  52.476  1.00  0.00      A    C  
ATOM   4809  OD1 ASP B 177     -82.874  55.624  51.628  1.00  0.00      A    O  
ATOM   4810  OD2 ASP B 177     -82.358  57.563  52.329  1.00  0.00      A    O1-
ATOM   4811  H   ASP B 177     -85.071  53.920  55.540  1.00  0.00      A    H  
ATOM   4812  HA  ASP B 177     -85.003  54.845  52.921  1.00  0.00      A    H  
ATOM   4813 1HB  ASP B 177     -84.282  57.009  54.004  1.00  0.00      A    H  
ATOM   4814 2HB  ASP B 177     -82.842  56.188  54.592  1.00  0.00      A    H  
ATOM   4815  N   ILE B 178     -83.417  52.986  52.555  1.00  0.00      A    N  
ATOM   4816  CA  ILE B 178     -82.519  51.858  52.326  1.00  0.00      A    C  
ATOM   4817  C   ILE B 178     -81.803  52.002  50.985  1.00  0.00      A    C  
ATOM   4818  O   ILE B 178     -82.438  52.212  49.949  1.00  0.00      A    O  
ATOM   4819  CB  ILE B 178     -83.287  50.524  52.362  1.00  0.00      A    C  
ATOM   4820  CG1 ILE B 178     -83.958  50.331  53.725  1.00  0.00      A    C  
ATOM   4821  CG2 ILE B 178     -82.353  49.364  52.056  1.00  0.00      A    C  
ATOM   4822  CD1 ILE B 178     -84.906  49.155  53.778  1.00  0.00      A    C  
ATOM   4823  H   ILE B 178     -84.080  53.213  51.871  1.00  0.00      A    H  
ATOM   4824  HA  ILE B 178     -81.771  51.845  53.118  1.00  0.00      A    H  
ATOM   4825  HB  ILE B 178     -84.084  50.543  51.619  1.00  0.00      A    H  
ATOM   4826 1HG1 ILE B 178     -83.194  50.189  54.489  1.00  0.00      A    H  
ATOM   4827 2HG1 ILE B 178     -84.517  51.230  53.986  1.00  0.00      A    H  
ATOM   4828 1HG2 ILE B 178     -82.912  48.429  52.086  1.00  0.00      A    H  
ATOM   4829 2HG2 ILE B 178     -81.922  49.496  51.065  1.00  0.00      A    H  
ATOM   4830 3HG2 ILE B 178     -81.555  49.334  52.798  1.00  0.00      A    H  
ATOM   4831 1HD1 ILE B 178     -85.342  49.083  54.775  1.00  0.00      A    H  
ATOM   4832 2HD1 ILE B 178     -85.700  49.294  53.044  1.00  0.00      A    H  
ATOM   4833 3HD1 ILE B 178     -84.361  48.239  53.555  1.00  0.00      A    H  
ATOM   4834  N   LYS B 179     -80.476  51.886  51.012  1.00  0.00      A    N  
ATOM   4835  CA  LYS B 179     -79.667  51.995  49.797  1.00  0.00      A    C  
ATOM   4836  C   LYS B 179     -78.796  50.755  49.613  1.00  0.00      A    C  
ATOM   4837  O   LYS B 179     -77.974  50.694  48.699  1.00  0.00      A    O  
ATOM   4838  CB  LYS B 179     -78.795  53.251  49.840  1.00  0.00      A    C  
ATOM   4839  CG  LYS B 179     -79.575  54.559  49.847  1.00  0.00      A    C  
ATOM   4840  CD  LYS B 179     -78.642  55.758  49.920  1.00  0.00      A    C  
ATOM   4841  CE  LYS B 179     -79.409  57.066  49.793  1.00  0.00      A    C  
ATOM   4842  NZ  LYS B 179     -80.319  57.292  50.948  1.00  0.00      A    N1+
ATOM   4843  H   LYS B 179     -80.029  51.714  51.866  1.00  0.00      A    H  
ATOM   4844  HA  LYS B 179     -80.338  52.068  48.940  1.00  0.00      A    H  
ATOM   4845 1HB  LYS B 179     -78.170  53.229  50.734  1.00  0.00      A    H  
ATOM   4846 2HB  LYS B 179     -78.130  53.262  48.976  1.00  0.00      A    H  
ATOM   4847 1HG  LYS B 179     -80.173  54.630  48.938  1.00  0.00      A    H  
ATOM   4848 2HG  LYS B 179     -80.246  54.578  50.705  1.00  0.00      A    H  
ATOM   4849 1HD  LYS B 179     -78.111  55.749  50.873  1.00  0.00      A    H  
ATOM   4850 2HD  LYS B 179     -77.909  55.699  49.116  1.00  0.00      A    H  
ATOM   4851 1HE  LYS B 179     -78.706  57.895  49.732  1.00  0.00      A    H  
ATOM   4852 2HE  LYS B 179     -80.001  57.053  48.878  1.00  0.00      A    H  
ATOM   4853 1HZ  LYS B 179     -80.809  58.167  50.826  1.00  0.00      A    H  
ATOM   4854 2HZ  LYS B 179     -80.989  56.537  51.003  1.00  0.00      A    H  
ATOM   4855 3HZ  LYS B 179     -79.779  57.325  51.801  1.00  0.00      A    H  
ATOM   4856  N   GLY B 180     -78.983  49.767  50.481  1.00  0.00      A    N  
ATOM   4857  CA  GLY B 180     -78.209  48.528  50.400  1.00  0.00      A    C  
ATOM   4858  C   GLY B 180     -77.211  48.429  51.548  1.00  0.00      A    C  
ATOM   4859  O   GLY B 180     -76.414  49.340  51.773  1.00  0.00      A    O  
ATOM   4860  H   GLY B 180     -79.657  49.867  51.186  1.00  0.00      A    H  
ATOM   4861 1HA  GLY B 180     -78.886  47.674  50.425  1.00  0.00      A    H  
ATOM   4862 2HA  GLY B 180     -77.681  48.491  49.448  1.00  0.00      A    H  
ATOM   4863  N   SER B 181     -77.264  47.315  52.268  1.00  0.00      A    N  
ATOM   4864  CA  SER B 181     -76.368  47.095  53.392  1.00  0.00      A    C  
ATOM   4865  C   SER B 181     -76.503  48.229  54.402  1.00  0.00      A    C  
ATOM   4866  O   SER B 181     -75.524  48.895  54.739  1.00  0.00      A    O  
ATOM   4867  CB  SER B 181     -74.934  46.992  52.911  1.00  0.00      A    C  
ATOM   4868  OG  SER B 181     -74.776  45.914  52.030  1.00  0.00      A    O  
ATOM   4869  H   SER B 181     -77.924  46.627  52.037  1.00  0.00      A    H  
ATOM   4870  HA  SER B 181     -76.643  46.157  53.876  1.00  0.00      A    H  
ATOM   4871 1HB  SER B 181     -74.650  47.918  52.411  1.00  0.00      A    H  
ATOM   4872 2HB  SER B 181     -74.272  46.865  53.766  1.00  0.00      A    H  
ATOM   4873  HG  SER B 181     -73.837  45.714  52.021  1.00  0.00      A    H  
ATOM   4874  N   VAL B 182     -77.726  48.452  54.882  1.00  0.00      A    N  
ATOM   4875  CA  VAL B 182     -77.970  49.514  55.855  1.00  0.00      A    C  
ATOM   4876  C   VAL B 182     -78.941  49.047  56.940  1.00  0.00      A    C  
ATOM   4877  O   VAL B 182     -78.521  48.603  58.007  1.00  0.00      A    O  
ATOM   4878  CB  VAL B 182     -78.543  50.760  55.155  1.00  0.00      A    C  
ATOM   4879  CG1 VAL B 182     -78.886  51.835  56.176  1.00  0.00      A    C  
ATOM   4880  CG2 VAL B 182     -77.546  51.285  54.134  1.00  0.00      A    C  
ATOM   4881  H   VAL B 182     -78.471  47.893  54.579  1.00  0.00      A    H  
ATOM   4882  HA  VAL B 182     -77.021  49.780  56.322  1.00  0.00      A    H  
ATOM   4883  HB  VAL B 182     -79.471  50.488  54.651  1.00  0.00      A    H  
ATOM   4884 1HG1 VAL B 182     -79.290  52.708  55.664  1.00  0.00      A    H  
ATOM   4885 2HG1 VAL B 182     -79.628  51.449  56.875  1.00  0.00      A    H  
ATOM   4886 3HG1 VAL B 182     -77.986  52.119  56.721  1.00  0.00      A    H  
ATOM   4887 1HG2 VAL B 182     -77.958  52.166  53.642  1.00  0.00      A    H  
ATOM   4888 2HG2 VAL B 182     -76.616  51.552  54.637  1.00  0.00      A    H  
ATOM   4889 3HG2 VAL B 182     -77.347  50.514  53.389  1.00  0.00      A    H  
ATOM   4890  N   LEU B 183     -80.238  49.161  56.663  1.00  0.00      A    N  
ATOM   4891  CA  LEU B 183     -81.259  48.759  57.628  1.00  0.00      A    C  
ATOM   4892  C   LEU B 183     -81.697  47.313  57.398  1.00  0.00      A    C  
ATOM   4893  O   LEU B 183     -81.775  46.515  58.340  1.00  0.00      A    O  
ATOM   4894  CB  LEU B 183     -82.474  49.690  57.532  1.00  0.00      A    C  
ATOM   4895  CG  LEU B 183     -83.625  49.383  58.499  1.00  0.00      A    C  
ATOM   4896  CD1 LEU B 183     -83.139  49.539  59.934  1.00  0.00      A    C  
ATOM   4897  CD2 LEU B 183     -84.791  50.318  58.213  1.00  0.00      A    C  
ATOM   4898  H   LEU B 183     -80.517  49.528  55.799  1.00  0.00      A    H  
ATOM   4899  HA  LEU B 183     -80.837  48.835  58.630  1.00  0.00      A    H  
ATOM   4900 1HB  LEU B 183     -82.146  50.711  57.722  1.00  0.00      A    H  
ATOM   4901 2HB  LEU B 183     -82.871  49.641  56.518  1.00  0.00      A    H  
ATOM   4902  HG  LEU B 183     -83.947  48.350  58.366  1.00  0.00      A    H  
ATOM   4903 1HD1 LEU B 183     -83.957  49.321  60.621  1.00  0.00      A    H  
ATOM   4904 2HD1 LEU B 183     -82.318  48.845  60.116  1.00  0.00      A    H  
ATOM   4905 3HD1 LEU B 183     -82.795  50.560  60.092  1.00  0.00      A    H  
ATOM   4906 1HD2 LEU B 183     -85.610  50.099  58.899  1.00  0.00      A    H  
ATOM   4907 2HD2 LEU B 183     -84.471  51.351  58.347  1.00  0.00      A    H  
ATOM   4908 3HD2 LEU B 183     -85.130  50.173  57.187  1.00  0.00      A    H  
ATOM   4909  N   HIS B 184     -81.994  46.990  56.144  1.00  0.00      A    N  
ATOM   4910  CA  HIS B 184     -82.438  45.645  55.800  1.00  0.00      A    C  
ATOM   4911  C   HIS B 184     -81.445  44.613  56.321  1.00  0.00      A    C  
ATOM   4912  O   HIS B 184     -81.834  43.549  56.805  1.00  0.00      A    O  
ATOM   4913  CB  HIS B 184     -82.605  45.494  54.285  1.00  0.00      A    C  
ATOM   4914  CG  HIS B 184     -83.093  44.142  53.866  1.00  0.00      A    C  
ATOM   4915  CD2 HIS B 184     -82.462  43.121  53.240  1.00  0.00      A    C  
ATOM   4916  ND1 HIS B 184     -84.386  43.716  54.088  1.00  0.00      A    N  
ATOM   4917  CE1 HIS B 184     -84.530  42.490  53.614  1.00  0.00      A    C  
ATOM   4918  NE2 HIS B 184     -83.377  42.107  53.095  1.00  0.00      A    N  
ATOM   4919  H   HIS B 184     -81.921  47.668  55.440  1.00  0.00      A    H  
ATOM   4920  HA  HIS B 184     -83.405  45.452  56.263  1.00  0.00      A    H  
ATOM   4921 1HB  HIS B 184     -83.312  46.239  53.920  1.00  0.00      A    H  
ATOM   4922 2HB  HIS B 184     -81.650  45.679  53.794  1.00  0.00      A    H  
ATOM   4923  HD2 HIS B 184     -81.423  43.105  52.911  1.00  0.00      A    H  
ATOM   4924  HE1 HIS B 184     -85.443  41.897  53.647  1.00  0.00      A    H  
ATOM   4925  HE2 HIS B 184     -83.192  41.214  52.661  1.00  0.00      A    H  
ATOM   4926  N   SER B 185     -80.160  44.936  56.213  1.00  0.00      A    N  
ATOM   4927  CA  SER B 185     -79.117  44.032  56.677  1.00  0.00      A    C  
ATOM   4928  C   SER B 185     -79.262  43.766  58.175  1.00  0.00      A    C  
ATOM   4929  O   SER B 185     -79.145  42.626  58.621  1.00  0.00      A    O  
ATOM   4930  CB  SER B 185     -77.749  44.616  56.382  1.00  0.00      A    C  
ATOM   4931  OG  SER B 185     -76.732  43.760  56.826  1.00  0.00      A    O  
ATOM   4932  H   SER B 185     -79.911  45.798  55.820  1.00  0.00      A    H  
ATOM   4933  HA  SER B 185     -79.217  43.085  56.144  1.00  0.00      A    H  
ATOM   4934 1HB  SER B 185     -77.647  44.781  55.310  1.00  0.00      A    H  
ATOM   4935 2HB  SER B 185     -77.653  45.584  56.872  1.00  0.00      A    H  
ATOM   4936  HG  SER B 185     -76.432  44.118  57.665  1.00  0.00      A    H  
ATOM   4937  N   ARG B 186     -79.516  44.821  58.948  1.00  0.00      A    N  
ATOM   4938  CA  ARG B 186     -79.667  44.670  60.395  1.00  0.00      A    C
[truncated: 185,502 more chars]
