# Supplementary material for: Molecular chaperone RAP interacts with LRP1 in a dynamic bivalent mode and enhances folding of ligand-binding regions of other LDLR family receptors
Source: J Biol Chem. 2021 May 29;297(1):100842. doi: 10.1016/j.jbc.2021.100842 (PMC8239462; doi:10.1016/j.jbc.2021.100842)
Supplement: Supplementary file 8 [file mmc8.zip › jbc_100842_mmc8.pdb]

ATOM      1  N   GLY B   1      22.221  28.477  74.247  1.00  0.00           N  
ATOM      2  CA  GLY B   1      21.732  27.876  75.491  1.00  0.00           C  
ATOM      3  C   GLY B   1      22.703  28.030  76.670  1.00  0.00           C  
ATOM      4  O   GLY B   1      22.332  27.733  77.803  1.00  0.00           O  
ATOM      5 1H   GLY B   1      21.544  28.343  73.523  1.00  0.00           H  
ATOM      6 2H   GLY B   1      22.370  29.456  74.385  1.00  0.00           H  
ATOM      7 3H   GLY B   1      23.082  28.043  73.982  1.00  0.00           H  
ATOM      8 1HA  GLY B   1      20.780  28.333  75.766  1.00  0.00           H  
ATOM      9 2HA  GLY B   1      21.545  26.815  75.334  1.00  0.00           H  
ATOM     10  N   GLY B   2      23.932  28.510  76.437  1.00  0.00           N  
ATOM     11  CA  GLY B   2      24.836  28.937  77.511  1.00  0.00           C  
ATOM     12  C   GLY B   2      26.321  28.979  77.145  1.00  0.00           C  
ATOM     13  O   GLY B   2      26.836  30.026  76.767  1.00  0.00           O  
ATOM     14  H   GLY B   2      24.159  28.748  75.484  1.00  0.00           H  
ATOM     15 1HA  GLY B   2      24.555  29.934  77.848  1.00  0.00           H  
ATOM     16 2HA  GLY B   2      24.729  28.267  78.363  1.00  0.00           H  
ATOM     17  N   GLY B   3      27.021  27.849  77.302  1.00  0.00           N  
ATOM     18  CA  GLY B   3      28.490  27.786  77.409  1.00  0.00           C  
ATOM     19  C   GLY B   3      29.298  28.558  76.354  1.00  0.00           C  
ATOM     20  O   GLY B   3      30.234  29.279  76.695  1.00  0.00           O  
ATOM     21  H   GLY B   3      26.505  27.026  77.575  1.00  0.00           H  
ATOM     22 1HA  GLY B   3      28.801  28.169  78.382  1.00  0.00           H  
ATOM     23 2HA  GLY B   3      28.815  26.748  77.354  1.00  0.00           H  
ATOM     24  N   SER B   4      28.913  28.442  75.080  1.00  0.00           N  
ATOM     25  CA  SER B   4      29.590  29.071  73.934  1.00  0.00           C  
ATOM     26  C   SER B   4      29.587  30.612  73.939  1.00  0.00           C  
ATOM     27  O   SER B   4      30.338  31.244  73.184  1.00  0.00           O  
ATOM     28  CB  SER B   4      28.945  28.583  72.652  1.00  0.00           C  
ATOM     29  OG  SER B   4      27.629  29.049  72.541  1.00  0.00           O  
ATOM     30  H   SER B   4      28.162  27.805  74.862  1.00  0.00           H  
ATOM     31  HA  SER B   4      30.640  28.775  73.947  1.00  0.00           H  
ATOM     32 1HB  SER B   4      29.529  28.926  71.798  1.00  0.00           H  
ATOM     33 2HB  SER B   4      28.951  27.494  72.634  1.00  0.00           H  
ATOM     34  HG  SER B   4      27.566  29.805  73.130  1.00  0.00           H  
ATOM     35  N   HIS B   5      28.705  31.224  74.733  1.00  0.00           N  
ATOM     36  CA  HIS B   5      28.377  32.646  74.628  1.00  0.00           C  
ATOM     37  C   HIS B   5      29.346  33.555  75.382  1.00  0.00           C  
ATOM     38  O   HIS B   5      29.611  34.667  74.938  1.00  0.00           O  
ATOM     39  CB  HIS B   5      26.955  32.897  75.141  1.00  0.00           C  
ATOM     40  CG  HIS B   5      25.891  32.277  74.289  1.00  0.00           C  
ATOM     41  CD2 HIS B   5      24.808  31.534  74.616  1.00  0.00           C  
ATOM     42  ND1 HIS B   5      25.874  32.398  72.915  1.00  0.00           N  
ATOM     43  CE1 HIS B   5      24.826  31.753  72.433  1.00  0.00           C  
ATOM     44  NE2 HIS B   5      24.163  31.221  73.444  1.00  0.00           N  
ATOM     45  H   HIS B   5      28.118  30.652  75.334  1.00  0.00           H  
ATOM     46  HA  HIS B   5      28.425  32.954  73.584  1.00  0.00           H  
ATOM     47 1HB  HIS B   5      26.858  32.500  76.152  1.00  0.00           H  
ATOM     48 2HB  HIS B   5      26.770  33.969  75.191  1.00  0.00           H  
ATOM     49  HD1 HIS B   5      26.580  32.826  72.351  1.00  0.00           H  
ATOM     50  HD2 HIS B   5      24.411  31.182  75.568  1.00  0.00           H  
ATOM     51  HE1 HIS B   5      24.634  31.728  71.361  1.00  0.00           H  
ATOM     52  N   SER B   6      29.931  33.063  76.470  1.00  0.00           N  
ATOM     53  CA  SER B   6      31.057  33.709  77.149  1.00  0.00           C  
ATOM     54  C   SER B   6      32.329  33.677  76.294  1.00  0.00           C  
ATOM     55  O   SER B   6      32.411  32.978  75.281  1.00  0.00           O  
ATOM     56  CB  SER B   6      31.318  33.030  78.480  1.00  0.00           C  
ATOM     57  OG  SER B   6      31.815  31.734  78.293  1.00  0.00           O  
ATOM     58  H   SER B   6      29.662  32.141  76.784  1.00  0.00           H  
ATOM     59  HA  SER B   6      30.799  34.754  77.330  1.00  0.00           H  
ATOM     60 1HB  SER B   6      32.034  33.618  79.054  1.00  0.00           H  
ATOM     61 2HB  SER B   6      30.393  32.988  79.054  1.00  0.00           H  
ATOM     62  HG  SER B   6      31.141  31.260  77.800  1.00  0.00           H  
ATOM     63  N   CYS B   7      33.363  34.360  76.770  1.00  0.00           N  
ATOM     64  CA  CYS B   7      34.730  33.851  76.698  1.00  0.00           C  
ATOM     65  C   CYS B   7      35.290  33.870  78.119  1.00  0.00           C  
ATOM     66  O   CYS B   7      34.731  34.526  79.002  1.00  0.00           O  
ATOM     67  CB  CYS B   7      35.546  34.645  75.684  1.00  0.00           C  
ATOM     68  SG  CYS B   7      34.974  34.276  74.012  1.00  0.00           S  
ATOM     69  H   CYS B   7      33.196  34.986  77.548  1.00  0.00           H  
ATOM     70  HA  CYS B   7      34.702  32.837  76.299  1.00  0.00           H  
ATOM     71 1HB  CYS B   7      35.436  35.713  75.886  1.00  0.00           H  
ATOM     72 2HB  CYS B   7      36.602  34.396  75.792  1.00  0.00           H  
ATOM     73  N   SER B   8      36.352  33.109  78.366  1.00  0.00           N  
ATOM     74  CA  SER B   8      37.080  33.263  79.621  1.00  0.00           C  
ATOM     75  C   SER B   8      37.567  34.704  79.747  1.00  0.00           C  
ATOM     76  O   SER B   8      38.033  35.264  78.760  1.00  0.00           O  
ATOM     77  CB  SER B   8      38.295  32.331  79.642  1.00  0.00           C  
ATOM     78  OG  SER B   8      39.048  32.515  80.824  1.00  0.00           O  
ATOM     79  H   SER B   8      36.775  32.590  77.613  1.00  0.00           H  
ATOM     80  HA  SER B   8      36.402  33.035  80.445  1.00  0.00           H  
ATOM     81 1HB  SER B   8      37.954  31.296  79.596  1.00  0.00           H  
ATOM     82 2HB  SER B   8      38.910  32.515  78.762  1.00  0.00           H  
ATOM     83  HG  SER B   8      39.559  33.346  80.760  1.00  0.00           H  
ATOM     84  N   SER B   9      37.575  35.270  80.956  1.00  0.00           N  
ATOM     85  CA  SER B   9      38.396  36.448  81.238  1.00  0.00           C  
ATOM     86  C   SER B   9      39.845  36.217  80.813  1.00  0.00           C  
ATOM     87  O   SER B   9      40.300  35.074  80.698  1.00  0.00           O  
ATOM     88  CB  SER B   9      38.340  36.786  82.715  1.00  0.00           C  
ATOM     89  OG  SER B   9      37.040  37.138  83.101  1.00  0.00           O  
ATOM     90  H   SER B   9      37.141  34.797  81.731  1.00  0.00           H  
ATOM     91  HA  SER B   9      37.999  37.291  80.670  1.00  0.00           H  
ATOM     92 1HB  SER B   9      38.675  35.927  83.297  1.00  0.00           H  
ATOM     93 2HB  SER B   9      39.021  37.609  82.926  1.00  0.00           H  
ATOM     94  HG  SER B   9      37.131  37.630  83.920  1.00  0.00           H  
ATOM     95  N   THR B  10      40.548  37.309  80.535  1.00  0.00           N  
ATOM     96  CA  THR B  10      41.807  37.294  79.779  1.00  0.00           C  
ATOM     97  C   THR B  10      41.660  36.787  78.333  1.00  0.00           C  
ATOM     98  O   THR B  10      42.636  36.691  77.590  1.00  0.00           O  
ATOM     99  CB  THR B  10      42.855  36.434  80.509  1.00  0.00           C  
ATOM    100  CG2 THR B  10      42.857  36.745  81.998  1.00  0.00           C  
ATOM    101  OG1 THR B  10      42.557  35.045  80.315  1.00  0.00           O  
ATOM    102  H   THR B  10      40.147  38.214  80.726  1.00  0.00           H  
ATOM    103  HA  THR B  10      42.180  38.316  79.708  1.00  0.00           H  
ATOM    104  HB  THR B  10      43.843  36.640  80.100  1.00  0.00           H  
ATOM    105  HG1 THR B  10      41.636  34.949  80.058  1.00  0.00           H  
ATOM    106 1HG2 THR B  10      43.604  36.128  82.498  1.00  0.00           H  
ATOM    107 2HG2 THR B  10      43.095  37.797  82.150  1.00  0.00           H  
ATOM    108 3HG2 THR B  10      41.873  36.532  82.415  1.00  0.00           H  
ATOM    109  N   GLN B  11      40.421  36.618  77.856  1.00  0.00           N  
ATOM    110  CA  GLN B  11      40.075  36.522  76.441  1.00  0.00           C  
ATOM    111  C   GLN B  11      38.910  37.482  76.092  1.00  0.00           C  
ATOM    112  O   GLN B  11      37.890  37.492  76.776  1.00  0.00           O  
ATOM    113  CB  GLN B  11      39.704  35.080  76.083  1.00  0.00           C  
ATOM    114  CG  GLN B  11      40.843  34.088  76.239  1.00  0.00           C  
ATOM    115  CD  GLN B  11      40.434  32.675  75.869  1.00  0.00           C  
ATOM    116  NE2 GLN B  11      41.396  31.881  75.413  1.00  0.00           N  
ATOM    117  OE1 GLN B  11      39.265  32.299  75.991  1.00  0.00           O  
ATOM    118  H   GLN B  11      39.637  36.648  78.493  1.00  0.00           H  
ATOM    119  HA  GLN B  11      40.943  36.817  75.852  1.00  0.00           H  
ATOM    120 1HB  GLN B  11      38.880  34.749  76.715  1.00  0.00           H  
ATOM    121 2HB  GLN B  11      39.361  35.039  75.050  1.00  0.00           H  
ATOM    122 1HG  GLN B  11      41.664  34.388  75.588  1.00  0.00           H  
ATOM    123 2HG  GLN B  11      41.171  34.086  77.279  1.00  0.00           H  
ATOM    124 1HE2 GLN B  11      41.188  30.938  75.152  1.00  0.00           H  
ATOM    125 2HE2 GLN B  11      42.333  32.226  75.330  1.00  0.00           H  
ATOM    126  N   PHE B  12      39.097  38.351  75.087  1.00  0.00           N  
ATOM    127  CA  PHE B  12      38.253  39.525  74.824  1.00  0.00           C  
ATOM    128  C   PHE B  12      36.832  39.235  74.300  1.00  0.00           C  
ATOM    129  O   PHE B  12      35.890  39.922  74.687  1.00  0.00           O  
ATOM    130  CB  PHE B  12      38.987  40.601  74.010  1.00  0.00           C  
ATOM    131  CG  PHE B  12      38.142  41.848  73.805  1.00  0.00           C  
ATOM    132  CD1 PHE B  12      37.767  42.633  74.915  1.00  0.00           C  
ATOM    133  CD2 PHE B  12      37.632  42.166  72.532  1.00  0.00           C  
ATOM    134  CE1 PHE B  12      36.893  43.722  74.754  1.00  0.00           C  
ATOM    135  CE2 PHE B  12      36.749  43.248  72.375  1.00  0.00           C  
ATOM    136  CZ  PHE B  12      36.384  44.032  73.483  1.00  0.00           C  
ATOM    137  H   PHE B  12      39.907  38.207  74.491  1.00  0.00           H  
ATOM    138  HA  PHE B  12      38.108  40.064  75.761  1.00  0.00           H  
ATOM    139 1HB  PHE B  12      39.894  40.881  74.548  1.00  0.00           H  
ATOM    140 2HB  PHE B  12      39.281  40.190  73.046  1.00  0.00           H  
ATOM    141  HD1 PHE B  12      38.122  42.374  75.900  1.00  0.00           H  
ATOM    142  HD2 PHE B  12      37.880  41.556  71.674  1.00  0.00           H  
ATOM    143  HE1 PHE B  12      36.594  44.314  75.608  1.00  0.00           H  
ATOM    144  HE2 PHE B  12      36.334  43.459  71.400  1.00  0.00           H  
ATOM    145  HZ  PHE B  12      35.693  44.853  73.358  1.00  0.00           H  
ATOM    146  N   LYS B  13      36.681  38.171  73.511  1.00  0.00           N  
ATOM    147  CA  LYS B  13      35.585  37.899  72.565  1.00  0.00           C  
ATOM    148  C   LYS B  13      35.415  38.975  71.492  1.00  0.00           C  
ATOM    149  O   LYS B  13      35.292  40.166  71.752  1.00  0.00           O  
ATOM    150  CB  LYS B  13      34.269  37.733  73.328  1.00  0.00           C  
ATOM    151  CG  LYS B  13      33.076  37.376  72.451  1.00  0.00           C  
ATOM    152  CD  LYS B  13      31.823  37.155  73.286  1.00  0.00           C  
ATOM    153  CE  LYS B  13      30.625  36.816  72.411  1.00  0.00           C  
ATOM    154  NZ  LYS B  13      29.393  36.597  73.215  1.00  0.00           N1+
ATOM    155  H   LYS B  13      37.516  37.608  73.399  1.00  0.00           H  
ATOM    156  HA  LYS B  13      35.807  36.972  72.035  1.00  0.00           H  
ATOM    157 1HB  LYS B  13      34.379  36.949  74.078  1.00  0.00           H  
ATOM    158 2HB  LYS B  13      34.033  38.658  73.853  1.00  0.00           H  
ATOM    159 1HG  LYS B  13      32.892  38.183  71.741  1.00  0.00           H  
ATOM    160 2HG  LYS B  13      33.294  36.467  71.892  1.00  0.00           H  
ATOM    161 1HD  LYS B  13      31.993  36.338  73.989  1.00  0.00           H  
ATOM    162 2HD  LYS B  13      31.601  38.059  73.855  1.00  0.00           H  
ATOM    163 1HE  LYS B  13      30.447  37.627  71.708  1.00  0.00           H  
ATOM    164 2HE  LYS B  13      30.837  35.911  71.841  1.00  0.00           H  
ATOM    165 1HZ  LYS B  13      28.623  36.374  72.599  1.00  0.00           H  
ATOM    166 2HZ  LYS B  13      29.541  35.832  73.859  1.00  0.00           H  
ATOM    167 3HZ  LYS B  13      29.176  37.436  73.734  1.00  0.00           H  
ATOM    168  N   CYS B  14      35.424  38.510  70.251  1.00  0.00           N  
ATOM    169  CA  CYS B  14      35.176  39.316  69.073  1.00  0.00           C  
ATOM    170  C   CYS B  14      33.694  39.705  68.975  1.00  0.00           C  
ATOM    171  O   CYS B  14      32.844  39.245  69.739  1.00  0.00           O  
ATOM    172  CB  CYS B  14      35.677  38.564  67.834  1.00  0.00           C  
ATOM    173  SG  CYS B  14      37.361  37.955  68.006  1.00  0.00           S  
ATOM    174  H   CYS B  14      35.511  37.514  70.117  1.00  0.00           H  
ATOM    175  HA  CYS B  14      35.771  40.226  69.145  1.00  0.00           H  
ATOM    176 1HB  CYS B  14      35.041  37.708  67.639  1.00  0.00           H  
ATOM    177 2HB  CYS B  14      35.616  39.216  66.963  1.00  0.00           H  
ATOM    178  N   ASN B  15      33.363  40.536  67.992  1.00  0.00           N  
ATOM    179  CA  ASN B  15      31.978  40.749  67.591  1.00  0.00           C  
ATOM    180  C   ASN B  15      31.333  39.458  67.052  1.00  0.00           C  
ATOM    181  O   ASN B  15      30.167  39.170  67.321  1.00  0.00           O  
ATOM    182  CB  ASN B  15      31.898  41.860  66.560  1.00  0.00           C  
ATOM    183  CG  ASN B  15      30.481  42.246  66.235  1.00  0.00           C  
ATOM    184  ND2 ASN B  15      30.094  42.059  64.999  1.00  0.00           N  
ATOM    185  OD1 ASN B  15      29.737  42.713  67.105  1.00  0.00           O  
ATOM    186  H   ASN B  15      34.097  40.950  67.429  1.00  0.00           H  
ATOM    187  HA  ASN B  15      31.404  41.043  68.471  1.00  0.00           H  
ATOM    188 1HB  ASN B  15      32.425  42.740  66.932  1.00  0.00           H  
ATOM    189 2HB  ASN B  15      32.395  41.543  65.644  1.00  0.00           H  
ATOM    190 1HD2 ASN B  15      29.162  42.297  64.726  1.00  0.00           H  
ATOM    191 2HD2 ASN B  15      30.730  41.678  64.329  1.00  0.00           H  
ATOM    192  N   SER B  16      32.106  38.656  66.317  1.00  0.00           N  
ATOM    193  CA  SER B  16      31.829  37.238  66.091  1.00  0.00           C  
ATOM    194  C   SER B  16      32.260  36.365  67.280  1.00  0.00           C  
ATOM    195  O   SER B  16      32.998  36.790  68.159  1.00  0.00           O  
ATOM    196  CB  SER B  16      32.499  36.782  64.791  1.00  0.00           C  
ATOM    197  OG  SER B  16      33.902  36.843  64.905  1.00  0.00           O  
ATOM    198  H   SER B  16      33.037  38.990  66.073  1.00  0.00           H  
ATOM    199  HA  SER B  16      30.753  37.113  65.961  1.00  0.00           H  
ATOM    200 1HB  SER B  16      32.205  35.755  64.573  1.00  0.00           H  
ATOM    201 2HB  SER B  16      32.154  37.404  63.966  1.00  0.00           H  
ATOM    202  HG  SER B  16      34.181  37.787  64.822  1.00  0.00           H  
ATOM    203  N   GLY B  17      31.835  35.100  67.332  1.00  0.00           N  
ATOM    204  CA  GLY B  17      31.981  34.285  68.546  1.00  0.00           C  
ATOM    205  C   GLY B  17      33.401  33.909  69.004  1.00  0.00           C  
ATOM    206  O   GLY B  17      33.521  33.364  70.104  1.00  0.00           O  
ATOM    207  H   GLY B  17      31.254  34.756  66.584  1.00  0.00           H  
ATOM    208 1HA  GLY B  17      31.522  34.803  69.388  1.00  0.00           H  
ATOM    209 2HA  GLY B  17      31.448  33.344  68.419  1.00  0.00           H  
ATOM    210  N   ARG B  18      34.450  34.149  68.200  1.00  0.00           N  
ATOM    211  CA  ARG B  18      35.849  33.812  68.535  1.00  0.00           C  
ATOM    212  C   ARG B  18      36.305  34.513  69.820  1.00  0.00           C  
ATOM    213  O   ARG B  18      35.851  35.610  70.101  1.00  0.00           O  
ATOM    214  CB  ARG B  18      36.773  34.144  67.328  1.00  0.00           C  
ATOM    215  CG  ARG B  18      38.226  33.658  67.515  1.00  0.00           C  
ATOM    216  CD  ARG B  18      39.185  33.884  66.326  1.00  0.00           C  
ATOM    217  NE  ARG B  18      40.529  33.358  66.662  1.00  0.00           N  
ATOM    218  CZ  ARG B  18      41.675  33.473  66.009  1.00  0.00           C  
ATOM    219  NH1 ARG B  18      41.819  33.969  64.820  1.00  0.00           N1+
ATOM    220  NH2 ARG B  18      42.766  33.150  66.629  1.00  0.00           N  
ATOM    221  H   ARG B  18      34.276  34.725  67.386  1.00  0.00           H  
ATOM    222  HA  ARG B  18      35.918  32.735  68.689  1.00  0.00           H  
ATOM    223 1HB  ARG B  18      36.365  33.668  66.435  1.00  0.00           H  
ATOM    224 2HB  ARG B  18      36.778  35.221  67.160  1.00  0.00           H  
ATOM    225 1HG  ARG B  18      38.655  34.166  68.376  1.00  0.00           H  
ATOM    226 2HG  ARG B  18      38.230  32.580  67.680  1.00  0.00           H  
ATOM    227 1HD  ARG B  18      38.798  33.374  65.443  1.00  0.00           H  
ATOM    228 2HD  ARG B  18      39.266  34.950  66.123  1.00  0.00           H  
ATOM    229  HE  ARG B  18      40.641  32.911  67.550  1.00  0.00           H  
ATOM    230 1HH1 ARG B  18      41.126  34.659  64.562  1.00  0.00           H  
ATOM    231 2HH1 ARG B  18      42.755  34.353  64.671  1.00  0.00           H  
ATOM    232 1HH2 ARG B  18      42.927  33.836  67.372  1.00  0.00           H  
ATOM    233 2HH2 ARG B  18      43.583  33.294  66.049  1.00  0.00           H  
ATOM    234  N   CYS B  19      37.186  33.886  70.606  1.00  0.00           N  
ATOM    235  CA  CYS B  19      37.455  34.369  71.963  1.00  0.00           C  
ATOM    236  C   CYS B  19      38.678  35.245  72.192  1.00  0.00           C  
ATOM    237  O   CYS B  19      38.648  36.006  73.144  1.00  0.00           O  
ATOM    238  CB  CYS B  19      37.508  33.184  72.942  1.00  0.00           C  
ATOM    239  SG  CYS B  19      35.892  32.556  73.445  1.00  0.00           S  
ATOM    240  H   CYS B  19      37.473  32.952  70.364  1.00  0.00           H  
ATOM    241  HA  CYS B  19      36.619  34.993  72.280  1.00  0.00           H  
ATOM    242 1HB  CYS B  19      38.113  32.376  72.533  1.00  0.00           H  
ATOM    243 2HB  CYS B  19      37.985  33.500  73.870  1.00  0.00           H  
ATOM    244  N   ILE B  20      39.712  35.107  71.371  1.00  0.00           N  
ATOM    245  CA  ILE B  20      41.044  35.734  71.432  1.00  0.00           C  
ATOM    246  C   ILE B  20      41.626  36.220  72.776  1.00  0.00           C  
ATOM    247  O   ILE B  20      41.111  37.151  73.383  1.00  0.00           O  
ATOM    248  CB  ILE B  20      41.222  36.814  70.324  1.00  0.00           C  
ATOM    249  CG1 ILE B  20      40.704  38.249  70.579  1.00  0.00           C  
ATOM    250  CG2 ILE B  20      40.681  36.301  68.977  1.00  0.00           C  
ATOM    251  CD1 ILE B  20      39.239  38.383  71.011  1.00  0.00           C  
ATOM    252  H   ILE B  20      39.556  34.525  70.567  1.00  0.00           H  
ATOM    253  HA  ILE B  20      41.785  35.003  71.110  1.00  0.00           H  
ATOM    254  HB  ILE B  20      42.300  36.920  70.189  1.00  0.00           H  
ATOM    255 1HG1 ILE B  20      40.841  38.825  69.663  1.00  0.00           H  
ATOM    256 2HG1 ILE B  20      41.328  38.727  71.335  1.00  0.00           H  
ATOM    257 1HG2 ILE B  20      41.020  36.974  68.184  1.00  0.00           H  
ATOM    258 2HG2 ILE B  20      41.076  35.311  68.763  1.00  0.00           H  
ATOM    259 3HG2 ILE B  20      39.593  36.290  68.964  1.00  0.00           H  
ATOM    260 1HD1 ILE B  20      38.998  39.435  71.159  1.00  0.00           H  
ATOM    261 2HD1 ILE B  20      38.592  37.967  70.238  1.00  0.00           H  
ATOM    262 3HD1 ILE B  20      39.085  37.842  71.944  1.00  0.00           H  
ATOM    263  N   PRO B  21      42.768  35.666  73.226  1.00  0.00           N  
ATOM    264  CA  PRO B  21      43.587  36.272  74.267  1.00  0.00           C  
ATOM    265  C   PRO B  21      43.697  37.796  74.224  1.00  0.00           C  
ATOM    266  O   PRO B  21      43.853  38.390  73.158  1.00  0.00           O  
ATOM    267  CB  PRO B  21      44.959  35.607  74.140  1.00  0.00           C  
ATOM    268  CG  PRO B  21      44.599  34.198  73.675  1.00  0.00           C  
ATOM    269  CD  PRO B  21      43.399  34.439  72.761  1.00  0.00           C  
ATOM    270  HA  PRO B  21      43.185  35.992  75.252  1.00  0.00           H  
ATOM    271 1HB  PRO B  21      45.494  35.596  75.090  1.00  0.00           H  
ATOM    272 2HB  PRO B  21      44.841  34.554  73.845  1.00  0.00           H  
ATOM    273 1HG  PRO B  21      44.292  33.595  74.531  1.00  0.00           H  
ATOM    274 2HG  PRO B  21      43.744  34.234  72.984  1.00  0.00           H  
ATOM    275 1HD  PRO B  21      42.709  33.597  72.811  1.00  0.00           H  
ATOM    276 2HD  PRO B  21      42.889  35.366  73.062  1.00  0.00           H  
ATOM    277  N   GLU B  22      43.721  38.402  75.415  1.00  0.00           N  
ATOM    278  CA  GLU B  22      44.036  39.825  75.619  1.00  0.00           C  
ATOM    279  C   GLU B  22      45.195  40.303  74.738  1.00  0.00           C  
ATOM    280  O   GLU B  22      45.108  41.337  74.088  1.00  0.00           O  
ATOM    281  CB  GLU B  22      44.373  40.083  77.090  1.00  0.00           C  
ATOM    282  CG  GLU B  22      44.653  41.541  77.425  1.00  0.00           C  
ATOM    283  CD  GLU B  22      44.947  41.761  78.882  1.00  0.00           C  
ATOM    284  OE1 GLU B  22      44.923  40.808  79.624  1.00  0.00           O  
ATOM    285  OE2 GLU B  22      45.196  42.884  79.255  1.00  0.00           O1-
ATOM    286  H   GLU B  22      43.517  37.844  76.238  1.00  0.00           H  
ATOM    287  HA  GLU B  22      43.159  40.415  75.351  1.00  0.00           H  
ATOM    288 1HB  GLU B  22      43.547  39.748  77.716  1.00  0.00           H  
ATOM    289 2HB  GLU B  22      45.252  39.502  77.369  1.00  0.00           H  
ATOM    290 1HG  GLU B  22      45.506  41.881  76.838  1.00  0.00           H  
ATOM    291 2HG  GLU B  22      43.789  42.140  77.139  1.00  0.00           H  
ATOM    292  N   HIS B  23      46.267  39.511  74.699  1.00  0.00           N  
ATOM    293  CA  HIS B  23      47.549  39.826  74.063  1.00  0.00           C  
ATOM    294  C   HIS B  23      47.605  39.372  72.595  1.00  0.00           C  
ATOM    295  O   HIS B  23      48.685  39.148  72.061  1.00  0.00           O  
ATOM    296  CB  HIS B  23      48.699  39.180  74.841  1.00  0.00           C  
ATOM    297  CG  HIS B  23      48.877  39.733  76.221  1.00  0.00           C  
ATOM    298  CD2 HIS B  23      48.613  39.199  77.437  1.00  0.00           C  
ATOM    299  ND1 HIS B  23      49.389  40.992  76.458  1.00  0.00           N  
ATOM    300  CE1 HIS B  23      49.430  41.208  77.761  1.00  0.00           C  
ATOM    301  NE2 HIS B  23      48.966  40.136  78.377  1.00  0.00           N  
ATOM    302  H   HIS B  23      46.241  38.697  75.288  1.00  0.00           H  
ATOM    303  HA  HIS B  23      47.700  40.905  74.063  1.00  0.00           H  
ATOM    304 1HB  HIS B  23      48.526  38.106  74.924  1.00  0.00           H  
ATOM    305 2HB  HIS B  23      49.632  39.320  74.295  1.00  0.00           H  
ATOM    306  HD2 HIS B  23      48.199  38.210  77.633  1.00  0.00           H  
ATOM    307  HE1 HIS B  23      49.787  42.117  78.246  1.00  0.00           H  
ATOM    308  HE2 HIS B  23      48.881  40.019  79.376  1.00  0.00           H  
ATOM    309  N   TRP B  24      46.444  39.238  71.951  1.00  0.00           N  
ATOM    310  CA  TRP B  24      46.314  39.474  70.512  1.00  0.00           C  
ATOM    311  C   TRP B  24      45.547  40.764  70.199  1.00  0.00           C  
ATOM    312  O   TRP B  24      45.847  41.436  69.206  1.00  0.00           O  
ATOM    313  CB  TRP B  24      45.608  38.290  69.849  1.00  0.00           C  
ATOM    314  CG  TRP B  24      46.398  37.018  69.898  1.00  0.00           C  
ATOM    315  CD1 TRP B  24      46.203  35.970  70.747  1.00  0.00           C  
ATOM    316  CD2 TRP B  24      47.519  36.651  69.059  1.00  0.00           C  
ATOM    317  CE2 TRP B  24      47.935  35.380  69.464  1.00  0.00           C  
ATOM    318  CE3 TRP B  24      48.193  37.290  68.009  1.00  0.00           C  
ATOM    319  NE1 TRP B  24      47.122  34.980  70.495  1.00  0.00           N  
ATOM    320  CZ2 TRP B  24      48.998  34.728  68.860  1.00  0.00           C  
ATOM    321  CZ3 TRP B  24      49.259  36.636  67.404  1.00  0.00           C  
ATOM    322  CH2 TRP B  24      49.650  35.387  67.818  1.00  0.00           C  
ATOM    323  H   TRP B  24      45.597  39.260  72.502  1.00  0.00           H  
ATOM    324  HA  TRP B  24      47.313  39.572  70.087  1.00  0.00           H  
ATOM    325 1HB  TRP B  24      44.649  38.118  70.339  1.00  0.00           H  
ATOM    326 2HB  TRP B  24      45.404  38.527  68.805  1.00  0.00           H  
ATOM    327  HD1 TRP B  24      45.432  35.924  71.513  1.00  0.00           H  
ATOM    328  HE1 TRP B  24      47.191  34.101  70.989  1.00  0.00           H  
ATOM    329  HE3 TRP B  24      47.884  38.279  67.674  1.00  0.00           H  
ATOM    330  HZ2 TRP B  24      49.325  33.737  69.176  1.00  0.00           H  
ATOM    331  HZ3 TRP B  24      49.778  37.140  66.589  1.00  0.00           H  
ATOM    332  HH2 TRP B  24      50.490  34.903  67.321  1.00  0.00           H  
ATOM    333  N   THR B  25      44.665  41.201  71.111  1.00  0.00           N  
ATOM    334  CA  THR B  25      44.095  42.548  71.028  1.00  0.00           C  
ATOM    335  C   THR B  25      45.185  43.610  70.969  1.00  0.00           C  
ATOM    336  O   THR B  25      46.279  43.481  71.520  1.00  0.00           O  
ATOM    337  CB  THR B  25      43.167  42.833  72.223  1.00  0.00           C  
ATOM    338  CG2 THR B  25      42.597  44.240  72.132  1.00  0.00           C  
ATOM    339  OG1 THR B  25      42.091  41.885  72.233  1.00  0.00           O  
ATOM    340  H   THR B  25      44.562  40.703  71.982  1.00  0.00           H  
ATOM    341  HA  THR B  25      43.508  42.620  70.113  1.00  0.00           H  
ATOM    342  HB  THR B  25      43.728  42.734  73.152  1.00  0.00           H  
ATOM    343  HG1 THR B  25      42.449  40.997  72.310  1.00  0.00           H  
ATOM    344 1HG2 THR B  25      41.943  44.424  72.985  1.00  0.00           H  
ATOM    345 2HG2 THR B  25      43.412  44.964  72.137  1.00  0.00           H  
ATOM    346 3HG2 THR B  25      42.026  44.342  71.210  1.00  0.00           H  
ATOM    347  N   CYS B  26      44.855  44.645  70.210  1.00  0.00           N  
ATOM    348  CA  CYS B  26      45.718  45.704  69.751  1.00  0.00           C  
ATOM    349  C   CYS B  26      46.935  45.348  68.913  1.00  0.00           C  
ATOM    350  O   CYS B  26      47.531  46.309  68.432  1.00  0.00           O  
ATOM    351  CB  CYS B  26      46.327  46.458  70.943  1.00  0.00           C  
ATOM    352  SG  CYS B  26      46.556  48.263  70.749  1.00  0.00           S  
ATOM    353  H   CYS B  26      43.918  44.660  69.819  1.00  0.00           H  
ATOM    354  HA  CYS B  26      45.142  46.363  69.102  1.00  0.00           H  
ATOM    355 1HB  CYS B  26      45.751  46.227  71.825  1.00  0.00           H  
ATOM    356 2HB  CYS B  26      47.347  46.113  71.109  1.00  0.00           H  
ATOM    357  N   ASP B  27      47.394  44.089  68.792  1.00  0.00           N  
ATOM    358  CA  ASP B  27      48.818  43.903  68.437  1.00  0.00           C  
ATOM    359  C   ASP B  27      49.159  44.179  66.947  1.00  0.00           C  
ATOM    360  O   ASP B  27      50.108  43.652  66.368  1.00  0.00           O  
ATOM    361  CB  ASP B  27      49.246  42.476  68.789  1.00  0.00           C  
ATOM    362  CG  ASP B  27      50.756  42.284  68.751  1.00  0.00           C  
ATOM    363  OD1 ASP B  27      51.448  43.049  69.381  1.00  0.00           O  
ATOM    364  OD2 ASP B  27      51.203  41.375  68.094  1.00  0.00           O1-
ATOM    365  H   ASP B  27      46.881  43.302  69.179  1.00  0.00           H  
ATOM    366  HA  ASP B  27      49.414  44.609  69.016  1.00  0.00           H  
ATOM    367 1HB  ASP B  27      48.887  42.224  69.787  1.00  0.00           H  
ATOM    368 2HB  ASP B  27      48.788  41.776  68.089  1.00  0.00           H  
ATOM    369  N   GLY B  28      48.327  44.978  66.287  1.00  0.00           N  
ATOM    370  CA  GLY B  28      48.424  45.447  64.922  1.00  0.00           C  
ATOM    371  C   GLY B  28      48.193  44.374  63.873  1.00  0.00           C  
ATOM    372  O   GLY B  28      48.132  44.682  62.682  1.00  0.00           O  
ATOM    373  H   GLY B  28      47.637  45.438  66.861  1.00  0.00           H  
ATOM    374 1HA  GLY B  28      47.696  46.242  64.758  1.00  0.00           H  
ATOM    375 2HA  GLY B  28      49.411  45.877  64.754  1.00  0.00           H  
ATOM    376  N   ASP B  29      48.023  43.131  64.319  1.00  0.00           N  
ATOM    377  CA  ASP B  29      47.236  42.154  63.595  1.00  0.00           C  
ATOM    378  C   ASP B  29      45.734  42.419  63.727  1.00  0.00           C  
ATOM    379  O   ASP B  29      45.279  43.343  64.407  1.00  0.00           O  
ATOM    380  CB  ASP B  29      47.559  40.744  64.094  1.00  0.00           C  
ATOM    381  CG  ASP B  29      48.957  40.283  63.703  1.00  0.00           C  
ATOM    382  OD1 ASP B  29      49.547  40.899  62.847  1.00  0.00           O  
ATOM    383  OD2 ASP B  29      49.421  39.320  64.264  1.00  0.00           O1-
ATOM    384  H   ASP B  29      48.157  42.978  65.305  1.00  0.00           H  
ATOM    385  HA  ASP B  29      47.491  42.220  62.537  1.00  0.00           H  
ATOM    386 1HB  ASP B  29      47.473  40.714  65.181  1.00  0.00           H  
ATOM    387 2HB  ASP B  29      46.833  40.039  63.688  1.00  0.00           H  
ATOM    388  N   ASN B  30      44.949  41.580  63.069  1.00  0.00           N  
ATOM    389  CA  ASN B  30      43.512  41.558  63.242  1.00  0.00           C  
ATOM    390  C   ASN B  30      43.043  40.115  63.534  1.00  0.00           C  
ATOM    391  O   ASN B  30      42.274  39.527  62.770  1.00  0.00           O  
ATOM    392  CB  ASN B  30      42.808  42.294  62.090  1.00  0.00           C  
ATOM    393  CG  ASN B  30      41.307  42.428  62.300  1.00  0.00           C  
ATOM    394  ND2 ASN B  30      40.834  42.459  63.526  1.00  0.00           N  
ATOM    395  OD1 ASN B  30      40.531  42.511  61.357  1.00  0.00           O  
ATOM    396  H   ASN B  30      45.390  40.821  62.546  1.00  0.00           H  
ATOM    397  HA  ASN B  30      43.257  42.174  64.106  1.00  0.00           H  
ATOM    398 1HB  ASN B  30      43.223  43.298  62.013  1.00  0.00           H  
ATOM    399 2HB  ASN B  30      43.007  41.775  61.153  1.00  0.00           H  
ATOM    400 1HD2 ASN B  30      41.413  42.348  64.354  1.00  0.00           H  
ATOM    401 2HD2 ASN B  30      39.836  42.341  63.611  1.00  0.00           H  
ATOM    402  N   ASP B  31      43.538  39.512  64.627  1.00  0.00           N  
ATOM    403  CA  ASP B  31      43.265  38.101  64.947  1.00  0.00           C  
ATOM    404  C   ASP B  31      41.767  37.764  65.067  1.00  0.00           C  
ATOM    405  O   ASP B  31      41.353  36.617  64.869  1.00  0.00           O  
ATOM    406  CB  ASP B  31      44.061  37.569  66.161  1.00  0.00           C  
ATOM    407  CG  ASP B  31      43.866  36.048  66.381  1.00  0.00           C  
ATOM    408  OD1 ASP B  31      43.315  35.635  67.434  1.00  0.00           O  
ATOM    409  OD2 ASP B  31      44.173  35.228  65.474  1.00  0.00           O1-
ATOM    410  H   ASP B  31      44.063  40.064  65.293  1.00  0.00           H  
ATOM    411  HA  ASP B  31      43.657  37.481  64.141  1.00  0.00           H  
ATOM    412 1HB  ASP B  31      45.123  37.764  66.001  1.00  0.00           H  
ATOM    413 2HB  ASP B  31      43.757  38.106  67.060  1.00  0.00           H  
ATOM    414  N   CYS B  32      40.920  38.753  65.340  1.00  0.00           N  
ATOM    415  CA  CYS B  32      39.511  38.510  65.590  1.00  0.00           C  
ATOM    416  C   CYS B  32      38.703  37.840  64.474  1.00  0.00           C  
ATOM    417  O   CYS B  32      37.677  37.224  64.758  1.00  0.00           O  
ATOM    418  CB  CYS B  32      38.807  39.758  66.134  1.00  0.00           C  
ATOM    419  SG  CYS B  32      38.465  39.654  67.899  1.00  0.00           S  
ATOM    420  H   CYS B  32      41.323  39.659  65.573  1.00  0.00           H  
ATOM    421  HA  CYS B  32      39.423  37.831  66.438  1.00  0.00           H  
ATOM    422 1HB  CYS B  32      39.402  40.647  65.930  1.00  0.00           H  
ATOM    423 2HB  CYS B  32      37.852  39.888  65.624  1.00  0.00           H  
ATOM    424  N   GLY B  33      39.114  37.974  63.211  1.00  0.00           N  
ATOM    425  CA  GLY B  33      38.264  37.653  62.053  1.00  0.00           C  
ATOM    426  C   GLY B  33      37.273  38.755  61.689  1.00  0.00           C  
ATOM    427  O   GLY B  33      36.795  38.838  60.561  1.00  0.00           O  
ATOM    428  H   GLY B  33      39.989  38.465  63.046  1.00  0.00           H  
ATOM    429 1HA  GLY B  33      38.892  37.457  61.183  1.00  0.00           H  
ATOM    430 2HA  GLY B  33      37.702  36.742  62.255  1.00  0.00           H  
ATOM    431  N   ASP B  34      37.029  39.636  62.647  1.00  0.00           N  
ATOM    432  CA  ASP B  34      36.444  40.947  62.492  1.00  0.00           C  
ATOM    433  C   ASP B  34      37.320  41.956  63.213  1.00  0.00           C  
ATOM    434  O   ASP B  34      38.263  41.594  63.906  1.00  0.00           O  
ATOM    435  CB  ASP B  34      35.018  40.984  63.046  1.00  0.00           C  
ATOM    436  CG  ASP B  34      34.938  40.556  64.506  1.00  0.00           C  
ATOM    437  OD1 ASP B  34      35.563  41.187  65.325  1.00  0.00           O  
ATOM    438  OD2 ASP B  34      34.252  39.602  64.787  1.00  0.00           O1-
ATOM    439  H   ASP B  34      37.494  39.476  63.526  1.00  0.00           H  
ATOM    440  HA  ASP B  34      36.405  41.186  61.429  1.00  0.00           H  
ATOM    441 1HB  ASP B  34      34.619  41.994  62.957  1.00  0.00           H  
ATOM    442 2HB  ASP B  34      34.381  40.326  62.455  1.00  0.00           H  
ATOM    443  N   TYR B  35      37.007  43.226  63.046  1.00  0.00           N  
ATOM    444  CA  TYR B  35      37.664  44.380  63.649  1.00  0.00           C  
ATOM    445  C   TYR B  35      37.978  44.263  65.159  1.00  0.00           C  
ATOM    446  O   TYR B  35      38.788  45.036  65.652  1.00  0.00           O  
ATOM    447  CB  TYR B  35      36.804  45.622  63.402  1.00  0.00           C  
ATOM    448  CG  TYR B  35      35.413  45.527  63.989  1.00  0.00           C  
ATOM    449  CD1 TYR B  35      35.146  46.084  65.231  1.00  0.00           C  
ATOM    450  CD2 TYR B  35      34.405  44.885  63.286  1.00  0.00           C  
ATOM    451  CE1 TYR B  35      33.875  45.998  65.768  1.00  0.00           C  
ATOM    452  CE2 TYR B  35      33.135  44.799  63.822  1.00  0.00           C  
ATOM    453  CZ  TYR B  35      32.869  45.352  65.058  1.00  0.00           C  
ATOM    454  OH  TYR B  35      31.604  45.267  65.592  1.00  0.00           O  
ATOM    455  H   TYR B  35      36.177  43.423  62.511  1.00  0.00           H  
ATOM    456  HA  TYR B  35      38.637  44.512  63.174  1.00  0.00           H  
ATOM    457 1HB  TYR B  35      37.295  46.497  63.829  1.00  0.00           H  
ATOM    458 2HB  TYR B  35      36.709  45.791  62.329  1.00  0.00           H  
ATOM    459  HD1 TYR B  35      35.938  46.589  65.784  1.00  0.00           H  
ATOM    460  HD2 TYR B  35      34.616  44.447  62.310  1.00  0.00           H  
ATOM    461  HE1 TYR B  35      33.665  46.435  66.744  1.00  0.00           H  
ATOM    462  HE2 TYR B  35      32.343  44.293  63.269  1.00  0.00           H  
ATOM    463  HH  TYR B  35      31.590  45.699  66.449  1.00  0.00           H  
ATOM    464  N   SER B  36      37.352  43.383  65.942  1.00  0.00           N  
ATOM    465  CA  SER B  36      37.123  43.637  67.375  1.00  0.00           C  
ATOM    466  C   SER B  36      38.262  43.595  68.381  1.00  0.00           C  
ATOM    467  O   SER B  36      38.032  43.805  69.566  1.00  0.00           O  
ATOM    468  CB  SER B  36      36.078  42.648  67.852  1.00  0.00           C  
ATOM    469  OG  SER B  36      34.845  42.879  67.226  1.00  0.00           O  
ATOM    470  H   SER B  36      36.766  42.682  65.500  1.00  0.00           H  
ATOM    471  HA  SER B  36      36.755  44.657  67.492  1.00  0.00           H  
ATOM    472 1HB  SER B  36      36.412  41.633  67.638  1.00  0.00           H  
ATOM    473 2HB  SER B  36      35.962  42.733  68.932  1.00  0.00           H  
ATOM    474  HG  SER B  36      34.910  42.476  66.357  1.00  0.00           H  
ATOM    475  N   ASP B  37      39.472  43.337  67.939  1.00  0.00           N  
ATOM    476  CA  ASP B  37      40.675  43.369  68.762  1.00  0.00           C  
ATOM    477  C   ASP B  37      41.597  44.450  68.212  1.00  0.00           C  
ATOM    478  O   ASP B  37      42.238  45.148  68.987  1.00  0.00           O  
ATOM    479  CB  ASP B  37      41.224  41.924  68.707  1.00  0.00           C  
ATOM    480  CG  ASP B  37      41.711  41.370  67.348  1.00  0.00           C  
ATOM    481  OD1 ASP B  37      41.452  41.966  66.276  1.00  0.00           O  
ATOM    482  OD2 ASP B  37      42.305  40.275  67.379  1.00  0.00           O1-
ATOM    483  H   ASP B  37      39.590  43.156  66.952  1.00  0.00           H  
ATOM    484  HA  ASP B  37      40.388  43.606  69.787  1.00  0.00           H  
ATOM    485 1HB  ASP B  37      42.017  41.802  69.419  1.00  0.00           H  
ATOM    486 2HB  ASP B  37      40.434  41.224  68.983  1.00  0.00           H  
ATOM    487  N   GLU B  38      41.567  44.652  66.893  1.00  0.00           N  
ATOM    488  CA  GLU B  38      42.198  45.746  66.186  1.00  0.00           C  
ATOM    489  C   GLU B  38      41.676  47.127  66.621  1.00  0.00           C  
ATOM    490  O   GLU B  38      42.415  47.972  67.126  1.00  0.00           O  
ATOM    491  CB  GLU B  38      41.993  45.567  64.680  1.00  0.00           C  
ATOM    492  CG  GLU B  38      42.393  46.773  63.843  1.00  0.00           C  
ATOM    493  CD  GLU B  38      43.874  47.031  63.858  1.00  0.00           C  
ATOM    494  OE1 GLU B  38      44.611  46.131  64.184  1.00  0.00           O  
ATOM    495  OE2 GLU B  38      44.269  48.129  63.543  1.00  0.00           O1-
ATOM    496  H   GLU B  38      41.142  43.921  66.335  1.00  0.00           H  
ATOM    497  HA  GLU B  38      43.266  45.730  66.406  1.00  0.00           H  
ATOM    498 1HB  GLU B  38      42.574  44.712  64.333  1.00  0.00           H  
ATOM    499 2HB  GLU B  38      40.943  45.353  64.479  1.00  0.00           H  
ATOM    500 1HG  GLU B  38      42.075  46.610  62.814  1.00  0.00           H  
ATOM    501 2HG  GLU B  38      41.872  47.652  64.220  1.00  0.00           H  
ATOM    502  N   THR B  39      40.367  47.308  66.469  1.00  0.00           N  
ATOM    503  CA  THR B  39      39.656  48.589  66.346  1.00  0.00           C  
ATOM    504  C   THR B  39      39.478  49.385  67.633  1.00  0.00           C  
ATOM    505  O   THR B  39      38.383  49.808  68.011  1.00  0.00           O  
ATOM    506  CB  THR B  39      38.264  48.358  65.730  1.00  0.00           C  
ATOM    507  CG2 THR B  39      37.449  49.642  65.756  1.00  0.00           C  
ATOM    508  OG1 THR B  39      38.407  47.914  64.374  1.00  0.00           O  
ATOM    509  H   THR B  39      39.870  46.488  66.143  1.00  0.00           H  
ATOM    510  HA  THR B  39      40.230  49.243  65.689  1.00  0.00           H  
ATOM    511  HB  THR B  39      37.738  47.590  66.296  1.00  0.00           H  
ATOM    512  HG1 THR B  39      39.140  47.297  64.316  1.00  0.00           H  
ATOM    513 1HG2 THR B  39      36.469  49.460  65.316  1.00  0.00           H  
ATOM    514 2HG2 THR B  39      37.329  49.976  66.786  1.00  0.00           H  
ATOM    515 3HG2 THR B  39      37.965  50.412  65.183  1.00  0.00           H  
ATOM    516  N   HIS B  40      40.567  49.589  68.360  1.00  0.00           N  
ATOM    517  CA  HIS B  40      40.631  50.197  69.690  1.00  0.00           C  
ATOM    518  C   HIS B  40      39.775  49.580  70.808  1.00  0.00           C  
ATOM    519  O   HIS B  40      39.903  49.948  71.978  1.00  0.00           O  
ATOM    520  CB  HIS B  40      40.260  51.678  69.568  1.00  0.00           C  
ATOM    521  CG  HIS B  40      41.146  52.445  68.637  1.00  0.00           C  
ATOM    522  CD2 HIS B  40      40.903  52.992  67.423  1.00  0.00           C  
ATOM    523  ND1 HIS B  40      42.465  52.725  68.927  1.00  0.00           N  
ATOM    524  CE1 HIS B  40      42.996  53.411  67.929  1.00  0.00           C  
ATOM    525  NE2 HIS B  40      42.069  53.586  67.005  1.00  0.00           N  
ATOM    526  H   HIS B  40      41.420  49.186  67.974  1.00  0.00           H  
ATOM    527  HA  HIS B  40      41.646  50.114  70.079  1.00  0.00           H  
ATOM    528 1HB  HIS B  40      39.233  51.768  69.214  1.00  0.00           H  
ATOM    529 2HB  HIS B  40      40.309  52.147  70.550  1.00  0.00           H  
ATOM    530  HD1 HIS B  40      42.979  52.396  69.720  1.00  0.00           H  
ATOM    531  HD2 HIS B  40      40.015  53.030  66.792  1.00  0.00           H  
ATOM    532  HE1 HIS B  40      44.037  53.729  67.966  1.00  0.00           H  
ATOM    533  N   ALA B  41      38.992  48.560  70.476  1.00  0.00           N  
ATOM    534  CA  ALA B  41      38.335  47.643  71.383  1.00  0.00           C  
ATOM    535  C   ALA B  41      39.330  46.839  72.219  1.00  0.00           C  
ATOM    536  O   ALA B  41      40.006  45.937  71.737  1.00  0.00           O  
ATOM    537  CB  ALA B  41      37.423  46.756  70.532  1.00  0.00           C  
ATOM    538  H   ALA B  41      38.907  48.352  69.492  1.00  0.00           H  
ATOM    539  HA  ALA B  41      37.733  48.228  72.078  1.00  0.00           H  
ATOM    540 1HB  ALA B  41      36.976  45.980  71.152  1.00  0.00           H  
ATOM    541 2HB  ALA B  41      36.636  47.358  70.077  1.00  0.00           H  
ATOM    542 3HB  ALA B  41      38.008  46.291  69.740  1.00  0.00           H  
ATOM    543  N   ASN B  42      39.490  47.260  73.473  1.00  0.00           N  
ATOM    544  CA  ASN B  42      40.579  46.863  74.364  1.00  0.00           C  
ATOM    545  C   ASN B  42      42.005  47.064  73.860  1.00  0.00           C  
ATOM    546  O   ASN B  42      42.894  46.888  74.687  1.00  0.00           O  
ATOM    547  CB  ASN B  42      40.316  45.444  74.915  1.00  0.00           C  
ATOM    548  CG  ASN B  42      39.359  45.427  76.094  1.00  0.00           C  
ATOM    549  ND2 ASN B  42      39.571  44.523  77.023  1.00  0.00           N  
ATOM    550  OD1 ASN B  42      38.432  46.215  76.220  1.00  0.00           O  
ATOM    551  H   ASN B  42      38.893  48.006  73.792  1.00  0.00           H  
ATOM    552  HA  ASN B  42      40.536  47.482  75.262  1.00  0.00           H  
ATOM    553 1HB  ASN B  42      39.929  44.792  74.133  1.00  0.00           H  
ATOM    554 2HB  ASN B  42      41.253  45.007  75.257  1.00  0.00           H  
ATOM    555 1HD2 ASN B  42      40.343  43.887  76.932  1.00  0.00           H  
ATOM    556 2HD2 ASN B  42      38.919  44.473  77.780  1.00  0.00           H  
ATOM    557  N   CYS B  43      42.215  47.520  72.616  1.00  0.00           N  
ATOM    558  CA  CYS B  43      43.537  47.789  72.044  1.00  0.00           C  
ATOM    559  C   CYS B  43      44.511  48.328  73.093  1.00  0.00           C  
ATOM    560  O   CYS B  43      45.478  47.697  73.519  1.00  0.00           O  
ATOM    561  CB  CYS B  43      43.458  48.694  70.821  1.00  0.00           C  
ATOM    562  SG  CYS B  43      44.903  48.901  69.742  1.00  0.00           S  
ATOM    563  H   CYS B  43      41.440  47.425  71.974  1.00  0.00           H  
ATOM    564  HA  CYS B  43      43.941  46.855  71.652  1.00  0.00           H  
ATOM    565 1HB  CYS B  43      42.678  48.284  70.179  1.00  0.00           H  
ATOM    566 2HB  CYS B  43      43.168  49.698  71.131  1.00  0.00           H  
ATOM    567  N   THR B  44      44.158  49.480  73.626  1.00  0.00           N  
ATOM    568  CA  THR B  44      44.819  50.027  74.788  1.00  0.00           C  
ATOM    569  C   THR B  44      43.905  51.087  75.369  1.00  0.00           C  
ATOM    570  O   THR B  44      42.688  51.060  75.185  1.00  0.00           O  
ATOM    571  CB  THR B  44      46.242  50.529  74.389  1.00  0.00           C  
ATOM    572  CG2 THR B  44      46.266  51.595  73.287  1.00  0.00           C  
ATOM    573  OG1 THR B  44      47.001  51.042  75.475  1.00  0.00           O  
ATOM    574  H   THR B  44      43.297  49.914  73.320  1.00  0.00           H  
ATOM    575  HA  THR B  44      44.973  49.224  75.509  1.00  0.00           H  
ATOM    576  HB  THR B  44      46.808  49.677  74.012  1.00  0.00           H  
ATOM    577  HG1 THR B  44      47.871  50.631  75.395  1.00  0.00           H  
ATOM    578 1HG2 THR B  44      47.296  51.892  73.084  1.00  0.00           H  
ATOM    579 2HG2 THR B  44      45.849  51.183  72.369  1.00  0.00           H  
ATOM    580 3HG2 THR B  44      45.688  52.466  73.581  1.00  0.00           H  
ATOM    581  N   ASN B  45      44.483  52.049  76.065  1.00  0.00           N  
ATOM    582  CA  ASN B  45      43.831  53.308  76.303  1.00  0.00           C  
ATOM    583  C   ASN B  45      43.176  53.903  75.044  1.00  0.00           C  
ATOM    584  O   ASN B  45      43.851  54.338  74.112  1.00  0.00           O  
ATOM    585  CB  ASN B  45      44.804  54.264  77.017  1.00  0.00           C  
ATOM    586  CG  ASN B  45      45.801  54.971  76.115  1.00  0.00           C  
ATOM    587  ND2 ASN B  45      46.820  54.294  75.632  1.00  0.00           N  
ATOM    588  OD1 ASN B  45      45.666  56.157  75.835  1.00  0.00           O  
ATOM    589  H   ASN B  45      45.480  51.972  76.204  1.00  0.00           H  
ATOM    590  HA  ASN B  45      43.016  53.147  77.011  1.00  0.00           H  
ATOM    591 1HB  ASN B  45      44.206  55.038  77.488  1.00  0.00           H  
ATOM    592 2HB  ASN B  45      45.345  53.722  77.793  1.00  0.00           H  
ATOM    593 1HD2 ASN B  45      46.920  53.305  75.796  1.00  0.00           H  
ATOM    594 2HD2 ASN B  45      47.407  54.772  74.976  1.00  0.00           H  
ATOM    595  N   GLN B  46      41.849  53.985  75.071  1.00  0.00           N  
ATOM    596  CA  GLN B  46      41.053  54.871  74.226  1.00  0.00           C  
ATOM    597  C   GLN B  46      41.267  56.336  74.646  1.00  0.00           C  
ATOM    598  O   GLN B  46      40.358  57.018  75.107  1.00  0.00           O  
ATOM    599  CB  GLN B  46      39.569  54.503  74.308  1.00  0.00           C  
ATOM    600  CG  GLN B  46      39.239  53.124  73.762  1.00  0.00           C  
ATOM    601  CD  GLN B  46      37.763  52.793  73.880  1.00  0.00           C  
ATOM    602  NE2 GLN B  46      37.390  51.594  73.447  1.00  0.00           N  
ATOM    603  OE1 GLN B  46      36.966  53.606  74.357  1.00  0.00           O  
ATOM    604  H   GLN B  46      41.369  53.486  75.801  1.00  0.00           H  
ATOM    605  HA  GLN B  46      41.383  54.754  73.194  1.00  0.00           H  
ATOM    606 1HB  GLN B  46      39.241  54.541  75.347  1.00  0.00           H  
ATOM    607 2HB  GLN B  46      38.982  55.234  73.752  1.00  0.00           H  
ATOM    608 1HG  GLN B  46      39.514  53.086  72.708  1.00  0.00           H  
ATOM    609 2HG  GLN B  46      39.803  52.378  74.323  1.00  0.00           H  
ATOM    610 1HE2 GLN B  46      36.429  51.319  73.500  1.00  0.00           H  
ATOM    611 2HE2 GLN B  46      38.069  50.965  73.068  1.00  0.00           H  
ATOM    612  N   ALA B  47      42.518  56.785  74.545  1.00  0.00           N  
ATOM    613  CA  ALA B  47      43.002  58.127  74.831  1.00  0.00           C  
ATOM    614  C   ALA B  47      42.985  58.593  76.298  1.00  0.00           C  
ATOM    615  O   ALA B  47      42.359  59.599  76.637  1.00  0.00           O  
ATOM    616  CB  ALA B  47      42.387  59.129  73.840  1.00  0.00           C  
ATOM    617  H   ALA B  47      43.197  56.120  74.185  1.00  0.00           H  
ATOM    618  HA  ALA B  47      44.055  58.173  74.555  1.00  0.00           H  
ATOM    619 1HB  ALA B  47      42.869  60.100  73.948  1.00  0.00           H  
ATOM    620 2HB  ALA B  47      42.525  58.775  72.818  1.00  0.00           H  
ATOM    621 3HB  ALA B  47      41.321  59.247  74.039  1.00  0.00           H  
ATOM    622  N   THR B  48      43.815  57.985  77.157  1.00  0.00           N  
ATOM    623  CA  THR B  48      44.208  58.568  78.465  1.00  0.00           C  
ATOM    624  C   THR B  48      45.142  59.777  78.357  1.00  0.00           C  
ATOM    625  O   THR B  48      46.128  59.900  79.081  1.00  0.00           O  
ATOM    626  CB  THR B  48      44.745  57.518  79.462  1.00  0.00           C  
ATOM    627  CG2 THR B  48      43.639  56.585  79.946  1.00  0.00           C  
ATOM    628  OG1 THR B  48      45.762  56.743  78.881  1.00  0.00           O  
ATOM    629  H   THR B  48      44.358  57.197  76.818  1.00  0.00           H  
ATOM    630  HA  THR B  48      43.309  58.922  78.970  1.00  0.00           H  
ATOM    631  HB  THR B  48      45.149  58.023  80.339  1.00  0.00           H  
ATOM    632  HG1 THR B  48      46.558  57.281  78.861  1.00  0.00           H  
ATOM    633 1HG2 THR B  48      43.105  56.147  79.106  1.00  0.00           H  
ATOM    634 2HG2 THR B  48      44.067  55.793  80.557  1.00  0.00           H  
ATOM    635 3HG2 THR B  48      42.927  57.146  80.548  1.00  0.00           H  
ATOM    636  N   ARG B  49      44.885  60.644  77.373  1.00  0.00           N  
ATOM    637  CA  ARG B  49      45.703  61.780  76.953  1.00  0.00           C  
ATOM    638  C   ARG B  49      47.245  61.507  76.780  1.00  0.00           C  
ATOM    639  O   ARG B  49      48.017  62.407  77.085  1.00  0.00           O  
ATOM    640  CB  ARG B  49      45.514  62.904  77.961  1.00  0.00           C  
ATOM    641  CG  ARG B  49      44.092  63.430  78.074  1.00  0.00           C  
ATOM    642  CD  ARG B  49      44.003  64.576  79.016  1.00  0.00           C  
ATOM    643  NE  ARG B  49      42.644  65.078  79.132  1.00  0.00           N  
ATOM    644  CZ  ARG B  49      42.262  66.066  79.964  1.00  0.00           C  
ATOM    645  NH1 ARG B  49      43.146  66.647  80.744  1.00  0.00           N1+
ATOM    646  NH2 ARG B  49      40.998  66.452  79.996  1.00  0.00           N  
ATOM    647  H   ARG B  49      43.995  60.517  76.895  1.00  0.00           H  
ATOM    648  HA  ARG B  49      45.363  62.108  75.970  1.00  0.00           H  
ATOM    649 1HB  ARG B  49      45.818  62.562  78.949  1.00  0.00           H  
ATOM    650 2HB  ARG B  49      46.156  63.744  77.694  1.00  0.00           H  
ATOM    651 1HG  ARG B  49      43.749  63.764  77.095  1.00  0.00           H  
ATOM    652 2HG  ARG B  49      43.438  62.636  78.437  1.00  0.00           H  
ATOM    653 1HD  ARG B  49      44.336  64.261  80.004  1.00  0.00           H  
ATOM    654 2HD  ARG B  49      44.637  65.388  78.661  1.00  0.00           H  
ATOM    655  HE  ARG B  49      41.935  64.655  78.547  1.00  0.00           H  
ATOM    656 1HH1 ARG B  49      44.112  66.352  80.720  1.00  0.00           H  
ATOM    657 2HH1 ARG B  49      42.860  67.388  81.368  1.00  0.00           H  
ATOM    658 1HH2 ARG B  49      40.318  66.005  79.396  1.00  0.00           H  
ATOM    659 2HH2 ARG B  49      40.712  67.192  80.619  1.00  0.00           H  
ATOM    660  N   PRO B  50      47.703  60.357  76.244  1.00  0.00           N  
ATOM    661  CA  PRO B  50      49.047  60.294  75.644  1.00  0.00           C  
ATOM    662  C   PRO B  50      49.087  60.867  74.205  1.00  0.00           C  
ATOM    663  O   PRO B  50      50.175  61.024  73.651  1.00  0.00           O  
ATOM    664  CB  PRO B  50      49.404  58.812  75.643  1.00  0.00           C  
ATOM    665  CG  PRO B  50      48.065  58.136  75.363  1.00  0.00           C  
ATOM    666  CD  PRO B  50      47.058  59.061  76.040  1.00  0.00           C  
ATOM    667  HA  PRO B  50      49.755  60.845  76.281  1.00  0.00           H  
ATOM    668 1HB  PRO B  50      49.764  58.519  76.628  1.00  0.00           H  
ATOM    669 2HB  PRO B  50      48.507  58.210  75.434  1.00  0.00           H  
ATOM    670 1HG  PRO B  50      48.057  57.146  75.789  1.00  0.00           H  
ATOM    671 2HG  PRO B  50      47.249  58.698  75.842  1.00  0.00           H  
ATOM    672 1HD  PRO B  50      46.820  58.620  77.004  1.00  0.00           H  
ATOM    673 2HD  PRO B  50      47.494  60.065  76.144  1.00  0.00           H  
ATOM    674  N   PRO B  51      47.933  61.130  73.549  1.00  0.00           N  
ATOM    675  CA  PRO B  51      47.471  60.450  72.320  1.00  0.00           C  
ATOM    676  C   PRO B  51      48.560  59.752  71.471  1.00  0.00           C  
ATOM    677  O   PRO B  51      48.852  60.114  70.355  1.00  0.00           O  
ATOM    678  CB  PRO B  51      46.841  61.610  71.544  1.00  0.00           C  
ATOM    679  CG  PRO B  51      46.457  62.591  72.600  1.00  0.00           C  
ATOM    680  CD  PRO B  51      47.558  62.489  73.622  1.00  0.00           C  
ATOM    681  HA  PRO B  51      46.724  59.688  72.588  1.00  0.00           H  
ATOM    682 1HB  PRO B  51      47.565  62.019  70.825  1.00  0.00           H  
ATOM    683 2HB  PRO B  51      45.979  61.251  70.963  1.00  0.00           H  
ATOM    684 1HG  PRO B  51      46.372  63.599  72.169  1.00  0.00           H  
ATOM    685 2HG  PRO B  51      45.470  62.337  73.013  1.00  0.00           H  
ATOM    686 1HD  PRO B  51      48.385  63.157  73.339  1.00  0.00           H  
ATOM    687 2HD  PRO B  51      47.164  62.757  74.613  1.00  0.00           H  
ATOM    688  N   GLY B  52      49.151  58.682  72.036  1.00  0.00           N  
ATOM    689  CA  GLY B  52      49.561  57.562  71.207  1.00  0.00           C  
ATOM    690  C   GLY B  52      48.335  57.029  70.466  1.00  0.00           C  
ATOM    691  O   GLY B  52      47.261  56.951  71.053  1.00  0.00           O  
ATOM    692  H   GLY B  52      48.946  58.444  72.991  1.00  0.00           H  
ATOM    693 1HA  GLY B  52      50.330  57.889  70.507  1.00  0.00           H  
ATOM    694 2HA  GLY B  52      50.005  56.789  71.833  1.00  0.00           H  
ATOM    695  N   GLY B  53      48.481  56.674  69.191  1.00  0.00           N  
ATOM    696  CA  GLY B  53      47.465  55.876  68.486  1.00  0.00           C  
ATOM    697  C   GLY B  53      47.691  54.380  68.627  1.00  0.00           C  
ATOM    698  O   GLY B  53      46.808  53.587  68.319  1.00  0.00           O  
ATOM    699  H   GLY B  53      49.371  56.810  68.740  1.00  0.00           H  
ATOM    700 1HA  GLY B  53      46.477  56.122  68.874  1.00  0.00           H  
ATOM    701 2HA  GLY B  53      47.469  56.135  67.428  1.00  0.00           H  
ATOM    702  N   CYS B  54      48.869  54.032  69.138  1.00  0.00           N  
ATOM    703  CA  CYS B  54      49.422  52.698  69.182  1.00  0.00           C  
ATOM    704  C   CYS B  54      49.868  52.385  70.605  1.00  0.00           C  
ATOM    705  O   CYS B  54      49.885  53.265  71.480  1.00  0.00           O  
ATOM    706  CB  CYS B  54      50.614  52.602  68.223  1.00  0.00           C  
ATOM    707  SG  CYS B  54      50.633  53.669  66.770  1.00  0.00           S  
ATOM    708  H   CYS B  54      49.461  54.754  69.501  1.00  0.00           H  
ATOM    709  HA  CYS B  54      48.649  51.993  68.876  1.00  0.00           H  
ATOM    710 1HB  CYS B  54      51.533  52.778  68.786  1.00  0.00           H  
ATOM    711 2HB  CYS B  54      50.666  51.596  67.807  1.00  0.00           H  
ATOM    712  N   HIS B  55      50.305  51.155  70.807  1.00  0.00           N  
ATOM    713  CA  HIS B  55      51.084  50.732  71.958  1.00  0.00           C  
ATOM    714  C   HIS B  55      52.584  51.035  71.754  1.00  0.00           C  
ATOM    715  O   HIS B  55      52.969  51.938  71.012  1.00  0.00           O  
ATOM    716  CB  HIS B  55      50.770  49.234  72.168  1.00  0.00           C  
ATOM    717  CG  HIS B  55      50.744  48.801  73.612  1.00  0.00           C  
ATOM    718  CD2 HIS B  55      49.902  47.863  74.134  1.00  0.00           C  
ATOM    719  ND1 HIS B  55      51.534  49.318  74.642  1.00  0.00           N  
ATOM    720  CE1 HIS B  55      51.163  48.664  75.754  1.00  0.00           C  
ATOM    721  NE2 HIS B  55      50.185  47.784  75.479  1.00  0.00           N  
ATOM    722  H   HIS B  55      50.267  50.498  70.020  1.00  0.00           H  
ATOM    723  HA  HIS B  55      50.755  51.279  72.841  1.00  0.00           H  
ATOM    724 1HB  HIS B  55      49.779  49.014  71.762  1.00  0.00           H  
ATOM    725 2HB  HIS B  55      51.492  48.630  71.620  1.00  0.00           H  
ATOM    726  HD2 HIS B  55      49.158  47.295  73.581  1.00  0.00           H  
ATOM    727  HE1 HIS B  55      51.601  48.815  76.731  1.00  0.00           H  
ATOM    728  HE2 HIS B  55      49.762  47.147  76.137  1.00  0.00           H  
ATOM    729  N   THR B  56      53.449  50.312  72.462  1.00  0.00           N  
ATOM    730  CA  THR B  56      54.827  50.737  72.753  1.00  0.00           C  
ATOM    731  C   THR B  56      55.941  50.142  71.872  1.00  0.00           C  
ATOM    732  O   THR B  56      57.108  50.431  72.125  1.00  0.00           O  
ATOM    733  CB  THR B  56      55.158  50.426  74.224  1.00  0.00           C  
ATOM    734  CG2 THR B  56      54.206  51.165  75.152  1.00  0.00           C  
ATOM    735  OG1 THR B  56      55.046  49.016  74.454  1.00  0.00           O  
ATOM    736  H   THR B  56      53.062  49.567  73.027  1.00  0.00           H  
ATOM    737  HA  THR B  56      54.898  51.813  72.589  1.00  0.00           H  
ATOM    738  HB  THR B  56      56.181  50.736  74.440  1.00  0.00           H  
ATOM    739  HG1 THR B  56      54.122  48.783  74.570  1.00  0.00           H  
ATOM    740 1HG2 THR B  56      54.456  50.933  76.188  1.00  0.00           H  
ATOM    741 2HG2 THR B  56      54.297  52.238  74.988  1.00  0.00           H  
ATOM    742 3HG2 THR B  56      53.183  50.852  74.948  1.00  0.00           H  
ATOM    743  N   ASP B  57      55.614  49.344  70.848  1.00  0.00           N  
ATOM    744  CA  ASP B  57      56.560  48.878  69.807  1.00  0.00           C  
ATOM    745  C   ASP B  57      56.008  49.183  68.406  1.00  0.00           C  
ATOM    746  O   ASP B  57      56.092  48.414  67.442  1.00  0.00           O  
ATOM    747  CB  ASP B  57      56.825  47.376  69.943  1.00  0.00           C  
ATOM    748  CG  ASP B  57      58.038  46.914  69.146  1.00  0.00           C  
ATOM    749  OD1 ASP B  57      58.913  47.715  68.916  1.00  0.00           O  
ATOM    750  OD2 ASP B  57      58.078  45.765  68.777  1.00  0.00           O1-
ATOM    751  H   ASP B  57      54.634  49.151  70.700  1.00  0.00           H  
ATOM    752  HA  ASP B  57      57.505  49.407  69.936  1.00  0.00           H  
ATOM    753 1HB  ASP B  57      56.980  47.127  70.992  1.00  0.00           H  
ATOM    754 2HB  ASP B  57      55.951  46.820  69.601  1.00  0.00           H  
ATOM    755  N   GLU B  58      55.374  50.343  68.300  1.00  0.00           N  
ATOM    756  CA  GLU B  58      54.655  50.779  67.120  1.00  0.00           C  
ATOM    757  C   GLU B  58      54.946  52.249  66.866  1.00  0.00           C  
ATOM    758  O   GLU B  58      54.753  53.118  67.724  1.00  0.00           O  
ATOM    759  CB  GLU B  58      53.150  50.555  67.285  1.00  0.00           C  
ATOM    760  CG  GLU B  58      52.743  49.095  67.424  1.00  0.00           C  
ATOM    761  CD  GLU B  58      51.260  48.913  67.580  1.00  0.00           C  
ATOM    762  OE1 GLU B  58      50.726  49.364  68.567  1.00  0.00           O  
ATOM    763  OE2 GLU B  58      50.658  48.323  66.714  1.00  0.00           O1-
ATOM    764  H   GLU B  58      55.312  50.933  69.120  1.00  0.00           H  
ATOM    765  HA  GLU B  58      55.000  50.192  66.268  1.00  0.00           H  
ATOM    766 1HB  GLU B  58      52.798  51.085  68.171  1.00  0.00           H  
ATOM    767 2HB  GLU B  58      52.624  50.970  66.426  1.00  0.00           H  
ATOM    768 1HG  GLU B  58      53.072  48.552  66.537  1.00  0.00           H  
ATOM    769 2HG  GLU B  58      53.251  48.667  68.286  1.00  0.00           H  
ATOM    770  N   PHE B  59      55.419  52.540  65.657  1.00  0.00           N  
ATOM    771  CA  PHE B  59      55.320  53.689  64.996  1.00  0.00           C  
ATOM    772  C   PHE B  59      54.142  54.450  64.877  1.00  0.00           C  
ATOM    773  O   PHE B  59      53.431  53.867  64.061  1.00  0.00           O  
ATOM    774  CB  PHE B  59      56.488  54.049  64.034  1.00  0.00           C  
ATOM    775  CG  PHE B  59      56.703  55.500  63.632  1.00  0.00           C  
ATOM    776  CD1 PHE B  59      57.219  56.429  64.559  1.00  0.00           C  
ATOM    777  CD2 PHE B  59      56.396  55.921  62.327  1.00  0.00           C  
ATOM    778  CE1 PHE B  59      57.408  57.772  64.180  1.00  0.00           C  
ATOM    779  CE2 PHE B  59      56.593  57.261  61.947  1.00  0.00           C  
ATOM    780  CZ  PHE B  59      57.085  58.188  62.878  1.00  0.00           C  
ATOM    781  H   PHE B  59      55.436  51.817  64.943  1.00  0.00           H  
ATOM    782  HA  PHE B  59      55.965  54.423  65.480  1.00  0.00           H  
ATOM    783 1HB  PHE B  59      57.451  53.624  64.314  1.00  0.00           H  
ATOM    784 2HB  PHE B  59      56.280  53.648  63.043  1.00  0.00           H  
ATOM    785  HD1 PHE B  59      57.484  56.112  65.557  1.00  0.00           H  
ATOM    786  HD2 PHE B  59      56.003  55.213  61.610  1.00  0.00           H  
ATOM    787  HE1 PHE B  59      57.798  58.488  64.890  1.00  0.00           H  
ATOM    788  HE2 PHE B  59      56.338  57.583  60.944  1.00  0.00           H  
ATOM    789  HZ  PHE B  59      57.207  59.225  62.588  1.00  0.00           H  
ATOM    790  N   GLN B  60      53.775  55.585  65.470  1.00  0.00           N  
ATOM    791  CA  GLN B  60      52.729  56.397  64.868  1.00  0.00           C  
ATOM    792  C   GLN B  60      53.233  57.088  63.612  1.00  0.00           C  
ATOM    793  O   GLN B  60      53.980  58.063  63.721  1.00  0.00           O  
ATOM    794  CB  GLN B  60      52.213  57.436  65.868  1.00  0.00           C  
ATOM    795  CG  GLN B  60      50.951  58.155  65.422  1.00  0.00           C  
ATOM    796  CD  GLN B  60      50.450  59.142  66.459  1.00  0.00           C  
ATOM    797  NE2 GLN B  60      49.137  59.182  66.652  1.00  0.00           N  
ATOM    798  OE1 GLN B  60      51.237  59.863  67.081  1.00  0.00           O  
ATOM    799  H   GLN B  60      54.376  55.987  66.173  1.00  0.00           H  
ATOM    800  HA  GLN B  60      51.903  55.744  64.588  1.00  0.00           H  
ATOM    801 1HB  GLN B  60      52.005  56.952  66.822  1.00  0.00           H  
ATOM    802 2HB  GLN B  60      52.984  58.186  66.043  1.00  0.00           H  
ATOM    803 1HG  GLN B  60      51.163  58.703  64.503  1.00  0.00           H  
ATOM    804 2HG  GLN B  60      50.168  57.418  65.245  1.00  0.00           H  
ATOM    805 1HE2 GLN B  60      48.748  59.813  67.324  1.00  0.00           H  
ATOM    806 2HE2 GLN B  60      48.536  58.579  66.126  1.00  0.00           H  
ATOM    807  N   CYS B  61      52.715  56.693  62.459  1.00  0.00           N  
ATOM    808  CA  CYS B  61      52.608  57.635  61.363  1.00  0.00           C  
ATOM    809  C   CYS B  61      51.440  58.591  61.639  1.00  0.00           C  
ATOM    810  O   CYS B  61      50.295  58.220  61.937  1.00  0.00           O  
ATOM    811  CB  CYS B  61      52.572  56.904  60.039  1.00  0.00           C  
ATOM    812  SG  CYS B  61      54.142  56.075  59.756  1.00  0.00           S  
ATOM    813  H   CYS B  61      52.111  55.877  62.408  1.00  0.00           H  
ATOM    814  HA  CYS B  61      53.539  58.197  61.298  1.00  0.00           H  
ATOM    815 1HB  CYS B  61      51.758  56.182  60.018  1.00  0.00           H  
ATOM    816 2HB  CYS B  61      52.383  57.616  59.235  1.00  0.00           H  
ATOM    817  N   ARG B  62      51.828  59.862  61.770  1.00  0.00           N  
ATOM    818  CA  ARG B  62      51.103  60.860  62.564  1.00  0.00           C  
ATOM    819  C   ARG B  62      50.059  61.657  61.786  1.00  0.00           C  
ATOM    820  O   ARG B  62      49.260  62.332  62.419  1.00  0.00           O  
ATOM    821  CB  ARG B  62      52.089  61.838  63.184  1.00  0.00           C  
ATOM    822  CG  ARG B  62      53.035  61.231  64.208  1.00  0.00           C  
ATOM    823  CD  ARG B  62      53.965  62.246  64.767  1.00  0.00           C  
ATOM    824  NE  ARG B  62      54.873  61.669  65.746  1.00  0.00           N  
ATOM    825  CZ  ARG B  62      55.819  62.359  66.411  1.00  0.00           C  
ATOM    826  NH1 ARG B  62      55.969  63.646  66.193  1.00  0.00           N1+
ATOM    827  NH2 ARG B  62      56.597  61.742  67.284  1.00  0.00           N  
ATOM    828  H   ARG B  62      52.774  60.068  61.476  1.00  0.00           H  
ATOM    829  HA  ARG B  62      50.566  60.345  63.361  1.00  0.00           H  
ATOM    830 1HB  ARG B  62      52.698  62.287  62.399  1.00  0.00           H  
ATOM    831 2HB  ARG B  62      51.544  62.644  63.675  1.00  0.00           H  
ATOM    832 1HG  ARG B  62      52.458  60.807  65.029  1.00  0.00           H  
ATOM    833 2HG  ARG B  62      53.627  60.446  63.737  1.00  0.00           H  
ATOM    834 1HD  ARG B  62      54.560  62.676  63.962  1.00  0.00           H  
ATOM    835 2HD  ARG B  62      53.393  63.034  65.255  1.00  0.00           H  
ATOM    836  HE  ARG B  62      54.788  60.680  65.940  1.00  0.00           H  
ATOM    837 1HH1 ARG B  62      55.375  64.118  65.527  1.00  0.00           H  
ATOM    838 2HH1 ARG B  62      56.678  64.164  66.692  1.00  0.00           H  
ATOM    839 1HH2 ARG B  62      56.481  60.751  67.451  1.00  0.00           H  
ATOM    840 2HH2 ARG B  62      57.305  62.259  67.782  1.00  0.00           H  
ATOM    841  N   LEU B  63      50.079  61.547  60.455  1.00  0.00           N  
ATOM    842  CA  LEU B  63      49.209  62.310  59.560  1.00  0.00           C  
ATOM    843  C   LEU B  63      48.227  61.438  58.770  1.00  0.00           C  
ATOM    844  O   LEU B  63      47.102  61.859  58.513  1.00  0.00           O  
ATOM    845  CB  LEU B  63      50.067  63.119  58.578  1.00  0.00           C  
ATOM    846  CG  LEU B  63      51.002  64.156  59.213  1.00  0.00           C  
ATOM    847  CD1 LEU B  63      51.854  64.801  58.127  1.00  0.00           C  
ATOM    848  CD2 LEU B  63      50.177  65.198  59.953  1.00  0.00           C  
ATOM    849  H   LEU B  63      50.784  60.965  60.028  1.00  0.00           H  
ATOM    850  HA  LEU B  63      48.611  62.995  60.159  1.00  0.00           H  
ATOM    851 1HB  LEU B  63      50.680  62.427  58.003  1.00  0.00           H  
ATOM    852 2HB  LEU B  63      49.406  63.645  57.890  1.00  0.00           H  
ATOM    853  HG  LEU B  63      51.674  63.661  59.913  1.00  0.00           H  
ATOM    854 1HD1 LEU B  63      52.519  65.539  58.579  1.00  0.00           H  
ATOM    855 2HD1 LEU B  63      52.448  64.037  57.628  1.00  0.00           H  
ATOM    856 3HD1 LEU B  63      51.207  65.293  57.401  1.00  0.00           H  
ATOM    857 1HD2 LEU B  63      50.842  65.936  60.404  1.00  0.00           H  
ATOM    858 2HD2 LEU B  63      49.505  65.696  59.252  1.00  0.00           H  
ATOM    859 3HD2 LEU B  63      49.592  64.712  60.734  1.00  0.00           H  
ATOM    860  N   ASP B  64      48.616  60.197  58.475  1.00  0.00           N  
ATOM    861  CA  ASP B  64      47.673  59.111  58.215  1.00  0.00           C  
ATOM    862  C   ASP B  64      46.979  58.599  59.488  1.00  0.00           C  
ATOM    863  O   ASP B  64      45.870  58.069  59.404  1.00  0.00           O  
ATOM    864  CB  ASP B  64      48.394  57.950  57.527  1.00  0.00           C  
ATOM    865  CG  ASP B  64      47.460  57.085  56.691  1.00  0.00           C  
ATOM    866  OD1 ASP B  64      46.796  57.618  55.835  1.00  0.00           O  
ATOM    867  OD2 ASP B  64      47.421  55.899  56.917  1.00  0.00           O1-
ATOM    868  H   ASP B  64      49.568  59.915  58.672  1.00  0.00           H  
ATOM    869  HA  ASP B  64      46.890  59.484  57.554  1.00  0.00           H  
ATOM    870 1HB  ASP B  64      49.179  58.342  56.880  1.00  0.00           H  
ATOM    871 2HB  ASP B  64      48.872  57.322  58.279  1.00  0.00           H  
ATOM    872  N   GLY B  65      47.590  58.796  60.666  1.00  0.00           N  
ATOM    873  CA  GLY B  65      47.074  58.255  61.928  1.00  0.00           C  
ATOM    874  C   GLY B  65      47.294  56.750  62.039  1.00  0.00           C  
ATOM    875  O   GLY B  65      46.713  56.097  62.904  1.00  0.00           O  
ATOM    876  H   GLY B  65      48.563  59.071  60.641  1.00  0.00           H  
ATOM    877 1HA  GLY B  65      47.565  58.752  62.765  1.00  0.00           H  
ATOM    878 2HA  GLY B  65      46.009  58.469  62.007  1.00  0.00           H  
ATOM    879  N   LEU B  66      48.116  56.201  61.147  1.00  0.00           N  
ATOM    880  CA  LEU B  66      48.272  54.772  60.948  1.00  0.00           C  
ATOM    881  C   LEU B  66      49.478  54.338  61.774  1.00  0.00           C  
ATOM    882  O   LEU B  66      50.610  54.780  61.579  1.00  0.00           O  
ATOM    883  CB  LEU B  66      48.474  54.435  59.465  1.00  0.00           C  
ATOM    884  CG  LEU B  66      48.868  52.984  59.160  1.00  0.00           C  
ATOM    885  CD1 LEU B  66      47.740  52.053  59.582  1.00  0.00           C  
ATOM    886  CD2 LEU B  66      49.169  52.841  57.676  1.00  0.00           C  
ATOM    887  H   LEU B  66      48.688  56.818  60.571  1.00  0.00           H  
ATOM    888  HA  LEU B  66      47.365  54.275  61.290  1.00  0.00           H  
ATOM    889 1HB  LEU B  66      47.549  54.647  58.931  1.00  0.00           H  
ATOM    890 2HB  LEU B  66      49.256  55.082  59.065  1.00  0.00           H  
ATOM    891  HG  LEU B  66      49.754  52.719  59.737  1.00  0.00           H  
ATOM    892 1HD1 LEU B  66      48.020  51.021  59.366  1.00  0.00           H  
ATOM    893 2HD1 LEU B  66      47.559  52.162  60.652  1.00  0.00           H  
ATOM    894 3HD1 LEU B  66      46.834  52.305  59.033  1.00  0.00           H  
ATOM    895 1HD2 LEU B  66      49.450  51.810  57.459  1.00  0.00           H  
ATOM    896 2HD2 LEU B  66      48.283  53.105  57.098  1.00  0.00           H  
ATOM    897 3HD2 LEU B  66      49.990  53.505  57.405  1.00  0.00           H  
ATOM    898  N   CYS B  67      49.242  53.464  62.728  1.00  0.00           N  
ATOM    899  CA  CYS B  67      50.326  52.768  63.382  1.00  0.00           C  
ATOM    900  C   CYS B  67      50.949  51.727  62.460  1.00  0.00           C  
ATOM    901  O   CYS B  67      50.248  51.032  61.729  1.00  0.00           O  
ATOM    902  CB  CYS B  67      49.702  52.014  64.563  1.00  0.00           C  
ATOM    903  SG  CYS B  67      48.971  53.122  65.774  1.00  0.00           S  
ATOM    904  H   CYS B  67      48.295  53.169  62.909  1.00  0.00           H  
ATOM    905  HA  CYS B  67      51.092  53.496  63.650  1.00  0.00           H  
ATOM    906 1HB  CYS B  67      48.929  51.336  64.195  1.00  0.00           H  
ATOM    907 2HB  CYS B  67      50.464  51.408  65.051  1.00  0.00           H  
ATOM    908  N   ILE B  68      52.254  51.558  62.588  1.00  0.00           N  
ATOM    909  CA  ILE B  68      53.001  50.552  61.860  1.00  0.00           C  
ATOM    910  C   ILE B  68      54.084  49.995  62.784  1.00  0.00           C  
ATOM    911  O   ILE B  68      54.825  50.782  63.383  1.00  0.00           O  
ATOM    912  CB  ILE B  68      53.632  51.133  60.581  1.00  0.00           C  
ATOM    913  CG1 ILE B  68      54.189  50.009  59.703  1.00  0.00           C  
ATOM    914  CG2 ILE B  68      54.726  52.129  60.933  1.00  0.00           C  
ATOM    915  CD1 ILE B  68      53.123  49.145  59.068  1.00  0.00           C  
ATOM    916  H   ILE B  68      52.770  52.181  63.200  1.00  0.00           H  
ATOM    917  HA  ILE B  68      52.316  49.756  61.570  1.00  0.00           H  
ATOM    918  HB  ILE B  68      52.866  51.640  59.996  1.00  0.00           H  
ATOM    919 1HG1 ILE B  68      54.800  50.437  58.909  1.00  0.00           H  
ATOM    920 2HG1 ILE B  68      54.836  49.366  60.301  1.00  0.00           H  
ATOM    921 1HG2 ILE B  68      55.161  52.529  60.018  1.00  0.00           H  
ATOM    922 2HG2 ILE B  68      54.301  52.944  61.519  1.00  0.00           H  
ATOM    923 3HG2 ILE B  68      55.500  51.629  61.515  1.00  0.00           H  
ATOM    924 1HD1 ILE B  68      53.595  48.372  58.462  1.00  0.00           H  
ATOM    925 2HD1 ILE B  68      52.521  48.678  59.848  1.00  0.00           H  
ATOM    926 3HD1 ILE B  68      52.485  49.761  58.437  1.00  0.00           H  
ATOM    927  N   PRO B  69      54.196  48.663  62.944  1.00  0.00           N  
ATOM    928  CA  PRO B  69      55.165  48.069  63.853  1.00  0.00           C  
ATOM    929  C   PRO B  69      56.577  48.616  63.690  1.00  0.00           C  
ATOM    930  O   PRO B  69      57.052  48.708  62.567  1.00  0.00           O  
ATOM    931  CB  PRO B  69      55.099  46.586  63.476  1.00  0.00           C  
ATOM    932  CG  PRO B  69      53.698  46.389  63.007  1.00  0.00           C  
ATOM    933  CD  PRO B  69      53.386  47.638  62.228  1.00  0.00           C  
ATOM    934  HA  PRO B  69      54.836  48.232  64.890  1.00  0.00           H  
ATOM    935 1HB  PRO B  69      55.845  46.363  62.698  1.00  0.00           H  
ATOM    936 2HB  PRO B  69      55.349  45.964  64.348  1.00  0.00           H  
ATOM    937 1HG  PRO B  69      53.627  45.478  62.396  1.00  0.00           H  
ATOM    938 2HG  PRO B  69      53.027  46.247  63.867  1.00  0.00           H  
ATOM    939 1HD  PRO B  69      53.722  47.515  61.187  1.00  0.00           H  
ATOM    940 2HD  PRO B  69      52.304  47.833  62.265  1.00  0.00           H  
ATOM    941  N   LEU B  70      57.263  48.965  64.787  1.00  0.00           N  
ATOM    942  CA  LEU B  70      58.503  49.759  64.753  1.00  0.00           C  
ATOM    943  C   LEU B  70      59.579  49.223  63.783  1.00  0.00           C  
ATOM    944  O   LEU B  70      60.280  49.976  63.115  1.00  0.00           O  
ATOM    945  CB  LEU B  70      59.024  49.937  66.189  1.00  0.00           C  
ATOM    946  CG  LEU B  70      60.167  50.958  66.345  1.00  0.00           C  
ATOM    947  CD1 LEU B  70      59.781  52.355  65.842  1.00  0.00           C  
ATOM    948  CD2 LEU B  70      60.540  51.077  67.823  1.00  0.00           C  
ATOM    949  H   LEU B  70      56.839  48.791  65.696  1.00  0.00           H  
ATOM    950  HA  LEU B  70      58.259  50.766  64.414  1.00  0.00           H  
ATOM    951 1HB  LEU B  70      58.196  50.255  66.824  1.00  0.00           H  
ATOM    952 2HB  LEU B  70      59.382  48.973  66.550  1.00  0.00           H  
ATOM    953  HG  LEU B  70      61.043  50.615  65.794  1.00  0.00           H  
ATOM    954 1HD1 LEU B  70      60.571  53.063  66.088  1.00  0.00           H  
ATOM    955 2HD1 LEU B  70      59.663  52.339  64.761  1.00  0.00           H  
ATOM    956 3HD1 LEU B  70      58.852  52.674  66.315  1.00  0.00           H  
ATOM    957 1HD2 LEU B  70      61.366  51.775  67.947  1.00  0.00           H  
ATOM    958 2HD2 LEU B  70      59.680  51.416  68.402  1.00  0.00           H  
ATOM    959 3HD2 LEU B  70      60.846  50.099  68.200  1.00  0.00           H  
ATOM    960  N   ARG B  71      59.537  47.901  63.638  1.00  0.00           N  
ATOM    961  CA  ARG B  71      60.024  46.938  62.631  1.00  0.00           C  
ATOM    962  C   ARG B  71      59.819  47.273  61.132  1.00  0.00           C  
ATOM    963  O   ARG B  71      59.921  46.376  60.302  1.00  0.00           O  
ATOM    964  CB  ARG B  71      59.367  45.592  62.897  1.00  0.00           C  
ATOM    965  CG  ARG B  71      59.806  44.908  64.183  1.00  0.00           C  
ATOM    966  CD  ARG B  71      59.099  43.619  64.389  1.00  0.00           C  
ATOM    967  NE  ARG B  71      59.515  42.962  65.617  1.00  0.00           N  
ATOM    968  CZ  ARG B  71      58.978  41.823  66.095  1.00  0.00           C  
ATOM    969  NH1 ARG B  71      58.008  41.226  65.439  1.00  0.00           N1+
ATOM    970  NH2 ARG B  71      59.427  41.304  67.225  1.00  0.00           N  
ATOM    971  H   ARG B  71      58.880  47.511  64.294  1.00  0.00           H  
ATOM    972  HA  ARG B  71      61.105  46.845  62.735  1.00  0.00           H  
ATOM    973 1HB  ARG B  71      58.286  45.717  62.943  1.00  0.00           H  
ATOM    974 2HB  ARG B  71      59.582  44.912  62.073  1.00  0.00           H  
ATOM    975 1HG  ARG B  71      60.877  44.710  64.142  1.00  0.00           H  
ATOM    976 2HG  ARG B  71      59.589  45.558  65.032  1.00  0.00           H  
ATOM    977 1HD  ARG B  71      58.025  43.796  64.444  1.00  0.00           H  
ATOM    978 2HD  ARG B  71      59.313  42.950  63.556  1.00  0.00           H  
ATOM    979  HE  ARG B  71      60.260  43.391  66.150  1.00  0.00           H  
ATOM    980 1HH1 ARG B  71      57.664  41.623  64.576  1.00  0.00           H  
ATOM    981 2HH1 ARG B  71      57.605  40.373  65.797  1.00  0.00           H  
ATOM    982 1HH2 ARG B  71      60.174  41.761  67.729  1.00  0.00           H  
ATOM    983 2HH2 ARG B  71      59.025  40.450  67.583  1.00  0.00           H  
ATOM    984  N   TRP B  72      59.447  48.506  60.811  1.00  0.00           N  
ATOM    985  CA  TRP B  72      59.172  49.038  59.469  1.00  0.00           C  
ATOM    986  C   TRP B  72      59.846  50.415  59.253  1.00  0.00           C  
ATOM    987  O   TRP B  72      59.915  50.910  58.131  1.00  0.00           O  
ATOM    988  CB  TRP B  72      57.662  49.163  59.251  1.00  0.00           C  
ATOM    989  CG  TRP B  72      56.982  47.850  59.007  1.00  0.00           C  
ATOM    990  CD1 TRP B  72      56.255  47.129  59.906  1.00  0.00           C  
ATOM    991  CD2 TRP B  72      56.962  47.091  57.773  1.00  0.00           C  
ATOM    992  CE2 TRP B  72      56.208  45.940  58.016  1.00  0.00           C  
ATOM    993  CE3 TRP B  72      57.513  47.294  56.503  1.00  0.00           C  
ATOM    994  NE1 TRP B  72      55.786  45.979  59.321  1.00  0.00           N  
ATOM    995  CZ2 TRP B  72      55.989  44.986  57.035  1.00  0.00           C  
ATOM    996  CZ3 TRP B  72      57.293  46.338  55.518  1.00  0.00           C  
ATOM    997  CH2 TRP B  72      56.550  45.215  55.778  1.00  0.00           C  
ATOM    998  H   TRP B  72      59.293  49.127  61.587  1.00  0.00           H  
ATOM    999  HA  TRP B  72      59.576  48.344  58.732  1.00  0.00           H  
ATOM   1000 1HB  TRP B  72      57.206  49.628  60.125  1.00  0.00           H  
ATOM   1001 2HB  TRP B  72      57.471  49.813  58.397  1.00  0.00           H  
ATOM   1002  HD1 TRP B  72      56.072  47.423  60.938  1.00  0.00           H  
ATOM   1003  HE1 TRP B  72      55.224  45.275  59.777  1.00  0.00           H  
ATOM   1004  HE3 TRP B  72      58.102  48.186  56.290  1.00  0.00           H  
ATOM   1005  HZ2 TRP B  72      55.402  44.087  57.221  1.00  0.00           H  
ATOM   1006  HZ3 TRP B  72      57.727  46.504  54.531  1.00  0.00           H  
ATOM   1007  HH2 TRP B  72      56.396  44.485  54.982  1.00  0.00           H  
ATOM   1008  N   ARG B  73      60.319  51.097  60.308  1.00  0.00           N  
ATOM   1009  CA  ARG B  73      60.403  52.565  60.305  1.00  0.00           C  
ATOM   1010  C   ARG B  73      61.618  53.235  59.665  1.00  0.00           C  
ATOM   1011  O   ARG B  73      61.649  54.460  59.610  1.00  0.00           O  
ATOM   1012  CB  ARG B  73      60.321  53.056  61.743  1.00  0.00           C  
ATOM   1013  CG  ARG B  73      60.515  54.554  61.920  1.00  0.00           C  
ATOM   1014  CD  ARG B  73      60.309  54.971  63.331  1.00  0.00           C  
ATOM   1015  NE  ARG B  73      60.539  56.395  63.514  1.00  0.00           N  
ATOM   1016  CZ  ARG B  73      60.451  57.039  64.693  1.00  0.00           C  
ATOM   1017  NH1 ARG B  73      60.137  56.375  65.783  1.00  0.00           N1+
ATOM   1018  NH2 ARG B  73      60.681  58.340  64.756  1.00  0.00           N  
ATOM   1019  H   ARG B  73      60.462  50.604  61.179  1.00  0.00           H  
ATOM   1020  HA  ARG B  73      59.560  52.959  59.736  1.00  0.00           H  
ATOM   1021 1HB  ARG B  73      59.349  52.798  62.162  1.00  0.00           H  
ATOM   1022 2HB  ARG B  73      61.079  52.552  62.343  1.00  0.00           H  
ATOM   1023 1HG  ARG B  73      61.529  54.826  61.626  1.00  0.00           H  
ATOM   1024 2HG  ARG B  73      59.799  55.090  61.296  1.00  0.00           H  
ATOM   1025 1HD  ARG B  73      59.285  54.751  63.629  1.00  0.00           H  
ATOM   1026 2HD  ARG B  73      61.000  54.429  63.975  1.00  0.00           H  
ATOM   1027  HE  ARG B  73      60.783  56.941  62.697  1.00  0.00           H  
ATOM   1028 1HH1 ARG B  73      59.962  55.381  65.736  1.00  0.00           H  
ATOM   1029 2HH1 ARG B  73      60.071  56.857  66.667  1.00  0.00           H  
ATOM   1030 1HH2 ARG B  73      60.922  58.851  63.918  1.00  0.00           H  
ATOM   1031 2HH2 ARG B  73      60.614  58.822  65.639  1.00  0.00           H  
ATOM   1032  N   CYS B  74      62.598  52.478  59.202  1.00  0.00           N  
ATOM   1033  CA  CYS B  74      63.613  52.968  58.268  1.00  0.00           C  
ATOM   1034  C   CYS B  74      63.674  52.036  57.046  1.00  0.00           C  
ATOM   1035  O   CYS B  74      64.680  52.024  56.335  1.00  0.00           O  
ATOM   1036  CB  CYS B  74      64.985  53.083  58.957  1.00  0.00           C  
ATOM   1037  SG  CYS B  74      65.207  54.069  60.480  1.00  0.00           S  
ATOM   1038  H   CYS B  74      62.530  51.467  59.337  1.00  0.00           H  
ATOM   1039  HA  CYS B  74      63.334  53.973  57.950  1.00  0.00           H  
ATOM   1040 1HB  CYS B  74      65.320  52.067  59.180  1.00  0.00           H  
ATOM   1041 2HB  CYS B  74      65.697  53.542  58.274  1.00  0.00           H  
ATOM   1042  N   ASP B  75      62.658  51.187  56.829  1.00  0.00           N  
ATOM   1043  CA  ASP B  75      62.933  49.841  56.310  1.00  0.00           C  
ATOM   1044  C   ASP B  75      62.870  49.693  54.786  1.00  0.00           C  
ATOM   1045  O   ASP B  75      62.669  48.613  54.232  1.00  0.00           O  
ATOM   1046  CB  ASP B  75      62.222  48.757  57.140  1.00  0.00           C  
ATOM   1047  CG  ASP B  75      62.799  48.674  58.569  1.00  0.00           C  
ATOM   1048  OD1 ASP B  75      63.432  47.647  58.889  1.00  0.00           O  
ATOM   1049  OD2 ASP B  75      62.645  49.653  59.338  1.00  0.00           O1-
ATOM   1050  H   ASP B  75      61.801  51.276  57.366  1.00  0.00           H  
ATOM   1051  HA  ASP B  75      63.951  49.565  56.587  1.00  0.00           H  
ATOM   1052 1HB  ASP B  75      61.152  48.943  57.160  1.00  0.00           H  
ATOM   1053 2HB  ASP B  75      62.371  47.783  56.671  1.00  0.00           H  
ATOM   1054  N   GLY B  76      63.159  50.800  54.099  1.00  0.00           N  
ATOM   1055  CA  GLY B  76      63.444  50.846  52.669  1.00  0.00           C  
ATOM   1056  C   GLY B  76      62.253  50.623  51.748  1.00  0.00           C  
ATOM   1057  O   GLY B  76      62.437  50.682  50.533  1.00  0.00           O  
ATOM   1058  H   GLY B  76      63.377  51.621  54.650  1.00  0.00           H  
ATOM   1059 1HA  GLY B  76      63.873  51.816  52.414  1.00  0.00           H  
ATOM   1060 2HA  GLY B  76      64.189  50.091  52.422  1.00  0.00           H  
ATOM   1061  N   ASP B  77      61.050  50.454  52.295  1.00  0.00           N  
ATOM   1062  CA  ASP B  77      59.859  50.956  51.625  1.00  0.00           C  
ATOM   1063  C   ASP B  77      58.952  51.748  52.566  1.00  0.00           C  
ATOM   1064  O   ASP B  77      59.316  52.073  53.697  1.00  0.00           O  
ATOM   1065  CB  ASP B  77      59.071  49.795  51.013  1.00  0.00           C  
ATOM   1066  CG  ASP B  77      58.375  50.171  49.712  1.00  0.00           C  
ATOM   1067  OD1 ASP B  77      57.957  51.298  49.590  1.00  0.00           O  
ATOM   1068  OD2 ASP B  77      58.267  49.329  48.854  1.00  0.00           O1-
ATOM   1069  H   ASP B  77      60.997  50.397  53.302  1.00  0.00           H  
ATOM   1070  HA  ASP B  77      60.169  51.630  50.827  1.00  0.00           H  
ATOM   1071 1HB  ASP B  77      59.745  48.960  50.819  1.00  0.00           H  
ATOM   1072 2HB  ASP B  77      58.320  49.450  51.724  1.00  0.00           H  
ATOM   1073  N   THR B  78      57.819  52.167  52.029  1.00  0.00           N  
ATOM   1074  CA  THR B  78      57.151  53.408  52.396  1.00  0.00           C  
ATOM   1075  C   THR B  78      55.780  53.050  52.959  1.00  0.00           C  
ATOM   1076  O   THR B  78      54.750  53.312  52.334  1.00  0.00           O  
ATOM   1077  CB  THR B  78      57.010  54.365  51.198  1.00  0.00           C  
ATOM   1078  CG2 THR B  78      58.367  54.924  50.799  1.00  0.00           C  
ATOM   1079  OG1 THR B  78      56.441  53.661  50.086  1.00  0.00           O  
ATOM   1080  H   THR B  78      57.641  51.851  51.081  1.00  0.00           H  
ATOM   1081  HA  THR B  78      57.749  53.911  53.157  1.00  0.00           H  
ATOM   1082  HB  THR B  78      56.348  55.189  51.466  1.00  0.00           H  
ATOM   1083  HG1 THR B  78      57.013  52.929  49.845  1.00  0.00           H  
ATOM   1084 1HG2 THR B  78      58.248  55.598  49.951  1.00  0.00           H  
ATOM   1085 2HG2 THR B  78      58.797  55.469  51.638  1.00  0.00           H  
ATOM   1086 3HG2 THR B  78      59.030  54.105  50.520  1.00  0.00           H  
ATOM   1087  N   ASP B  79      55.774  52.306  54.069  1.00  0.00           N  
ATOM   1088  CA  ASP B  79      54.590  51.576  54.531  1.00  0.00           C  
ATOM   1089  C   ASP B  79      53.648  52.329  55.471  1.00  0.00           C  
ATOM   1090  O   ASP B  79      52.700  51.774  56.029  1.00  0.00           O  
ATOM   1091  CB  ASP B  79      55.039  50.290  55.229  1.00  0.00           C  
ATOM   1092  CG  ASP B  79      55.669  49.286  54.273  1.00  0.00           C  
ATOM   1093  OD1 ASP B  79      54.962  48.754  53.450  1.00  0.00           O  
ATOM   1094  OD2 ASP B  79      56.851  49.061  54.374  1.00  0.00           O1-
ATOM   1095  H   ASP B  79      56.610  52.275  54.644  1.00  0.00           H  
ATOM   1096  HA  ASP B  79      53.979  51.323  53.665  1.00  0.00           H  
ATOM   1097 1HB  ASP B  79      55.762  50.531  56.008  1.00  0.00           H  
ATOM   1098 2HB  ASP B  79      54.181  49.820  55.712  1.00  0.00           H  
ATOM   1099  N   CYS B  80      53.855  53.636  55.569  1.00  0.00           N  
ATOM   1100  CA  CYS B  80      52.808  54.593  55.895  1.00  0.00           C  
ATOM   1101  C   CYS B  80      52.372  55.345  54.639  1.00  0.00           C  
ATOM   1102  O   CYS B  80      53.195  55.699  53.798  1.00  0.00           O  
ATOM   1103  CB  CYS B  80      53.347  55.505  56.985  1.00  0.00           C  
ATOM   1104  SG  CYS B  80      53.614  54.598  58.518  1.00  0.00           S  
ATOM   1105  H   CYS B  80      54.731  53.990  55.199  1.00  0.00           H  
ATOM   1106  HA  CYS B  80      51.956  54.048  56.302  1.00  0.00           H  
ATOM   1107 1HB  CYS B  80      54.279  55.957  56.654  1.00  0.00           H  
ATOM   1108 2HB  CYS B  80      52.638  56.312  57.167  1.00  0.00           H  
ATOM   1109  N   MET B  81      51.076  55.633  54.492  1.00  0.00           N  
ATOM   1110  CA  MET B  81      50.578  56.234  53.245  1.00  0.00           C  
ATOM   1111  C   MET B  81      50.980  57.708  53.057  1.00  0.00           C  
ATOM   1112  O   MET B  81      50.906  58.250  51.958  1.00  0.00           O  
ATOM   1113  CB  MET B  81      49.057  56.102  53.192  1.00  0.00           C  
ATOM   1114  CG  MET B  81      48.413  56.730  51.965  1.00  0.00           C  
ATOM   1115  SD  MET B  81      48.951  55.960  50.425  1.00  0.00           S  
ATOM   1116  CE  MET B  81      48.058  54.410  50.492  1.00  0.00           C  
ATOM   1117  H   MET B  81      50.464  55.537  55.294  1.00  0.00           H  
ATOM   1118  HA  MET B  81      51.014  55.695  52.404  1.00  0.00           H  
ATOM   1119 1HB  MET B  81      48.783  55.048  53.210  1.00  0.00           H  
ATOM   1120 2HB  MET B  81      48.620  56.569  54.076  1.00  0.00           H  
ATOM   1121 1HG  MET B  81      47.330  56.639  52.036  1.00  0.00           H  
ATOM   1122 2HG  MET B  81      48.663  57.790  51.925  1.00  0.00           H  
ATOM   1123 1HE  MET B  81      48.287  53.819  49.605  1.00  0.00           H  
ATOM   1124 2HE  MET B  81      48.355  53.857  51.384  1.00  0.00           H  
ATOM   1125 3HE  MET B  81      46.986  54.609  50.529  1.00  0.00           H  
ATOM   1126  N   ASP B  82      51.444  58.324  54.140  1.00  0.00           N  
ATOM   1127  CA  ASP B  82      52.054  59.654  54.232  1.00  0.00           C  
ATOM   1128  C   ASP B  82      53.592  59.638  54.087  1.00  0.00           C  
ATOM   1129  O   ASP B  82      54.236  60.683  54.066  1.00  0.00           O  
ATOM   1130  CB  ASP B  82      51.678  60.303  55.566  1.00  0.00           C  
ATOM   1131  CG  ASP B  82      52.215  59.539  56.769  1.00  0.00           C  
ATOM   1132  OD1 ASP B  82      52.864  58.539  56.571  1.00  0.00           O  
ATOM   1133  OD2 ASP B  82      51.971  59.962  57.874  1.00  0.00           O1-
ATOM   1134  H   ASP B  82      51.382  57.807  55.012  1.00  0.00           H  
ATOM   1135  HA  ASP B  82      51.670  60.268  53.417  1.00  0.00           H  
ATOM   1136 1HB  ASP B  82      52.067  61.321  55.598  1.00  0.00           H  
ATOM   1137 2HB  ASP B  82      50.593  60.364  55.648  1.00  0.00           H  
ATOM   1138  N   SER B  83      54.211  58.456  53.963  1.00  0.00           N  
ATOM   1139  CA  SER B  83      55.667  58.200  53.937  1.00  0.00           C  
ATOM   1140  C   SER B  83      56.466  58.718  55.153  1.00  0.00           C  
ATOM   1141  O   SER B  83      57.702  58.691  55.150  1.00  0.00           O  
ATOM   1142  CB  SER B  83      56.283  58.710  52.620  1.00  0.00           C  
ATOM   1143  OG  SER B  83      56.276  60.121  52.502  1.00  0.00           O  
ATOM   1144  H   SER B  83      53.625  57.630  53.913  1.00  0.00           H  
ATOM   1145  HA  SER B  83      55.829  57.121  53.924  1.00  0.00           H  
ATOM   1146 1HB  SER B  83      57.315  58.364  52.547  1.00  0.00           H  
ATOM   1147 2HB  SER B  83      55.735  58.291  51.777  1.00  0.00           H  
ATOM   1148  HG  SER B  83      55.528  60.451  53.042  1.00  0.00           H  
ATOM   1149  N   SER B  84      55.780  59.222  56.190  1.00  0.00           N  
ATOM   1150  CA  SER B  84      56.427  59.783  57.383  1.00  0.00           C  
ATOM   1151  C   SER B  84      57.087  58.762  58.313  1.00  0.00           C  
ATOM   1152  O   SER B  84      57.787  59.139  59.258  1.00  0.00           O  
ATOM   1153  CB  SER B  84      55.403  60.572  58.176  1.00  0.00           C  
ATOM   1154  OG  SER B  84      54.520  59.716  58.848  1.00  0.00           O  
ATOM   1155  H   SER B  84      54.775  59.274  56.128  1.00  0.00           H  
ATOM   1156  HA  SER B  84      57.228  60.450  57.062  1.00  0.00           H  
ATOM   1157 1HB  SER B  84      55.913  61.210  58.896  1.00  0.00           H  
ATOM   1158 2HB  SER B  84      54.843  61.220  57.503  1.00  0.00           H  
ATOM   1159  HG  SER B  84      53.644  59.924  58.514  1.00  0.00           H  
ATOM   1160  N   ASP B  85      56.940  57.471  58.027  1.00  0.00           N  
ATOM   1161  CA  ASP B  85      57.909  56.466  58.436  1.00  0.00           C  
ATOM   1162  C   ASP B  85      59.252  56.676  57.731  1.00  0.00           C  
ATOM   1163  O   ASP B  85      60.201  57.095  58.380  1.00  0.00           O  
ATOM   1164  CB  ASP B  85      57.378  55.061  58.139  1.00  0.00           C  
ATOM   1165  CG  ASP B  85      57.066  54.846  56.664  1.00  0.00           C  
ATOM   1166  OD1 ASP B  85      56.291  55.599  56.124  1.00  0.00           O  
ATOM   1167  OD2 ASP B  85      57.607  53.930  56.091  1.00  0.00           O1-
ATOM   1168  H   ASP B  85      56.417  57.226  57.186  1.00  0.00           H  
ATOM   1169  HA  ASP B  85      58.070  56.558  59.511  1.00  0.00           H  
ATOM   1170 1HB  ASP B  85      58.114  54.320  58.452  1.00  0.00           H  
ATOM   1171 2HB  ASP B  85      56.470  54.886  58.717  1.00  0.00           H  
ATOM   1172  N   GLU B  86      59.352  56.437  56.424  1.00  0.00           N  
ATOM   1173  CA  GLU B  86      60.650  56.443  55.749  1.00  0.00           C  
ATOM   1174  C   GLU B  86      61.365  57.796  55.866  1.00  0.00           C  
ATOM   1175  O   GLU B  86      62.493  57.871  56.371  1.00  0.00           O  
ATOM   1176  CB  GLU B  86      60.472  56.080  54.273  1.00  0.00           C  
ATOM   1177  CG  GLU B  86      61.770  56.025  53.479  1.00  0.00           C  
ATOM   1178  CD  GLU B  86      61.558  55.654  52.037  1.00  0.00           C  
ATOM   1179  OE1 GLU B  86      60.836  56.349  51.364  1.00  0.00           O  
ATOM   1180  OE2 GLU B  86      62.120  54.673  51.609  1.00  0.00           O1-
ATOM   1181  H   GLU B  86      58.512  56.175  55.910  1.00  0.00           H  
ATOM   1182  HA  GLU B  86      61.289  55.696  56.222  1.00  0.00           H  
ATOM   1183 1HB  GLU B  86      59.990  55.106  54.193  1.00  0.00           H  
ATOM   1184 2HB  GLU B  86      59.818  56.810  53.795  1.00  0.00           H  
ATOM   1185 1HG  GLU B  86      62.252  57.001  53.523  1.00  0.00           H  
ATOM   1186 2HG  GLU B  86      62.437  55.300  53.942  1.00  0.00           H  
ATOM   1187  N   LYS B  87      60.707  58.883  55.443  1.00  0.00           N  
ATOM   1188  CA  LYS B  87      61.400  60.165  55.297  1.00  0.00           C  
ATOM   1189  C   LYS B  87      61.433  60.907  56.624  1.00  0.00           C  
ATOM   1190  O   LYS B  87      60.417  61.420  57.089  1.00  0.00           O  
ATOM   1191  CB  LYS B  87      60.727  61.027  54.227  1.00  0.00           C  
ATOM   1192  CG  LYS B  87      60.830  60.470  52.814  1.00  0.00           C  
ATOM   1193  CD  LYS B  87      60.144  61.383  51.809  1.00  0.00           C  
ATOM   1194  CE  LYS B  87      60.240  60.825  50.397  1.00  0.00           C  
ATOM   1195  NZ  LYS B  87      59.558  61.700  49.404  1.00  0.00           N1+
ATOM   1196  H   LYS B  87      59.750  58.779  55.111  1.00  0.00           H  
ATOM   1197  HA  LYS B  87      62.427  59.970  54.988  1.00  0.00           H  
ATOM   1198 1HB  LYS B  87      59.669  61.143  54.465  1.00  0.00           H  
ATOM   1199 2HB  LYS B  87      61.173  62.022  54.228  1.00  0.00           H  
ATOM   1200 1HG  LYS B  87      61.881  60.366  52.539  1.00  0.00           H  
ATOM   1201 2HG  LYS B  87      60.364  59.486  52.776  1.00  0.00           H  
ATOM   1202 1HD  LYS B  87      59.092  61.494  52.076  1.00  0.00           H  
ATOM   1203 2HD  LYS B  87      60.612  62.367  51.832  1.00  0.00           H  
ATOM   1204 1HE  LYS B  87      61.287  60.724  50.115  1.00  0.00           H  
ATOM   1205 2HE  LYS B  87      59.782  59.836  50.365  1.00  0.00           H  
ATOM   1206 1HZ  LYS B  87      59.644  61.295  48.483  1.00  0.00           H  
ATOM   1207 2HZ  LYS B  87      58.580  61.785  49.645  1.00  0.00           H  
ATOM   1208 3HZ  LYS B  87      59.987  62.614  49.411  1.00  0.00           H  
ATOM   1209  N   SER B  88      62.602  60.874  57.260  1.00  0.00           N  
ATOM   1210  CA  SER B  88      62.950  61.191  58.658  1.00  0.00           C  
ATOM   1211  C   SER B  88      63.987  60.196  59.209  1.00  0.00           C  
ATOM   1212  O   SER B  88      64.762  60.561  60.089  1.00  0.00           O  
ATOM   1213  CB  SER B  88      61.707  61.172  59.526  1.00  0.00           C  
ATOM   1214  OG  SER B  88      60.810  62.177  59.141  1.00  0.00           O  
ATOM   1215  H   SER B  88      63.384  60.567  56.684  1.00  0.00           H  
ATOM   1216  HA  SER B  88      63.384  62.192  58.689  1.00  0.00           H  
ATOM   1217 1HB  SER B  88      61.223  60.199  59.446  1.00  0.00           H  
ATOM   1218 2HB  SER B  88      61.989  61.313  60.569  1.00  0.00           H  
ATOM   1219  HG  SER B  88      60.143  61.745  58.602  1.00  0.00           H  
ATOM   1220  N   CYS B  89      64.071  58.975  58.663  1.00  0.00           N  
ATOM   1221  CA  CYS B  89      65.264  58.133  58.762  1.00  0.00           C  
ATOM   1222  C   CYS B  89      66.170  58.419  57.572  1.00  0.00           C  
ATOM   1223  O   CYS B  89      66.228  57.657  56.606  1.00  0.00           O  
ATOM   1224  CB  CYS B  89      64.933  56.623  58.762  1.00  0.00           C  
ATOM   1225  SG  CYS B  89      64.274  55.878  60.272  1.00  0.00           S  
ATOM   1226  H   CYS B  89      63.418  58.730  57.921  1.00  0.00           H  
ATOM   1227  HA  CYS B  89      65.780  58.372  59.692  1.00  0.00           H  
ATOM   1228 1HB  CYS B  89      64.249  56.409  57.938  1.00  0.00           H  
ATOM   1229 2HB  CYS B  89      65.845  56.051  58.593  1.00  0.00           H  
ATOM   1230  N   GLU B  90      66.901  59.523  57.635  1.00  0.00           N  
ATOM   1231  CA  GLU B  90      67.926  59.814  56.638  1.00  0.00           C  
ATOM   1232  C   GLU B  90      69.075  58.831  56.823  1.00  0.00           C  
ATOM   1233  O   GLU B  90      69.975  59.039  57.633  1.00  0.00           O  
ATOM   1234  CB  GLU B  90      68.427  61.254  56.767  1.00  0.00           C  
ATOM   1235  CG  GLU B  90      67.378  62.315  56.464  1.00  0.00           C  
ATOM   1236  CD  GLU B  90      67.910  63.716  56.584  1.00  0.00           C  
ATOM   1237  OE1 GLU B  90      69.046  63.869  56.964  1.00  0.00           O  
ATOM   1238  OE2 GLU B  90      67.179  64.634  56.295  1.00  0.00           O1-
ATOM   1239  H   GLU B  90      66.789  60.146  58.421  1.00  0.00           H  
ATOM   1240  HA  GLU B  90      67.489  59.690  55.647  1.00  0.00           H  
ATOM   1241 1HB  GLU B  90      68.791  61.424  57.780  1.00  0.00           H  
ATOM   1242 2HB  GLU B  90      69.265  61.410  56.087  1.00  0.00           H  
ATOM   1243 1HG  GLU B  90      67.007  62.165  55.450  1.00  0.00           H  
ATOM   1244 2HG  GLU B  90      66.541  62.189  57.150  1.00  0.00           H  
ATOM   1245  N   GLY B  91      68.972  57.711  56.095  1.00  0.00           N  
ATOM   1246  CA  GLY B  91      69.847  56.536  56.107  1.00  0.00           C  
ATOM   1247  C   GLY B  91      71.265  56.792  55.596  1.00  0.00           C  
ATOM   1248  O   GLY B  91      71.892  55.902  55.026  1.00  0.00           O  
ATOM   1249  H   GLY B  91      68.103  57.611  55.586  1.00  0.00           H  
ATOM   1250 1HA  GLY B  91      69.922  56.149  57.124  1.00  0.00           H  
ATOM   1251 2HA  GLY B  91      69.408  55.748  55.496  1.00  0.00           H  
ATOM   1252  N   VAL B  92      71.726  58.024  55.771  1.00  0.00           N  
ATOM   1253  CA  VAL B  92      73.019  58.550  55.399  1.00  0.00           C  
ATOM   1254  C   VAL B  92      74.073  58.249  56.471  1.00  0.00           C  
ATOM   1255  O   VAL B  92      73.867  57.436  57.376  1.00  0.00           O  
ATOM   1256  CB  VAL B  92      72.918  60.056  55.044  1.00  0.00           C  
ATOM   1257  CG1 VAL B  92      71.965  60.282  53.862  1.00  0.00           C  
ATOM   1258  CG2 VAL B  92      72.474  60.955  56.202  1.00  0.00           C  
ATOM   1259  H   VAL B  92      71.162  58.622  56.362  1.00  0.00           H  
ATOM   1260  HA  VAL B  92      73.329  58.076  54.467  1.00  0.00           H  
ATOM   1261  HB  VAL B  92      73.903  60.395  54.720  1.00  0.00           H  
ATOM   1262 1HG1 VAL B  92      71.995  61.330  53.561  1.00  0.00           H  
ATOM   1263 2HG1 VAL B  92      72.269  59.665  53.017  1.00  0.00           H  
ATOM   1264 3HG1 VAL B  92      70.941  60.028  54.140  1.00  0.00           H  
ATOM   1265 1HG2 VAL B  92      72.567  62.001  55.911  1.00  0.00           H  
ATOM   1266 2HG2 VAL B  92      71.435  60.760  56.462  1.00  0.00           H  
ATOM   1267 3HG2 VAL B  92      73.095  60.786  57.080  1.00  0.00           H  
ATOM   1268  N   THR B  93      75.245  58.877  56.361  1.00  0.00           N  
ATOM   1269  CA  THR B  93      76.252  58.782  57.416  1.00  0.00           C  
ATOM   1270  C   THR B  93      75.751  59.343  58.747  1.00  0.00           C  
ATOM   1271  O   THR B  93      74.983  60.302  58.779  1.00  0.00           O  
ATOM   1272  CB  THR B  93      77.543  59.515  57.006  1.00  0.00           C  
ATOM   1273  CG2 THR B  93      77.289  61.009  56.874  1.00  0.00           C  
ATOM   1274  OG1 THR B  93      78.558  59.292  57.994  1.00  0.00           O  
ATOM   1275  H   THR B  93      75.369  59.565  55.636  1.00  0.00           H  
ATOM   1276  HA  THR B  93      76.488  57.730  57.575  1.00  0.00           H  
ATOM   1277  HB  THR B  93      77.894  59.126  56.050  1.00  0.00           H  
ATOM   1278  HG1 THR B  93      78.411  59.880  58.740  1.00  0.00           H  
ATOM   1279 1HG2 THR B  93      78.212  61.510  56.583  1.00  0.00           H  
ATOM   1280 2HG2 THR B  93      76.526  61.183  56.115  1.00  0.00           H  
ATOM   1281 3HG2 THR B  93      76.946  61.406  57.829  1.00  0.00           H  
ATOM   1282  N   HIS B  94      76.246  58.808  59.866  1.00  0.00           N  
ATOM   1283  CA  HIS B  94      76.245  59.579  61.110  1.00  0.00           C  
ATOM   1284  C   HIS B  94      77.251  60.729  61.009  1.00  0.00           C  
ATOM   1285  O   HIS B  94      78.177  60.699  60.199  1.00  0.00           O  
ATOM   1286  CB  HIS B  94      76.521  58.671  62.316  1.00  0.00           C  
ATOM   1287  CG  HIS B  94      75.393  57.753  62.720  1.00  0.00           C  
ATOM   1288  CD2 HIS B  94      74.126  57.738  62.208  1.00  0.00           C  
ATOM   1289  ND1 HIS B  94      75.455  56.863  63.793  1.00  0.00           N  
ATOM   1290  CE1 HIS B  94      74.225  56.349  63.919  1.00  0.00           C  
ATOM   1291  NE2 HIS B  94      73.410  56.852  62.978  1.00  0.00           N  
ATOM   1292  H   HIS B  94      76.914  58.058  59.780  1.00  0.00           H  
ATOM   1293  HA  HIS B  94      75.255  60.001  61.276  1.00  0.00           H  
ATOM   1294 1HB  HIS B  94      77.424  58.084  62.144  1.00  0.00           H  
ATOM   1295 2HB  HIS B  94      76.698  59.285  63.199  1.00  0.00           H  
ATOM   1296  HD2 HIS B  94      73.746  58.332  61.388  1.00  0.00           H  
ATOM   1297  HE1 HIS B  94      73.938  55.611  64.657  1.00  0.00           H  
ATOM   1298  HE2 HIS B  94      72.439  56.570  62.834  1.00  0.00           H  
ATOM   1299  N   VAL B  95      77.040  61.757  61.831  1.00  0.00           N  
ATOM   1300  CA  VAL B  95      77.686  63.075  61.694  1.00  0.00           C  
ATOM   1301  C   VAL B  95      78.246  63.607  63.022  1.00  0.00           C  
ATOM   1302  O   VAL B  95      78.539  64.791  63.157  1.00  0.00           O  
ATOM   1303  CB  VAL B  95      76.677  64.097  61.135  1.00  0.00           C  
ATOM   1304  CG1 VAL B  95      76.255  63.711  59.726  1.00  0.00           C  
ATOM   1305  CG2 VAL B  95      75.469  64.188  62.054  1.00  0.00           C  
ATOM   1306  H   VAL B  95      76.259  61.697  62.467  1.00  0.00           H  
ATOM   1307  HA  VAL B  95      78.519  62.982  60.997  1.00  0.00           H  
ATOM   1308  HB  VAL B  95      77.161  65.071  61.070  1.00  0.00           H  
ATOM   1309 1HG1 VAL B  95      75.543  64.444  59.345  1.00  0.00           H  
ATOM   1310 2HG1 VAL B  95      77.131  63.687  59.077  1.00  0.00           H  
ATOM   1311 3HG1 VAL B  95      75.788  62.727  59.742  1.00  0.00           H  
ATOM   1312 1HG2 VAL B  95      74.761  64.913  61.652  1.00  0.00           H  
ATOM   1313 2HG2 VAL B  95      74.989  63.212  62.123  1.00  0.00           H  
ATOM   1314 3HG2 VAL B  95      75.790  64.506  63.046  1.00  0.00           H  
ATOM   1315  N   GLY B  96      78.383  62.727  64.017  1.00  0.00           N  
ATOM   1316  CA  GLY B  96      78.753  63.091  65.386  1.00  0.00           C  
ATOM   1317  C   GLY B  96      79.423  61.946  66.142  1.00  0.00           C  
ATOM   1318  O   GLY B  96      79.083  61.674  67.289  1.00  0.00           O  
ATOM   1319  H   GLY B  96      78.155  61.757  63.830  1.00  0.00           H  
ATOM   1320 1HA  GLY B  96      79.431  63.944  65.365  1.00  0.00           H  
ATOM   1321 2HA  GLY B  96      77.863  63.401  65.933  1.00  0.00           H  
ATOM   1322  N   GLY B  97      80.290  61.196  65.455  1.00  0.00           N  
ATOM   1323  CA  GLY B  97      80.589  59.818  65.843  1.00  0.00           C  
ATOM   1324  C   GLY B  97      79.421  58.903  65.488  1.00  0.00           C  
ATOM   1325  O   GLY B  97      78.746  59.133  64.485  1.00  0.00           O  
ATOM   1326  H   GLY B  97      80.502  61.467  64.509  1.00  0.00           H  
ATOM   1327 1HA  GLY B  97      81.495  59.486  65.335  1.00  0.00           H  
ATOM   1328 2HA  GLY B  97      80.788  59.777  66.913  1.00  0.00           H  
ATOM   1329  N   GLY B  98      79.196  57.869  66.298  1.00  0.00           N  
ATOM   1330  CA  GLY B  98      78.273  56.789  65.953  1.00  0.00           C  
ATOM   1331  C   GLY B  98      78.880  55.849  64.912  1.00  0.00           C  
ATOM   1332  O   GLY B  98      80.096  55.816  64.731  1.00  0.00           O  
ATOM   1333  H   GLY B  98      79.803  57.737  67.090  1.00  0.00           H  
ATOM   1334 1HA  GLY B  98      78.020  56.225  66.852  1.00  0.00           H  
ATOM   1335 2HA  GLY B  98      77.346  57.212  65.568  1.00  0.00           H  
ATOM   1336  N   SER B  99      78.045  55.047  64.257  1.00  0.00           N  
ATOM   1337  CA  SER B  99      78.487  54.129  63.206  1.00  0.00           C  
ATOM   1338  C   SER B  99      77.326  53.757  62.291  1.00  0.00           C  
ATOM   1339  O   SER B  99      76.186  53.623  62.739  1.00  0.00           O  
ATOM   1340  CB  SER B  99      79.084  52.876  63.817  1.00  0.00           C  
ATOM   1341  OG  SER B  99      79.512  51.987  62.822  1.00  0.00           O  
ATOM   1342  H   SER B  99      77.047  55.181  64.372  1.00  0.00           H  
ATOM   1343  HA  SER B  99      79.254  54.628  62.611  1.00  0.00           H  
ATOM   1344 1HB  SER B  99      79.926  53.147  64.453  1.00  0.00           H  
ATOM   1345 2HB  SER B  99      78.340  52.390  64.447  1.00  0.00           H  
ATOM   1346  HG  SER B  99      78.731  51.771  62.307  1.00  0.00           H  
ATOM   1347  N   GLY B 100      77.633  53.512  61.016  1.00  0.00           N  
ATOM   1348  CA  GLY B 100      76.763  52.713  60.155  1.00  0.00           C  
ATOM   1349  C   GLY B 100      76.822  51.222  60.519  1.00  0.00           C  
ATOM   1350  O   GLY B 100      77.601  50.809  61.382  1.00  0.00           O  
ATOM   1351  H   GLY B 100      78.604  53.596  60.754  1.00  0.00           H  
ATOM   1352 1HA  GLY B 100      75.737  53.069  60.244  1.00  0.00           H  
ATOM   1353 2HA  GLY B 100      77.060  52.845  59.115  1.00  0.00           H  
ATOM   1354  N   GLY B 101      76.005  50.412  59.850  1.00  0.00           N  
ATOM   1355  CA  GLY B 101      75.841  48.989  60.157  1.00  0.00           C  
ATOM   1356  C   GLY B 101      75.064  48.236  59.076  1.00  0.00           C  
ATOM   1357  O   GLY B 101      74.028  47.636  59.356  1.00  0.00           O  
ATOM   1358  H   GLY B 101      75.380  50.820  59.158  1.00  0.00           H  
ATOM   1359 1HA  GLY B 101      76.821  48.526  60.274  1.00  0.00           H  
ATOM   1360 2HA  GLY B 101      75.319  48.880  61.107  1.00  0.00           H  
ATOM   1361  N   GLY B 102      75.518  48.327  57.824  1.00  0.00           N  
ATOM   1362  CA  GLY B 102      74.847  47.780  56.640  1.00  0.00           C  
ATOM   1363  C   GLY B 102      74.081  48.875  55.905  1.00  0.00           C  
ATOM   1364  O   GLY B 102      74.528  49.356  54.867  1.00  0.00           O  
ATOM   1365  H   GLY B 102      76.352  48.871  57.668  1.00  0.00           H  
ATOM   1366 1HA  GLY B 102      75.587  47.333  55.976  1.00  0.00           H  
ATOM   1367 2HA  GLY B 102      74.165  46.986  56.942  1.00  0.00           H  
ATOM   1368  N   SER B 103      72.996  49.346  56.515  1.00  0.00           N  
ATOM   1369  CA  SER B 103      72.460  50.686  56.250  1.00  0.00           C  
ATOM   1370  C   SER B 103      73.314  51.760  56.957  1.00  0.00           C  
ATOM   1371  O   SER B 103      74.263  51.450  57.689  1.00  0.00           O  
ATOM   1372  CB  SER B 103      71.020  50.774  56.716  1.00  0.00           C  
ATOM   1373  OG  SER B 103      70.941  50.735  58.115  1.00  0.00           O  
ATOM   1374  H   SER B 103      72.698  48.882  57.361  1.00  0.00           H  
ATOM   1375  HA  SER B 103      72.493  50.866  55.175  1.00  0.00           H  
ATOM   1376 1HB  SER B 103      70.575  51.699  56.350  1.00  0.00           H  
ATOM   1377 2HB  SER B 103      70.450  49.947  56.294  1.00  0.00           H  
ATOM   1378  HG  SER B 103      71.443  51.491  58.429  1.00  0.00           H  
ATOM   1379  N   GLY B 104      72.944  53.039  56.819  1.00  0.00           N  
ATOM   1380  CA  GLY B 104      73.317  54.043  57.823  1.00  0.00           C  
ATOM   1381  C   GLY B 104      72.836  53.665  59.231  1.00  0.00           C  
ATOM   1382  O   GLY B 104      71.946  52.830  59.381  1.00  0.00           O  
ATOM   1383  H   GLY B 104      72.219  53.280  56.157  1.00  0.00           H  
ATOM   1384 1HA  GLY B 104      74.401  54.159  57.835  1.00  0.00           H  
ATOM   1385 2HA  GLY B 104      72.893  55.008  57.548  1.00  0.00           H  
ATOM   1386  N   GLY B 105      73.408  54.244  60.286  1.00  0.00           N  
ATOM   1387  CA  GLY B 105      73.109  53.810  61.656  1.00  0.00           C  
ATOM   1388  C   GLY B 105      71.644  54.028  62.044  1.00  0.00           C  
ATOM   1389  O   GLY B 105      70.805  54.514  61.286  1.00  0.00           O  
ATOM   1390  OXT GLY B 105      71.261  53.719  63.138  1.00  0.00           O1-
ATOM   1391  H   GLY B 105      74.098  54.968  60.146  1.00  0.00           H  
ATOM   1392 1HA  GLY B 105      73.347  52.752  61.762  1.00  0.00           H  
ATOM   1393 2HA  GLY B 105      73.742  54.354  62.356  1.00  0.00           H  
TER   
ATOM   1394  N   TYR A   1      50.478  75.494 -52.673  1.00  0.00      A    N  
ATOM   1395  CA  TYR A   1      51.022  76.052 -51.403  1.00  0.00      A    C  
ATOM   1396  C   TYR A   1      50.024  75.816 -50.273  1.00  0.00      A    C  
ATOM   1397  O   TYR A   1      50.337  75.156 -49.282  1.00  0.00      A    O  
ATOM   1398  CB  TYR A   1      51.329  77.545 -51.536  1.00  0.00      A    C  
ATOM   1399  CG  TYR A   1      51.887  78.168 -50.276  1.00  0.00      A    C  
ATOM   1400  CD1 TYR A   1      53.215  77.962 -49.929  1.00  0.00      A    C  
ATOM   1401  CD2 TYR A   1      51.072  78.946 -49.466  1.00  0.00      A    C  
ATOM   1402  CE1 TYR A   1      53.725  78.531 -48.778  1.00  0.00      A    C  
ATOM   1403  CE2 TYR A   1      51.582  79.514 -48.315  1.00  0.00      A    C  
ATOM   1404  CZ  TYR A   1      52.902  79.309 -47.971  1.00  0.00      A    C  
ATOM   1405  OH  TYR A   1      53.410  79.876 -46.825  1.00  0.00      A    O  
ATOM   1406 1H   TYR A   1      51.132  75.649 -53.413  1.00  0.00      A    H  
ATOM   1407 2H   TYR A   1      50.322  74.512 -52.566  1.00  0.00      A    H  
ATOM   1408 3H   TYR A   1      49.614  75.946 -52.893  1.00  0.00      A    H  
ATOM   1409  HA  TYR A   1      51.951  75.533 -51.167  1.00  0.00      A    H  
ATOM   1410 1HB  TYR A   1      52.050  77.699 -52.340  1.00  0.00      A    H  
ATOM   1411 2HB  TYR A   1      50.419  78.081 -51.806  1.00  0.00      A    H  
ATOM   1412  HD1 TYR A   1      53.855  77.351 -50.566  1.00  0.00      A    H  
ATOM   1413  HD2 TYR A   1      50.029  79.107 -49.738  1.00  0.00      A    H  
ATOM   1414  HE1 TYR A   1      54.767  78.369 -48.506  1.00  0.00      A    H  
ATOM   1415  HE2 TYR A   1      50.941  80.125 -47.679  1.00  0.00      A    H  
ATOM   1416  HH  TYR A   1      54.336  79.637 -46.733  1.00  0.00      A    H  
ATOM   1417  N   SER A   2      48.824  76.368 -50.426  1.00  0.00      A    N  
ATOM   1418  CA  SER A   2      47.788  76.217 -49.413  1.00  0.00      A    C  
ATOM   1419  C   SER A   2      47.422  74.752 -49.219  1.00  0.00      A    C  
ATOM   1420  O   SER A   2      47.277  74.287 -48.089  1.00  0.00      A    O  
ATOM   1421  CB  SER A   2      46.555  77.009 -49.804  1.00  0.00      A    C  
ATOM   1422  OG  SER A   2      46.821  78.385 -49.801  1.00  0.00      A    O  
ATOM   1423  H   SER A   2      48.636  76.891 -51.233  1.00  0.00      A    H  
ATOM   1424  HA  SER A   2      48.170  76.604 -48.467  1.00  0.00      A    H  
ATOM   1425 1HB  SER A   2      46.225  76.702 -50.795  1.00  0.00      A    H  
ATOM   1426 2HB  SER A   2      45.747  76.791 -49.107  1.00  0.00      A    H  
ATOM   1427  HG  SER A   2      45.967  78.819 -49.737  1.00  0.00      A    H  
ATOM   1428  N   ARG A   3      47.269  74.028 -50.320  1.00  0.00      A    N  
ATOM   1429  CA  ARG A   3      46.913  72.615 -50.244  1.00  0.00      A    C  
ATOM   1430  C   ARG A   3      45.632  72.445 -49.432  1.00  0.00      A    C  
ATOM   1431  O   ARG A   3      45.673  72.080 -48.256  1.00  0.00      A    O  
ATOM   1432  CB  ARG A   3      48.034  71.805 -49.609  1.00  0.00      A    C  
ATOM   1433  CG  ARG A   3      49.326  71.764 -50.410  1.00  0.00      A    C  
ATOM   1434  CD  ARG A   3      50.357  70.926 -49.746  1.00  0.00      A    C  
ATOM   1435  NE  ARG A   3      50.807  71.510 -48.494  1.00  0.00      A    N  
ATOM   1436  CZ  ARG A   3      51.549  70.866 -47.571  1.00  0.00      A    C  
ATOM   1437  NH1 ARG A   3      51.915  69.620 -47.776  1.00  0.00      A    N1+
ATOM   1438  NH2 ARG A   3      51.908  71.487 -46.462  1.00  0.00      A    N  
ATOM   1439  H   ARG A   3      47.394  74.451 -51.196  1.00  0.00      A    H  
ATOM   1440  HA  ARG A   3      46.751  72.244 -51.256  1.00  0.00      A    H  
ATOM   1441 1HB  ARG A   3      48.268  72.215 -48.628  1.00  0.00      A    H  
ATOM   1442 2HB  ARG A   3      47.703  70.777 -49.464  1.00  0.00      A    H  
ATOM   1443 1HG  ARG A   3      49.128  71.346 -51.398  1.00  0.00      A    H  
ATOM   1444 2HG  ARG A   3      49.721  72.775 -50.515  1.00  0.00      A    H  
ATOM   1445 1HD  ARG A   3      49.943  69.941 -49.533  1.00  0.00      A    H  
ATOM   1446 2HD  ARG A   3      51.219  70.822 -50.403  1.00  0.00      A    H  
ATOM   1447  HE  ARG A   3      50.545  72.468 -48.301  1.00  0.00      A    H  
ATOM   1448 1HH1 ARG A   3      51.639  69.146 -48.624  1.00  0.00      A    H  
ATOM   1449 2HH1 ARG A   3      52.470  69.138 -47.085  1.00  0.00      A    H  
ATOM   1450 1HH2 ARG A   3      51.627  72.445 -46.305  1.00  0.00      A    H  
ATOM   1451 2HH2 ARG A   3      52.464  71.005 -45.771  1.00  0.00      A    H  
ATOM   1452  N   GLU A   4      44.499  72.724 -50.063  1.00  0.00      A    N  
ATOM   1453  CA  GLU A   4      43.211  72.608 -49.392  1.00  0.00      A    C  
ATOM   1454  C   GLU A   4      42.954  71.168 -48.956  1.00  0.00      A    C  
ATOM   1455  O   GLU A   4      42.318  70.931 -47.930  1.00  0.00      A    O  
ATOM   1456  CB  GLU A   4      42.085  73.086 -50.311  1.00  0.00      A    C  
ATOM   1457  CG  GLU A   4      42.083  74.584 -50.577  1.00  0.00      A    C  
ATOM   1458  CD  GLU A   4      40.994  75.010 -51.522  1.00  0.00      A    C  
ATOM   1459  OE1 GLU A   4      40.310  74.156 -52.033  1.00  0.00      A    O  
ATOM   1460  OE2 GLU A   4      40.846  76.190 -51.733  1.00  0.00      A    O1-
ATOM   1461  H   GLU A   4      44.529  73.023 -50.996  1.00  0.00      A    H  
ATOM   1462  HA  GLU A   4      43.226  73.238 -48.502  1.00  0.00      A    H  
ATOM   1463 1HB  GLU A   4      42.157  72.575 -51.272  1.00  0.00      A    H  
ATOM   1464 2HB  GLU A   4      41.121  72.823 -49.873  1.00  0.00      A    H  
ATOM   1465 1HG  GLU A   4      41.955  75.111 -49.632  1.00  0.00      A    H  
ATOM   1466 2HG  GLU A   4      43.049  74.870 -50.992  1.00  0.00      A    H  
ATOM   1467  N   LYS A   5      43.449  70.217 -49.741  1.00  0.00      A    N  
ATOM   1468  CA  LYS A   5      43.266  68.799 -49.432  1.00  0.00      A    C  
ATOM   1469  C   LYS A   5      41.805  68.504 -49.101  1.00  0.00      A    C  
ATOM   1470  O   LYS A   5      41.062  68.003 -49.943  1.00  0.00      A    O  
ATOM   1471  CB  LYS A   5      44.167  68.379 -48.269  1.00  0.00      A    C  
ATOM   1472  CG  LYS A   5      45.657  68.417 -48.583  1.00  0.00      A    C  
ATOM   1473  CD  LYS A   5      46.475  67.813 -47.451  1.00  0.00      A    C  
ATOM   1474  CE  LYS A   5      46.490  68.723 -46.232  1.00  0.00      A    C  
ATOM   1475  NZ  LYS A   5      47.390  68.208 -45.164  1.00  0.00      A    N1+
ATOM   1476  H   LYS A   5      43.948  70.472 -50.546  1.00  0.00      A    H  
ATOM   1477  HA  LYS A   5      43.540  68.215 -50.311  1.00  0.00      A    H  
ATOM   1478 1HB  LYS A   5      43.988  69.033 -47.416  1.00  0.00      A    H  
ATOM   1479 2HB  LYS A   5      43.915  67.364 -47.962  1.00  0.00      A    H  
ATOM   1480 1HG  LYS A   5      45.850  67.857 -49.498  1.00  0.00      A    H  
ATOM   1481 2HG  LYS A   5      45.970  69.449 -48.736  1.00  0.00      A    H  
ATOM   1482 1HD  LYS A   5      46.050  66.849 -47.169  1.00  0.00      A    H  
ATOM   1483 2HD  LYS A   5      47.500  67.655 -47.787  1.00  0.00      A    H  
ATOM   1484 1HE  LYS A   5      46.825  69.717 -46.524  1.00  0.00      A    H  
ATOM   1485 2HE  LYS A   5      45.481  68.808 -45.828  1.00  0.00      A    H  
ATOM   1486 1HZ  LYS A   5      47.372  68.838 -44.375  1.00  0.00      A    H  
ATOM   1487 2HZ  LYS A   5      47.077  67.293 -44.871  1.00  0.00      A    H  
ATOM   1488 3HZ  LYS A   5      48.333  68.143 -45.520  1.00  0.00      A    H  
ATOM   1489  N   ASN A   6      41.394  68.826 -47.876  1.00  0.00      A    N  
ATOM   1490  CA  ASN A   6      40.014  68.593 -47.459  1.00  0.00      A    C  
ATOM   1491  C   ASN A   6      39.591  69.630 -46.423  1.00  0.00      A    C  
ATOM   1492  O   ASN A   6      40.426  70.347 -45.876  1.00  0.00      A    O  
ATOM   1493  CB  ASN A   6      39.844  67.186 -46.915  1.00  0.00      A    C  
ATOM   1494  CG  ASN A   6      40.652  66.947 -45.670  1.00  0.00      A    C  
ATOM   1495  ND2 ASN A   6      41.693  66.163 -45.790  1.00  0.00      A    N  
ATOM   1496  OD1 ASN A   6      40.332  67.473 -44.597  1.00  0.00      A    O  
ATOM   1497  H   ASN A   6      42.027  69.228 -47.245  1.00  0.00      A    H  
ATOM   1498  HA  ASN A   6      39.365  68.708 -48.329  1.00  0.00      A    H  
ATOM   1499 1HB  ASN A   6      38.792  67.007 -46.692  1.00  0.00      A    H  
ATOM   1500 2HB  ASN A   6      40.146  66.464 -47.674  1.00  0.00      A    H  
ATOM   1501 1HD2 ASN A   6      42.267  65.968 -44.994  1.00  0.00      A    H  
ATOM   1502 2HD2 ASN A   6      41.914  65.759 -46.677  1.00  0.00      A    H  
ATOM   1503  N   GLN A   7      38.286  69.706 -46.160  1.00  0.00      A    N  
ATOM   1504  CA  GLN A   7      37.771  70.666 -45.185  1.00  0.00      A    C  
ATOM   1505  C   GLN A   7      36.264  70.493 -44.999  1.00  0.00      A    C  
ATOM   1506  O   GLN A   7      35.493  71.426 -45.212  1.00  0.00      A    O  
ATOM   1507  CB  GLN A   7      38.086  72.099 -45.622  1.00  0.00      A    C  
ATOM   1508  CG  GLN A   7      37.405  72.520 -46.913  1.00  0.00      A    C  
ATOM   1509  CD  GLN A   7      37.788  73.925 -47.338  1.00  0.00      A    C  
ATOM   1510  NE2 GLN A   7      38.217  74.069 -48.587  1.00  0.00      A    N  
ATOM   1511  OE1 GLN A   7      37.700  74.872 -46.552  1.00  0.00      A    O  
ATOM   1512  H   GLN A   7      37.664  69.109 -46.629  1.00  0.00      A    H  
ATOM   1513  HA  GLN A   7      38.257  70.480 -44.227  1.00  0.00      A    H  
ATOM   1514 1HB  GLN A   7      37.781  72.794 -44.839  1.00  0.00      A    H  
ATOM   1515 2HB  GLN A   7      39.162  72.211 -45.757  1.00  0.00      A    H  
ATOM   1516 1HG  GLN A   7      37.697  71.832 -47.706  1.00  0.00      A    H  
ATOM   1517 2HG  GLN A   7      36.325  72.489 -46.770  1.00  0.00      A    H  
ATOM   1518 1HE2 GLN A   7      38.484  74.972 -48.924  1.00  0.00      A    H  
ATOM   1519 2HE2 GLN A   7      38.274  73.274 -49.191  1.00  0.00      A    H  
ATOM   1520  N   PRO A   8      35.835  69.324 -44.598  1.00  0.00      A    N  
ATOM   1521  CA  PRO A   8      34.387  69.037 -44.376  1.00  0.00      A    C  
ATOM   1522  C   PRO A   8      33.801  69.892 -43.253  1.00  0.00      A    C  
ATOM   1523  O   PRO A   8      34.500  70.251 -42.303  1.00  0.00      A    O  
ATOM   1524  CB  PRO A   8      34.349  67.545 -44.021  1.00  0.00      A    C  
ATOM   1525  CG  PRO A   8      35.734  67.202 -43.573  1.00  0.00      A    C  
ATOM   1526  CD  PRO A   8      36.676  68.154 -44.311  1.00  0.00      A    C  
ATOM   1527  HA  PRO A   8      33.836  69.209 -45.313  1.00  0.00      A    H  
ATOM   1528 1HB  PRO A   8      33.639  67.365 -43.225  1.00  0.00      A    H  
ATOM   1529 2HB  PRO A   8      34.090  66.961 -44.892  1.00  0.00      A    H  
ATOM   1530 1HG  PRO A   8      35.823  67.346 -42.504  1.00  0.00      A    H  
ATOM   1531 2HG  PRO A   8      35.970  66.183 -43.832  1.00  0.00      A    H  
ATOM   1532 1HD  PRO A   8      37.512  68.424 -43.681  1.00  0.00      A    H  
ATOM   1533 2HD  PRO A   8      37.016  67.708 -45.232  1.00  0.00      A    H  
ATOM   1534  N   LYS A   9      32.521  70.228 -43.376  1.00  0.00      A    N  
ATOM   1535  CA  LYS A   9      31.857  71.053 -42.371  1.00  0.00      A    C  
ATOM   1536  C   LYS A   9      30.354  71.111 -42.632  1.00  0.00      A    C  
ATOM   1537  O   LYS A   9      29.782  72.193 -42.775  1.00  0.00      A    O  
ATOM   1538  CB  LYS A   9      32.447  72.464 -42.355  1.00  0.00      A    C  
ATOM   1539  CG  LYS A   9      31.865  73.377 -41.285  1.00  0.00      A    C  
ATOM   1540  CD  LYS A   9      32.551  74.736 -41.285  1.00  0.00      A    C  
ATOM   1541  CE  LYS A   9      31.962  75.654 -40.224  1.00  0.00      A    C  
ATOM   1542  NZ  LYS A   9      32.623  76.987 -40.213  1.00  0.00      A    N1+
ATOM   1543  H   LYS A   9      32.014  69.926 -44.159  1.00  0.00      A    H  
ATOM   1544  HA  LYS A   9      32.015  70.600 -41.392  1.00  0.00      A    H  
ATOM   1545 1HB  LYS A   9      33.524  72.406 -42.196  1.00  0.00      A    H  
ATOM   1546 2HB  LYS A   9      32.285  72.937 -43.324  1.00  0.00      A    H  
ATOM   1547 1HG  LYS A   9      30.799  73.518 -41.467  1.00  0.00      A    H  
ATOM   1548 2HG  LYS A   9      31.991  72.917 -40.306  1.00  0.00      A    H  
ATOM   1549 1HD  LYS A   9      33.616  74.606 -41.091  1.00  0.00      A    H  
ATOM   1550 2HD  LYS A   9      32.432  75.203 -42.262  1.00  0.00      A    H  
ATOM   1551 1HE  LYS A   9      30.898  75.791 -40.412  1.00  0.00      A    H  
ATOM   1552 2HE  LYS A   9      32.078  75.197 -39.242  1.00  0.00      A    H  
ATOM   1553 1HZ  LYS A   9      32.205  77.565 -39.497  1.00  0.00      A    H  
ATOM   1554 2HZ  LYS A   9      33.608  76.873 -40.020  1.00  0.00      A    H  
ATOM   1555 3HZ  LYS A   9      32.505  77.430 -41.113  1.00  0.00      A    H  
ATOM   1556  N   PRO A  10      29.709  69.975 -42.690  1.00  0.00      A    N  
ATOM   1557  CA  PRO A  10      28.239  69.895 -42.939  1.00  0.00      A    C  
ATOM   1558  C   PRO A  10      27.425  70.405 -41.748  1.00  0.00      A    C  
ATOM   1559  O   PRO A  10      27.904  70.410 -40.614  1.00  0.00      A    O  
ATOM   1560  CB  PRO A  10      27.995  68.408 -43.185  1.00  0.00      A    C  
ATOM   1561  CG  PRO A  10      29.090  67.712 -42.448  1.00  0.00      A    C  
ATOM   1562  CD  PRO A  10      30.305  68.639 -42.524  1.00  0.00      A    C  
ATOM   1563  HA  PRO A  10      27.993  70.473 -43.842  1.00  0.00      A    H  
ATOM   1564 1HB  PRO A  10      27.028  68.113 -42.798  1.00  0.00      A    H  
ATOM   1565 2HB  PRO A  10      28.061  68.184 -44.241  1.00  0.00      A    H  
ATOM   1566 1HG  PRO A  10      28.800  67.558 -41.418  1.00  0.00      A    H  
ATOM   1567 2HG  PRO A  10      29.320  66.769 -42.918  1.00  0.00      A    H  
ATOM   1568 1HD  PRO A  10      30.885  68.586 -41.610  1.00  0.00      A    H  
ATOM   1569 2HD  PRO A  10      30.916  68.394 -43.379  1.00  0.00      A    H  
ATOM   1570  N   SER A  11      26.199  70.841 -42.019  1.00  0.00      A    N  
ATOM   1571  CA  SER A  11      25.327  71.356 -40.968  1.00  0.00      A    C  
ATOM   1572  C   SER A  11      25.350  70.434 -39.747  1.00  0.00      A    C  
ATOM   1573  O   SER A  11      25.410  69.215 -39.891  1.00  0.00      A    O  
ATOM   1574  CB  SER A  11      23.909  71.497 -41.486  1.00  0.00      A    C  
ATOM   1575  OG  SER A  11      23.842  72.448 -42.513  1.00  0.00      A    O  
ATOM   1576  H   SER A  11      25.875  70.820 -42.944  1.00  0.00      A    H  
ATOM   1577  HA  SER A  11      25.691  72.340 -40.668  1.00  0.00      A    H  
ATOM   1578 1HB  SER A  11      23.559  70.533 -41.856  1.00  0.00      A    H  
ATOM   1579 2HB  SER A  11      23.251  71.793 -40.670  1.00  0.00      A    H  
ATOM   1580  HG  SER A  11      22.921  72.714 -42.568  1.00  0.00      A    H  
ATOM   1581  N   PRO A  12      25.303  70.985 -38.558  1.00  0.00      A    N  
ATOM   1582  CA  PRO A  12      25.317  70.186 -37.296  1.00  0.00      A    C  
ATOM   1583  C   PRO A  12      23.973  69.508 -37.032  1.00  0.00      A    C  
ATOM   1584  O   PRO A  12      22.921  70.024 -37.412  1.00  0.00      A    O  
ATOM   1585  CB  PRO A  12      25.642  71.230 -36.223  1.00  0.00      A    C  
ATOM   1586  CG  PRO A  12      25.080  72.506 -36.754  1.00  0.00      A    C  
ATOM   1587  CD  PRO A  12      25.224  72.433 -38.278  1.00  0.00      A    C  
ATOM   1588  HA  PRO A  12      26.118  69.434 -37.353  1.00  0.00      A    H  
ATOM   1589 1HB  PRO A  12      25.171  70.966 -35.286  1.00  0.00      A    H  
ATOM   1590 2HB  PRO A  12      26.710  71.320 -36.098  1.00  0.00      A    H  
ATOM   1591 1HG  PRO A  12      24.036  72.596 -36.478  1.00  0.00      A    H  
ATOM   1592 2HG  PRO A  12      25.641  73.347 -36.377  1.00  0.00      A    H  
ATOM   1593 1HD  PRO A  12      24.361  72.868 -38.763  1.00  0.00      A    H  
ATOM   1594 2HD  PRO A  12      26.130  72.924 -38.597  1.00  0.00      A    H  
ATOM   1595  N   LYS A  13      24.016  68.354 -36.373  1.00  0.00      A    N  
ATOM   1596  CA  LYS A  13      22.796  67.610 -36.057  1.00  0.00      A    C  
ATOM   1597  C   LYS A  13      22.873  67.035 -34.645  1.00  0.00      A    C  
ATOM   1598  O   LYS A  13      23.953  66.688 -34.167  1.00  0.00      A    O  
ATOM   1599  CB  LYS A  13      22.565  66.490 -37.073  1.00  0.00      A    C  
ATOM   1600  CG  LYS A  13      22.323  66.973 -38.497  1.00  0.00      A    C  
ATOM   1601  CD  LYS A  13      22.047  65.809 -39.436  1.00  0.00      A    C  
ATOM   1602  CE  LYS A  13      21.815  66.288 -40.861  1.00  0.00      A    C  
ATOM   1603  NZ  LYS A  13      21.542  65.159 -41.791  1.00  0.00      A    N1+
ATOM   1604  H   LYS A  13      24.883  67.993 -36.090  1.00  0.00      A    H  
ATOM   1605  HA  LYS A  13      21.950  68.297 -36.101  1.00  0.00      A    H  
ATOM   1606 1HB  LYS A  13      23.431  65.828 -37.088  1.00  0.00      A    H  
ATOM   1607 2HB  LYS A  13      21.703  65.896 -36.770  1.00  0.00      A    H  
ATOM   1608 1HG  LYS A  13      21.468  67.650 -38.511  1.00  0.00      A    H  
ATOM   1609 2HG  LYS A  13      23.198  67.516 -38.851  1.00  0.00      A    H  
ATOM   1610 1HD  LYS A  13      22.897  65.124 -39.426  1.00  0.00      A    H  
ATOM   1611 2HD  LYS A  13      21.164  65.268 -39.096  1.00  0.00      A    H  
ATOM   1612 1HE  LYS A  13      20.967  66.972 -40.881  1.00  0.00      A    H  
ATOM   1613 2HE  LYS A  13      22.695  66.826 -41.212  1.00  0.00      A    H  
ATOM   1614 1HZ  LYS A  13      21.394  65.519 -42.724  1.00  0.00      A    H  
ATOM   1615 2HZ  LYS A  13      22.330  64.528 -41.795  1.00  0.00      A    H  
ATOM   1616 3HZ  LYS A  13      20.716  64.664 -41.487  1.00  0.00      A    H  
ATOM   1617  N   ARG A  14      21.722  66.942 -33.982  1.00  0.00      A    N  
ATOM   1618  CA  ARG A  14      21.676  66.411 -32.622  1.00  0.00      A    C  
ATOM   1619  C   ARG A  14      22.856  66.930 -31.800  1.00  0.00      A    C  
ATOM   1620  O   ARG A  14      23.857  66.237 -31.618  1.00  0.00      A    O  
ATOM   1621  CB  ARG A  14      21.697  64.890 -32.637  1.00  0.00      A    C  
ATOM   1622  CG  ARG A  14      20.495  64.240 -33.304  1.00  0.00      A    C  
ATOM   1623  CD  ARG A  14      20.562  62.758 -33.233  1.00  0.00      A    C  
ATOM   1624  NE  ARG A  14      19.418  62.132 -33.878  1.00  0.00      A    N  
ATOM   1625  CZ  ARG A  14      19.249  60.802 -34.012  1.00  0.00      A    C  
ATOM   1626  NH1 ARG A  14      20.155  59.974 -33.543  1.00  0.00      A    N1+
ATOM   1627  NH2 ARG A  14      18.172  60.331 -34.616  1.00  0.00      A    N  
ATOM   1628  H   ARG A  14      20.893  67.237 -34.412  1.00  0.00      A    H  
ATOM   1629  HA  ARG A  14      20.748  66.740 -32.153  1.00  0.00      A    H  
ATOM   1630 1HB  ARG A  14      22.589  64.544 -33.158  1.00  0.00      A    H  
ATOM   1631 2HB  ARG A  14      21.749  64.516 -31.615  1.00  0.00      A    H  
ATOM   1632 1HG  ARG A  14      19.582  64.566 -32.805  1.00  0.00      A    H  
ATOM   1633 2HG  ARG A  14      20.458  64.532 -34.354  1.00  0.00      A    H  
ATOM   1634 1HD  ARG A  14      21.466  62.411 -33.732  1.00  0.00      A    H  
ATOM   1635 2HD  ARG A  14      20.579  62.444 -32.191  1.00  0.00      A    H  
ATOM   1636  HE  ARG A  14      18.700  62.738 -34.251  1.00  0.00      A    H  
ATOM   1637 1HH1 ARG A  14      20.979  60.334 -33.082  1.00  0.00      A    H  
ATOM   1638 2HH1 ARG A  14      20.029  58.977 -33.644  1.00  0.00      A    H  
ATOM   1639 1HH2 ARG A  14      17.475  60.968 -34.976  1.00  0.00      A    H  
ATOM   1640 2HH2 ARG A  14      18.045  59.335 -34.716  1.00  0.00      A    H  
ATOM   1641  N   GLU A  15      22.725  68.156 -31.306  1.00  0.00      A    N  
ATOM   1642  CA  GLU A  15      23.776  68.766 -30.501  1.00  0.00      A    C  
ATOM   1643  C   GLU A  15      23.814  68.138 -29.112  1.00  0.00      A    C  
ATOM   1644  O   GLU A  15      24.604  68.545 -28.261  1.00  0.00      A    O  
ATOM   1645  CB  GLU A  15      23.560  70.277 -30.389  1.00  0.00      A    C  
ATOM   1646  CG  GLU A  15      23.714  71.033 -31.701  1.00  0.00      A    C  
ATOM   1647  CD  GLU A  15      23.473  72.510 -31.556  1.00  0.00      A    C  
ATOM   1648  OE1 GLU A  15      23.122  72.933 -30.481  1.00  0.00      A    O  
ATOM   1649  OE2 GLU A  15      23.640  73.216 -32.523  1.00  0.00      A    O1-
ATOM   1650  H   GLU A  15      21.904  68.661 -31.485  1.00  0.00      A    H  
ATOM   1651  HA  GLU A  15      24.734  68.587 -30.990  1.00  0.00      A    H  
ATOM   1652 1HB  GLU A  15      22.559  70.474 -30.005  1.00  0.00      A    H  
ATOM   1653 2HB  GLU A  15      24.271  70.694 -29.676  1.00  0.00      A    H  
ATOM   1654 1HG  GLU A  15      24.724  70.877 -32.081  1.00  0.00      A    H  
ATOM   1655 2HG  GLU A  15      23.014  70.625 -32.428  1.00  0.00      A    H  
ATOM   1656  N   SER A  16      22.956  67.145 -28.888  1.00  0.00      A    N  
ATOM   1657  CA  SER A  16      22.904  66.470 -27.595  1.00  0.00      A    C  
ATOM   1658  C   SER A  16      22.367  65.050 -27.752  1.00  0.00      A    C  
ATOM   1659  O   SER A  16      21.715  64.726 -28.743  1.00  0.00      A    O  
ATOM   1660  CB  SER A  16      22.033  67.250 -26.629  1.00  0.00      A    C  
ATOM   1661  OG  SER A  16      20.696  67.249 -27.046  1.00  0.00      A    O  
ATOM   1662  H   SER A  16      22.349  66.864 -29.605  1.00  0.00      A    H  
ATOM   1663  HA  SER A  16      23.916  66.418 -27.191  1.00  0.00      A    H  
ATOM   1664 1HB  SER A  16      22.108  66.810 -25.635  1.00  0.00      A    H  
ATOM   1665 2HB  SER A  16      22.395  68.275 -26.561  1.00  0.00      A    H  
ATOM   1666  HG  SER A  16      20.427  66.328 -27.072  1.00  0.00      A    H  
ATOM   1667  N   GLY A  17      22.643  64.206 -26.761  1.00  0.00      A    N  
ATOM   1668  CA  GLY A  17      22.183  62.822 -26.795  1.00  0.00      A    C  
ATOM   1669  C   GLY A  17      22.723  62.038 -25.604  1.00  0.00      A    C  
ATOM   1670  O   GLY A  17      23.512  62.557 -24.814  1.00  0.00      A    O  
ATOM   1671  H   GLY A  17      23.163  64.520 -25.992  1.00  0.00      A    H  
ATOM   1672 1HA  GLY A  17      21.093  62.801 -26.788  1.00  0.00      A    H  
ATOM   1673 2HA  GLY A  17      22.508  62.354 -27.723  1.00  0.00      A    H  
ATOM   1674  N   GLU A  18      22.298  60.784 -25.483  1.00  0.00      A    N  
ATOM   1675  CA  GLU A  18      22.747  59.934 -24.386  1.00  0.00      A    C  
ATOM   1676  C   GLU A  18      24.053  59.232 -24.751  1.00  0.00      A    C  
ATOM   1677  O   GLU A  18      24.162  58.619 -25.814  1.00  0.00      A    O  
ATOM   1678  CB  GLU A  18      21.675  58.899 -24.035  1.00  0.00      A    C  
ATOM   1679  CG  GLU A  18      20.388  59.491 -23.480  1.00  0.00      A    C  
ATOM   1680  CD  GLU A  18      19.363  58.446 -23.137  1.00  0.00      A    C  
ATOM   1681  OE1 GLU A  18      19.612  57.292 -23.392  1.00  0.00      A    O  
ATOM   1682  OE2 GLU A  18      18.331  58.802 -22.619  1.00  0.00      A    O1-
ATOM   1683  H   GLU A  18      21.671  60.423 -26.146  1.00  0.00      A    H  
ATOM   1684  HA  GLU A  18      22.924  60.562 -23.512  1.00  0.00      A    H  
ATOM   1685 1HB  GLU A  18      21.422  58.322 -24.925  1.00  0.00      A    H  
ATOM   1686 2HB  GLU A  18      22.070  58.204 -23.295  1.00  0.00      A    H  
ATOM   1687 1HG  GLU A  18      20.620  60.064 -22.583  1.00  0.00      A    H  
ATOM   1688 2HG  GLU A  18      19.968  60.176 -24.216  1.00  0.00      A    H  
ATOM   1689  N   GLU A  19      25.041  59.327 -23.867  1.00  0.00      A    N  
ATOM   1690  CA  GLU A  19      26.334  58.697 -24.113  1.00  0.00      A    C  
ATOM   1691  C   GLU A  19      26.348  57.264 -23.584  1.00  0.00      A    C  
ATOM   1692  O   GLU A  19      26.465  56.309 -24.351  1.00  0.00      A    O  
ATOM   1693  CB  GLU A  19      27.457  59.507 -23.461  1.00  0.00      A    C  
ATOM   1694  CG  GLU A  19      28.854  58.952 -23.702  1.00  0.00      A    C  
ATOM   1695  CD  GLU A  19      29.264  59.008 -25.147  1.00  0.00      A    C  
ATOM   1696  OE1 GLU A  19      28.671  59.759 -25.884  1.00  0.00      A    O  
ATOM   1697  OE2 GLU A  19      30.171  58.300 -25.514  1.00  0.00      A    O1-
ATOM   1698  H   GLU A  19      24.901  59.830 -23.038  1.00  0.00      A    H  
ATOM   1699  HA  GLU A  19      26.505  58.668 -25.190  1.00  0.00      A    H  
ATOM   1700 1HB  GLU A  19      27.433  60.530 -23.837  1.00  0.00      A    H  
ATOM   1701 2HB  GLU A  19      27.296  59.550 -22.384  1.00  0.00      A    H  
ATOM   1702 1HG  GLU A  19      29.568  59.525 -23.111  1.00  0.00      A    H  
ATOM   1703 2HG  GLU A  19      28.887  57.919 -23.359  1.00  0.00      A    H  
ATOM   1704  N   PHE A  20      26.226  57.124 -22.267  1.00  0.00      A    N  
ATOM   1705  CA  PHE A  20      26.226  55.804 -21.637  1.00  0.00      A    C  
ATOM   1706  C   PHE A  20      24.802  55.298 -21.461  1.00  0.00      A    C  
ATOM   1707  O   PHE A  20      23.861  56.087 -21.359  1.00  0.00      A    O  
ATOM   1708  CB  PHE A  20      26.914  55.874 -20.275  1.00  0.00      A    C  
ATOM   1709  CG  PHE A  20      28.396  56.071 -20.476  1.00  0.00      A    C  
ATOM   1710  CD1 PHE A  20      29.227  54.961 -20.666  1.00  0.00      A    C  
ATOM   1711  CD2 PHE A  20      28.939  57.361 -20.474  1.00  0.00      A    C  
ATOM   1712  CE1 PHE A  20      30.601  55.141 -20.853  1.00  0.00      A    C  
ATOM   1713  CE2 PHE A  20      30.314  57.541 -20.661  1.00  0.00      A    C  
ATOM   1714  CZ  PHE A  20      31.145  56.431 -20.851  1.00  0.00      A    C  
ATOM   1715  H   PHE A  20      26.134  57.921 -21.708  1.00  0.00      A    H  
ATOM   1716  HA  PHE A  20      26.767  55.112 -22.283  1.00  0.00      A    H  
ATOM   1717 1HB  PHE A  20      26.514  56.703 -19.712  1.00  0.00      A    H  
ATOM   1718 2HB  PHE A  20      26.744  54.953 -19.738  1.00  0.00      A    H  
ATOM   1719  HD1 PHE A  20      28.807  53.966 -20.669  1.00  0.00      A    H  
ATOM   1720  HD2 PHE A  20      28.296  58.217 -20.327  1.00  0.00      A    H  
ATOM   1721  HE1 PHE A  20      31.244  54.284 -21.000  1.00  0.00      A    H  
ATOM   1722  HE2 PHE A  20      30.732  58.536 -20.662  1.00  0.00      A    H  
ATOM   1723  HZ  PHE A  20      32.207  56.569 -20.996  1.00  0.00      A    H  
ATOM   1724  N   ARG A  21      24.640  53.978 -21.431  1.00  0.00      A    N  
ATOM   1725  CA  ARG A  21      23.313  53.397 -21.272  1.00  0.00      A    C  
ATOM   1726  C   ARG A  21      22.764  53.692 -19.878  1.00  0.00      A    C  
ATOM   1727  O   ARG A  21      21.558  53.600 -19.643  1.00  0.00      A    O  
ATOM   1728  CB  ARG A  21      23.353  51.893 -21.497  1.00  0.00      A    C  
ATOM   1729  CG  ARG A  21      23.626  51.467 -22.931  1.00  0.00      A    C  
ATOM   1730  CD  ARG A  21      23.682  49.989 -23.064  1.00  0.00      A    C  
ATOM   1731  NE  ARG A  21      23.943  49.577 -24.434  1.00  0.00      A    N  
ATOM   1732  CZ  ARG A  21      24.163  48.306 -24.822  1.00  0.00      A    C  
ATOM   1733  NH1 ARG A  21      24.150  47.336 -23.935  1.00  0.00      A    N1+
ATOM   1734  NH2 ARG A  21      24.391  48.034 -26.095  1.00  0.00      A    N  
ATOM   1735  H   ARG A  21      25.424  53.383 -21.519  1.00  0.00      A    H  
ATOM   1736  HA  ARG A  21      22.650  53.841 -22.015  1.00  0.00      A    H  
ATOM   1737 1HB  ARG A  21      24.126  51.452 -20.869  1.00  0.00      A    H  
ATOM   1738 2HB  ARG A  21      22.400  51.455 -21.199  1.00  0.00      A    H  
ATOM   1739 1HG  ARG A  21      22.833  51.841 -23.579  1.00  0.00      A    H  
ATOM   1740 2HG  ARG A  21      24.583  51.877 -23.256  1.00  0.00      A    H  
ATOM   1741 1HD  ARG A  21      24.478  49.596 -22.432  1.00  0.00      A    H  
ATOM   1742 2HD  ARG A  21      22.729  49.560 -22.755  1.00  0.00      A    H  
ATOM   1743  HE  ARG A  21      23.961  50.296 -25.145  1.00  0.00      A    H  
ATOM   1744 1HH1 ARG A  21      23.975  47.544 -22.962  1.00  0.00      A    H  
ATOM   1745 2HH1 ARG A  21      24.314  46.384 -24.225  1.00  0.00      A    H  
ATOM   1746 1HH2 ARG A  21      24.401  48.780 -26.777  1.00  0.00      A    H  
ATOM   1747 2HH2 ARG A  21      24.556  47.082 -26.386  1.00  0.00      A    H  
ATOM   1748  N   MET A  22      23.657  54.045 -18.953  1.00  0.00      A    N  
ATOM   1749  CA  MET A  22      23.252  54.347 -17.578  1.00  0.00      A    C  
ATOM   1750  C   MET A  22      23.522  55.817 -17.233  1.00  0.00      A    C  
ATOM   1751  O   MET A  22      24.582  56.367 -17.557  1.00  0.00      A    O  
ATOM   1752  CB  MET A  22      23.979  53.426 -16.600  1.00  0.00      A    C  
ATOM   1753  CG  MET A  22      23.628  51.952 -16.745  1.00  0.00      A    C  
ATOM   1754  SD  MET A  22      24.501  50.910 -15.559  1.00  0.00      A    S  
ATOM   1755  CE  MET A  22      23.701  51.393 -14.032  1.00  0.00      A    C  
ATOM   1756  H   MET A  22      24.604  54.104 -19.196  1.00  0.00      A    H  
ATOM   1757  HA  MET A  22      22.179  54.178 -17.488  1.00  0.00      A    H  
ATOM   1758 1HB  MET A  22      25.054  53.528 -16.735  1.00  0.00      A    H  
ATOM   1759 2HB  MET A  22      23.747  53.725 -15.577  1.00  0.00      A    H  
ATOM   1760 1HG  MET A  22      22.557  51.816 -16.600  1.00  0.00      A    H  
ATOM   1761 2HG  MET A  22      23.881  51.615 -17.750  1.00  0.00      A    H  
ATOM   1762 1HE  MET A  22      24.133  50.833 -13.202  1.00  0.00      A    H  
ATOM   1763 2HE  MET A  22      23.848  52.461 -13.866  1.00  0.00      A    H  
ATOM   1764 3HE  MET A  22      22.634  51.179 -14.096  1.00  0.00      A    H  
ATOM   1765  N   GLU A  23      22.555  56.439 -16.558  1.00  0.00      A    N  
ATOM   1766  CA  GLU A  23      22.675  57.836 -16.150  1.00  0.00      A    C  
ATOM   1767  C   GLU A  23      23.807  58.004 -15.142  1.00  0.00      A    C  
ATOM   1768  O   GLU A  23      24.524  59.004 -15.163  1.00  0.00      A    O  
ATOM   1769  CB  GLU A  23      21.360  58.336 -15.548  1.00  0.00      A    C  
ATOM   1770  CG  GLU A  23      20.222  58.472 -16.550  1.00  0.00      A    C  
ATOM   1771  CD  GLU A  23      18.933  58.914 -15.915  1.00  0.00      A    C  
ATOM   1772  OE1 GLU A  23      18.892  59.024 -14.713  1.00  0.00      A    O  
ATOM   1773  OE2 GLU A  23      17.987  59.141 -16.632  1.00  0.00      A    O1-
ATOM   1774  H   GLU A  23      21.745  55.940 -16.320  1.00  0.00      A    H  
ATOM   1775  HA  GLU A  23      22.904  58.436 -17.032  1.00  0.00      A    H  
ATOM   1776 1HB  GLU A  23      21.035  57.652 -14.764  1.00  0.00      A    H  
ATOM   1777 2HB  GLU A  23      21.518  59.311 -15.087  1.00  0.00      A    H  
ATOM   1778 1HG  GLU A  23      20.506  59.198 -17.311  1.00  0.00      A    H  
ATOM   1779 2HG  GLU A  23      20.068  57.512 -17.042  1.00  0.00      A    H  
ATOM   1780  N   LYS A  24      23.971  57.018 -14.274  1.00  0.00      A    N  
ATOM   1781  CA  LYS A  24      25.031  57.073 -13.278  1.00  0.00      A    C  
ATOM   1782  C   LYS A  24      26.393  57.146 -13.959  1.00  0.00      A    C  
ATOM   1783  O   LYS A  24      27.233  57.987 -13.618  1.00  0.00      A    O  
ATOM   1784  CB  LYS A  24      24.964  55.860 -12.349  1.00  0.00      A    C  
ATOM   1785  CG  LYS A  24      26.018  55.850 -11.250  1.00  0.00      A    C  
ATOM   1786  CD  LYS A  24      25.853  54.644 -10.337  1.00  0.00      A    C  
ATOM   1787  CE  LYS A  24      26.929  54.612  -9.261  1.00  0.00      A    C  
ATOM   1788  NZ  LYS A  24      26.779  53.437  -8.360  1.00  0.00      A    N1+
ATOM   1789  H   LYS A  24      23.379  56.239 -14.309  1.00  0.00      A    H  
ATOM   1790  HA  LYS A  24      24.897  57.975 -12.680  1.00  0.00      A    H  
ATOM   1791 1HB  LYS A  24      23.984  55.820 -11.873  1.00  0.00      A    H  
ATOM   1792 2HB  LYS A  24      25.081  54.947 -12.934  1.00  0.00      A    H  
ATOM   1793 1HG  LYS A  24      27.012  55.821 -11.699  1.00  0.00      A    H  
ATOM   1794 2HG  LYS A  24      25.933  56.759 -10.656  1.00  0.00      A    H  
ATOM   1795 1HD  LYS A  24      24.873  54.682  -9.858  1.00  0.00      A    H  
ATOM   1796 2HD  LYS A  24      25.915  53.730 -10.926  1.00  0.00      A    H  
ATOM   1797 1HE  LYS A  24      27.911  54.572  -9.731  1.00  0.00      A    H  
ATOM   1798 2HE  LYS A  24      26.873  55.522  -8.664  1.00  0.00      A    H  
ATOM   1799 1HZ  LYS A  24      27.510  53.453  -7.662  1.00  0.00      A    H  
ATOM   1800 2HZ  LYS A  24      25.878  53.474  -7.904  1.00  0.00      A    H  
ATOM   1801 3HZ  LYS A  24      26.848  52.587  -8.900  1.00  0.00      A    H  
ATOM   1802  N   LEU A  25      26.596  56.281 -14.939  1.00  0.00      A    N  
ATOM   1803  CA  LEU A  25      27.849  56.270 -15.674  1.00  0.00      A    C  
ATOM   1804  C   LEU A  25      28.035  57.606 -16.375  1.00  0.00      A    C  
ATOM   1805  O   LEU A  25      29.144  58.142 -16.442  1.00  0.00      A    O  
ATOM   1806  CB  LEU A  25      27.867  55.128 -16.698  1.00  0.00      A    C  
ATOM   1807  CG  LEU A  25      27.928  53.711 -16.113  1.00  0.00      A    C  
ATOM   1808  CD1 LEU A  25      27.765  52.692 -17.232  1.00  0.00      A    C  
ATOM   1809  CD2 LEU A  25      29.251  53.518 -15.386  1.00  0.00      A    C  
ATOM   1810  H   LEU A  25      25.885  55.651 -15.184  1.00  0.00      A    H  
ATOM   1811  HA  LEU A  25      28.663  56.114 -14.967  1.00  0.00      A    H  
ATOM   1812 1HB  LEU A  25      26.968  55.195 -17.309  1.00  0.00      A    H  
ATOM   1813 2HB  LEU A  25      28.733  55.256 -17.347  1.00  0.00      A    H  
ATOM   1814  HG  LEU A  25      27.105  53.571 -15.411  1.00  0.00      A    H  
ATOM   1815 1HD1 LEU A  25      27.808  51.685 -16.816  1.00  0.00      A    H  
ATOM   1816 2HD1 LEU A  25      26.802  52.840 -17.721  1.00  0.00      A    H  
ATOM   1817 3HD1 LEU A  25      28.566  52.818 -17.959  1.00  0.00      A    H  
ATOM   1818 1HD2 LEU A  25      29.294  52.512 -14.970  1.00  0.00      A    H  
ATOM   1819 2HD2 LEU A  25      30.074  53.657 -16.087  1.00  0.00      A    H  
ATOM   1820 3HD2 LEU A  25      29.333  54.248 -14.581  1.00  0.00      A    H  
ATOM   1821  N   ASN A  26      26.935  58.147 -16.885  1.00  0.00      A    N  
ATOM   1822  CA  ASN A  26      26.994  59.431 -17.573  1.00  0.00      A    C  
ATOM   1823  C   ASN A  26      27.453  60.518 -16.606  1.00  0.00      A    C  
ATOM   1824  O   ASN A  26      28.246  61.390 -16.968  1.00  0.00      A    O  
ATOM   1825  CB  ASN A  26      25.623  59.794 -18.143  1.00  0.00      A    C  
ATOM   1826  CG  ASN A  26      25.357  58.983 -19.404  1.00  0.00      A    C  
ATOM   1827  ND2 ASN A  26      24.481  58.016 -19.374  1.00  0.00      A    N  
ATOM   1828  OD1 ASN A  26      25.964  59.232 -20.443  1.00  0.00      A    O  
ATOM   1829  H   ASN A  26      26.076  57.679 -16.786  1.00  0.00      A    H  
ATOM   1830  HA  ASN A  26      27.730  59.360 -18.375  1.00  0.00      A    H  
ATOM   1831 1HB  ASN A  26      24.860  59.585 -17.411  1.00  0.00      A    H  
ATOM   1832 2HB  ASN A  26      25.604  60.848 -18.389  1.00  0.00      A    H  
ATOM   1833 1HD2 ASN A  26      24.306  57.487 -20.180  1.00  0.00      A    H  
ATOM   1834 2HD2 ASN A  26      23.999  57.816 -18.543  1.00  0.00      A    H  
ATOM   1835  N   GLN A  27      26.952  60.464 -15.376  1.00  0.00      A    N  
ATOM   1836  CA  GLN A  27      27.323  61.458 -14.380  1.00  0.00      A    C  
ATOM   1837  C   GLN A  27      28.830  61.426 -14.119  1.00  0.00      A    C  
ATOM   1838  O   GLN A  27      29.487  62.469 -14.087  1.00  0.00      A    O  
ATOM   1839  CB  GLN A  27      26.555  61.223 -13.076  1.00  0.00      A    C  
ATOM   1840  CG  GLN A  27      25.072  61.539 -13.162  1.00  0.00      A    C  
ATOM   1841  CD  GLN A  27      24.333  61.204 -11.880  1.00  0.00      A    C  
ATOM   1842  NE2 GLN A  27      23.250  61.926 -11.617  1.00  0.00      A    N  
ATOM   1843  OE1 GLN A  27      24.733  60.306 -11.134  1.00  0.00      A    O  
ATOM   1844  H   GLN A  27      26.324  59.747 -15.139  1.00  0.00      A    H  
ATOM   1845  HA  GLN A  27      27.065  62.445 -14.763  1.00  0.00      A    H  
ATOM   1846 1HB  GLN A  27      26.660  60.181 -12.775  1.00  0.00      A    H  
ATOM   1847 2HB  GLN A  27      26.984  61.838 -12.285  1.00  0.00      A    H  
ATOM   1848 1HG  GLN A  27      24.948  62.603 -13.360  1.00  0.00      A    H  
ATOM   1849 2HG  GLN A  27      24.633  60.955 -13.972  1.00  0.00      A    H  
ATOM   1850 1HE2 GLN A  27      22.722  61.751 -10.785  1.00  0.00      A    H  
ATOM   1851 2HE2 GLN A  27      22.961  62.645 -12.249  1.00  0.00      A    H  
ATOM   1852  N   LEU A  28      29.375  60.222 -13.956  1.00  0.00      A    N  
ATOM   1853  CA  LEU A  28      30.809  60.073 -13.706  1.00  0.00      A    C  
ATOM   1854  C   LEU A  28      31.604  60.633 -14.884  1.00  0.00      A    C  
ATOM   1855  O   LEU A  28      32.622  61.313 -14.701  1.00  0.00      A    O  
ATOM   1856  CB  LEU A  28      31.167  58.598 -13.484  1.00  0.00      A    C  
ATOM   1857  CG  LEU A  28      30.645  57.975 -12.184  1.00  0.00      A    C  
ATOM   1858  CD1 LEU A  28      30.920  56.477 -12.192  1.00  0.00      A    C  
ATOM   1859  CD2 LEU A  28      31.313  58.647 -10.994  1.00  0.00      A    C  
ATOM   1860  H   LEU A  28      28.804  59.421 -14.007  1.00  0.00      A    H  
ATOM   1861  HA  LEU A  28      31.063  60.631 -12.805  1.00  0.00      A    H  
ATOM   1862 1HB  LEU A  28      30.770  58.016 -14.314  1.00  0.00      A    H  
ATOM   1863 2HB  LEU A  28      32.253  58.500 -13.486  1.00  0.00      A    H  
ATOM   1864  HG  LEU A  28      29.566  58.115 -12.121  1.00  0.00      A    H  
ATOM   1865 1HD1 LEU A  28      30.549  56.034 -11.268  1.00  0.00      A    H  
ATOM   1866 2HD1 LEU A  28      30.414  56.019 -13.042  1.00  0.00      A    H  
ATOM   1867 3HD1 LEU A  28      31.993  56.305 -12.271  1.00  0.00      A    H  
ATOM   1868 1HD2 LEU A  28      30.941  58.204 -10.069  1.00  0.00      A    H  
ATOM   1869 2HD2 LEU A  28      32.393  58.506 -11.055  1.00  0.00      A    H  
ATOM   1870 3HD2 LEU A  28      31.085  59.713 -11.003  1.00  0.00      A    H  
ATOM   1871  N   TRP A  29      31.131  60.361 -16.094  1.00  0.00      A    N  
ATOM   1872  CA  TRP A  29      31.805  60.860 -17.278  1.00  0.00      A    C  
ATOM   1873  C   TRP A  29      31.891  62.379 -17.221  1.00  0.00      A    C  
ATOM   1874  O   TRP A  29      32.937  62.969 -17.499  1.00  0.00      A    O  
ATOM   1875  CB  TRP A  29      31.067  60.423 -18.545  1.00  0.00      A    C  
ATOM   1876  CG  TRP A  29      31.709  60.909 -19.809  1.00  0.00      A    C  
ATOM   1877  CD1 TRP A  29      31.161  61.749 -20.731  1.00  0.00      A    C  
ATOM   1878  CD2 TRP A  29      33.033  60.584 -20.299  1.00  0.00      A    C  
ATOM   1879  CE2 TRP A  29      33.198  61.264 -21.509  1.00  0.00      A    C  
ATOM   1880  CE3 TRP A  29      34.074  59.783 -19.815  1.00  0.00      A    C  
ATOM   1881  NE1 TRP A  29      32.047  61.968 -21.757  1.00  0.00      A    N  
ATOM   1882  CZ2 TRP A  29      34.365  61.169 -22.250  1.00  0.00      A    C  
ATOM   1883  CZ3 TRP A  29      35.245  59.689 -20.558  1.00  0.00      A    C  
ATOM   1884  CH2 TRP A  29      35.386  60.365 -21.743  1.00  0.00      A    C  
ATOM   1885  H   TRP A  29      30.313  59.826 -16.188  1.00  0.00      A    H  
ATOM   1886  HA  TRP A  29      32.812  60.445 -17.303  1.00  0.00      A    H  
ATOM   1887 1HB  TRP A  29      31.018  59.335 -18.581  1.00  0.00      A    H  
ATOM   1888 2HB  TRP A  29      30.043  60.796 -18.516  1.00  0.00      A    H  
ATOM   1889  HD1 TRP A  29      30.165  62.184 -20.664  1.00  0.00      A    H  
ATOM   1890  HE1 TRP A  29      31.880  62.551 -22.565  1.00  0.00      A    H  
ATOM   1891  HE3 TRP A  29      33.969  59.246 -18.873  1.00  0.00      A    H  
ATOM   1892  HZ2 TRP A  29      34.496  61.698 -23.194  1.00  0.00      A    H  
ATOM   1893  HZ3 TRP A  29      36.051  59.063 -20.174  1.00  0.00      A    H  
ATOM   1894  HH2 TRP A  29      36.319  60.269 -22.300  1.00  0.00      A    H  
ATOM   1895  N   GLU A  30      30.782  63.004 -16.848  1.00  0.00      A    N  
ATOM   1896  CA  GLU A  30      30.742  64.460 -16.748  1.00  0.00      A    C  
ATOM   1897  C   GLU A  30      31.760  64.954 -15.724  1.00  0.00      A    C  
ATOM   1898  O   GLU A  30      32.395  65.993 -15.918  1.00  0.00      A    O  
ATOM   1899  CB  GLU A  30      29.339  64.935 -16.363  1.00  0.00      A    C  
ATOM   1900  CG  GLU A  30      28.293  64.755 -17.455  1.00  0.00      A    C  
ATOM   1901  CD  GLU A  30      26.914  65.164 -17.017  1.00  0.00      A    C  
ATOM   1902  OE1 GLU A  30      26.750  65.492 -15.866  1.00  0.00      A    O  
ATOM   1903  OE2 GLU A  30      26.025  65.149 -17.834  1.00  0.00      A    O1-
ATOM   1904  H   GLU A  30      29.982  62.473 -16.635  1.00  0.00      A    H  
ATOM   1905  HA  GLU A  30      30.997  64.881 -17.721  1.00  0.00      A    H  
ATOM   1906 1HB  GLU A  30      29.000  64.390 -15.482  1.00  0.00      A    H  
ATOM   1907 2HB  GLU A  30      29.371  65.992 -16.102  1.00  0.00      A    H  
ATOM   1908 1HG  GLU A  30      28.580  65.352 -18.320  1.00  0.00      A    H  
ATOM   1909 2HG  GLU A  30      28.277  63.709 -17.759  1.00  0.00      A    H  
ATOM   1910  N   LYS A  31      31.918  64.202 -14.638  1.00  0.00      A    N  
ATOM   1911  CA  LYS A  31      32.867  64.579 -13.597  1.00  0.00      A    C  
ATOM   1912  C   LYS A  31      34.280  64.614 -14.178  1.00  0.00      A    C  
ATOM   1913  O   LYS A  31      35.064  65.530 -13.904  1.00  0.00      A    O  
ATOM   1914  CB  LYS A  31      32.795  63.609 -12.417  1.00  0.00      A    C  
ATOM   1915  CG  LYS A  31      33.715  63.962 -11.256  1.00  0.00      A    C  
ATOM   1916  CD  LYS A  31      33.533  62.998 -10.093  1.00  0.00      A    C  
ATOM   1917  CE  LYS A  31      34.472  63.332  -8.943  1.00  0.00      A    C  
ATOM   1918  NZ  LYS A  31      34.304  62.396  -7.798  1.00  0.00      A    N1+
ATOM   1919  H   LYS A  31      31.387  63.379 -14.536  1.00  0.00      A    H  
ATOM   1920  HA  LYS A  31      32.610  65.577 -13.240  1.00  0.00      A    H  
ATOM   1921 1HB  LYS A  31      31.774  63.574 -12.036  1.00  0.00      A    H  
ATOM   1922 2HB  LYS A  31      33.053  62.605 -12.755  1.00  0.00      A    H  
ATOM   1923 1HG  LYS A  31      34.753  63.923 -11.589  1.00  0.00      A    H  
ATOM   1924 2HG  LYS A  31      33.499  64.974 -10.915  1.00  0.00      A    H  
ATOM   1925 1HD  LYS A  31      32.503  63.048  -9.737  1.00  0.00      A    H  
ATOM   1926 2HD  LYS A  31      33.733  61.980 -10.429  1.00  0.00      A    H  
ATOM   1927 1HE  LYS A  31      35.503  63.281  -9.289  1.00  0.00      A    H  
ATOM   1928 2HE  LYS A  31      34.277  64.347  -8.597  1.00  0.00      A    H  
ATOM   1929 1HZ  LYS A  31      34.942  62.651  -7.058  1.00  0.00      A    H  
ATOM   1930 2HZ  LYS A  31      33.354  62.448  -7.456  1.00  0.00      A    H  
ATOM   1931 3HZ  LYS A  31      34.500  61.453  -8.101  1.00  0.00      A    H  
ATOM   1932  N   ALA A  32      34.606  63.620 -14.993  1.00  0.00      A    N  
ATOM   1933  CA  ALA A  32      35.926  63.578 -15.604  1.00  0.00      A    C  
ATOM   1934  C   ALA A  32      36.096  64.753 -16.569  1.00  0.00      A    C  
ATOM   1935  O   ALA A  32      37.179  65.335 -16.670  1.00  0.00      A    O  
ATOM   1936  CB  ALA A  32      36.123  62.258 -16.350  1.00  0.00      A    C  
ATOM   1937  H   ALA A  32      33.952  62.913 -15.191  1.00  0.00      A    H  
ATOM   1938  HA  ALA A  32      36.669  63.672 -14.812  1.00  0.00      A    H  
ATOM   1939 1HB  ALA A  32      35.328  62.128 -17.068  1.00  0.00      A    H  
ATOM   1940 2HB  ALA A  32      36.107  61.442 -15.642  1.00  0.00      A    H  
ATOM   1941 3HB  ALA A  32      37.074  62.271 -16.860  1.00  0.00      A    H  
ATOM   1942  N   GLN A  33      35.017  65.096 -17.273  1.00  0.00      A    N  
ATOM   1943  CA  GLN A  33      35.059  66.201 -18.231  1.00  0.00      A    C  
ATOM   1944  C   GLN A  33      35.400  67.518 -17.540  1.00  0.00      A    C  
ATOM   1945  O   GLN A  33      36.249  68.272 -18.016  1.00  0.00      A    O  
ATOM   1946  CB  GLN A  33      33.721  66.328 -18.964  1.00  0.00      A    C  
ATOM   1947  CG  GLN A  33      33.436  65.198 -19.939  1.00  0.00      A    C  
ATOM   1948  CD  GLN A  33      32.061  65.313 -20.571  1.00  0.00      A    C  
ATOM   1949  NE2 GLN A  33      32.021  65.325 -21.899  1.00  0.00      A    N  
ATOM   1950  OE1 GLN A  33      31.046  65.390 -19.874  1.00  0.00      A    O  
ATOM   1951  H   GLN A  33      34.183  64.593 -17.154  1.00  0.00      A    H  
ATOM   1952  HA  GLN A  33      35.839  65.994 -18.964  1.00  0.00      A    H  
ATOM   1953 1HB  GLN A  33      32.909  66.357 -18.236  1.00  0.00      A    H  
ATOM   1954 2HB  GLN A  33      33.697  67.265 -19.518  1.00  0.00      A    H  
ATOM   1955 1HG  GLN A  33      34.181  65.222 -20.734  1.00  0.00      A    H  
ATOM   1956 2HG  GLN A  33      33.488  64.249 -19.405  1.00  0.00      A    H  
ATOM   1957 1HE2 GLN A  33      31.143  65.399 -22.372  1.00  0.00      A    H  
ATOM   1958 2HE2 GLN A  33      32.869  65.260 -22.426  1.00  0.00      A    H  
ATOM   1959  N   ARG A  34      34.743  67.791 -16.420  1.00  0.00      A    N  
ATOM   1960  CA  ARG A  34      35.007  69.025 -15.688  1.00  0.00      A    C  
ATOM   1961  C   ARG A  34      36.425  69.011 -15.127  1.00  0.00      A    C  
ATOM   1962  O   ARG A  34      37.086  70.047 -15.062  1.00  0.00      A    O  
ATOM   1963  CB  ARG A  34      34.010  69.206 -14.553  1.00  0.00      A    C  
ATOM   1964  CG  ARG A  34      32.593  69.535 -14.993  1.00  0.00      A    C  
ATOM   1965  CD  ARG A  34      31.752  69.978 -13.850  1.00  0.00      A    C  
ATOM   1966  NE  ARG A  34      31.574  68.921 -12.867  1.00  0.00      A    N  
ATOM   1967  CZ  ARG A  34      30.603  67.988 -12.914  1.00  0.00      A    C  
ATOM   1968  NH1 ARG A  34      29.733  67.994 -13.899  1.00  0.00      A    N1+
ATOM   1969  NH2 ARG A  34      30.526  67.067 -11.969  1.00  0.00      A    N  
ATOM   1970  H   ARG A  34      34.075  67.154 -16.079  1.00  0.00      A    H  
ATOM   1971  HA  ARG A  34      34.902  69.865 -16.376  1.00  0.00      A    H  
ATOM   1972 1HB  ARG A  34      33.967  68.294 -13.958  1.00  0.00      A    H  
ATOM   1973 2HB  ARG A  34      34.347  70.008 -13.897  1.00  0.00      A    H  
ATOM   1974 1HG  ARG A  34      32.618  70.337 -15.730  1.00  0.00      A    H  
ATOM   1975 2HG  ARG A  34      32.133  68.650 -15.434  1.00  0.00      A    H  
ATOM   1976 1HD  ARG A  34      32.226  70.826 -13.357  1.00  0.00      A    H  
ATOM   1977 2HD  ARG A  34      30.769  70.273 -14.215  1.00  0.00      A    H  
ATOM   1978  HE  ARG A  34      32.225  68.884 -12.094  1.00  0.00      A    H  
ATOM   1979 1HH1 ARG A  34      29.792  68.698 -14.622  1.00  0.00      A    H  
ATOM   1980 2HH1 ARG A  34      29.005  67.295 -13.934  1.00  0.00      A    H  
ATOM   1981 1HH2 ARG A  34      31.195  67.063 -11.211  1.00  0.00      A    H  
ATOM   1982 2HH2 ARG A  34      29.798  66.369 -12.004  1.00  0.00      A    H  
ATOM   1983  N   LEU A  35      36.888  67.829 -14.723  1.00  0.00      A    N  
ATOM   1984  CA  LEU A  35      38.231  67.695 -14.170  1.00  0.00      A    C  
ATOM   1985  C   LEU A  35      39.270  68.056 -15.227  1.00  0.00      A    C  
ATOM   1986  O   LEU A  35      40.284  68.687 -14.924  1.00  0.00      A    O  
ATOM   1987  CB  LEU A  35      38.466  66.264 -13.669  1.00  0.00      A    C  
ATOM   1988  CG  LEU A  35      39.822  66.008 -13.000  1.00  0.00      A    C  
ATOM   1989  CD1 LEU A  35      39.973  66.921 -11.791  1.00  0.00      A    C  
ATOM   1990  CD2 LEU A  35      39.921  64.545 -12.596  1.00  0.00      A    C  
ATOM   1991  H   LEU A  35      36.316  67.032 -14.806  1.00  0.00      A    H  
ATOM   1992  HA  LEU A  35      38.328  68.379 -13.327  1.00  0.00      A    H  
ATOM   1993 1HB  LEU A  35      37.689  66.017 -12.948  1.00  0.00      A    H  
ATOM   1994 2HB  LEU A  35      38.379  65.582 -14.515  1.00  0.00      A    H  
ATOM   1995  HG  LEU A  35      40.624  66.246 -13.700  1.00  0.00      A    H  
ATOM   1996 1HD1 LEU A  35      40.937  66.739 -11.316  1.00  0.00      A    H  
ATOM   1997 2HD1 LEU A  35      39.919  67.962 -12.112  1.00  0.00      A    H  
ATOM   1998 3HD1 LEU A  35      39.174  66.718 -11.080  1.00  0.00      A    H  
ATOM   1999 1HD2 LEU A  35      40.885  64.362 -12.121  1.00  0.00      A    H  
ATOM   2000 2HD2 LEU A  35      39.120  64.306 -11.895  1.00  0.00      A    H  
ATOM   2001 3HD2 LEU A  35      39.827  63.915 -13.481  1.00  0.00      A    H  
ATOM   2002  N   HIS A  36      39.007  67.658 -16.467  1.00  0.00      A    N  
ATOM   2003  CA  HIS A  36      39.926  67.945 -17.562  1.00  0.00      A    C  
ATOM   2004  C   HIS A  36      41.243  67.210 -17.365  1.00  0.00      A    C  
ATOM   2005  O   HIS A  36      42.018  67.530 -16.466  1.00  0.00      A    O  
ATOM   2006  CB  HIS A  36      40.184  69.451 -17.677  1.00  0.00      A    C  
ATOM   2007  CG  HIS A  36      38.964  70.246 -18.021  1.00  0.00      A    C  
ATOM   2008  CD2 HIS A  36      38.454  71.377 -17.479  1.00  0.00      A    C  
ATOM   2009  ND1 HIS A  36      38.109  69.892 -19.044  1.00  0.00      A    N  
ATOM   2010  CE1 HIS A  36      37.125  70.772 -19.115  1.00  0.00      A    C  
ATOM   2011  NE2 HIS A  36      37.312  71.683 -18.178  1.00  0.00      A    N  
ATOM   2012  H   HIS A  36      38.181  67.160 -16.647  1.00  0.00      A    H  
ATOM   2013  HA  HIS A  36      39.490  67.607 -18.501  1.00  0.00      A    H  
ATOM   2014 1HB  HIS A  36      40.581  69.825 -16.733  1.00  0.00      A    H  
ATOM   2015 2HB  HIS A  36      40.937  69.633 -18.443  1.00  0.00      A    H  
ATOM   2016  HD1 HIS A  36      38.162  69.060 -19.597  1.00  0.00      A    H  
ATOM   2017  HD2 HIS A  36      38.780  72.017 -16.658  1.00  0.00      A    H  
ATOM   2018  HE1 HIS A  36      36.340  70.668 -19.864  1.00  0.00      A    H  
ATOM   2019  N   LEU A  37      41.491  66.224 -18.220  1.00  0.00      A    N  
ATOM   2020  CA  LEU A  37      42.727  65.446 -18.138  1.00  0.00      A    C  
ATOM   2021  C   LEU A  37      43.372  65.309 -19.518  1.00  0.00      A    C  
ATOM   2022  O   LEU A  37      42.690  65.384 -20.540  1.00  0.00      A    O  
ATOM   2023  CB  LEU A  37      42.444  64.056 -17.555  1.00  0.00      A    C  
ATOM   2024  CG  LEU A  37      41.882  64.035 -16.128  1.00  0.00      A    C  
ATOM   2025  CD1 LEU A  37      41.446  62.620 -15.774  1.00  0.00      A    C  
ATOM   2026  CD2 LEU A  37      42.939  64.541 -15.158  1.00  0.00      A    C  
ATOM   2027  H   LEU A  37      40.832  66.018 -18.917  1.00  0.00      A    H  
ATOM   2028  HA  LEU A  37      43.420  65.967 -17.479  1.00  0.00      A    H  
ATOM   2029 1HB  LEU A  37      41.730  63.547 -18.200  1.00  0.00      A    H  
ATOM   2030 2HB  LEU A  37      43.372  63.484 -17.553  1.00  0.00      A    H  
ATOM   2031  HG  LEU A  37      41.003  64.678 -16.074  1.00  0.00      A    H  
ATOM   2032 1HD1 LEU A  37      41.046  62.605 -14.760  1.00  0.00      A    H  
ATOM   2033 2HD1 LEU A  37      40.676  62.291 -16.471  1.00  0.00      A    H  
ATOM   2034 3HD1 LEU A  37      42.303  61.949 -15.835  1.00  0.00      A    H  
ATOM   2035 1HD2 LEU A  37      42.539  64.527 -14.143  1.00  0.00      A    H  
ATOM   2036 2HD2 LEU A  37      43.818  63.898 -15.210  1.00  0.00      A    H  
ATOM   2037 3HD2 LEU A  37      43.219  65.560 -15.423  1.00  0.00      A    H  
ATOM   2038  N   PRO A  38      44.669  65.110 -19.567  1.00  0.00      A    N  
ATOM   2039  CA  PRO A  38      45.408  64.963 -20.855  1.00  0.00      A    C  
ATOM   2040  C   PRO A  38      44.662  64.078 -21.862  1.00  0.00      A    C  
ATOM   2041  O   PRO A  38      43.871  63.218 -21.472  1.00  0.00      A    O  
ATOM   2042  CB  PRO A  38      46.729  64.318 -20.436  1.00  0.00      A    C  
ATOM   2043  CG  PRO A  38      46.958  64.765 -19.027  1.00  0.00      A    C  
ATOM   2044  CD  PRO A  38      45.577  65.010 -18.406  1.00  0.00      A    C  
ATOM   2045  HA  PRO A  38      45.581  65.959 -21.288  1.00  0.00      A    H  
ATOM   2046 1HB  PRO A  38      46.649  63.239 -20.481  1.00  0.00      A    H  
ATOM   2047 2HB  PRO A  38      47.535  64.662 -21.067  1.00  0.00      A    H  
ATOM   2048 1HG  PRO A  38      47.485  63.994 -18.478  1.00  0.00      A    H  
ATOM   2049 2HG  PRO A  38      47.529  65.681 -19.017  1.00  0.00      A    H  
ATOM   2050 1HD  PRO A  38      45.300  64.182 -17.770  1.00  0.00      A    H  
ATOM   2051 2HD  PRO A  38      45.576  65.934 -17.850  1.00  0.00      A    H  
ATOM   2052  N   PRO A  39      44.900  64.270 -23.138  1.00  0.00      A    N  
ATOM   2053  CA  PRO A  39      44.238  63.465 -24.214  1.00  0.00      A    C  
ATOM   2054  C   PRO A  39      44.501  61.966 -24.068  1.00  0.00      A    C  
ATOM   2055  O   PRO A  39      43.586  61.148 -24.172  1.00  0.00      A    O  
ATOM   2056  CB  PRO A  39      44.872  64.010 -25.498  1.00  0.00      A    C  
ATOM   2057  CG  PRO A  39      45.224  65.419 -25.161  1.00  0.00      A    C  
ATOM   2058  CD  PRO A  39      45.715  65.353 -23.740  1.00  0.00      A    C  
ATOM   2059  HA  PRO A  39      43.156  63.660 -24.197  1.00  0.00      A    H  
ATOM   2060 1HB  PRO A  39      45.748  63.405 -25.771  1.00  0.00      A    H  
ATOM   2061 2HB  PRO A  39      44.158  63.937 -26.331  1.00  0.00      A    H  
ATOM   2062 1HG  PRO A  39      45.989  65.796 -25.856  1.00  0.00      A    H  
ATOM   2063 2HG  PRO A  39      44.344  66.069 -25.276  1.00  0.00      A    H  
ATOM   2064 1HD  PRO A  39      46.786  65.100 -23.732  1.00  0.00      A    H  
ATOM   2065 2HD  PRO A  39      45.542  66.321 -23.246  1.00  0.00      A    H  
ATOM   2066  N   VAL A  40      45.765  61.617 -23.842  1.00  0.00      A    N  
ATOM   2067  CA  VAL A  40      46.155  60.215 -23.694  1.00  0.00      A    C  
ATOM   2068  C   VAL A  40      45.504  59.603 -22.463  1.00  0.00      A    C  
ATOM   2069  O   VAL A  40      44.960  58.501 -22.516  1.00  0.00      A    O  
ATOM   2070  CB  VAL A  40      47.679  60.103 -23.575  1.00  0.00      A    C  
ATOM   2071  CG1 VAL A  40      48.065  58.670 -23.201  1.00  0.00      A    C  
ATOM   2072  CG2 VAL A  40      48.329  60.469 -24.913  1.00  0.00      A    C  
ATOM   2073  H   VAL A  40      46.448  62.313 -23.778  1.00  0.00      A    H  
ATOM   2074  HA  VAL A  40      45.827  59.669 -24.579  1.00  0.00      A    H  
ATOM   2075  HB  VAL A  40      48.028  60.778 -22.807  1.00  0.00      A    H  
ATOM   2076 1HG1 VAL A  40      47.860  58.503 -22.153  1.00  0.00      A    H  
ATOM   2077 2HG1 VAL A  40      49.116  58.518 -23.390  1.00  0.00      A    H  
ATOM   2078 3HG1 VAL A  40      47.488  57.975 -23.794  1.00  0.00      A    H  
ATOM   2079 1HG2 VAL A  40      48.165  61.516 -25.118  1.00  0.00      A    H  
ATOM   2080 2HG2 VAL A  40      47.890  59.875 -25.700  1.00  0.00      A    H  
ATOM   2081 3HG2 VAL A  40      49.389  60.274 -24.862  1.00  0.00      A    H  
ATOM   2082  N   ARG A  41      45.568  60.324 -21.355  1.00  0.00      A    N  
ATOM   2083  CA  ARG A  41      44.985  59.843 -20.113  1.00  0.00      A    C  
ATOM   2084  C   ARG A  41      43.474  59.712 -20.258  1.00  0.00      A    C  
ATOM   2085  O   ARG A  41      42.875  58.744 -19.791  1.00  0.00      A    O  
ATOM   2086  CB  ARG A  41      45.310  60.785 -18.963  1.00  0.00      A    C  
ATOM   2087  CG  ARG A  41      44.817  60.324 -17.600  1.00  0.00      A    C  
ATOM   2088  CD  ARG A  41      45.272  61.231 -16.516  1.00  0.00      A    C  
ATOM   2089  NE  ARG A  41      44.763  60.821 -15.217  1.00  0.00      A    N  
ATOM   2090  CZ  ARG A  41      44.993  61.479 -14.063  1.00  0.00      A    C  
ATOM   2091  NH1 ARG A  41      45.723  62.572 -14.064  1.00  0.00      A    N1+
ATOM   2092  NH2 ARG A  41      44.484  61.024 -12.931  1.00  0.00      A    N  
ATOM   2093  H   ARG A  41      46.017  61.194 -21.373  1.00  0.00      A    H  
ATOM   2094  HA  ARG A  41      45.409  58.864 -19.888  1.00  0.00      A    H  
ATOM   2095 1HB  ARG A  41      46.388  60.918 -18.895  1.00  0.00      A    H  
ATOM   2096 2HB  ARG A  41      44.870  61.763 -19.159  1.00  0.00      A    H  
ATOM   2097 1HG  ARG A  41      43.727  60.303 -17.595  1.00  0.00      A    H  
ATOM   2098 2HG  ARG A  41      45.200  59.323 -17.394  1.00  0.00      A    H  
ATOM   2099 1HD  ARG A  41      46.361  61.228 -16.472  1.00  0.00      A    H  
ATOM   2100 2HD  ARG A  41      44.920  62.242 -16.716  1.00  0.00      A    H  
ATOM   2101  HE  ARG A  41      44.197  59.984 -15.176  1.00  0.00      A    H  
ATOM   2102 1HH1 ARG A  41      46.111  62.920 -14.929  1.00  0.00      A    H  
ATOM   2103 2HH1 ARG A  41      45.894  63.065 -13.199  1.00  0.00      A    H  
ATOM   2104 1HH2 ARG A  41      43.923  60.183 -12.931  1.00  0.00      A    H  
ATOM   2105 2HH2 ARG A  41      44.656  61.517 -12.067  1.00  0.00      A    H  
ATOM   2106  N   LEU A  42      42.864  60.699 -20.905  1.00  0.00      A    N  
ATOM   2107  CA  LEU A  42      41.420  60.688 -21.107  1.00  0.00      A    C  
ATOM   2108  C   LEU A  42      40.998  59.489 -21.941  1.00  0.00      A    C  
ATOM   2109  O   LEU A  42      40.015  58.818 -21.627  1.00  0.00      A    O  
ATOM   2110  CB  LEU A  42      40.968  61.982 -21.795  1.00  0.00      A    C  
ATOM   2111  CG  LEU A  42      39.463  62.099 -22.069  1.00  0.00      A    C  
ATOM   2112  CD1 LEU A  42      38.700  62.041 -20.752  1.00  0.00      A    C  
ATOM   2113  CD2 LEU A  42      39.181  63.400 -22.807  1.00  0.00      A    C  
ATOM   2114  H   LEU A  42      43.392  61.446 -21.253  1.00  0.00      A    H  
ATOM   2115  HA  LEU A  42      40.935  60.622 -20.134  1.00  0.00      A    H  
ATOM   2116 1HB  LEU A  42      41.257  62.826 -21.171  1.00  0.00      A    H  
ATOM   2117 2HB  LEU A  42      41.487  62.068 -22.749  1.00  0.00      A    H  
ATOM   2118  HG  LEU A  42      39.138  61.257 -22.680  1.00  0.00      A    H  
ATOM   2119 1HD1 LEU A  42      37.631  62.124 -20.947  1.00  0.00      A    H  
ATOM   2120 2HD1 LEU A  42      38.905  61.093 -20.255  1.00  0.00      A    H  
ATOM   2121 3HD1 LEU A  42      39.017  62.863 -20.112  1.00  0.00      A    H  
ATOM   2122 1HD2 LEU A  42      38.112  63.482 -23.003  1.00  0.00      A    H  
ATOM   2123 2HD2 LEU A  42      39.505  64.243 -22.196  1.00  0.00      A    H  
ATOM   2124 3HD2 LEU A  42      39.725  63.407 -23.752  1.00  0.00      A    H  
ATOM   2125  N   ALA A  43      41.742  59.223 -23.006  1.00  0.00      A    N  
ATOM   2126  CA  ALA A  43      41.422  58.097 -23.871  1.00  0.00      A    C  
ATOM   2127  C   ALA A  43      41.614  56.775 -23.130  1.00  0.00      A    C  
ATOM   2128  O   ALA A  43      40.803  55.858 -23.259  1.00  0.00      A    O  
ATOM   2129  CB  ALA A  43      42.315  58.128 -25.113  1.00  0.00      A    C  
ATOM   2130  H   ALA A  43      42.512  59.790 -23.214  1.00  0.00      A    H  
ATOM   2131  HA  ALA A  43      40.373  58.176 -24.156  1.00  0.00      A    H  
ATOM   2132 1HB  ALA A  43      42.265  57.174 -25.617  1.00  0.00      A    H  
ATOM   2133 2HB  ALA A  43      43.335  58.327 -24.818  1.00  0.00      A    H  
ATOM   2134 3HB  ALA A  43      41.975  58.906 -25.781  1.00  0.00      A    H  
ATOM   2135  N   GLU A  44      42.694  56.688 -22.355  1.00  0.00      A    N  
ATOM   2136  CA  GLU A  44      42.987  55.471 -21.601  1.00  0.00      A    C  
ATOM   2137  C   GLU A  44      41.954  55.258 -20.496  1.00  0.00      A    C  
ATOM   2138  O   GLU A  44      41.434  54.152 -20.323  1.00  0.00      A    O  
ATOM   2139  CB  GLU A  44      44.392  55.539 -20.998  1.00  0.00      A    C  
ATOM   2140  CG  GLU A  44      45.519  55.467 -22.019  1.00  0.00      A    C  
ATOM   2141  CD  GLU A  44      46.879  55.625 -21.400  1.00  0.00      A    C  
ATOM   2142  OE1 GLU A  44      46.950  55.877 -20.221  1.00  0.00      A    O  
ATOM   2143  OE2 GLU A  44      47.851  55.494 -22.107  1.00  0.00      A    O1-
ATOM   2144  H   GLU A  44      43.308  57.451 -22.295  1.00  0.00      A    H  
ATOM   2145  HA  GLU A  44      42.942  54.622 -22.284  1.00  0.00      A    H  
ATOM   2146 1HB  GLU A  44      44.504  56.469 -20.440  1.00  0.00      A    H  
ATOM   2147 2HB  GLU A  44      44.526  54.717 -20.294  1.00  0.00      A    H  
ATOM   2148 1HG  GLU A  44      45.473  54.505 -22.528  1.00  0.00      A    H  
ATOM   2149 2HG  GLU A  44      45.370  56.249 -22.763  1.00  0.00      A    H  
ATOM   2150  N   LEU A  45      41.667  56.314 -19.746  1.00  0.00      A    N  
ATOM   2151  CA  LEU A  45      40.698  56.221 -18.660  1.00  0.00      A    C  
ATOM   2152  C   LEU A  45      39.315  55.881 -19.206  1.00  0.00      A    C  
ATOM   2153  O   LEU A  45      38.630  54.987 -18.693  1.00  0.00      A    O  
ATOM   2154  CB  LEU A  45      40.642  57.540 -17.880  1.00  0.00      A    C  
ATOM   2155  CG  LEU A  45      39.745  57.539 -16.635  1.00  0.00      A    C  
ATOM   2156  CD1 LEU A  45      40.233  58.598 -15.656  1.00  0.00      A    C  
ATOM   2157  CD2 LEU A  45      38.304  57.798 -17.047  1.00  0.00      A    C  
ATOM   2158  H   LEU A  45      42.114  57.166 -19.924  1.00  0.00      A    H  
ATOM   2159  HA  LEU A  45      41.013  55.428 -17.983  1.00  0.00      A    H  
ATOM   2160 1HB  LEU A  45      41.650  57.798 -17.561  1.00  0.00      A    H  
ATOM   2161 2HB  LEU A  45      40.282  58.324 -18.546  1.00  0.00      A    H  
ATOM   2162  HG  LEU A  45      39.812  56.570 -16.139  1.00  0.00      A    H  
ATOM   2163 1HD1 LEU A  45      39.596  58.597 -14.771  1.00  0.00      A    H  
ATOM   2164 2HD1 LEU A  45      41.260  58.378 -15.363  1.00  0.00      A    H  
ATOM   2165 3HD1 LEU A  45      40.193  59.578 -16.131  1.00  0.00      A    H  
ATOM   2166 1HD2 LEU A  45      37.666  57.796 -16.162  1.00  0.00      A    H  
ATOM   2167 2HD2 LEU A  45      38.235  58.767 -17.542  1.00  0.00      A    H  
ATOM   2168 3HD2 LEU A  45      37.975  57.016 -17.732  1.00  0.00      A    H  
ATOM   2169  N   HIS A  46      38.915  56.591 -20.258  1.00  0.00      A    N  
ATOM   2170  CA  HIS A  46      37.616  56.349 -20.866  1.00  0.00      A    C  
ATOM   2171  C   HIS A  46      37.526  54.904 -21.348  1.00  0.00      A    C  
ATOM   2172  O   HIS A  46      36.505  54.240 -21.169  1.00  0.00      A    O  
ATOM   2173  CB  HIS A  46      37.371  57.310 -22.034  1.00  0.00      A    C  
ATOM   2174  CG  HIS A  46      36.029  57.144 -22.678  1.00  0.00      A    C  
ATOM   2175  CD2 HIS A  46      34.939  56.437 -22.298  1.00  0.00      A    C  
ATOM   2176  ND1 HIS A  46      35.694  57.757 -23.867  1.00  0.00      A    N  
ATOM   2177  CE1 HIS A  46      34.455  57.432 -24.192  1.00  0.00      A    C  
ATOM   2178  NE2 HIS A  46      33.975  56.633 -23.256  1.00  0.00      A    N  
ATOM   2179  H   HIS A  46      39.505  57.290 -20.627  1.00  0.00      A    H  
ATOM   2180  HA  HIS A  46      36.832  56.513 -20.127  1.00  0.00      A    H  
ATOM   2181 1HB  HIS A  46      37.457  58.339 -21.683  1.00  0.00      A    H  
ATOM   2182 2HB  HIS A  46      38.135  57.159 -22.796  1.00  0.00      A    H  
ATOM   2183  HD2 HIS A  46      34.844  55.826 -21.400  1.00  0.00      A    H  
ATOM   2184  HE1 HIS A  46      33.920  57.766 -25.080  1.00  0.00      A    H  
ATOM   2185  HE2 HIS A  46      33.050  56.228 -23.242  1.00  0.00      A    H  
ATOM   2186  N   ALA A  47      38.605  54.422 -21.956  1.00  0.00      A    N  
ATOM   2187  CA  ALA A  47      38.635  53.055 -22.458  1.00  0.00      A    C  
ATOM   2188  C   ALA A  47      38.410  52.053 -21.326  1.00  0.00      A    C  
ATOM   2189  O   ALA A  47      37.603  51.137 -21.455  1.00  0.00      A    O  
ATOM   2190  CB  ALA A  47      39.980  52.771 -23.129  1.00  0.00      A    C  
ATOM   2191  H   ALA A  47      39.395  54.996 -22.071  1.00  0.00      A    H  
ATOM   2192  HA  ALA A  47      37.823  52.940 -23.176  1.00  0.00      A    H  
ATOM   2193 1HB  ALA A  47      39.932  51.823 -23.647  1.00  0.00      A    H  
ATOM   2194 2HB  ALA A  47      40.758  52.729 -22.379  1.00  0.00      A    H  
ATOM   2195 3HB  ALA A  47      40.204  53.555 -23.838  1.00  0.00      A    H  
ATOM   2196  N   ASP A  48      39.127  52.237 -20.223  1.00  0.00      A    N  
ATOM   2197  CA  ASP A  48      39.002  51.332 -19.077  1.00  0.00      A    C  
ATOM   2198  C   ASP A  48      37.555  51.252 -18.609  1.00  0.00      A    C  
ATOM   2199  O   ASP A  48      37.020  50.158 -18.386  1.00  0.00      A    O  
ATOM   2200  CB  ASP A  48      39.894  51.793 -17.921  1.00  0.00      A    C  
ATOM   2201  CG  ASP A  48      39.883  50.828 -16.743  1.00  0.00      A    C  
ATOM   2202  OD1 ASP A  48      40.553  49.825 -16.816  1.00  0.00      A    O  
ATOM   2203  OD2 ASP A  48      39.205  51.103 -15.782  1.00  0.00      A    O1-
ATOM   2204  H   ASP A  48      39.756  52.988 -20.177  1.00  0.00      A    H  
ATOM   2205  HA  ASP A  48      39.323  50.337 -19.386  1.00  0.00      A    H  
ATOM   2206 1HB  ASP A  48      40.919  51.902 -18.274  1.00  0.00      A    H  
ATOM   2207 2HB  ASP A  48      39.562  52.772 -17.574  1.00  0.00      A    H  
ATOM   2208  N   LEU A  49      36.918  52.406 -18.467  1.00  0.00      A    N  
ATOM   2209  CA  LEU A  49      35.530  52.439 -18.030  1.00  0.00      A    C  
ATOM   2210  C   LEU A  49      34.664  51.653 -19.019  1.00  0.00      A    C  
ATOM   2211  O   LEU A  49      33.764  50.897 -18.624  1.00  0.00      A    O  
ATOM   2212  CB  LEU A  49      35.034  53.886 -17.922  1.00  0.00      A    C  
ATOM   2213  CG  LEU A  49      33.587  54.060 -17.444  1.00  0.00      A    C  
ATOM   2214  CD1 LEU A  49      33.437  53.464 -16.051  1.00  0.00      A    C  
ATOM   2215  CD2 LEU A  49      33.224  55.537 -17.448  1.00  0.00      A    C  
ATOM   2216  H   LEU A  49      37.387  53.248 -18.654  1.00  0.00      A    H  
ATOM   2217  HA  LEU A  49      35.466  51.975 -17.046  1.00  0.00      A    H  
ATOM   2218 1HB  LEU A  49      35.679  54.424 -17.228  1.00  0.00      A    H  
ATOM   2219 2HB  LEU A  49      35.118  54.357 -18.902  1.00  0.00      A    H  
ATOM   2220  HG  LEU A  49      32.915  53.519 -18.112  1.00  0.00      A    H  
ATOM   2221 1HD1 LEU A  49      32.408  53.587 -15.711  1.00  0.00      A    H  
ATOM   2222 2HD1 LEU A  49      33.684  52.402 -16.081  1.00  0.00      A    H  
ATOM   2223 3HD1 LEU A  49      34.110  53.974 -15.363  1.00  0.00      A    H  
ATOM   2224 1HD2 LEU A  49      32.195  55.660 -17.109  1.00  0.00      A    H  
ATOM   2225 2HD2 LEU A  49      33.894  56.079 -16.780  1.00  0.00      A    H  
ATOM   2226 3HD2 LEU A  49      33.323  55.933 -18.459  1.00  0.00      A    H  
ATOM   2227  N   LYS A  50      34.951  51.821 -20.309  1.00  0.00      A    N  
ATOM   2228  CA  LYS A  50      34.203  51.116 -21.343  1.00  0.00      A    C  
ATOM   2229  C   LYS A  50      34.332  49.606 -21.137  1.00  0.00      A    C  
ATOM   2230  O   LYS A  50      33.363  48.857 -21.303  1.00  0.00      A    O  
ATOM   2231  CB  LYS A  50      34.696  51.512 -22.736  1.00  0.00      A    C  
ATOM   2232  CG  LYS A  50      33.924  50.872 -23.882  1.00  0.00      A    C  
ATOM   2233  CD  LYS A  50      34.419  51.373 -25.230  1.00  0.00      A    C  
ATOM   2234  CE  LYS A  50      33.669  50.711 -26.377  1.00  0.00      A    C  
ATOM   2235  NZ  LYS A  50      34.144  51.192 -27.703  1.00  0.00      A    N1+
ATOM   2236  H   LYS A  50      35.685  52.425 -20.566  1.00  0.00      A    H  
ATOM   2237  HA  LYS A  50      33.151  51.391 -21.257  1.00  0.00      A    H  
ATOM   2238 1HB  LYS A  50      34.629  52.594 -22.851  1.00  0.00      A    H  
ATOM   2239 2HB  LYS A  50      35.745  51.235 -22.843  1.00  0.00      A    H  
ATOM   2240 1HG  LYS A  50      34.043  49.788 -23.840  1.00  0.00      A    H  
ATOM   2241 2HG  LYS A  50      32.864  51.107 -23.783  1.00  0.00      A    H  
ATOM   2242 1HD  LYS A  50      34.279  52.453 -25.291  1.00  0.00      A    H  
ATOM   2243 2HD  LYS A  50      35.482  51.156 -25.331  1.00  0.00      A    H  
ATOM   2244 1HE  LYS A  50      33.806  49.632 -26.326  1.00  0.00      A    H  
ATOM   2245 2HE  LYS A  50      32.604  50.925 -26.287  1.00  0.00      A    H  
ATOM   2246 1HZ  LYS A  50      33.623  50.731 -28.435  1.00  0.00      A    H  
ATOM   2247 2HZ  LYS A  50      34.005  52.191 -27.769  1.00  0.00      A    H  
ATOM   2248 3HZ  LYS A  50      35.126  50.982 -27.806  1.00  0.00      A    H  
ATOM   2249  N   ILE A  51      35.531  49.166 -20.758  1.00  0.00      A    N  
ATOM   2250  CA  ILE A  51      35.770  47.747 -20.520  1.00  0.00      A    C  
ATOM   2251  C   ILE A  51      34.888  47.270 -19.374  1.00  0.00      A    C  
ATOM   2252  O   ILE A  51      34.276  46.203 -19.452  1.00  0.00      A    O  
ATOM   2253  CB  ILE A  51      37.249  47.473 -20.193  1.00  0.00      A    C  
ATOM   2254  CG1 ILE A  51      38.125  47.733 -21.422  1.00  0.00      A    C  
ATOM   2255  CG2 ILE A  51      37.430  46.046 -19.699  1.00  0.00      A    C  
ATOM   2256  CD1 ILE A  51      39.606  47.758 -21.122  1.00  0.00      A    C  
ATOM   2257  H   ILE A  51      36.263  49.807 -20.631  1.00  0.00      A    H  
ATOM   2258  HA  ILE A  51      35.514  47.197 -21.425  1.00  0.00      A    H  
ATOM   2259  HB  ILE A  51      37.584  48.161 -19.417  1.00  0.00      A    H  
ATOM   2260 1HG1 ILE A  51      37.941  46.961 -22.169  1.00  0.00      A    H  
ATOM   2261 2HG1 ILE A  51      37.852  48.690 -21.867  1.00  0.00      A    H  
ATOM   2262 1HG2 ILE A  51      38.481  45.869 -19.473  1.00  0.00      A    H  
ATOM   2263 2HG2 ILE A  51      36.835  45.895 -18.799  1.00  0.00      A    H  
ATOM   2264 3HG2 ILE A  51      37.102  45.350 -20.471  1.00  0.00      A    H  
ATOM   2265 1HD1 ILE A  51      40.161  47.947 -22.041  1.00  0.00      A    H  
ATOM   2266 2HD1 ILE A  51      39.818  48.548 -20.401  1.00  0.00      A    H  
ATOM   2267 3HD1 ILE A  51      39.910  46.798 -20.707  1.00  0.00      A    H  
ATOM   2268  N   GLN A  52      34.814  48.068 -18.313  1.00  0.00      A    N  
ATOM   2269  CA  GLN A  52      33.988  47.708 -17.167  1.00  0.00      A    C  
ATOM   2270  C   GLN A  52      32.549  47.453 -17.612  1.00  0.00      A    C  
ATOM   2271  O   GLN A  52      31.930  46.474 -17.192  1.00  0.00      A    O  
ATOM   2272  CB  GLN A  52      34.027  48.809 -16.104  1.00  0.00      A    C  
ATOM   2273  CG  GLN A  52      35.357  48.929 -15.380  1.00  0.00      A    C  
ATOM   2274  CD  GLN A  52      35.380  50.084 -14.398  1.00  0.00      A    C  
ATOM   2275  NE2 GLN A  52      36.304  51.016 -14.602  1.00  0.00      A    N  
ATOM   2276  OE1 GLN A  52      34.575  50.139 -13.464  1.00  0.00      A    O  
ATOM   2277  H   GLN A  52      35.319  48.913 -18.304  1.00  0.00      A    H  
ATOM   2278  HA  GLN A  52      34.383  46.791 -16.730  1.00  0.00      A    H  
ATOM   2279 1HB  GLN A  52      33.809  49.771 -16.569  1.00  0.00      A    H  
ATOM   2280 2HB  GLN A  52      33.254  48.624 -15.359  1.00  0.00      A    H  
ATOM   2281 1HG  GLN A  52      35.543  48.007 -14.829  1.00  0.00      A    H  
ATOM   2282 2HG  GLN A  52      36.146  49.090 -16.115  1.00  0.00      A    H  
ATOM   2283 1HE2 GLN A  52      36.367  51.802 -13.986  1.00  0.00      A    H  
ATOM   2284 2HE2 GLN A  52      36.937  50.932 -15.372  1.00  0.00      A    H  
ATOM   2285  N   GLU A  53      32.022  48.330 -18.461  1.00  0.00      A    N  
ATOM   2286  CA  GLU A  53      30.647  48.164 -18.943  1.00  0.00      A    C  
ATOM   2287  C   GLU A  53      30.507  46.832 -19.681  1.00  0.00      A    C  
ATOM   2288  O   GLU A  53      29.556  46.068 -19.454  1.00  0.00      A    O  
ATOM   2289  CB  GLU A  53      30.252  49.320 -19.865  1.00  0.00      A    C  
ATOM   2290  CG  GLU A  53      28.822  49.251 -20.382  1.00  0.00      A    C  
ATOM   2291  CD  GLU A  53      28.459  50.420 -21.256  1.00  0.00      A    C  
ATOM   2292  OE1 GLU A  53      29.291  51.274 -21.449  1.00  0.00      A    O  
ATOM   2293  OE2 GLU A  53      27.349  50.458 -21.731  1.00  0.00      A    O1-
ATOM   2294  H   GLU A  53      32.558  49.099 -18.769  1.00  0.00      A    H  
ATOM   2295  HA  GLU A  53      29.977  48.163 -18.083  1.00  0.00      A    H  
ATOM   2296 1HB  GLU A  53      30.371  50.265 -19.335  1.00  0.00      A    H  
ATOM   2297 2HB  GLU A  53      30.919  49.342 -20.727  1.00  0.00      A    H  
ATOM   2298 1HG  GLU A  53      28.697  48.332 -20.954  1.00  0.00      A    H  
ATOM   2299 2HG  GLU A  53      28.141  49.214 -19.533  1.00  0.00      A    H  
ATOM   2300  N   ARG A  54      31.466  46.554 -20.566  1.00  0.00      A    N  
ATOM   2301  CA  ARG A  54      31.443  45.315 -21.341  1.00  0.00      A    C  
ATOM   2302  C   ARG A  54      31.499  44.108 -20.411  1.00  0.00      A    C  
ATOM   2303  O   ARG A  54      30.762  43.134 -20.586  1.00  0.00      A    O  
ATOM   2304  CB  ARG A  54      32.611  45.262 -22.314  1.00  0.00      A    C  
ATOM   2305  CG  ARG A  54      32.651  44.027 -23.200  1.00  0.00      A    C  
ATOM   2306  CD  ARG A  54      33.830  44.036 -24.103  1.00  0.00      A    C  
ATOM   2307  NE  ARG A  54      35.079  43.946 -23.365  1.00  0.00      A    N  
ATOM   2308  CZ  ARG A  54      36.293  44.232 -23.876  1.00  0.00      A    C  
ATOM   2309  NH1 ARG A  54      36.403  44.623 -25.126  1.00  0.00      A    N1+
ATOM   2310  NH2 ARG A  54      37.371  44.118 -23.121  1.00  0.00      A    N  
ATOM   2311  H   ARG A  54      32.199  47.196 -20.704  1.00  0.00      A    H  
ATOM   2312  HA  ARG A  54      30.515  45.282 -21.913  1.00  0.00      A    H  
ATOM   2313 1HB  ARG A  54      32.582  46.134 -22.966  1.00  0.00      A    H  
ATOM   2314 2HB  ARG A  54      33.549  45.300 -21.759  1.00  0.00      A    H  
ATOM   2315 1HG  ARG A  54      32.702  43.134 -22.577  1.00  0.00      A    H  
ATOM   2316 2HG  ARG A  54      31.749  43.991 -23.813  1.00  0.00      A    H  
ATOM   2317 1HD  ARG A  54      33.774  43.187 -24.783  1.00  0.00      A    H  
ATOM   2318 2HD  ARG A  54      33.840  44.961 -24.679  1.00  0.00      A    H  
ATOM   2319  HE  ARG A  54      35.034  43.649 -22.399  1.00  0.00      A    H  
ATOM   2320 1HH1 ARG A  54      35.579  44.710 -25.704  1.00  0.00      A    H  
ATOM   2321 2HH1 ARG A  54      37.313  44.837 -25.510  1.00  0.00      A    H  
ATOM   2322 1HH2 ARG A  54      37.286  43.817 -22.160  1.00  0.00      A    H  
ATOM   2323 2HH2 ARG A  54      38.280  44.332 -23.504  1.00  0.00      A    H  
ATOM   2324  N   ASP A  55      32.384  44.183 -19.423  1.00  0.00      A    N  
ATOM   2325  CA  ASP A  55      32.539  43.093 -18.464  1.00  0.00      A    C  
ATOM   2326  C   ASP A  55      31.237  42.864 -17.708  1.00  0.00      A    C  
ATOM   2327  O   ASP A  55      30.870  41.725 -17.421  1.00  0.00      A    O  
ATOM   2328  CB  ASP A  55      33.669  43.395 -17.476  1.00  0.00      A    C  
ATOM   2329  CG  ASP A  55      35.050  43.303 -18.110  1.00  0.00      A    C  
ATOM   2330  OD1 ASP A  55      35.154  42.767 -19.188  1.00  0.00      A    O  
ATOM   2331  OD2 ASP A  55      35.989  43.771 -17.510  1.00  0.00      A    O1-
ATOM   2332  H   ASP A  55      32.942  44.984 -19.343  1.00  0.00      A    H  
ATOM   2333  HA  ASP A  55      32.792  42.184 -19.011  1.00  0.00      A    H  
ATOM   2334 1HB  ASP A  55      33.537  44.397 -17.069  1.00  0.00      A    H  
ATOM   2335 2HB  ASP A  55      33.620  42.694 -16.642  1.00  0.00      A    H  
ATOM   2336  N   GLU A  56      30.533  43.950 -17.395  1.00  0.00      A    N  
ATOM   2337  CA  GLU A  56      29.266  43.835 -16.683  1.00  0.00      A    C  
ATOM   2338  C   GLU A  56      28.290  43.013 -17.510  1.00  0.00      A    C  
ATOM   2339  O   GLU A  56      27.622  42.108 -16.995  1.00  0.00      A    O  
ATOM   2340  CB  GLU A  56      28.678  45.217 -16.389  1.00  0.00      A    C  
ATOM   2341  CG  GLU A  56      27.373  45.191 -15.605  1.00  0.00      A    C  
ATOM   2342  CD  GLU A  56      26.849  46.566 -15.296  1.00  0.00      A    C  
ATOM   2343  OE1 GLU A  56      27.487  47.521 -15.668  1.00  0.00      A    O  
ATOM   2344  OE2 GLU A  56      25.810  46.660 -14.687  1.00  0.00      A    O1-
ATOM   2345  H   GLU A  56      30.864  44.835 -17.655  1.00  0.00      A    H  
ATOM   2346  HA  GLU A  56      29.447  43.328 -15.734  1.00  0.00      A    H  
ATOM   2347 1HB  GLU A  56      29.398  45.806 -15.821  1.00  0.00      A    H  
ATOM   2348 2HB  GLU A  56      28.494  45.741 -17.327  1.00  0.00      A    H  
ATOM   2349 1HG  GLU A  56      26.624  44.651 -16.183  1.00  0.00      A    H  
ATOM   2350 2HG  GLU A  56      27.532  44.650 -14.673  1.00  0.00      A    H  
ATOM   2351  N   LEU A  57      28.224  43.311 -18.804  1.00  0.00      A    N  
ATOM   2352  CA  LEU A  57      27.331  42.568 -19.685  1.00  0.00      A    C  
ATOM   2353  C   LEU A  57      27.721  41.092 -19.707  1.00  0.00      A    C  
ATOM   2354  O   LEU A  57      26.859  40.212 -19.670  1.00  0.00      A    O  
ATOM   2355  CB  LEU A  57      27.378  43.145 -21.106  1.00  0.00      A    C  
ATOM   2356  CG  LEU A  57      26.758  44.538 -21.279  1.00  0.00      A    C  
ATOM   2357  CD1 LEU A  57      27.043  45.049 -22.684  1.00  0.00      A    C  
ATOM   2358  CD2 LEU A  57      25.262  44.464 -21.016  1.00  0.00      A    C  
ATOM   2359  H   LEU A  57      28.787  44.037 -19.169  1.00  0.00      A    H  
ATOM   2360  HA  LEU A  57      26.314  42.660 -19.305  1.00  0.00      A    H  
ATOM   2361 1HB  LEU A  57      28.417  43.203 -21.423  1.00  0.00      A    H  
ATOM   2362 2HB  LEU A  57      26.853  42.463 -21.775  1.00  0.00      A    H  
ATOM   2363  HG  LEU A  57      27.217  45.230 -20.572  1.00  0.00      A    H  
ATOM   2364 1HD1 LEU A  57      26.603  46.039 -22.807  1.00  0.00      A    H  
ATOM   2365 2HD1 LEU A  57      28.121  45.110 -22.838  1.00  0.00      A    H  
ATOM   2366 3HD1 LEU A  57      26.610  44.367 -23.414  1.00  0.00      A    H  
ATOM   2367 1HD2 LEU A  57      24.821  45.454 -21.139  1.00  0.00      A    H  
ATOM   2368 2HD2 LEU A  57      24.802  43.773 -21.723  1.00  0.00      A    H  
ATOM   2369 3HD2 LEU A  57      25.087  44.113 -19.999  1.00  0.00      A    H  
ATOM   2370  N   ALA A  58      29.021  40.823 -19.762  1.00  0.00      A    N  
ATOM   2371  CA  ALA A  58      29.504  39.446 -19.787  1.00  0.00      A    C  
ATOM   2372  C   ALA A  58      29.091  38.699 -18.518  1.00  0.00      A    C  
ATOM   2373  O   ALA A  58      28.625  37.562 -18.585  1.00  0.00      A    O  
ATOM   2374  CB  ALA A  58      31.027  39.434 -19.910  1.00  0.00      A    C  
ATOM   2375  H   ALA A  58      29.668  41.562 -19.793  1.00  0.00      A    H  
ATOM   2376  HA  ALA A  58      29.046  38.942 -20.638  1.00  0.00      A    H  
ATOM   2377 1HB  ALA A  58      31.315  39.832 -20.871  1.00  0.00      A    H  
ATOM   2378 2HB  ALA A  58      31.387  38.419 -19.816  1.00  0.00      A    H  
ATOM   2379 3HB  ALA A  58      31.457  40.039 -19.124  1.00  0.00      A    H  
ATOM   2380  N   TRP A  59      29.271  39.341 -17.364  1.00  0.00      A    N  
ATOM   2381  CA  TRP A  59      28.915  38.717 -16.091  1.00  0.00      A    C  
ATOM   2382  C   TRP A  59      27.435  38.347 -16.077  1.00  0.00      A    C  
ATOM   2383  O   TRP A  59      27.060  37.252 -15.648  1.00  0.00      A    O  
ATOM   2384  CB  TRP A  59      29.226  39.656 -14.924  1.00  0.00      A    C  
ATOM   2385  CG  TRP A  59      28.886  39.078 -13.584  1.00  0.00      A    C  
ATOM   2386  CD1 TRP A  59      29.683  38.288 -12.811  1.00  0.00      A    C  
ATOM   2387  CD2 TRP A  59      27.650  39.244 -12.847  1.00  0.00      A    C  
ATOM   2388  CE2 TRP A  59      27.787  38.528 -11.655  1.00  0.00      A    C  
ATOM   2389  CE3 TRP A  59      26.457  39.932 -13.099  1.00  0.00      A    C  
ATOM   2390  NE1 TRP A  59      29.032  37.950 -11.650  1.00  0.00      A    N  
ATOM   2391  CZ2 TRP A  59      26.775  38.475 -10.710  1.00  0.00      A    C  
ATOM   2392  CZ3 TRP A  59      25.442  39.881 -12.151  1.00  0.00      A    C  
ATOM   2393  CH2 TRP A  59      25.598  39.171 -10.987  1.00  0.00      A    C  
ATOM   2394  H   TRP A  59      29.652  40.245 -17.368  1.00  0.00      A    H  
ATOM   2395  HA  TRP A  59      29.507  37.810 -15.973  1.00  0.00      A    H  
ATOM   2396 1HB  TRP A  59      30.287  39.906 -14.930  1.00  0.00      A    H  
ATOM   2397 2HB  TRP A  59      28.670  40.585 -15.047  1.00  0.00      A    H  
ATOM   2398  HD1 TRP A  59      30.690  37.970 -13.076  1.00  0.00      A    H  
ATOM   2399  HE1 TRP A  59      29.407  37.371 -10.913  1.00  0.00      A    H  
ATOM   2400  HE3 TRP A  59      26.329  40.500 -14.021  1.00  0.00      A    H  
ATOM   2401  HZ2 TRP A  59      26.879  37.917  -9.779  1.00  0.00      A    H  
ATOM   2402  HZ3 TRP A  59      24.517  40.419 -12.356  1.00  0.00      A    H  
ATOM   2403  HH2 TRP A  59      24.782  39.152 -10.265  1.00  0.00      A    H  
ATOM   2404  N   LYS A  60      26.593  39.259 -16.561  1.00  0.00      A    N  
ATOM   2405  CA  LYS A  60      25.155  38.997 -16.607  1.00  0.00      A    C  
ATOM   2406  C   LYS A  60      24.875  37.774 -17.472  1.00  0.00      A    C  
ATOM   2407  O   LYS A  60      24.104  36.890 -17.092  1.00  0.00      A    O  
ATOM   2408  CB  LYS A  60      24.396  40.212 -17.142  1.00  0.00      A    C  
ATOM   2409  CG  LYS A  60      24.354  41.398 -16.188  1.00  0.00      A    C  
ATOM   2410  CD  LYS A  60      23.605  42.573 -16.799  1.00  0.00      A    C  
ATOM   2411  CE  LYS A  60      23.577  43.765 -15.853  1.00  0.00      A    C  
ATOM   2412  NZ  LYS A  60      22.885  44.937 -16.455  1.00  0.00      A    N1+
ATOM   2413  H   LYS A  60      26.942  40.115 -16.901  1.00  0.00      A    H  
ATOM   2414  HA  LYS A  60      24.808  38.792 -15.594  1.00  0.00      A    H  
ATOM   2415 1HB  LYS A  60      24.855  40.547 -18.073  1.00  0.00      A    H  
ATOM   2416 2HB  LYS A  60      23.368  39.928 -17.368  1.00  0.00      A    H  
ATOM   2417 1HG  LYS A  60      23.858  41.104 -15.262  1.00  0.00      A    H  
ATOM   2418 2HG  LYS A  60      25.371  41.710 -15.951  1.00  0.00      A    H  
ATOM   2419 1HD  LYS A  60      24.090  42.870 -17.730  1.00  0.00      A    H  
ATOM   2420 2HD  LYS A  60      22.581  42.275 -17.022  1.00  0.00      A    H  
ATOM   2421 1HE  LYS A  60      23.063  43.488 -14.934  1.00  0.00      A    H  
ATOM   2422 2HE  LYS A  60      24.598  44.052 -15.600  1.00  0.00      A    H  
ATOM   2423 1HZ  LYS A  60      22.889  45.704 -15.798  1.00  0.00      A    H  
ATOM   2424 2HZ  LYS A  60      23.365  45.215 -17.300  1.00  0.00      A    H  
ATOM   2425 3HZ  LYS A  60      21.932  44.688 -16.677  1.00  0.00      A    H  
ATOM   2426  N   LYS A  61      25.503  37.734 -18.644  1.00  0.00      A    N  
ATOM   2427  CA  LYS A  61      25.314  36.622 -19.571  1.00  0.00      A    C  
ATOM   2428  C   LYS A  61      25.826  35.316 -18.961  1.00  0.00      A    C  
ATOM   2429  O   LYS A  61      25.210  34.266 -19.130  1.00  0.00      A    O  
ATOM   2430  CB  LYS A  61      26.022  36.902 -20.897  1.00  0.00      A    C  
ATOM   2431  CG  LYS A  61      25.862  35.803 -21.940  1.00  0.00      A    C  
ATOM   2432  CD  LYS A  61      24.408  35.644 -22.356  1.00  0.00      A    C  
ATOM   2433  CE  LYS A  61      24.278  34.774 -23.598  1.00  0.00      A    C  
ATOM   2434  NZ  LYS A  61      24.793  33.397 -23.369  1.00  0.00      A    N1+
ATOM   2435  H   LYS A  61      26.101  38.471 -18.894  1.00  0.00      A    H  
ATOM   2436  HA  LYS A  61      24.247  36.510 -19.764  1.00  0.00      A    H  
ATOM   2437 1HB  LYS A  61      25.639  37.828 -21.326  1.00  0.00      A    H  
ATOM   2438 2HB  LYS A  61      27.089  37.040 -20.718  1.00  0.00      A    H  
ATOM   2439 1HG  LYS A  61      26.459  36.046 -22.820  1.00  0.00      A    H  
ATOM   2440 2HG  LYS A  61      26.220  34.858 -21.531  1.00  0.00      A    H  
ATOM   2441 1HD  LYS A  61      23.844  35.187 -21.542  1.00  0.00      A    H  
ATOM   2442 2HD  LYS A  61      23.980  36.624 -22.565  1.00  0.00      A    H  
ATOM   2443 1HE  LYS A  61      23.232  34.714 -23.892  1.00  0.00      A    H  
ATOM   2444 2HE  LYS A  61      24.838  35.225 -24.418  1.00  0.00      A    H  
ATOM   2445 1HZ  LYS A  61      24.690  32.853 -24.214  1.00  0.00      A    H  
ATOM   2446 2HZ  LYS A  61      25.769  33.440 -23.113  1.00  0.00      A    H  
ATOM   2447 3HZ  LYS A  61      24.269  32.961 -22.623  1.00  0.00      A    H  
ATOM   2448  N   LEU A  62      26.954  35.378 -18.257  1.00  0.00      A    N  
ATOM   2449  CA  LEU A  62      27.507  34.173 -17.649  1.00  0.00      A    C  
ATOM   2450  C   LEU A  62      26.518  33.607 -16.639  1.00  0.00      A    C  
ATOM   2451  O   LEU A  62      26.278  32.399 -16.601  1.00  0.00      A    O  
ATOM   2452  CB  LEU A  62      28.844  34.478 -16.962  1.00  0.00      A    C  
ATOM   2453  CG  LEU A  62      30.013  34.809 -17.899  1.00  0.00      A    C  
ATOM   2454  CD1 LEU A  62      31.208  35.271 -17.077  1.00  0.00      A    C  
ATOM   2455  CD2 LEU A  62      30.361  33.582 -18.729  1.00  0.00      A    C  
ATOM   2456  H   LEU A  62      27.416  36.236 -18.148  1.00  0.00      A    H  
ATOM   2457  HA  LEU A  62      27.680  33.438 -18.434  1.00  0.00      A    H  
ATOM   2458 1HB  LEU A  62      28.705  35.327 -16.294  1.00  0.00      A    H  
ATOM   2459 2HB  LEU A  62      29.133  33.614 -16.364  1.00  0.00      A    H  
ATOM   2460  HG  LEU A  62      29.728  35.627 -18.561  1.00  0.00      A    H  
ATOM   2461 1HD1 LEU A  62      32.039  35.506 -17.742  1.00  0.00      A    H  
ATOM   2462 2HD1 LEU A  62      30.937  36.160 -16.508  1.00  0.00      A    H  
ATOM   2463 3HD1 LEU A  62      31.506  34.478 -16.391  1.00  0.00      A    H  
ATOM   2464 1HD2 LEU A  62      31.191  33.818 -19.396  1.00  0.00      A    H  
ATOM   2465 2HD2 LEU A  62      30.647  32.764 -18.068  1.00  0.00      A    H  
ATOM   2466 3HD2 LEU A  62      29.495  33.285 -19.320  1.00  0.00      A    H  
ATOM   2467  N   LYS A  63      25.921  34.484 -15.841  1.00  0.00      A    N  
ATOM   2468  CA  LYS A  63      24.936  34.051 -14.861  1.00  0.00      A    C  
ATOM   2469  C   LYS A  63      23.728  33.466 -15.579  1.00  0.00      A    C  
ATOM   2470  O   LYS A  63      23.126  32.493 -15.120  1.00  0.00      A    O  
ATOM   2471  CB  LYS A  63      24.515  35.212 -13.959  1.00  0.00      A    C  
ATOM   2472  CG  LYS A  63      23.553  34.825 -12.843  1.00  0.00      A    C  
ATOM   2473  CD  LYS A  63      23.264  36.006 -11.928  1.00  0.00      A    C  
ATOM   2474  CE  LYS A  63      22.293  35.624 -10.821  1.00  0.00      A    C  
ATOM   2475  NZ  LYS A  63      22.000  36.770  -9.918  1.00  0.00      A    N1+
ATOM   2476  H   LYS A  63      26.134  35.438 -15.925  1.00  0.00      A    H  
ATOM   2477  HA  LYS A  63      25.385  33.276 -14.238  1.00  0.00      A    H  
ATOM   2478 1HB  LYS A  63      25.398  35.656 -13.500  1.00  0.00      A    H  
ATOM   2479 2HB  LYS A  63      24.035  35.985 -14.560  1.00  0.00      A    H  
ATOM   2480 1HG  LYS A  63      22.616  34.473 -13.275  1.00  0.00      A    H  
ATOM   2481 2HG  LYS A  63      23.987  34.017 -12.253  1.00  0.00      A    H  
ATOM   2482 1HD  LYS A  63      24.195  36.356 -11.480  1.00  0.00      A    H  
ATOM   2483 2HD  LYS A  63      22.833  36.820 -12.511  1.00  0.00      A    H  
ATOM   2484 1HE  LYS A  63      21.359  35.276 -11.260  1.00  0.00      A    H  
ATOM   2485 2HE  LYS A  63      22.716  34.812 -10.230  1.00  0.00      A    H  
ATOM   2486 1HZ  LYS A  63      21.355  36.476  -9.199  1.00  0.00      A    H  
ATOM   2487 2HZ  LYS A  63      22.858  37.090  -9.490  1.00  0.00      A    H  
ATOM   2488 3HZ  LYS A  63      21.589  37.523 -10.451  1.00  0.00      A    H  
ATOM   2489  N   LEU A  64      23.379  34.068 -16.714  1.00  0.00      A    N  
ATOM   2490  CA  LEU A  64      22.240  33.600 -17.495  1.00  0.00      A    C  
ATOM   2491  C   LEU A  64      22.477  32.164 -17.949  1.00  0.00      A    C  
ATOM   2492  O   LEU A  64      21.591  31.314 -17.845  1.00  0.00      A    O  
ATOM   2493  CB  LEU A  64      22.013  34.506 -18.712  1.00  0.00      A    C  
ATOM   2494  CG  LEU A  64      20.846  34.111 -19.626  1.00  0.00      A    C  
ATOM   2495  CD1 LEU A  64      19.545  34.151 -18.836  1.00  0.00      A    C  
ATOM   2496  CD2 LEU A  64      20.792  35.055 -20.818  1.00  0.00      A    C  
ATOM   2497  H   LEU A  64      23.897  34.838 -17.032  1.00  0.00      A    H  
ATOM   2498  HA  LEU A  64      21.352  33.634 -16.865  1.00  0.00      A    H  
ATOM   2499 1HB  LEU A  64      21.829  35.520 -18.361  1.00  0.00      A    H  
ATOM   2500 2HB  LEU A  64      22.920  34.511 -19.316  1.00  0.00      A    H  
ATOM   2501  HG  LEU A  64      20.990  33.089 -19.979  1.00  0.00      A    H  
ATOM   2502 1HD1 LEU A  64      18.716  33.871 -19.486  1.00  0.00      A    H  
ATOM   2503 2HD1 LEU A  64      19.603  33.453 -18.002  1.00  0.00      A    H  
ATOM   2504 3HD1 LEU A  64      19.382  35.159 -18.456  1.00  0.00      A    H  
ATOM   2505 1HD2 LEU A  64      19.963  34.774 -21.468  1.00  0.00      A    H  
ATOM   2506 2HD2 LEU A  64      20.647  36.077 -20.466  1.00  0.00      A    H  
ATOM   2507 3HD2 LEU A  64      21.727  34.993 -21.374  1.00  0.00      A    H  
ATOM   2508  N   ASP A  65      23.682  31.899 -18.435  1.00  0.00      A    N  
ATOM   2509  CA  ASP A  65      24.035  30.557 -18.885  1.00  0.00      A    C  
ATOM   2510  C   ASP A  65      24.036  29.591 -17.705  1.00  0.00      A    C  
ATOM   2511  O   ASP A  65      23.643  28.432 -17.833  1.00  0.00      A    O  
ATOM   2512  CB  ASP A  65      25.407  30.555 -19.564  1.00  0.00      A    C  
ATOM   2513  CG  ASP A  65      25.395  31.236 -20.926  1.00  0.00      A    C  
ATOM   2514  OD1 ASP A  65      24.328  31.456 -21.449  1.00  0.00      A    O  
ATOM   2515  OD2 ASP A  65      26.452  31.529 -21.431  1.00  0.00      A    O1-
ATOM   2516  H   ASP A  65      24.350  32.614 -18.479  1.00  0.00      A    H  
ATOM   2517  HA  ASP A  65      23.290  30.228 -19.610  1.00  0.00      A    H  
ATOM   2518 1HB  ASP A  65      26.130  31.063 -18.926  1.00  0.00      A    H  
ATOM   2519 2HB  ASP A  65      25.748  29.527 -19.691  1.00  0.00      A    H  
ATOM   2520  N   GLY A  66      24.486  30.083 -16.550  1.00  0.00      A    N  
ATOM   2521  CA  GLY A  66      24.541  29.263 -15.342  1.00  0.00      A    C  
ATOM   2522  C   GLY A  66      25.953  28.736 -15.102  1.00  0.00      A    C  
ATOM   2523  O   GLY A  66      26.216  27.545 -15.269  1.00  0.00      A    O  
ATOM   2524  H   GLY A  66      24.786  31.016 -16.511  1.00  0.00      A    H  
ATOM   2525 1HA  GLY A  66      24.217  29.855 -14.486  1.00  0.00      A    H  
ATOM   2526 2HA  GLY A  66      23.847  28.429 -15.437  1.00  0.00      A    H  
ATOM   2527  N   LEU A  67      26.859  29.632 -14.705  1.00  0.00      A    N  
ATOM   2528  CA  LEU A  67      28.244  29.243 -14.440  1.00  0.00      A    C  
ATOM   2529  C   LEU A  67      28.717  29.801 -13.100  1.00  0.00      A    C  
ATOM   2530  O   LEU A  67      29.194  29.057 -12.243  1.00  0.00      A    O  
ATOM   2531  CB  LEU A  67      29.162  29.741 -15.563  1.00  0.00      A    C  
ATOM   2532  CG  LEU A  67      28.892  29.152 -16.954  1.00  0.00      A    C  
ATOM   2533  CD1 LEU A  67      29.806  29.817 -17.974  1.00  0.00      A    C  
ATOM   2534  CD2 LEU A  67      29.113  27.647 -16.920  1.00  0.00      A    C  
ATOM   2535  H   LEU A  67      26.591  30.569 -14.588  1.00  0.00      A    H  
ATOM   2536  HA  LEU A  67      28.296  28.155 -14.402  1.00  0.00      A    H  
ATOM   2537 1HB  LEU A  67      29.065  30.823 -15.637  1.00  0.00      A    H  
ATOM   2538 2HB  LEU A  67      30.193  29.507 -15.299  1.00  0.00      A    H  
ATOM   2539  HG  LEU A  67      27.862  29.362 -17.244  1.00  0.00      A    H  
ATOM   2540 1HD1 LEU A  67      29.614  29.399 -18.962  1.00  0.00      A    H  
ATOM   2541 2HD1 LEU A  67      29.614  30.890 -17.991  1.00  0.00      A    H  
ATOM   2542 3HD1 LEU A  67      30.846  29.639 -17.701  1.00  0.00      A    H  
ATOM   2543 1HD2 LEU A  67      28.920  27.229 -17.908  1.00  0.00      A    H  
ATOM   2544 2HD2 LEU A  67      30.143  27.437 -16.632  1.00  0.00      A    H  
ATOM   2545 3HD2 LEU A  67      28.434  27.196 -16.196  1.00  0.00      A    H  
ATOM   2546  N   ASP A  68      28.586  31.111 -12.926  1.00  0.00      A    N  
ATOM   2547  CA  ASP A  68      29.005  31.752 -11.686  1.00  0.00      A    C  
ATOM   2548  C   ASP A  68      28.260  31.152 -10.497  1.00  0.00      A    C  
ATOM   2549  O   ASP A  68      27.072  30.842 -10.591  1.00  0.00      A    O  
ATOM   2550  CB  ASP A  68      28.760  33.262 -11.748  1.00  0.00      A    C  
ATOM   2551  CG  ASP A  68      29.340  34.006 -10.553  1.00  0.00      A    C  
ATOM   2552  OD1 ASP A  68      30.506  34.322 -10.585  1.00  0.00      A    O  
ATOM   2553  OD2 ASP A  68      28.613  34.251  -9.621  1.00  0.00      A    O1-
ATOM   2554  H   ASP A  68      28.201  31.655 -13.644  1.00  0.00      A    H  
ATOM   2555  HA  ASP A  68      30.073  31.580 -11.551  1.00  0.00      A    H  
ATOM   2556 1HB  ASP A  68      29.202  33.665 -12.659  1.00  0.00      A    H  
ATOM   2557 2HB  ASP A  68      27.687  33.454 -11.792  1.00  0.00      A    H  
ATOM   2558  N   GLU A  69      28.966  30.987  -9.382  1.00  0.00      A    N  
ATOM   2559  CA  GLU A  69      28.364  30.419  -8.180  1.00  0.00      A    C  
ATOM   2560  C   GLU A  69      29.005  31.010  -6.928  1.00  0.00      A    C  
ATOM   2561  O   GLU A  69      28.312  31.460  -6.015  1.00  0.00      A    O  
ATOM   2562  CB  GLU A  69      28.510  28.896  -8.174  1.00  0.00      A    C  
ATOM   2563  CG  GLU A  69      27.845  28.205  -6.992  1.00  0.00      A    C  
ATOM   2564  CD  GLU A  69      27.943  26.706  -7.060  1.00  0.00      A    C  
ATOM   2565  OE1 GLU A  69      28.500  26.208  -8.009  1.00  0.00      A    O  
ATOM   2566  OE2 GLU A  69      27.459  26.058  -6.162  1.00  0.00      A    O1-
ATOM   2567  H   GLU A  69      29.910  31.249  -9.367  1.00  0.00      A    H  
ATOM   2568  HA  GLU A  69      27.302  30.667  -8.175  1.00  0.00      A    H  
ATOM   2569 1HB  GLU A  69      28.079  28.485  -9.087  1.00  0.00      A    H  
ATOM   2570 2HB  GLU A  69      29.568  28.632  -8.164  1.00  0.00      A    H  
ATOM   2571 1HG  GLU A  69      28.318  28.547  -6.072  1.00  0.00      A    H  
ATOM   2572 2HG  GLU A  69      26.796  28.495  -6.958  1.00  0.00      A    H  
ATOM   2573  N   ASP A  70      30.331  31.003  -6.891  1.00  0.00      A    N  
ATOM   2574  CA  ASP A  70      31.059  31.541  -5.746  1.00  0.00      A    C  
ATOM   2575  C   ASP A  70      30.834  33.045  -5.626  1.00  0.00      A    C  
ATOM   2576  O   ASP A  70      30.873  33.603  -4.529  1.00  0.00      A    O  
ATOM   2577  CB  ASP A  70      32.556  31.247  -5.870  1.00  0.00      A    C  
ATOM   2578  CG  ASP A  70      32.891  29.777  -5.656  1.00  0.00      A    C  
ATOM   2579  OD1 ASP A  70      32.050  29.062  -5.165  1.00  0.00      A    O  
ATOM   2580  OD2 ASP A  70      33.985  29.384  -5.984  1.00  0.00      A    O1-
ATOM   2581  H   ASP A  70      30.831  30.630  -7.647  1.00  0.00      A    H  
ATOM   2582  HA  ASP A  70      30.685  31.060  -4.841  1.00  0.00      A    H  
ATOM   2583 1HB  ASP A  70      32.904  31.543  -6.860  1.00  0.00      A    H  
ATOM   2584 2HB  ASP A  70      33.105  31.841  -5.139  1.00  0.00      A    H  
ATOM   2585  N   GLY A  71      30.602  33.697  -6.763  1.00  0.00      A    N  
ATOM   2586  CA  GLY A  71      30.372  35.139  -6.772  1.00  0.00      A    C  
ATOM   2587  C   GLY A  71      31.695  35.894  -6.762  1.00  0.00      A    C  
ATOM   2588  O   GLY A  71      31.730  37.111  -6.552  1.00  0.00      A    O  
ATOM   2589  H   GLY A  71      30.583  33.200  -7.606  1.00  0.00      A    H  
ATOM   2590 1HA  GLY A  71      29.795  35.410  -7.656  1.00  0.00      A    H  
ATOM   2591 2HA  GLY A  71      29.777  35.418  -5.903  1.00  0.00      A    H  
ATOM   2592  N   GLU A  72      32.779  35.166  -6.989  1.00  0.00      A    N  
ATOM   2593  CA  GLU A  72      34.102  35.773  -7.004  1.00  0.00      A    C  
ATOM   2594  C   GLU A  72      34.214  36.776  -8.147  1.00  0.00      A    C  
ATOM   2595  O   GLU A  72      34.888  37.796  -8.023  1.00  0.00      A    O  
ATOM   2596  CB  GLU A  72      35.184  34.700  -7.138  1.00  0.00      A    C  
ATOM   2597  CG  GLU A  72      36.609  35.228  -7.048  1.00  0.00      A    C  
ATOM   2598  CD  GLU A  72      37.641  34.136  -7.073  1.00  0.00      A    C  
ATOM   2599  OE1 GLU A  72      37.265  32.991  -7.144  1.00  0.00      A    O  
ATOM   2600  OE2 GLU A  72      38.808  34.447  -7.020  1.00  0.00      A    O1-
ATOM   2601  H   GLU A  72      32.690  34.204  -7.150  1.00  0.00      A    H  
ATOM   2602  HA  GLU A  72      34.251  36.301  -6.062  1.00  0.00      A    H  
ATOM   2603 1HB  GLU A  72      35.055  33.952  -6.355  1.00  0.00      A    H  
ATOM   2604 2HB  GLU A  72      35.076  34.192  -8.096  1.00  0.00      A    H  
ATOM   2605 1HG  GLU A  72      36.789  35.902  -7.885  1.00  0.00      A    H  
ATOM   2606 2HG  GLU A  72      36.715  35.801  -6.128  1.00  0.00      A    H  
ATOM   2607  N   LYS A  73      33.557  36.477  -9.267  1.00  0.00      A    N  
ATOM   2608  CA  LYS A  73      33.613  37.368 -10.420  1.00  0.00      A    C  
ATOM   2609  C   LYS A  73      33.082  38.748 -10.035  1.00  0.00      A    C  
ATOM   2610  O   LYS A  73      33.735  39.769 -10.270  1.00  0.00      A    O  
ATOM   2611  CB  LYS A  73      32.814  36.793 -11.591  1.00  0.00      A    C  
ATOM   2612  CG  LYS A  73      33.465  35.595 -12.269  1.00  0.00      A    C  
ATOM   2613  CD  LYS A  73      32.622  35.094 -13.432  1.00  0.00      A    C  
ATOM   2614  CE  LYS A  73      33.242  33.862 -14.075  1.00  0.00      A    C  
ATOM   2615  NZ  LYS A  73      34.553  34.166 -14.711  1.00  0.00      A    N1+
ATOM   2616  H   LYS A  73      33.037  35.649  -9.318  1.00  0.00      A    H  
ATOM   2617  HA  LYS A  73      34.654  37.469 -10.729  1.00  0.00      A    H  
ATOM   2618 1HB  LYS A  73      31.828  36.486 -11.242  1.00  0.00      A    H  
ATOM   2619 2HB  LYS A  73      32.667  37.566 -12.346  1.00  0.00      A    H  
ATOM   2620 1HG  LYS A  73      34.450  35.878 -12.640  1.00  0.00      A    H  
ATOM   2621 2HG  LYS A  73      33.586  34.790 -11.545  1.00  0.00      A    H  
ATOM   2622 1HD  LYS A  73      31.622  34.843 -13.076  1.00  0.00      A    H  
ATOM   2623 2HD  LYS A  73      32.535  35.879 -14.183  1.00  0.00      A    H  
ATOM   2624 1HE  LYS A  73      33.389  33.092 -13.319  1.00  0.00      A    H  
ATOM   2625 2HE  LYS A  73      32.567  33.470 -14.836  1.00  0.00      A    H  
ATOM   2626 1HZ  LYS A  73      34.930  33.326 -15.125  1.00  0.00      A    H  
ATOM   2627 2HZ  LYS A  73      34.426  34.867 -15.428  1.00  0.00      A    H  
ATOM   2628 3HZ  LYS A  73      35.194  34.513 -14.012  1.00  0.00      A    H  
ATOM   2629  N   GLU A  74      31.907  38.763  -9.416  1.00  0.00      A    N  
ATOM   2630  CA  GLU A  74      31.307  40.017  -8.974  1.00  0.00      A    C  
ATOM   2631  C   GLU A  74      32.213  40.704  -7.953  1.00  0.00      A    C  
ATOM   2632  O   GLU A  74      32.402  41.921  -8.001  1.00  0.00      A    O  
ATOM   2633  CB  GLU A  74      29.923  39.769  -8.369  1.00  0.00      A    C  
ATOM   2634  CG  GLU A  74      29.192  41.031  -7.933  1.00  0.00      A    C  
ATOM   2635  CD  GLU A  74      27.810  40.755  -7.411  1.00  0.00      A    C  
ATOM   2636  OE1 GLU A  74      27.417  39.613  -7.397  1.00  0.00      A    O  
ATOM   2637  OE2 GLU A  74      27.145  41.688  -7.025  1.00  0.00      A    O1-
ATOM   2638  H   GLU A  74      31.440  37.919  -9.250  1.00  0.00      A    H  
ATOM   2639  HA  GLU A  74      31.195  40.671  -9.839  1.00  0.00      A    H  
ATOM   2640 1HB  GLU A  74      29.296  39.253  -9.096  1.00  0.00      A    H  
ATOM   2641 2HB  GLU A  74      30.018  39.120  -7.498  1.00  0.00      A    H  
ATOM   2642 1HG  GLU A  74      29.772  41.523  -7.152  1.00  0.00      A    H  
ATOM   2643 2HG  GLU A  74      29.126  41.711  -8.781  1.00  0.00      A    H  
ATOM   2644  N   ALA A  75      32.778  39.922  -7.032  1.00  0.00      A    N  
ATOM   2645  CA  ALA A  75      33.667  40.478  -6.014  1.00  0.00      A    C  
ATOM   2646  C   ALA A  75      34.878  41.121  -6.663  1.00  0.00      A    C  
ATOM   2647  O   ALA A  75      35.329  42.185  -6.239  1.00  0.00      A    O  
ATOM   2648  CB  ALA A  75      34.116  39.375  -5.052  1.00  0.00      A    C  
ATOM   2649  H   ALA A  75      32.596  38.955  -7.042  1.00  0.00      A    H  
ATOM   2650  HA  ALA A  75      33.119  41.247  -5.470  1.00  0.00      A    H  
ATOM   2651 1HB  ALA A  75      34.676  38.627  -5.595  1.00  0.00      A    H  
ATOM   2652 2HB  ALA A  75      33.248  38.913  -4.599  1.00  0.00      A    H  
ATOM   2653 3HB  ALA A  75      34.739  39.801  -4.279  1.00  0.00      A    H  
ATOM   2654  N   ARG A  76      35.395  40.491  -7.708  1.00  0.00      A    N  
ATOM   2655  CA  ARG A  76      36.541  41.048  -8.408  1.00  0.00      A    C  
ATOM   2656  C   ARG A  76      36.168  42.397  -9.008  1.00  0.00      A    C  
ATOM   2657  O   ARG A  76      36.935  43.356  -8.930  1.00  0.00      A    O  
ATOM   2658  CB  ARG A  76      37.017  40.109  -9.507  1.00  0.00      A    C  
ATOM   2659  CG  ARG A  76      37.685  38.835  -9.014  1.00  0.00      A    C  
ATOM   2660  CD  ARG A  76      38.067  37.945 -10.140  1.00  0.00      A    C  
ATOM   2661  NE  ARG A  76      38.706  36.725  -9.674  1.00  0.00      A    N  
ATOM   2662  CZ  ARG A  76      39.026  35.680 -10.462  1.00  0.00      A    C  
ATOM   2663  NH1 ARG A  76      38.760  35.721 -11.749  1.00  0.00      A    N1+
ATOM   2664  NH2 ARG A  76      39.606  34.613  -9.941  1.00  0.00      A    N  
ATOM   2665  H   ARG A  76      34.992  39.654  -8.020  1.00  0.00      A    H  
ATOM   2666  HA  ARG A  76      37.353  41.180  -7.692  1.00  0.00      A    H  
ATOM   2667 1HB  ARG A  76      36.172  39.819 -10.129  1.00  0.00      A    H  
ATOM   2668 2HB  ARG A  76      37.731  40.630 -10.146  1.00  0.00      A    H  
ATOM   2669 1HG  ARG A  76      38.587  39.089  -8.457  1.00  0.00      A    H  
ATOM   2670 2HG  ARG A  76      36.998  38.291  -8.365  1.00  0.00      A    H  
ATOM   2671 1HD  ARG A  76      37.176  37.669 -10.704  1.00  0.00      A    H  
ATOM   2672 2HD  ARG A  76      38.764  38.466 -10.796  1.00  0.00      A    H  
ATOM   2673  HE  ARG A  76      38.926  36.656  -8.690  1.00  0.00      A    H  
ATOM   2674 1HH1 ARG A  76      38.316  36.536 -12.147  1.00  0.00      A    H  
ATOM   2675 2HH1 ARG A  76      39.000  34.937 -12.339  1.00  0.00      A    H  
ATOM   2676 1HH2 ARG A  76      39.811  34.581  -8.951  1.00  0.00      A    H  
ATOM   2677 2HH2 ARG A  76      39.846  33.830 -10.531  1.00  0.00      A    H  
ATOM   2678  N   LEU A  77      34.977  42.466  -9.595  1.00  0.00      A    N  
ATOM   2679  CA  LEU A  77      34.508  43.713 -10.191  1.00  0.00      A    C  
ATOM   2680  C   LEU A  77      34.356  44.795  -9.122  1.00  0.00      A    C  
ATOM   2681  O   LEU A  77      34.758  45.942  -9.325  1.00  0.00      A    O  
ATOM   2682  CB  LEU A  77      33.169  43.492 -10.905  1.00  0.00      A    C  
ATOM   2683  CG  LEU A  77      33.227  42.638 -12.179  1.00  0.00      A    C  
ATOM   2684  CD1 LEU A  77      31.812  42.352 -12.664  1.00  0.00      A    C  
ATOM   2685  CD2 LEU A  77      34.033  43.368 -13.243  1.00  0.00      A    C  
ATOM   2686  H   LEU A  77      34.400  41.668  -9.618  1.00  0.00      A    H  
ATOM   2687  HA  LEU A  77      35.244  44.045 -10.923  1.00  0.00      A    H  
ATOM   2688 1HB  LEU A  77      32.482  43.008 -10.213  1.00  0.00      A    H  
ATOM   2689 2HB  LEU A  77      32.755  44.463 -11.176  1.00  0.00      A    H  
ATOM   2690  HG  LEU A  77      33.702  41.683 -11.955  1.00  0.00      A    H  
ATOM   2691 1HD1 LEU A  77      31.853  41.745 -13.568  1.00  0.00      A    H  
ATOM   2692 2HD1 LEU A  77      31.265  41.813 -11.891  1.00  0.00      A    H  
ATOM   2693 3HD1 LEU A  77      31.305  43.291 -12.880  1.00  0.00      A    H  
ATOM   2694 1HD2 LEU A  77      34.075  42.761 -14.148  1.00  0.00      A    H  
ATOM   2695 2HD2 LEU A  77      33.557  44.323 -13.468  1.00  0.00      A    H  
ATOM   2696 3HD2 LEU A  77      35.044  43.544 -12.877  1.00  0.00      A    H  
ATOM   2697  N   ILE A  78      33.787  44.417  -7.981  1.00  0.00      A    N  
ATOM   2698  CA  ILE A  78      33.599  45.359  -6.880  1.00  0.00      A    C  
ATOM   2699  C   ILE A  78      34.952  45.829  -6.362  1.00  0.00      A    C  
ATOM   2700  O   ILE A  78      35.166  47.026  -6.124  1.00  0.00      A    O  
ATOM   2701  CB  ILE A  78      32.794  44.724  -5.732  1.00  0.00      A    C  
ATOM   2702  CG1 ILE A  78      31.352  44.459  -6.173  1.00  0.00      A    C  
ATOM   2703  CG2 ILE A  78      32.821  45.621  -4.503  1.00  0.00      A    C  
ATOM   2704  CD1 ILE A  78      30.569  43.592  -5.214  1.00  0.00      A    C  
ATOM   2705  H   ILE A  78      33.497  43.487  -7.875  1.00  0.00      A    H  
ATOM   2706  HA  ILE A  78      33.043  46.219  -7.252  1.00  0.00      A    H  
ATOM   2707  HB  ILE A  78      33.227  43.758  -5.474  1.00  0.00      A    H  
ATOM   2708 1HG1 ILE A  78      30.826  45.406  -6.285  1.00  0.00      A    H  
ATOM   2709 2HG1 ILE A  78      31.354  43.970  -7.148  1.00  0.00      A    H  
ATOM   2710 1HG2 ILE A  78      32.247  45.157  -3.702  1.00  0.00      A    H  
ATOM   2711 2HG2 ILE A  78      33.851  45.760  -4.178  1.00  0.00      A    H  
ATOM   2712 3HG2 ILE A  78      32.384  46.589  -4.750  1.00  0.00      A    H  
ATOM   2713 1HD1 ILE A  78      29.558  43.449  -5.595  1.00  0.00      A    H  
ATOM   2714 2HD1 ILE A  78      31.060  42.624  -5.114  1.00  0.00      A    H  
ATOM   2715 3HD1 ILE A  78      30.523  44.078  -4.240  1.00  0.00      A    H  
ATOM   2716  N   ARG A  79      35.867  44.880  -6.198  1.00  0.00      A    N  
ATOM   2717  CA  ARG A  79      37.205  45.207  -5.714  1.00  0.00      A    C  
ATOM   2718  C   ARG A  79      37.882  46.186  -6.669  1.00  0.00      A    C  
ATOM   2719  O   ARG A  79      38.538  47.133  -6.237  1.00  0.00      A    O  
ATOM   2720  CB  ARG A  79      38.056  43.953  -5.579  1.00  0.00      A    C  
ATOM   2721  CG  ARG A  79      37.658  43.029  -4.439  1.00  0.00      A    C  
ATOM   2722  CD  ARG A  79      38.493  41.801  -4.409  1.00  0.00      A    C  
ATOM   2723  NE  ARG A  79      38.116  40.915  -3.320  1.00  0.00      A    N  
ATOM   2724  CZ  ARG A  79      38.598  39.669  -3.146  1.00  0.00      A    C  
ATOM   2725  NH1 ARG A  79      39.472  39.178  -3.995  1.00  0.00      A    N1+
ATOM   2726  NH2 ARG A  79      38.191  38.941  -2.121  1.00  0.00      A    N  
ATOM   2727  H   ARG A  79      35.637  43.942  -6.409  1.00  0.00      A    H  
ATOM   2728  HA  ARG A  79      37.114  45.669  -4.730  1.00  0.00      A    H  
ATOM   2729 1HB  ARG A  79      38.003  43.377  -6.503  1.00  0.00      A    H  
ATOM   2730 2HB  ARG A  79      39.098  44.234  -5.428  1.00  0.00      A    H  
ATOM   2731 1HG  ARG A  79      37.780  43.550  -3.489  1.00  0.00      A    H  
ATOM   2732 2HG  ARG A  79      36.615  42.732  -4.558  1.00  0.00      A    H  
ATOM   2733 1HD  ARG A  79      38.374  41.258  -5.347  1.00  0.00      A    H  
ATOM   2734 2HD  ARG A  79      39.539  42.076  -4.279  1.00  0.00      A    H  
ATOM   2735  HE  ARG A  79      37.444  41.258  -2.646  1.00  0.00      A    H  
ATOM   2736 1HH1 ARG A  79      39.783  39.735  -4.779  1.00  0.00      A    H  
ATOM   2737 2HH1 ARG A  79      39.834  38.244  -3.865  1.00  0.00      A    H  
ATOM   2738 1HH2 ARG A  79      37.518  39.318  -1.467  1.00  0.00      A    H  
ATOM   2739 2HH2 ARG A  79      38.552  38.007  -1.990  1.00  0.00      A    H  
ATOM   2740  N   ASN A  80      37.708  45.957  -7.964  1.00  0.00      A    N  
ATOM   2741  CA  ASN A  80      38.297  46.833  -8.970  1.00  0.00      A    C  
ATOM   2742  C   ASN A  80      37.709  48.229  -8.868  1.00  0.00      A    C  
ATOM   2743  O   ASN A  80      38.417  49.221  -9.022  1.00  0.00      A    O  
ATOM   2744  CB  ASN A  80      38.098  46.267 -10.364  1.00  0.00      A    C  
ATOM   2745  CG  ASN A  80      38.977  45.078 -10.636  1.00  0.00      A    C  
ATOM   2746  ND2 ASN A  80      38.598  44.281 -11.602  1.00  0.00      A    N  
ATOM   2747  OD1 ASN A  80      40.000  44.881  -9.970  1.00  0.00      A    O  
ATOM   2748  H   ASN A  80      37.167  45.190  -8.250  1.00  0.00      A    H  
ATOM   2749  HA  ASN A  80      39.368  46.909  -8.778  1.00  0.00      A    H  
ATOM   2750 1HB  ASN A  80      37.056  45.971 -10.491  1.00  0.00      A    H  
ATOM   2751 2HB  ASN A  80      38.311  47.039 -11.104  1.00  0.00      A    H  
ATOM   2752 1HD2 ASN A  80      39.144  43.473 -11.828  1.00  0.00      A    H  
ATOM   2753 2HD2 ASN A  80      37.763  44.478 -12.115  1.00  0.00      A    H  
ATOM   2754  N   LEU A  81      36.412  48.306  -8.613  1.00  0.00      A    N  
ATOM   2755  CA  LEU A  81      35.764  49.604  -8.505  1.00  0.00      A    C  
ATOM   2756  C   LEU A  81      36.418  50.405  -7.385  1.00  0.00      A    C  
ATOM   2757  O   LEU A  81      36.799  51.563  -7.571  1.00  0.00      A    O  
ATOM   2758  CB  LEU A  81      34.264  49.439  -8.232  1.00  0.00      A    C  
ATOM   2759  CG  LEU A  81      33.476  50.740  -8.035  1.00  0.00      A    C  
ATOM   2760  CD1 LEU A  81      33.552  51.578  -9.304  1.00  0.00      A    C  
ATOM   2761  CD2 LEU A  81      32.033  50.412  -7.681  1.00  0.00      A    C  
ATOM   2762  H   LEU A  81      35.887  47.484  -8.502  1.00  0.00      A    H  
ATOM   2763  HA  LEU A  81      35.889  50.132  -9.450  1.00  0.00      A    H  
ATOM   2764 1HB  LEU A  81      33.816  48.904  -9.068  1.00  0.00      A    H  
ATOM   2765 2HB  LEU A  81      34.138  48.836  -7.333  1.00  0.00      A    H  
ATOM   2766  HG  LEU A  81      33.925  51.318  -7.227  1.00  0.00      A    H  
ATOM   2767 1HD1 LEU A  81      32.992  52.503  -9.164  1.00  0.00      A    H  
ATOM   2768 2HD1 LEU A  81      34.593  51.814  -9.522  1.00  0.00      A    H  
ATOM   2769 3HD1 LEU A  81      33.124  51.018 -10.135  1.00  0.00      A    H  
ATOM   2770 1HD2 LEU A  81      31.473  51.337  -7.540  1.00  0.00      A    H  
ATOM   2771 2HD2 LEU A  81      31.583  49.835  -8.490  1.00  0.00      A    H  
ATOM   2772 3HD2 LEU A  81      32.008  49.828  -6.761  1.00  0.00      A    H  
ATOM   2773  N   ASN A  82      36.564  49.774  -6.227  1.00  0.00      A    N  
ATOM   2774  CA  ASN A  82      37.189  50.442  -5.092  1.00  0.00      A    C  
ATOM   2775  C   ASN A  82      38.645  50.763  -5.399  1.00  0.00      A    C  
ATOM   2776  O   ASN A  82      39.145  51.821  -5.022  1.00  0.00      A    O  
ATOM   2777  CB  ASN A  82      37.077  49.594  -3.838  1.00  0.00      A    C  
ATOM   2778  CG  ASN A  82      35.682  49.571  -3.279  1.00  0.00      A    C  
ATOM   2779  ND2 ASN A  82      35.387  48.571  -2.487  1.00  0.00      A    N  
ATOM   2780  OD1 ASN A  82      34.871  50.459  -3.564  1.00  0.00      A    O  
ATOM   2781  H   ASN A  82      36.254  48.844  -6.137  1.00  0.00      A    H  
ATOM   2782  HA  ASN A  82      36.671  51.386  -4.918  1.00  0.00      A    H  
ATOM   2783 1HB  ASN A  82      37.384  48.571  -4.062  1.00  0.00      A    H  
ATOM   2784 2HB  ASN A  82      37.755  49.979  -3.077  1.00  0.00      A    H  
ATOM   2785 1HD2 ASN A  82      34.473  48.504  -2.086  1.00  0.00      A    H  
ATOM   2786 2HD2 ASN A  82      36.074  47.875  -2.284  1.00  0.00      A    H  
ATOM   2787  N   VAL A  83      39.321  49.843  -6.078  1.00  0.00      A    N  
ATOM   2788  CA  VAL A  83      40.721  50.040  -6.427  1.00  0.00      A    C  
ATOM   2789  C   VAL A  83      40.889  51.253  -7.340  1.00  0.00      A    C  
ATOM   2790  O   VAL A  83      41.774  52.080  -7.123  1.00  0.00      A    O  
ATOM   2791  CB  VAL A  83      41.257  48.792  -7.138  1.00  0.00      A    C  
ATOM   2792  CG1 VAL A  83      42.673  49.066  -7.648  1.00  0.00      A    C  
ATOM   2793  CG2 VAL A  83      41.273  47.602  -6.163  1.00  0.00      A    C  
ATOM   2794  H   VAL A  83      38.870  49.017  -6.346  1.00  0.00      A    H  
ATOM   2795  HA  VAL A  83      41.286  50.208  -5.509  1.00  0.00      A    H  
ATOM   2796  HB  VAL A  83      40.617  48.565  -7.977  1.00  0.00      A    H  
ATOM   2797 1HG1 VAL A  83      43.164  48.132  -7.878  1.00  0.00      A    H  
ATOM   2798 2HG1 VAL A  83      43.235  49.589  -6.887  1.00  0.00      A    H  
ATOM   2799 3HG1 VAL A  83      42.622  49.674  -8.538  1.00  0.00      A    H  
ATOM   2800 1HG2 VAL A  83      40.591  47.792  -5.345  1.00  0.00      A    H  
ATOM   2801 2HG2 VAL A  83      42.270  47.461  -5.771  1.00  0.00      A    H  
ATOM   2802 3HG2 VAL A  83      40.965  46.707  -6.682  1.00  0.00      A    H  
ATOM   2803  N   ILE A  84      40.040  51.351  -8.363  1.00  0.00      A    N  
ATOM   2804  CA  ILE A  84      40.131  52.480  -9.291  1.00  0.00      A    C  
ATOM   2805  C   ILE A  84      39.899  53.798  -8.546  1.00  0.00      A    C  
ATOM   2806  O   ILE A  84      40.674  54.748  -8.689  1.00  0.00      A    O  
ATOM   2807  CB  ILE A  84      39.110  52.342 -10.435  1.00  0.00      A    C  
ATOM   2808  CG1 ILE A  84      39.476  51.160 -11.337  1.00  0.00      A    C  
ATOM   2809  CG2 ILE A  84      39.039  53.629 -11.242  1.00  0.00      A    C  
ATOM   2810  CD1 ILE A  84      38.386  50.774 -12.310  1.00  0.00      A    C  
ATOM   2811  H   ILE A  84      39.357  50.655  -8.499  1.00  0.00      A    H  
ATOM   2812  HA  ILE A  84      41.131  52.492  -9.723  1.00  0.00      A    H  
ATOM   2813  HB  ILE A  84      38.126  52.129 -10.021  1.00  0.00      A    H  
ATOM   2814 1HG1 ILE A  84      40.372  51.402 -11.908  1.00  0.00      A    H  
ATOM   2815 2HG1 ILE A  84      39.707  50.290 -10.722  1.00  0.00      A    H  
ATOM   2816 1HG2 ILE A  84      38.313  53.514 -12.047  1.00  0.00      A    H  
ATOM   2817 2HG2 ILE A  84      38.733  54.449 -10.593  1.00  0.00      A    H  
ATOM   2818 3HG2 ILE A  84      40.019  53.849 -11.666  1.00  0.00      A    H  
ATOM   2819 1HD1 ILE A  84      38.719  49.930 -12.914  1.00  0.00      A    H  
ATOM   2820 2HD1 ILE A  84      37.488  50.494 -11.758  1.00  0.00      A    H  
ATOM   2821 3HD1 ILE A  84      38.163  51.619 -12.961  1.00  0.00      A    H  
ATOM   2822  N   LEU A  85      38.842  53.842  -7.729  1.00  0.00      A    N  
ATOM   2823  CA  LEU A  85      38.544  55.048  -6.955  1.00  0.00      A    C  
ATOM   2824  C   LEU A  85      39.647  55.319  -5.933  1.00  0.00      A    C  
ATOM   2825  O   LEU A  85      40.030  56.467  -5.710  1.00  0.00      A    O  
ATOM   2826  CB  LEU A  85      37.195  54.904  -6.239  1.00  0.00      A    C  
ATOM   2827  CG  LEU A  85      35.959  54.888  -7.147  1.00  0.00      A    C  
ATOM   2828  CD1 LEU A  85      34.723  54.566  -6.317  1.00  0.00      A    C  
ATOM   2829  CD2 LEU A  85      35.818  56.237  -7.836  1.00  0.00      A    C  
ATOM   2830  H   LEU A  85      38.267  53.048  -7.632  1.00  0.00      A    H  
ATOM   2831  HA  LEU A  85      38.487  55.893  -7.640  1.00  0.00      A    H  
ATOM   2832 1HB  LEU A  85      37.201  53.974  -5.671  1.00  0.00      A    H  
ATOM   2833 2HB  LEU A  85      37.083  55.732  -5.539  1.00  0.00      A    H  
ATOM   2834  HG  LEU A  85      36.069  54.106  -7.898  1.00  0.00      A    H  
ATOM   2835 1HD1 LEU A  85      33.844  54.554  -6.962  1.00  0.00      A    H  
ATOM   2836 2HD1 LEU A  85      34.843  53.587  -5.851  1.00  0.00      A    H  
ATOM   2837 3HD1 LEU A  85      34.596  55.323  -5.544  1.00  0.00      A    H  
ATOM   2838 1HD2 LEU A  85      34.939  56.226  -8.482  1.00  0.00      A    H  
ATOM   2839 2HD2 LEU A  85      35.706  57.020  -7.085  1.00  0.00      A    H  
ATOM   2840 3HD2 LEU A  85      36.706  56.434  -8.436  1.00  0.00      A    H  
ATOM   2841  N   ALA A  86      40.152  54.262  -5.312  1.00  0.00      A    N  
ATOM   2842  CA  ALA A  86      41.208  54.409  -4.319  1.00  0.00      A    C  
ATOM   2843  C   ALA A  86      42.445  55.043  -4.942  1.00  0.00      A    C  
ATOM   2844  O   ALA A  86      43.038  55.956  -4.369  1.00  0.00      A    O  
ATOM   2845  CB  ALA A  86      41.568  53.040  -3.743  1.00  0.00      A    C  
ATOM   2846  H   ALA A  86      39.810  53.372  -5.524  1.00  0.00      A    H  
ATOM   2847  HA  ALA A  86      40.844  55.072  -3.534  1.00  0.00      A    H  
ATOM   2848 1HB  ALA A  86      40.688  52.594  -3.304  1.00  0.00      A    H  
ATOM   2849 2HB  ALA A  86      42.330  53.155  -2.990  1.00  0.00      A    H  
ATOM   2850 3HB  ALA A  86      41.937  52.404  -4.535  1.00  0.00      A    H  
ATOM   2851  N   LYS A  87      42.829  54.561  -6.120  1.00  0.00      A    N  
ATOM   2852  CA  LYS A  87      43.997  55.107  -6.800  1.00  0.00      A    C  
ATOM   2853  C   LYS A  87      43.782  56.573  -7.144  1.00  0.00      A    C  
ATOM   2854  O   LYS A  87      44.667  57.407  -6.937  1.00  0.00      A    O  
ATOM   2855  CB  LYS A  87      44.282  54.320  -8.075  1.00  0.00      A    C  
ATOM   2856  CG  LYS A  87      44.858  52.947  -7.720  1.00  0.00      A    C  
ATOM   2857  CD  LYS A  87      45.115  52.149  -9.004  1.00  0.00      A    C  
ATOM   2858  CE  LYS A  87      45.775  50.812  -8.653  1.00  0.00      A    C  
ATOM   2859  NZ  LYS A  87      46.013  50.031  -9.901  1.00  0.00      A    N1+
ATOM   2860  H   LYS A  87      42.320  53.835  -6.538  1.00  0.00      A    H  
ATOM   2861  HA  LYS A  87      44.853  55.038  -6.127  1.00  0.00      A    H  
ATOM   2862 1HB  LYS A  87      43.362  54.192  -8.629  1.00  0.00      A    H  
ATOM   2863 2HB  LYS A  87      44.990  54.865  -8.676  1.00  0.00      A    H  
ATOM   2864 1HG  LYS A  87      45.789  53.076  -7.185  1.00  0.00      A    H  
ATOM   2865 2HG  LYS A  87      44.157  52.410  -7.100  1.00  0.00      A    H  
ATOM   2866 1HD  LYS A  87      44.173  51.965  -9.505  1.00  0.00      A    H  
ATOM   2867 2HD  LYS A  87      45.766  52.711  -9.654  1.00  0.00      A    H  
ATOM   2868 1HE  LYS A  87      46.717  50.997  -8.160  1.00  0.00      A    H  
ATOM   2869 2HE  LYS A  87      45.129  50.252  -7.994  1.00  0.00      A    H  
ATOM   2870 1HZ  LYS A  87      45.364  50.357 -10.643  1.00  0.00      A    H  
ATOM   2871 2HZ  LYS A  87      45.844  49.021  -9.713  1.00  0.00      A    H  
ATOM   2872 3HZ  LYS A  87      46.997  50.166 -10.211  1.00  0.00      A    H  
ATOM   2873  N   TYR A  88      42.604  56.887  -7.662  1.00  0.00      A    N  
ATOM   2874  CA  TYR A  88      42.289  58.263  -8.018  1.00  0.00      A    C  
ATOM   2875  C   TYR A  88      42.143  59.114  -6.764  1.00  0.00      A    C  
ATOM   2876  O   TYR A  88      42.348  60.329  -6.796  1.00  0.00      A    O  
ATOM   2877  CB  TYR A  88      41.013  58.325  -8.860  1.00  0.00      A    C  
ATOM   2878  CG  TYR A  88      41.186  57.806 -10.270  1.00  0.00      A    C  
ATOM   2879  CD1 TYR A  88      40.191  57.035 -10.853  1.00  0.00      A    C  
ATOM   2880  CD2 TYR A  88      42.340  58.102 -10.981  1.00  0.00      A    C  
ATOM   2881  CE1 TYR A  88      40.349  56.561 -12.141  1.00  0.00      A    C  
ATOM   2882  CE2 TYR A  88      42.498  57.628 -12.269  1.00  0.00      A    C  
ATOM   2883  CZ  TYR A  88      41.508  56.860 -12.848  1.00  0.00      A    C  
ATOM   2884  OH  TYR A  88      41.666  56.388 -14.131  1.00  0.00      A    O  
ATOM   2885  H   TYR A  88      41.932  56.181  -7.801  1.00  0.00      A    H  
ATOM   2886  HA  TYR A  88      43.113  58.665  -8.608  1.00  0.00      A    H  
ATOM   2887 1HB  TYR A  88      40.228  57.741  -8.376  1.00  0.00      A    H  
ATOM   2888 2HB  TYR A  88      40.665  59.356  -8.918  1.00  0.00      A    H  
ATOM   2889  HD1 TYR A  88      39.284  56.802 -10.294  1.00  0.00      A    H  
ATOM   2890  HD2 TYR A  88      43.122  58.707 -10.523  1.00  0.00      A    H  
ATOM   2891  HE1 TYR A  88      39.568  55.955 -12.598  1.00  0.00      A    H  
ATOM   2892  HE2 TYR A  88      43.405  57.859 -12.827  1.00  0.00      A    H  
ATOM   2893  HH  TYR A  88      40.892  55.876 -14.380  1.00  0.00      A    H  
ATOM   2894  N   GLY A  89      41.787  58.469  -5.662  1.00  0.00      A    N  
ATOM   2895  CA  GLY A  89      41.610  59.175  -4.399  1.00  0.00      A    C  
ATOM   2896  C   GLY A  89      40.358  60.048  -4.429  1.00  0.00      A    C  
ATOM   2897  O   GLY A  89      40.285  61.065  -3.738  1.00  0.00      A    O  
ATOM   2898  H   GLY A  89      41.642  57.498  -5.701  1.00  0.00      A    H  
ATOM   2899 1HA  GLY A  89      41.537  58.453  -3.586  1.00  0.00      A    H  
ATOM   2900 2HA  GLY A  89      42.485  59.793  -4.202  1.00  0.00      A    H  
ATOM   2901  N   LEU A  90      39.370  59.644  -5.230  1.00  0.00      A    N  
ATOM   2902  CA  LEU A  90      38.122  60.403  -5.335  1.00  0.00      A    C  
ATOM   2903  C   LEU A  90      37.053  59.815  -4.418  1.00  0.00      A    C  
ATOM   2904  O   LEU A  90      35.899  60.236  -4.444  1.00  0.00      A    O  
ATOM   2905  CB  LEU A  90      37.618  60.406  -6.784  1.00  0.00      A    C  
ATOM   2906  CG  LEU A  90      38.549  61.066  -7.810  1.00  0.00      A    C  
ATOM   2907  CD1 LEU A  90      37.952  60.922  -9.203  1.00  0.00      A    C  
ATOM   2908  CD2 LEU A  90      38.746  62.530  -7.449  1.00  0.00      A    C  
ATOM   2909  H   LEU A  90      39.477  58.820  -5.756  1.00  0.00      A    H  
ATOM   2910  HA  LEU A  90      38.316  61.431  -5.031  1.00  0.00      A    H  
ATOM   2911 1HB  LEU A  90      37.457  59.376  -7.098  1.00  0.00      A    H  
ATOM   2912 2HB  LEU A  90      36.663  60.929  -6.819  1.00  0.00      A    H  
ATOM   2913  HG  LEU A  90      39.513  60.558  -7.806  1.00  0.00      A    H  
ATOM   2914 1HD1 LEU A  90      38.613  61.390  -9.933  1.00  0.00      A    H  
ATOM   2915 2HD1 LEU A  90      37.840  59.864  -9.444  1.00  0.00      A    H  
ATOM   2916 3HD1 LEU A  90      36.977  61.407  -9.233  1.00  0.00      A    H  
ATOM   2917 1HD2 LEU A  90      39.408  62.999  -8.178  1.00  0.00      A    H  
ATOM   2918 2HD2 LEU A  90      37.782  63.040  -7.453  1.00  0.00      A    H  
ATOM   2919 3HD2 LEU A  90      39.190  62.603  -6.456  1.00  0.00      A    H  
ATOM   2920  N   ASP A  91      37.449  58.842  -3.603  1.00  0.00      A    N  
ATOM   2921  CA  ASP A  91      36.519  58.206  -2.678  1.00  0.00      A    C  
ATOM   2922  C   ASP A  91      36.194  59.153  -1.521  1.00  0.00      A    C  
ATOM   2923  O   ASP A  91      36.370  58.804  -0.354  1.00  0.00      A    O  
ATOM   2924  CB  ASP A  91      37.103  56.898  -2.138  1.00  0.00      A    C  
ATOM   2925  CG  ASP A  91      36.084  56.067  -1.369  1.00  0.00      A    C  
ATOM   2926  OD1 ASP A  91      34.909  56.266  -1.573  1.00  0.00      A    O  
ATOM   2927  OD2 ASP A  91      36.489  55.242  -0.586  1.00  0.00      A    O1-
ATOM   2928  H   ASP A  91      38.385  58.553  -3.622  1.00  0.00      A    H  
ATOM   2929  HA  ASP A  91      35.598  57.979  -3.215  1.00  0.00      A    H  
ATOM   2930 1HB  ASP A  91      37.486  56.301  -2.966  1.00  0.00      A    H  
ATOM   2931 2HB  ASP A  91      37.942  57.119  -1.478  1.00  0.00      A    H  
ATOM   2932  N   GLY A  92      35.730  60.355  -1.857  1.00  0.00      A    N  
ATOM   2933  CA  GLY A  92      35.396  61.349  -0.839  1.00  0.00      A    C  
ATOM   2934  C   GLY A  92      34.032  61.076  -0.215  1.00  0.00      A    C  
ATOM   2935  O   GLY A  92      33.084  60.692  -0.904  1.00  0.00      A    O  
ATOM   2936  H   GLY A  92      35.621  60.581  -2.805  1.00  0.00      A    H  
ATOM   2937 1HA  GLY A  92      36.160  61.344  -0.061  1.00  0.00      A    H  
ATOM   2938 2HA  GLY A  92      35.399  62.342  -1.286  1.00  0.00      A    H  
ATOM   2939  N   LYS A  93      33.938  61.285   1.096  1.00  0.00      A    N  
ATOM   2940  CA  LYS A  93      32.684  61.068   1.816  1.00  0.00      A    C  
ATOM   2941  C   LYS A  93      32.585  62.002   3.019  1.00  0.00      A    C  
ATOM   2942  O   LYS A  93      33.602  62.398   3.591  1.00  0.00      A    O  
ATOM   2943  CB  LYS A  93      32.565  59.611   2.266  1.00  0.00      A    C  
ATOM   2944  CG  LYS A  93      33.634  59.170   3.258  1.00  0.00      A    C  
ATOM   2945  CD  LYS A  93      33.428  57.725   3.685  1.00  0.00      A    C  
ATOM   2946  CE  LYS A  93      33.795  56.758   2.569  1.00  0.00      A    C  
ATOM   2947  NZ  LYS A  93      35.250  56.794   2.258  1.00  0.00      A    N1+
ATOM   2948  H   LYS A  93      34.726  61.596   1.590  1.00  0.00      A    H  
ATOM   2949  HA  LYS A  93      31.855  61.292   1.143  1.00  0.00      A    H  
ATOM   2950 1HB  LYS A  93      31.592  59.452   2.731  1.00  0.00      A    H  
ATOM   2951 2HB  LYS A  93      32.624  58.956   1.397  1.00  0.00      A    H  
ATOM   2952 1HG  LYS A  93      34.618  59.268   2.799  1.00  0.00      A    H  
ATOM   2953 2HG  LYS A  93      33.598  59.809   4.139  1.00  0.00      A    H  
ATOM   2954 1HD  LYS A  93      34.047  57.511   4.558  1.00  0.00      A    H  
ATOM   2955 2HD  LYS A  93      32.383  57.571   3.957  1.00  0.00      A    H  
ATOM   2956 1HE  LYS A  93      33.523  55.745   2.861  1.00  0.00      A    H  
ATOM   2957 2HE  LYS A  93      33.238  57.015   1.668  1.00  0.00      A    H  
ATOM   2958 1HZ  LYS A  93      35.452  56.141   1.514  1.00  0.00      A    H  
ATOM   2959 2HZ  LYS A  93      35.510  57.726   1.968  1.00  0.00      A    H  
ATOM   2960 3HZ  LYS A  93      35.777  56.539   3.081  1.00  0.00      A    H  
ATOM   2961  N   LYS A  94      31.359  62.347   3.406  1.00  0.00      A    N  
ATOM   2962  CA  LYS A  94      31.149  63.229   4.552  1.00  0.00      A    C  
ATOM   2963  C   LYS A  94      29.967  62.743   5.385  1.00  0.00      A    C  
ATOM   2964  O   LYS A  94      28.999  62.203   4.847  1.00  0.00      A    O  
ATOM   2965  CB  LYS A  94      30.918  64.670   4.093  1.00  0.00      A    C  
ATOM   2966  CG  LYS A  94      32.107  65.301   3.380  1.00  0.00      A    C  
ATOM   2967  CD  LYS A  94      31.822  66.747   3.005  1.00  0.00      A    C  
ATOM   2968  CE  LYS A  94      33.005  67.376   2.283  1.00  0.00      A    C  
ATOM   2969  NZ  LYS A  94      32.741  68.793   1.912  1.00  0.00      A    N1+
ATOM   2970  H   LYS A  94      30.584  61.998   2.916  1.00  0.00      A    H  
ATOM   2971  HA  LYS A  94      32.043  63.204   5.176  1.00  0.00      A    H  
ATOM   2972 1HB  LYS A  94      30.065  64.703   3.414  1.00  0.00      A    H  
ATOM   2973 2HB  LYS A  94      30.676  65.292   4.954  1.00  0.00      A    H  
ATOM   2974 1HG  LYS A  94      32.981  65.269   4.032  1.00  0.00      A    H  
ATOM   2975 2HG  LYS A  94      32.330  64.736   2.475  1.00  0.00      A    H  
ATOM   2976 1HD  LYS A  94      30.947  66.789   2.355  1.00  0.00      A    H  
ATOM   2977 2HD  LYS A  94      31.612  67.322   3.906  1.00  0.00      A    H  
ATOM   2978 1HE  LYS A  94      33.884  67.339   2.925  1.00  0.00      A    H  
ATOM   2979 2HE  LYS A  94      33.221  66.810   1.377  1.00  0.00      A    H  
ATOM   2980 1HZ  LYS A  94      33.548  69.172   1.436  1.00  0.00      A    H  
ATOM   2981 2HZ  LYS A  94      31.938  68.837   1.300  1.00  0.00      A    H  
ATOM   2982 3HZ  LYS A  94      32.559  69.331   2.746  1.00  0.00      A    H  
ATOM   2983  N   ASP A  95      30.043  62.943   6.694  1.00  0.00      A    N  
ATOM   2984  CA  ASP A  95      28.963  62.523   7.578  1.00  0.00      A    C  
ATOM   2985  C   ASP A  95      27.725  63.387   7.354  1.00  0.00      A    C  
ATOM   2986  O   ASP A  95      27.832  64.593   7.137  1.00  0.00      A    O  
ATOM   2987  CB  ASP A  95      29.400  62.606   9.043  1.00  0.00      A    C  
ATOM   2988  CG  ASP A  95      30.416  61.536   9.419  1.00  0.00      A    C  
ATOM   2989  OD1 ASP A  95      30.576  60.605   8.666  1.00  0.00      A    O  
ATOM   2990  OD2 ASP A  95      31.023  61.661  10.456  1.00  0.00      A    O1-
ATOM   2991  H   ASP A  95      30.835  63.384   7.071  1.00  0.00      A    H  
ATOM   2992  HA  ASP A  95      28.712  61.487   7.349  1.00  0.00      A    H  
ATOM   2993 1HB  ASP A  95      29.836  63.586   9.237  1.00  0.00      A    H  
ATOM   2994 2HB  ASP A  95      28.528  62.502   9.689  1.00  0.00      A    H  
ATOM   2995  N   ALA A  96      26.552  62.763   7.411  1.00  0.00      A    N  
ATOM   2996  CA  ALA A  96      25.303  63.490   7.215  1.00  0.00      A    C  
ATOM   2997  C   ALA A  96      24.117  62.663   7.701  1.00  0.00      A    C  
ATOM   2998  O   ALA A  96      23.254  63.162   8.427  1.00  0.00      A    O  
ATOM   2999  CB  ALA A  96      25.119  63.822   5.734  1.00  0.00      A    C  
ATOM   3000  H   ALA A  96      26.528  61.799   7.589  1.00  0.00      A    H  
ATOM   3001  HA  ALA A  96      25.346  64.403   7.808  1.00  0.00      A    H  
ATOM   3002 1HB  ALA A  96      25.863  64.545   5.433  1.00  0.00      A    H  
ATOM   3003 2HB  ALA A  96      24.133  64.236   5.577  1.00  0.00      A    H  
ATOM   3004 3HB  ALA A  96      25.230  62.925   5.147  1.00  0.00      A    H  
ATOM   3005  N   ARG A  97      24.081  61.402   7.300  1.00  0.00      A    N  
ATOM   3006  CA  ARG A  97      23.000  60.508   7.699  1.00  0.00      A    C  
ATOM   3007  C   ARG A  97      21.645  61.197   7.536  1.00  0.00      A    C  
ATOM   3008  O   ARG A  97      21.205  61.937   8.415  1.00  0.00      A    O  
ATOM   3009  CB  ARG A  97      23.175  60.063   9.143  1.00  0.00      A    C  
ATOM   3010  CG  ARG A  97      24.377  59.167   9.395  1.00  0.00      A    C  
ATOM   3011  CD  ARG A  97      24.479  58.773  10.824  1.00  0.00      A    C  
ATOM   3012  NE  ARG A  97      25.633  57.923  11.071  1.00  0.00      A    N  
ATOM   3013  CZ  ARG A  97      26.003  57.470  12.285  1.00  0.00      A    C  
ATOM   3014  NH1 ARG A  97      25.302  57.793  13.349  1.00  0.00      A    N1+
ATOM   3015  NH2 ARG A  97      27.071  56.700  12.405  1.00  0.00      A    N  
ATOM   3016  H   ARG A  97      24.797  61.061   6.725  1.00  0.00      A    H  
ATOM   3017  HA  ARG A  97      23.027  59.626   7.059  1.00  0.00      A    H  
ATOM   3018 1HB  ARG A  97      23.277  60.938   9.784  1.00  0.00      A    H  
ATOM   3019 2HB  ARG A  97      22.286  59.522   9.468  1.00  0.00      A    H  
ATOM   3020 1HG  ARG A  97      24.287  58.260   8.796  1.00  0.00      A    H  
ATOM   3021 2HG  ARG A  97      25.290  59.695   9.119  1.00  0.00      A    H  
ATOM   3022 1HD  ARG A  97      24.576  59.666  11.441  1.00  0.00      A    H  
ATOM   3023 2HD  ARG A  97      23.584  58.226  11.115  1.00  0.00      A    H  
ATOM   3024  HE  ARG A  97      26.197  57.653  10.276  1.00  0.00      A    H  
ATOM   3025 1HH1 ARG A  97      24.486  58.382  13.257  1.00  0.00      A    H  
ATOM   3026 2HH1 ARG A  97      25.580  57.454  14.258  1.00  0.00      A    H  
ATOM   3027 1HH2 ARG A  97      27.610  56.452  11.587  1.00  0.00      A    H  
ATOM   3028 2HH2 ARG A  97      27.348  56.361  13.314  1.00  0.00      A    H  
ATOM   3029  N   GLN A  98      20.993  60.948   6.403  1.00  0.00      A    N  
ATOM   3030  CA  GLN A  98      19.691  61.552   6.132  1.00  0.00      A    C  
ATOM   3031  C   GLN A  98      18.722  61.285   7.281  1.00  0.00      A    C  
ATOM   3032  O   GLN A  98      18.971  60.431   8.130  1.00  0.00      A    O  
ATOM   3033  CB  GLN A  98      19.111  61.017   4.820  1.00  0.00      A    C  
ATOM   3034  CG  GLN A  98      19.929  61.369   3.589  1.00  0.00      A    C  
ATOM   3035  CD  GLN A  98      19.946  62.860   3.312  1.00  0.00      A    C  
ATOM   3036  NE2 GLN A  98      21.141  63.435   3.247  1.00  0.00      A    N  
ATOM   3037  OE1 GLN A  98      18.895  63.490   3.159  1.00  0.00      A    O  
ATOM   3038  H   GLN A  98      21.393  60.352   5.738  1.00  0.00      A    H  
ATOM   3039  HA  GLN A  98      19.822  62.630   6.040  1.00  0.00      A    H  
ATOM   3040 1HB  GLN A  98      19.033  59.931   4.873  1.00  0.00      A    H  
ATOM   3041 2HB  GLN A  98      18.105  61.411   4.679  1.00  0.00      A    H  
ATOM   3042 1HG  GLN A  98      20.956  61.037   3.741  1.00  0.00      A    H  
ATOM   3043 2HG  GLN A  98      19.498  60.866   2.723  1.00  0.00      A    H  
ATOM   3044 1HE2 GLN A  98      21.216  64.417   3.067  1.00  0.00      A    H  
ATOM   3045 2HE2 GLN A  98      21.968  62.887   3.377  1.00  0.00      A    H  
ATOM   3046  N   VAL A  99      17.618  62.024   7.299  1.00  0.00      A    N  
ATOM   3047  CA  VAL A  99      16.619  61.864   8.348  1.00  0.00      A    C  
ATOM   3048  C   VAL A  99      16.035  60.454   8.317  1.00  0.00      A    C  
ATOM   3049  O   VAL A  99      15.891  59.809   9.356  1.00  0.00      A    O  
ATOM   3050  CB  VAL A  99      15.488  62.896   8.176  1.00  0.00      A    C  
ATOM   3051  CG1 VAL A  99      14.349  62.603   9.142  1.00  0.00      A    C  
ATOM   3052  CG2 VAL A  99      16.031  64.300   8.393  1.00  0.00      A    C  
ATOM   3053  H   VAL A  99      17.473  62.692   6.595  1.00  0.00      A    H  
ATOM   3054  HA  VAL A  99      17.100  62.031   9.312  1.00  0.00      A    H  
ATOM   3055  HB  VAL A  99      15.083  62.813   7.168  1.00  0.00      A    H  
ATOM   3056 1HG1 VAL A  99      13.559  63.341   9.007  1.00  0.00      A    H  
ATOM   3057 2HG1 VAL A  99      13.952  61.607   8.945  1.00  0.00      A    H  
ATOM   3058 3HG1 VAL A  99      14.719  62.652  10.166  1.00  0.00      A    H  
ATOM   3059 1HG2 VAL A  99      15.226  65.024   8.269  1.00  0.00      A    H  
ATOM   3060 2HG2 VAL A  99      16.441  64.381   9.399  1.00  0.00      A    H  
ATOM   3061 3HG2 VAL A  99      16.816  64.503   7.664  1.00  0.00      A    H  
ATOM   3062  N   THR A 100      15.699  59.986   7.121  1.00  0.00      A    N  
ATOM   3063  CA  THR A 100      15.130  58.650   6.966  1.00  0.00      A    C  
ATOM   3064  C   THR A 100      16.230  57.594   6.983  1.00  0.00      A    C  
ATOM   3065  O   THR A 100      17.401  57.899   6.751  1.00  0.00      A    O  
ATOM   3066  CB  THR A 100      14.318  58.536   5.662  1.00  0.00      A    C  
ATOM   3067  CG2 THR A 100      13.204  59.571   5.635  1.00  0.00      A    C  
ATOM   3068  OG1 THR A 100      15.184  58.740   4.538  1.00  0.00      A    O  
ATOM   3069  H   THR A 100      15.836  60.546   6.328  1.00  0.00      A    H  
ATOM   3070  HA  THR A 100      14.459  58.461   7.804  1.00  0.00      A    H  
ATOM   3071  HB  THR A 100      13.882  57.539   5.592  1.00  0.00      A    H  
ATOM   3072  HG1 THR A 100      14.776  58.372   3.750  1.00  0.00      A    H  
ATOM   3073 1HG2 THR A 100      12.641  59.475   4.707  1.00  0.00      A    H  
ATOM   3074 2HG2 THR A 100      12.538  59.411   6.483  1.00  0.00      A    H  
ATOM   3075 3HG2 THR A 100      13.635  60.570   5.696  1.00  0.00      A    H  
ATOM   3076  N   SER A 101      15.846  56.351   7.263  1.00  0.00      A    N  
ATOM   3077  CA  SER A 101      16.807  55.252   7.310  1.00  0.00      A    C  
ATOM   3078  C   SER A 101      16.113  53.921   7.034  1.00  0.00      A    C  
ATOM   3079  O   SER A 101      14.909  53.784   7.244  1.00  0.00      A    O  
ATOM   3080  CB  SER A 101      17.492  55.209   8.662  1.00  0.00      A    C  
ATOM   3081  OG  SER A 101      16.582  54.881   9.676  1.00  0.00      A    O  
ATOM   3082  H   SER A 101      14.899  56.169   7.437  1.00  0.00      A    H  
ATOM   3083  HA  SER A 101      17.562  55.419   6.540  1.00  0.00      A    H  
ATOM   3084 1HB  SER A 101      18.296  54.474   8.639  1.00  0.00      A    H  
ATOM   3085 2HB  SER A 101      17.941  56.179   8.873  1.00  0.00      A    H  
ATOM   3086  HG  SER A 101      16.476  53.927   9.638  1.00  0.00      A    H  
ATOM   3087  N   ASN A 102      16.882  52.945   6.559  1.00  0.00      A    N  
ATOM   3088  CA  ASN A 102      16.329  51.630   6.253  1.00  0.00      A    C  
ATOM   3089  C   ASN A 102      15.784  50.963   7.514  1.00  0.00      A    C  
ATOM   3090  O   ASN A 102      14.720  50.345   7.490  1.00  0.00      A    O  
ATOM   3091  CB  ASN A 102      17.373  50.751   5.589  1.00  0.00      A    C  
ATOM   3092  CG  ASN A 102      17.651  51.158   4.168  1.00  0.00      A    C  
ATOM   3093  ND2 ASN A 102      18.789  50.759   3.659  1.00  0.00      A    N  
ATOM   3094  OD1 ASN A 102      16.835  51.834   3.532  1.00  0.00      A    O  
ATOM   3095  H   ASN A 102      17.836  53.114   6.409  1.00  0.00      A    H  
ATOM   3096  HA  ASN A 102      15.493  51.758   5.563  1.00  0.00      A    H  
ATOM   3097 1HB  ASN A 102      18.303  50.798   6.157  1.00  0.00      A    H  
ATOM   3098 2HB  ASN A 102      17.036  49.715   5.598  1.00  0.00      A    H  
ATOM   3099 1HD2 ASN A 102      19.027  51.000   2.718  1.00  0.00      A    H  
ATOM   3100 2HD2 ASN A 102      19.419  50.214   4.210  1.00  0.00      A    H  
ATOM   3101  N   SER A 103      16.517  51.096   8.615  1.00  0.00      A    N  
ATOM   3102  CA  SER A 103      16.093  50.509   9.881  1.00  0.00      A    C  
ATOM   3103  C   SER A 103      15.617  49.070   9.669  1.00  0.00      A    C  
ATOM   3104  O   SER A 103      14.870  48.523  10.483  1.00  0.00      A    O  
ATOM   3105  CB  SER A 103      14.985  51.339  10.500  1.00  0.00      A    C  
ATOM   3106  OG  SER A 103      15.419  52.647  10.752  1.00  0.00      A    O  
ATOM   3107  H   SER A 103      17.354  51.604   8.578  1.00  0.00      A    H  
ATOM   3108  HA  SER A 103      16.946  50.499  10.561  1.00  0.00      A    H  
ATOM   3109 1HB  SER A 103      14.128  51.361   9.828  1.00  0.00      A    H  
ATOM   3110 2HB  SER A 103      14.660  50.876  11.431  1.00  0.00      A    H  
ATOM   3111  HG  SER A 103      14.684  53.220  10.519  1.00  0.00      A    H  
ATOM   3112  N   LEU A 104      16.052  48.461   8.569  1.00  0.00      A    N  
ATOM   3113  CA  LEU A 104      15.662  47.089   8.262  1.00  0.00      A    C  
ATOM   3114  C   LEU A 104      16.449  46.096   9.117  1.00  0.00      A    C  
ATOM   3115  O   LEU A 104      15.899  45.483  10.032  1.00  0.00      A    O  
ATOM   3116  CB  LEU A 104      15.891  46.792   6.775  1.00  0.00      A    C  
ATOM   3117  CG  LEU A 104      14.970  47.536   5.799  1.00  0.00      A    C  
ATOM   3118  CD1 LEU A 104      15.428  47.277   4.370  1.00  0.00      A    C  
ATOM   3119  CD2 LEU A 104      13.534  47.076   6.004  1.00  0.00      A    C  
ATOM   3120  H   LEU A 104      16.644  48.942   7.955  1.00  0.00      A    H  
ATOM   3121  HA  LEU A 104      14.602  46.973   8.483  1.00  0.00      A    H  
ATOM   3122 1HB  LEU A 104      16.918  47.050   6.523  1.00  0.00      A    H  
ATOM   3123 2HB  LEU A 104      15.755  45.723   6.609  1.00  0.00      A    H  
ATOM   3124  HG  LEU A 104      15.037  48.609   5.981  1.00  0.00      A    H  
ATOM   3125 1HD1 LEU A 104      14.774  47.805   3.676  1.00  0.00      A    H  
ATOM   3126 2HD1 LEU A 104      16.451  47.633   4.246  1.00  0.00      A    H  
ATOM   3127 3HD1 LEU A 104      15.388  46.208   4.163  1.00  0.00      A    H  
ATOM   3128 1HD2 LEU A 104      12.880  47.605   5.311  1.00  0.00      A    H  
ATOM   3129 2HD2 LEU A 104      13.466  46.003   5.821  1.00  0.00      A    H  
ATOM   3130 3HD2 LEU A 104      13.227  47.289   7.028  1.00  0.00      A    H  
ATOM   3131  N   SER A 105      17.733  45.941   8.813  1.00  0.00      A    N  
ATOM   3132  CA  SER A 105      18.580  45.016   9.559  1.00  0.00      A    C  
ATOM   3133  C   SER A 105      18.042  43.592   9.456  1.00  0.00      A    C  
ATOM   3134  O   SER A 105      16.832  43.375   9.407  1.00  0.00      A    O  
ATOM   3135  CB  SER A 105      18.662  45.435  11.014  1.00  0.00      A    C  
ATOM   3136  OG  SER A 105      17.415  45.316  11.642  1.00  0.00      A    O  
ATOM   3137  H   SER A 105      18.116  46.454   8.071  1.00  0.00      A    H  
ATOM   3138  HA  SER A 105      19.583  45.042   9.130  1.00  0.00      A    H  
ATOM   3139 1HB  SER A 105      19.393  44.815  11.531  1.00  0.00      A    H  
ATOM   3140 2HB  SER A 105      19.006  46.467  11.076  1.00  0.00      A    H  
ATOM   3141  HG  SER A 105      16.903  44.711  11.100  1.00  0.00      A    H  
ATOM   3142  N   GLY A 106      18.952  42.621   9.427  1.00  0.00      A    N  
ATOM   3143  CA  GLY A 106      18.558  41.219   9.331  1.00  0.00      A    C  
ATOM   3144  C   GLY A 106      19.720  40.356   8.857  1.00  0.00      A    C  
ATOM   3145  O   GLY A 106      19.683  39.795   7.760  1.00  0.00      A    O  
ATOM   3146  H   GLY A 106      19.902  42.852   9.471  1.00  0.00      A    H  
ATOM   3147 1HA  GLY A 106      18.212  40.871  10.305  1.00  0.00      A    H  
ATOM   3148 2HA  GLY A 106      17.721  41.123   8.640  1.00  0.00      A    H  
ATOM   3149  N   THR A 107      20.755  40.254   9.687  1.00  0.00      A    N  
ATOM   3150  CA  THR A 107      21.925  39.453   9.341  1.00  0.00      A    C  
ATOM   3151  C   THR A 107      22.432  38.691  10.562  1.00  0.00      A    C  
ATOM   3152  O   THR A 107      21.784  38.669  11.608  1.00  0.00      A    O  
ATOM   3153  CB  THR A 107      23.053  40.330   8.768  1.00  0.00      A    C  
ATOM   3154  CG2 THR A 107      23.649  41.211   9.855  1.00  0.00      A    C  
ATOM   3155  OG1 THR A 107      24.080  39.494   8.219  1.00  0.00      A    O  
ATOM   3156  H   THR A 107      20.729  40.724  10.549  1.00  0.00      A    H  
ATOM   3157  HA  THR A 107      21.635  38.728   8.580  1.00  0.00      A    H  
ATOM   3158  HB  THR A 107      22.655  40.962   7.974  1.00  0.00      A    H  
ATOM   3159  HG1 THR A 107      24.183  39.688   7.284  1.00  0.00      A    H  
ATOM   3160 1HG2 THR A 107      24.444  41.824   9.432  1.00  0.00      A    H  
ATOM   3161 2HG2 THR A 107      22.873  41.856  10.267  1.00  0.00      A    H  
ATOM   3162 3HG2 THR A 107      24.057  40.584  10.647  1.00  0.00      A    H  
ATOM   3163  N   GLN A 108      23.592  38.058  10.419  1.00  0.00      A    N  
ATOM   3164  CA  GLN A 108      24.176  37.288  11.512  1.00  0.00      A    C  
ATOM   3165  C   GLN A 108      24.498  38.189  12.701  1.00  0.00      A    C  
ATOM   3166  O   GLN A 108      25.040  39.281  12.536  1.00  0.00      A    O  
ATOM   3167  CB  GLN A 108      25.441  36.564  11.044  1.00  0.00      A    C  
ATOM   3168  CG  GLN A 108      26.057  35.649  12.088  1.00  0.00      A    C  
ATOM   3169  CD  GLN A 108      27.265  34.899  11.559  1.00  0.00      A    C  
ATOM   3170  NE2 GLN A 108      28.454  35.334  11.963  1.00  0.00      A    N  
ATOM   3171  OE1 GLN A 108      27.132  33.938  10.796  1.00  0.00      A    O  
ATOM   3172  H   GLN A 108      24.062  38.106   9.561  1.00  0.00      A    H  
ATOM   3173  HA  GLN A 108      23.450  36.543  11.837  1.00  0.00      A    H  
ATOM   3174 1HB  GLN A 108      25.212  35.964  10.163  1.00  0.00      A    H  
ATOM   3175 2HB  GLN A 108      26.193  37.297  10.753  1.00  0.00      A    H  
ATOM   3176 1HG  GLN A 108      26.374  36.249  12.941  1.00  0.00      A    H  
ATOM   3177 2HG  GLN A 108      25.312  34.918  12.401  1.00  0.00      A    H  
ATOM   3178 1HE2 GLN A 108      29.287  34.878  11.647  1.00  0.00      A    H  
ATOM   3179 2HE2 GLN A 108      28.516  36.117  12.582  1.00  0.00      A    H  
ATOM   3180  N   GLU A 109      24.167  37.715  13.899  1.00  0.00      A    N  
ATOM   3181  CA  GLU A 109      24.430  38.481  15.113  1.00  0.00      A    C  
ATOM   3182  C   GLU A 109      25.854  38.222  15.604  1.00  0.00      A    C  
ATOM   3183  O   GLU A 109      26.258  37.074  15.788  1.00  0.00      A    O  
ATOM   3184  CB  GLU A 109      23.422  38.121  16.206  1.00  0.00      A    C  
ATOM   3185  CG  GLU A 109      23.574  38.923  17.491  1.00  0.00      A    C  
ATOM   3186  CD  GLU A 109      22.559  38.552  18.536  1.00  0.00      A    C  
ATOM   3187  OE1 GLU A 109      21.744  37.702  18.270  1.00  0.00      A    O  
ATOM   3188  OE2 GLU A 109      22.599  39.120  19.602  1.00  0.00      A    O1-
ATOM   3189  H   GLU A 109      23.744  36.833  13.968  1.00  0.00      A    H  
ATOM   3190  HA  GLU A 109      24.328  39.542  14.882  1.00  0.00      A    H  
ATOM   3191 1HB  GLU A 109      22.409  38.275  15.833  1.00  0.00      A    H  
ATOM   3192 2HB  GLU A 109      23.520  37.065  16.458  1.00  0.00      A    H  
ATOM   3193 1HG  GLU A 109      24.572  38.757  17.895  1.00  0.00      A    H  
ATOM   3194 2HG  GLU A 109      23.478  39.983  17.258  1.00  0.00      A    H  
ATOM   3195  N   ASP A 110      26.607  39.298  15.808  1.00  0.00      A    N  
ATOM   3196  CA  ASP A 110      27.986  39.176  16.272  1.00  0.00      A    C  
ATOM   3197  C   ASP A 110      28.375  40.382  17.126  1.00  0.00      A    C  
ATOM   3198  O   ASP A 110      27.746  41.437  17.051  1.00  0.00      A    O  
ATOM   3199  CB  ASP A 110      28.945  39.046  15.086  1.00  0.00      A    C  
ATOM   3200  CG  ASP A 110      28.821  37.710  14.367  1.00  0.00      A    C  
ATOM   3201  OD1 ASP A 110      29.261  36.723  14.907  1.00  0.00      A    O  
ATOM   3202  OD2 ASP A 110      28.287  37.689  13.284  1.00  0.00      A    O1-
ATOM   3203  H   ASP A 110      26.234  40.187  15.640  1.00  0.00      A    H  
ATOM   3204  HA  ASP A 110      28.067  38.277  16.884  1.00  0.00      A    H  
ATOM   3205 1HB  ASP A 110      28.750  39.847  14.372  1.00  0.00      A    H  
ATOM   3206 2HB  ASP A 110      29.972  39.161  15.434  1.00  0.00      A    H  
ATOM   3207  N   GLY A 111      29.416  40.215  17.939  1.00  0.00      A    N  
ATOM   3208  CA  GLY A 111      29.883  41.294  18.806  1.00  0.00      A    C  
ATOM   3209  C   GLY A 111      31.205  40.923  19.463  1.00  0.00      A    C  
ATOM   3210  O   GLY A 111      32.250  41.492  19.147  1.00  0.00      A    O  
ATOM   3211  H   GLY A 111      29.877  39.350  17.956  1.00  0.00      A    H  
ATOM   3212 1HA  GLY A 111      30.002  42.206  18.220  1.00  0.00      A    H  
ATOM   3213 2HA  GLY A 111      29.133  41.498  19.569  1.00  0.00      A    H  
ATOM   3214  N   LEU A 112      31.151  39.966  20.381  1.00  0.00      A    N  
ATOM   3215  CA  LEU A 112      32.347  39.528  21.089  1.00  0.00      A    C  
ATOM   3216  C   LEU A 112      32.640  38.061  20.773  1.00  0.00      A    C  
ATOM   3217  O   LEU A 112      31.751  37.212  20.847  1.00  0.00      A    O  
ATOM   3218  CB  LEU A 112      32.134  39.689  22.592  1.00  0.00      A    C  
ATOM   3219  CG  LEU A 112      31.567  41.083  22.883  1.00  0.00      A    C  
ATOM   3220  CD1 LEU A 112      31.251  41.210  24.377  1.00  0.00      A    C  
ATOM   3221  CD2 LEU A 112      32.584  42.155  22.479  1.00  0.00      A    C  
ATOM   3222  H   LEU A 112      30.286  39.551  20.594  1.00  0.00      A    H  
ATOM   3223  HA  LEU A 112      33.188  40.136  20.757  1.00  0.00      A    H  
ATOM   3224 1HB  LEU A 112      31.448  38.934  22.944  1.00  0.00      A    H  
ATOM   3225 2HB  LEU A 112      33.081  39.579  23.096  1.00  0.00      A    H  
ATOM   3226  HG  LEU A 112      30.657  41.221  22.318  1.00  0.00      A    H  
ATOM   3227 1HD1 LEU A 112      32.162  41.404  24.923  1.00  0.00      A    H  
ATOM   3228 2HD1 LEU A 112      30.807  40.292  24.732  1.00  0.00      A    H  
ATOM   3229 3HD1 LEU A 112      30.560  42.026  24.530  1.00  0.00      A    H  
ATOM   3230 1HD2 LEU A 112      32.340  43.085  22.971  1.00  0.00      A    H  
ATOM   3231 2HD2 LEU A 112      32.551  42.294  21.409  1.00  0.00      A    H  
ATOM   3232 3HD2 LEU A 112      33.575  41.841  22.771  1.00  0.00      A    H  
ATOM   3233  N   ASP A 113      33.890  37.773  20.417  1.00  0.00      A    N  
ATOM   3234  CA  ASP A 113      34.291  36.404  20.092  1.00  0.00      A    C  
ATOM   3235  C   ASP A 113      35.429  35.947  20.992  1.00  0.00      A    C  
ATOM   3236  O   ASP A 113      35.452  34.805  21.447  1.00  0.00      A    O  
ATOM   3237  CB  ASP A 113      34.718  36.298  18.626  1.00  0.00      A    C  
ATOM   3238  CG  ASP A 113      33.582  36.592  17.655  1.00  0.00      A    C  
ATOM   3239  OD1 ASP A 113      32.511  36.068  17.848  1.00  0.00      A    O  
ATOM   3240  OD2 ASP A 113      33.797  37.338  16.730  1.00  0.00      A    O1-
ATOM   3241  H   ASP A 113      34.553  38.490  20.372  1.00  0.00      A    H  
ATOM   3242  HA  ASP A 113      33.437  35.746  20.253  1.00  0.00      A    H  
ATOM   3243 1HB  ASP A 113      35.532  36.996  18.432  1.00  0.00      A    H  
ATOM   3244 2HB  ASP A 113      35.094  35.293  18.428  1.00  0.00      A    H  
ATOM   3245  N   ASP A 114      36.377  36.843  21.250  1.00  0.00      A    N  
ATOM   3246  CA  ASP A 114      37.513  36.506  22.098  1.00  0.00      A    C  
ATOM   3247  C   ASP A 114      37.146  36.659  23.578  1.00  0.00      A    C  
ATOM   3248  O   ASP A 114      36.699  37.726  24.001  1.00  0.00      A    O  
ATOM   3249  CB  ASP A 114      38.715  37.392  21.762  1.00  0.00      A    C  
ATOM   3250  CG  ASP A 114      39.970  37.006  22.534  1.00  0.00      A    C  
ATOM   3251  OD1 ASP A 114      39.847  36.601  23.666  1.00  0.00      A    O  
ATOM   3252  OD2 ASP A 114      41.039  37.119  21.984  1.00  0.00      A    O1-
ATOM   3253  H   ASP A 114      36.312  37.742  20.862  1.00  0.00      A    H  
ATOM   3254  HA  ASP A 114      37.785  35.466  21.915  1.00  0.00      A    H  
ATOM   3255 1HB  ASP A 114      38.928  37.328  20.695  1.00  0.00      A    H  
ATOM   3256 2HB  ASP A 114      38.475  38.432  21.986  1.00  0.00      A    H  
ATOM   3257  N   PRO A 115      37.324  35.624  24.371  1.00  0.00      A    N  
ATOM   3258  CA  PRO A 115      37.001  35.670  25.830  1.00  0.00      A    C  
ATOM   3259  C   PRO A 115      37.642  36.865  26.532  1.00  0.00      A    C  
ATOM   3260  O   PRO A 115      37.038  37.474  27.414  1.00  0.00      A    O  
ATOM   3261  CB  PRO A 115      37.576  34.351  26.356  1.00  0.00      A    C  
ATOM   3262  CG  PRO A 115      37.471  33.418  25.198  1.00  0.00      A    C  
ATOM   3263  CD  PRO A 115      37.824  34.263  24.003  1.00  0.00      A    C  
ATOM   3264  HA  PRO A 115      35.909  35.701  25.958  1.00  0.00      A    H  
ATOM   3265 1HB  PRO A 115      38.614  34.500  26.691  1.00  0.00      A    H  
ATOM   3266 2HB  PRO A 115      37.002  34.012  27.231  1.00  0.00      A    H  
ATOM   3267 1HG  PRO A 115      38.154  32.567  25.332  1.00  0.00      A    H  
ATOM   3268 2HG  PRO A 115      36.454  33.003  25.137  1.00  0.00      A    H  
ATOM   3269 1HD  PRO A 115      38.916  34.265  23.865  1.00  0.00      A    H  
ATOM   3270 2HD  PRO A 115      37.320  33.866  23.110  1.00  0.00      A    H  
ATOM   3271  N   ARG A 116      38.867  37.189  26.141  1.00  0.00      A    N  
ATOM   3272  CA  ARG A 116      39.583  38.307  26.745  1.00  0.00      A    C  
ATOM   3273  C   ARG A 116      38.823  39.616  26.539  1.00  0.00      A    C  
ATOM   3274  O   ARG A 116      38.707  40.427  27.456  1.00  0.00      A    O  
ATOM   3275  CB  ARG A 116      40.979  38.432  26.153  1.00  0.00      A    C  
ATOM   3276  CG  ARG A 116      41.953  37.344  26.575  1.00  0.00      A    C  
ATOM   3277  CD  ARG A 116      43.309  37.572  26.014  1.00  0.00      A    C  
ATOM   3278  NE  ARG A 116      43.343  37.359  24.576  1.00  0.00      A    N  
ATOM   3279  CZ  ARG A 116      44.363  37.720  23.773  1.00  0.00      A    C  
ATOM   3280  NH1 ARG A 116      45.424  38.308  24.282  1.00  0.00      A    N1+
ATOM   3281  NH2 ARG A 116      44.299  37.482  22.475  1.00  0.00      A    N  
ATOM   3282  H   ARG A 116      39.302  36.664  25.438  1.00  0.00      A    H  
ATOM   3283  HA  ARG A 116      39.675  38.121  27.815  1.00  0.00      A    H  
ATOM   3284 1HB  ARG A 116      40.916  38.414  25.066  1.00  0.00      A    H  
ATOM   3285 2HB  ARG A 116      41.411  39.391  26.440  1.00  0.00      A    H  
ATOM   3286 1HG  ARG A 116      42.030  37.327  27.663  1.00  0.00      A    H  
ATOM   3287 2HG  ARG A 116      41.593  36.376  26.222  1.00  0.00      A    H  
ATOM   3288 1HD  ARG A 116      43.618  38.597  26.214  1.00  0.00      A    H  
ATOM   3289 2HD  ARG A 116      44.015  36.883  26.477  1.00  0.00      A    H  
ATOM   3290  HE  ARG A 116      42.545  36.909  24.148  1.00  0.00      A    H  
ATOM   3291 1HH1 ARG A 116      45.473  38.490  25.274  1.00  0.00      A    H  
ATOM   3292 2HH1 ARG A 116      46.188  38.578  23.680  1.00  0.00      A    H  
ATOM   3293 1HH2 ARG A 116      43.484  37.030  22.083  1.00  0.00      A    H  
ATOM   3294 2HH2 ARG A 116      45.063  37.752  21.873  1.00  0.00      A    H  
ATOM   3295  N   LEU A 117      38.301  39.811  25.336  1.00  0.00      A    N  
ATOM   3296  CA  LEU A 117      37.546  41.018  25.023  1.00  0.00      A    C  
ATOM   3297  C   LEU A 117      36.270  41.073  25.856  1.00  0.00      A    C  
ATOM   3298  O   LEU A 117      35.872  42.135  26.338  1.00  0.00      A    O  
ATOM   3299  CB  LEU A 117      37.199  41.061  23.529  1.00  0.00      A    C  
ATOM   3300  CG  LEU A 117      36.452  42.314  23.056  1.00  0.00      A    C  
ATOM   3301  CD1 LEU A 117      37.294  43.549  23.347  1.00  0.00      A    C  
ATOM   3302  CD2 LEU A 117      36.152  42.195  21.569  1.00  0.00      A    C  
ATOM   3303  H   LEU A 117      38.416  39.125  24.647  1.00  0.00      A    H  
ATOM   3304  HA  LEU A 117      38.163  41.883  25.263  1.00  0.00      A    H  
ATOM   3305 1HB  LEU A 117      38.122  40.990  22.956  1.00  0.00      A    H  
ATOM   3306 2HB  LEU A 117      36.580  40.196  23.291  1.00  0.00      A    H  
ATOM   3307  HG  LEU A 117      35.517  42.411  23.608  1.00  0.00      A    H  
ATOM   3308 1HD1 LEU A 117      36.763  44.440  23.011  1.00  0.00      A    H  
ATOM   3309 2HD1 LEU A 117      37.477  43.620  24.419  1.00  0.00      A    H  
ATOM   3310 3HD1 LEU A 117      38.245  43.473  22.820  1.00  0.00      A    H  
ATOM   3311 1HD2 LEU A 117      35.620  43.086  21.233  1.00  0.00      A    H  
ATOM   3312 2HD2 LEU A 117      37.086  42.100  21.016  1.00  0.00      A    H  
ATOM   3313 3HD2 LEU A 117      35.534  41.315  21.392  1.00  0.00      A    H  
ATOM   3314  N   GLU A 118      35.631  39.917  26.020  1.00  0.00      A    N  
ATOM   3315  CA  GLU A 118      34.400  39.834  26.795  1.00  0.00      A    C  
ATOM   3316  C   GLU A 118      34.651  40.233  28.242  1.00  0.00      A    C  
ATOM   3317  O   GLU A 118      33.766  40.757  28.912  1.00  0.00      A    O  
ATOM   3318  CB  GLU A 118      33.821  38.419  26.735  1.00  0.00      A    C  
ATOM   3319  CG  GLU A 118      33.279  38.018  25.370  1.00  0.00      A    C  
ATOM   3320  CD  GLU A 118      32.753  36.610  25.340  1.00  0.00      A    C  
ATOM   3321  OE1 GLU A 118      32.885  35.926  26.326  1.00  0.00      A    O  
ATOM   3322  OE2 GLU A 118      32.218  36.219  24.329  1.00  0.00      A    O1-
ATOM   3323  H   GLU A 118      35.994  39.106  25.610  1.00  0.00      A    H  
ATOM   3324  HA  GLU A 118      33.674  40.525  26.366  1.00  0.00      A    H  
ATOM   3325 1HB  GLU A 118      34.591  37.699  27.014  1.00  0.00      A    H  
ATOM   3326 2HB  GLU A 118      33.010  38.327  27.458  1.00  0.00      A    H  
ATOM   3327 1HG  GLU A 118      32.474  38.700  25.096  1.00  0.00      A    H  
ATOM   3328 2HG  GLU A 118      34.072  38.121  24.632  1.00  0.00      A    H  
ATOM   3329  N   LYS A 119      35.856  39.984  28.731  1.00  0.00      A    N  
ATOM   3330  CA  LYS A 119      36.161  40.341  30.103  1.00  0.00      A    C  
ATOM   3331  C   LYS A 119      36.064  41.850  30.303  1.00  0.00      A    C  
ATOM   3332  O   LYS A 119      35.401  42.308  31.224  1.00  0.00      A    O  
ATOM   3333  CB  LYS A 119      37.554  39.841  30.489  1.00  0.00      A    C  
ATOM   3334  CG  LYS A 119      37.958  40.150  31.925  1.00  0.00      A    C  
ATOM   3335  CD  LYS A 119      39.329  39.577  32.248  1.00  0.00      A    C  
ATOM   3336  CE  LYS A 119      39.750  39.916  33.671  1.00  0.00      A    C  
ATOM   3337  NZ  LYS A 119      41.091  39.362  34.002  1.00  0.00      A    N1+
ATOM   3338  H   LYS A 119      36.539  39.559  28.169  1.00  0.00      A    H  
ATOM   3339  HA  LYS A 119      35.427  39.866  30.755  1.00  0.00      A    H  
ATOM   3340 1HB  LYS A 119      37.604  38.760  30.352  1.00  0.00      A    H  
ATOM   3341 2HB  LYS A 119      38.297  40.289  29.829  1.00  0.00      A    H  
ATOM   3342 1HG  LYS A 119      37.980  41.230  32.073  1.00  0.00      A    H  
ATOM   3343 2HG  LYS A 119      37.224  39.722  32.608  1.00  0.00      A    H  
ATOM   3344 1HD  LYS A 119      39.308  38.493  32.133  1.00  0.00      A    H  
ATOM   3345 2HD  LYS A 119      40.066  39.984  31.556  1.00  0.00      A    H  
ATOM   3346 1HE  LYS A 119      39.777  40.997  33.794  1.00  0.00      A    H  
ATOM   3347 2HE  LYS A 119      39.021  39.510  34.372  1.00  0.00      A    H  
ATOM   3348 1HZ  LYS A 119      41.332  39.607  34.951  1.00  0.00      A    H  
ATOM   3349 2HZ  LYS A 119      41.073  38.356  33.909  1.00  0.00      A    H  
ATOM   3350 3HZ  LYS A 119      41.779  39.745  33.370  1.00  0.00      A    H  
ATOM   3351  N   LEU A 120      36.726  42.620  29.433  1.00  0.00      A    N  
ATOM   3352  CA  LEU A 120      36.695  44.082  29.534  1.00  0.00      A    C  
ATOM   3353  C   LEU A 120      35.317  44.658  29.224  1.00  0.00      A    C  
ATOM   3354  O   LEU A 120      34.833  45.557  29.924  1.00  0.00      A    O  
ATOM   3355  CB  LEU A 120      37.728  44.695  28.579  1.00  0.00      A    C  
ATOM   3356  CG  LEU A 120      37.824  46.226  28.597  1.00  0.00      A    C  
ATOM   3357  CD1 LEU A 120      38.194  46.696  29.997  1.00  0.00      A    C  
ATOM   3358  CD2 LEU A 120      38.856  46.681  27.576  1.00  0.00      A    C  
ATOM   3359  H   LEU A 120      37.242  42.198  28.714  1.00  0.00      A    H  
ATOM   3360  HA  LEU A 120      36.948  44.363  30.556  1.00  0.00      A    H  
ATOM   3361 1HB  LEU A 120      38.710  44.298  28.830  1.00  0.00      A    H  
ATOM   3362 2HB  LEU A 120      37.484  44.389  27.562  1.00  0.00      A    H  
ATOM   3363  HG  LEU A 120      36.852  46.654  28.347  1.00  0.00      A    H  
ATOM   3364 1HD1 LEU A 120      38.262  47.784  30.009  1.00  0.00      A    H  
ATOM   3365 2HD1 LEU A 120      37.429  46.373  30.703  1.00  0.00      A    H  
ATOM   3366 3HD1 LEU A 120      39.155  46.269  30.281  1.00  0.00      A    H  
ATOM   3367 1HD2 LEU A 120      38.923  47.770  27.588  1.00  0.00      A    H  
ATOM   3368 2HD2 LEU A 120      39.827  46.255  27.826  1.00  0.00      A    H  
ATOM   3369 3HD2 LEU A 120      38.557  46.347  26.582  1.00  0.00      A    H  
ATOM   3370  N   TRP A 121      34.695  44.147  28.173  1.00  0.00      A    N  
ATOM   3371  CA  TRP A 121      33.380  44.630  27.770  1.00  0.00      A    C  
ATOM   3372  C   TRP A 121      32.351  44.423  28.884  1.00  0.00      A    C  
ATOM   3373  O   TRP A 121      31.645  45.354  29.270  1.00  0.00      A    O  
ATOM   3374  CB  TRP A 121      32.918  43.914  26.500  1.00  0.00      A    C  
ATOM   3375  CG  TRP A 121      31.478  44.162  26.163  1.00  0.00      A    C  
ATOM   3376  CD1 TRP A 121      30.391  43.687  26.834  1.00  0.00      A    C  
ATOM   3377  CD2 TRP A 121      30.959  44.951  25.065  1.00  0.00      A    C  
ATOM   3378  CE2 TRP A 121      29.566  44.898  25.149  1.00  0.00      A    C  
ATOM   3379  CE3 TRP A 121      31.557  45.687  24.035  1.00  0.00      A    C  
ATOM   3380  NE1 TRP A 121      29.237  44.123  26.232  1.00  0.00      A    N  
ATOM   3381  CZ2 TRP A 121      28.751  45.553  24.238  1.00  0.00      A    C  
ATOM   3382  CZ3 TRP A 121      30.741  46.344  23.123  1.00  0.00      A    C  
ATOM   3383  CH2 TRP A 121      29.374  46.279  23.223  1.00  0.00      A    C  
ATOM   3384  H   TRP A 121      35.129  43.440  27.652  1.00  0.00      A    H  
ATOM   3385  HA  TRP A 121      33.452  45.698  27.563  1.00  0.00      A    H  
ATOM   3386 1HB  TRP A 121      33.528  44.238  25.656  1.00  0.00      A    H  
ATOM   3387 2HB  TRP A 121      33.063  42.840  26.614  1.00  0.00      A    H  
ATOM   3388  HD1 TRP A 121      30.432  43.054  27.718  1.00  0.00      A    H  
ATOM   3389  HE1 TRP A 121      28.298  43.908  26.535  1.00  0.00      A    H  
ATOM   3390  HE3 TRP A 121      32.642  45.744  23.952  1.00  0.00      A    H  
ATOM   3391  HZ2 TRP A 121      27.663  45.514  24.301  1.00  0.00      A    H  
ATOM   3392  HZ3 TRP A 121      31.214  46.914  22.323  1.00  0.00      A    H  
ATOM   3393  HH2 TRP A 121      28.763  46.808  22.490  1.00  0.00      A    H  
ATOM   3394  N   HIS A 122      32.275  43.197  29.405  1.00  0.00      A    N  
ATOM   3395  CA  HIS A 122      31.330  42.877  30.478  1.00  0.00      A    C  
ATOM   3396  C   HIS A 122      31.741  43.541  31.781  1.00  0.00      A    C  
ATOM   3397  O   HIS A 122      30.890  43.983  32.560  1.00  0.00      A    O  
ATOM   3398  CB  HIS A 122      31.228  41.362  30.684  1.00  0.00      A    C  
ATOM   3399  CG  HIS A 122      30.534  40.649  29.565  1.00  0.00      A    C  
ATOM   3400  CD2 HIS A 122      29.266  40.188  29.453  1.00  0.00      A    C  
ATOM   3401  ND1 HIS A 122      31.163  40.336  28.378  1.00  0.00      A    N  
ATOM   3402  CE1 HIS A 122      30.311  39.712  27.584  1.00  0.00      A    C  
ATOM   3403  NE2 HIS A 122      29.154  39.610  28.212  1.00  0.00      A    N  
ATOM   3404  H   HIS A 122      32.867  42.497  29.060  1.00  0.00      A    H  
ATOM   3405  HA  HIS A 122      30.340  43.247  30.213  1.00  0.00      A    H  
ATOM   3406 1HB  HIS A 122      32.229  40.941  30.788  1.00  0.00      A    H  
ATOM   3407 2HB  HIS A 122      30.688  41.156  31.607  1.00  0.00      A    H  
ATOM   3408  HD1 HIS A 122      32.131  40.474  28.168  1.00  0.00      A    H  
ATOM   3409  HD2 HIS A 122      28.410  40.204  30.127  1.00  0.00      A    H  
ATOM   3410  HE1 HIS A 122      30.618  39.379  26.593  1.00  0.00      A    H  
ATOM   3411  N   LYS A 123      33.045  43.594  32.027  1.00  0.00      A    N  
ATOM   3412  CA  LYS A 123      33.537  44.189  33.259  1.00  0.00      A    C  
ATOM   3413  C   LYS A 123      33.016  45.603  33.408  1.00  0.00      A    C  
ATOM   3414  O   LYS A 123      32.481  45.958  34.447  1.00  0.00      A    O  
ATOM   3415  CB  LYS A 123      35.066  44.182  33.292  1.00  0.00      A    C  
ATOM   3416  CG  LYS A 123      35.671  44.788  34.552  1.00  0.00      A    C  
ATOM   3417  CD  LYS A 123      37.190  44.718  34.524  1.00  0.00      A    C  
ATOM   3418  CE  LYS A 123      37.801  45.471  35.697  1.00  0.00      A    C  
ATOM   3419  NZ  LYS A 123      37.453  44.845  37.002  1.00  0.00      A    N1+
ATOM   3420  H   LYS A 123      33.682  43.213  31.382  1.00  0.00      A    H  
ATOM   3421  HA  LYS A 123      33.170  43.598  34.099  1.00  0.00      A    H  
ATOM   3422 1HB  LYS A 123      35.428  43.157  33.207  1.00  0.00      A    H  
ATOM   3423 2HB  LYS A 123      35.451  44.737  32.436  1.00  0.00      A    H  
ATOM   3424 1HG  LYS A 123      35.365  45.831  34.637  1.00  0.00      A    H  
ATOM   3425 2HG  LYS A 123      35.306  44.249  35.426  1.00  0.00      A    H  
ATOM   3426 1HD  LYS A 123      37.508  43.676  34.567  1.00  0.00      A    H  
ATOM   3427 2HD  LYS A 123      37.558  45.154  33.595  1.00  0.00      A    H  
ATOM   3428 1HE  LYS A 123      38.885  45.488  35.594  1.00  0.00      A    H  
ATOM   3429 2HE  LYS A 123      37.442  46.500  35.696  1.00  0.00      A    H  
ATOM   3430 1HZ  LYS A 123      37.876  45.373  37.753  1.00  0.00      A    H  
ATOM   3431 2HZ  LYS A 123      36.449  44.842  37.117  1.00  0.00      A    H  
ATOM   3432 3HZ  LYS A 123      37.797  43.896  37.023  1.00  0.00      A    H  
ATOM   3433  N   ALA A 124      33.179  46.415  32.380  1.00  0.00      A    N  
ATOM   3434  CA  ALA A 124      32.706  47.789  32.472  1.00  0.00      A    C  
ATOM   3435  C   ALA A 124      31.176  47.857  32.415  1.00  0.00      A    C  
ATOM   3436  O   ALA A 124      30.539  48.539  33.241  1.00  0.00      A    O  
ATOM   3437  CB  ALA A 124      33.322  48.613  31.338  1.00  0.00      A    C  
ATOM   3438  H   ALA A 124      33.622  46.097  31.562  1.00  0.00      A    H  
ATOM   3439  HA  ALA A 124      33.020  48.191  33.435  1.00  0.00      A    H  
ATOM   3440 1HB  ALA A 124      33.638  49.569  31.721  1.00  0.00      A    H  
ATOM   3441 2HB  ALA A 124      32.592  48.760  30.555  1.00  0.00      A    H  
ATOM   3442 3HB  ALA A 124      34.177  48.087  30.938  1.00  0.00      A    H  
ATOM   3443  N   LYS A 125      30.588  47.136  31.447  1.00  0.00      A    N  
ATOM   3444  CA  LYS A 125      29.134  47.121  31.268  1.00  0.00      A    C  
ATOM   3445  C   LYS A 125      28.412  46.910  32.593  1.00  0.00      A    C  
ATOM   3446  O   LYS A 125      27.318  47.440  32.804  1.00  0.00      A    O  
ATOM   3447  CB  LYS A 125      28.727  46.033  30.273  1.00  0.00      A    C  
ATOM   3448  CG  LYS A 125      27.233  45.972  29.984  1.00  0.00      A    C  
ATOM   3449  CD  LYS A 125      26.915  44.913  28.938  1.00  0.00      A    C  
ATOM   3450  CE  LYS A 125      25.419  44.822  28.679  1.00  0.00      A    C  
ATOM   3451  NZ  LYS A 125      25.093  43.790  27.658  1.00  0.00      A    N1+
ATOM   3452  H   LYS A 125      31.148  46.625  30.817  1.00  0.00      A    H  
ATOM   3453  HA  LYS A 125      28.824  48.089  30.872  1.00  0.00      A    H  
ATOM   3454 1HB  LYS A 125      29.245  46.193  29.327  1.00  0.00      A    H  
ATOM   3455 2HB  LYS A 125      29.034  45.059  30.654  1.00  0.00      A    H  
ATOM   3456 1HG  LYS A 125      26.694  45.737  30.902  1.00  0.00      A    H  
ATOM   3457 2HG  LYS A 125      26.893  46.942  29.621  1.00  0.00      A    H  
ATOM   3458 1HD  LYS A 125      27.424  45.159  28.005  1.00  0.00      A    H  
ATOM   3459 2HD  LYS A 125      27.274  43.943  29.282  1.00  0.00      A    H  
ATOM   3460 1HE  LYS A 125      24.904  44.574  29.605  1.00  0.00      A    H  
ATOM   3461 2HE  LYS A 125      25.050  45.787  28.331  1.00  0.00      A    H  
ATOM   3462 1HZ  LYS A 125      24.094  43.761  27.514  1.00  0.00      A    H  
ATOM   3463 2HZ  LYS A 125      25.551  44.020  26.787  1.00  0.00      A    H  
ATOM   3464 3HZ  LYS A 125      25.413  42.887  27.977  1.00  0.00      A    H  
ATOM   3465  N   THR A 126      29.015  46.132  33.471  1.00  0.00      A    N  
ATOM   3466  CA  THR A 126      28.415  45.855  34.769  1.00  0.00      A    C  
ATOM   3467  C   THR A 126      29.118  46.603  35.897  1.00  0.00      A    C  
ATOM   3468  O   THR A 126      28.480  47.010  36.868  1.00  0.00      A    O  
ATOM   3469  CB  THR A 126      28.431  44.344  35.067  1.00  0.00      A    C  
ATOM   3470  CG2 THR A 126      27.630  43.585  34.020  1.00  0.00      A    C  
ATOM   3471  OG1 THR A 126      29.783  43.869  35.067  1.00  0.00      A    O  
ATOM   3472  H   THR A 126      29.875  45.735  33.248  1.00  0.00      A    H  
ATOM   3473  HA  THR A 126      27.379  46.193  34.750  1.00  0.00      A    H  
ATOM   3474  HB  THR A 126      27.997  44.163  36.050  1.00  0.00      A    H  
ATOM   3475  HG1 THR A 126      30.178  44.029  34.206  1.00  0.00      A    H  
ATOM   3476 1HG2 THR A 126      27.652  42.520  34.248  1.00  0.00      A    H  
ATOM   3477 2HG2 THR A 126      26.599  43.937  34.026  1.00  0.00      A    H  
ATOM   3478 3HG2 THR A 126      28.065  43.755  33.036  1.00  0.00      A    H  
ATOM   3479  N   SER A 127      30.431  46.758  35.787  1.00  0.00      A    N  
ATOM   3480  CA  SER A 127      31.187  47.430  36.835  1.00  0.00      A    C  
ATOM   3481  C   SER A 127      30.545  48.762  37.175  1.00  0.00      A    C  
ATOM   3482  O   SER A 127      30.711  49.274  38.282  1.00  0.00      A    O  
ATOM   3483  CB  SER A 127      32.623  47.643  36.399  1.00  0.00      A    C  
ATOM   3484  OG  SER A 127      33.290  46.419  36.250  1.00  0.00      A    O  
ATOM   3485  H   SER A 127      30.895  46.397  35.007  1.00  0.00      A    H  
ATOM   3486  HA  SER A 127      31.182  46.798  37.724  1.00  0.00      A    H  
ATOM   3487 1HB  SER A 127      32.640  48.186  35.454  1.00  0.00      A    H  
ATOM   3488 2HB  SER A 127      33.141  48.254  37.137  1.00  0.00      A    H  
ATOM   3489  HG  SER A 127      32.658  45.822  35.843  1.00  0.00      A    H  
ATOM   3490  N   GLY A 128      29.808  49.327  36.222  1.00  0.00      A    N  
ATOM   3491  CA  GLY A 128      29.153  50.612  36.477  1.00  0.00      A    C  
ATOM   3492  C   GLY A 128      27.909  50.796  35.615  1.00  0.00      A    C  
ATOM   3493  O   GLY A 128      26.830  50.324  35.971  1.00  0.00      A    O  
ATOM   3494  H   GLY A 128      29.702  48.874  35.349  1.00  0.00      A    H  
ATOM   3495 1HA  GLY A 128      28.876  50.677  37.529  1.00  0.00      A    H  
ATOM   3496 2HA  GLY A 128      29.853  51.423  36.279  1.00  0.00      A    H  
ATOM   3497  N   LYS A 129      28.057  51.479  34.484  1.00  0.00      A    N  
ATOM   3498  CA  LYS A 129      26.926  51.706  33.590  1.00  0.00      A    C  
ATOM   3499  C   LYS A 129      27.409  51.829  32.158  1.00  0.00      A    C  
ATOM   3500  O   LYS A 129      26.763  52.443  31.317  1.00  0.00      A    O  
ATOM   3501  CB  LYS A 129      26.151  52.960  33.997  1.00  0.00      A    C  
ATOM   3502  CG  LYS A 129      26.939  54.257  33.865  1.00  0.00      A    C  
ATOM   3503  CD  LYS A 129      26.117  55.452  34.324  1.00  0.00      A    C  
ATOM   3504  CE  LYS A 129      26.891  56.752  34.162  1.00  0.00      A    C  
ATOM   3505  NZ  LYS A 129      26.105  57.929  34.623  1.00  0.00      A    N1+
ATOM   3506  H   LYS A 129      28.936  51.833  34.244  1.00  0.00      A    H  
ATOM   3507  HA  LYS A 129      26.255  50.849  33.657  1.00  0.00      A    H  
ATOM   3508 1HB  LYS A 129      25.255  53.049  33.383  1.00  0.00      A    H  
ATOM   3509 2HB  LYS A 129      25.829  52.868  35.035  1.00  0.00      A    H  
ATOM   3510 1HG  LYS A 129      27.844  54.196  34.470  1.00  0.00      A    H  
ATOM   3511 2HG  LYS A 129      27.227  54.403  32.825  1.00  0.00      A    H  
ATOM   3512 1HD  LYS A 129      25.199  55.510  33.737  1.00  0.00      A    H  
ATOM   3513 2HD  LYS A 129      25.849  55.328  35.373  1.00  0.00      A    H  
ATOM   3514 1HE  LYS A 129      27.814  56.700  34.738  1.00  0.00      A    H  
ATOM   3515 2HE  LYS A 129      27.150  56.893  33.113  1.00  0.00      A    H  
ATOM   3516 1HZ  LYS A 129      26.651  58.769  34.499  1.00  0.00      A    H  
ATOM   3517 2HZ  LYS A 129      25.254  57.998  34.083  1.00  0.00      A    H  
ATOM   3518 3HZ  LYS A 129      25.875  57.819  35.600  1.00  0.00      A    H  
ATOM   3519  N   PHE A 130      28.552  51.218  31.922  1.00  0.00      A    N  
ATOM   3520  CA  PHE A 130      29.191  51.181  30.616  1.00  0.00      A    C  
ATOM   3521  C   PHE A 130      28.205  50.750  29.530  1.00  0.00      A    C  
ATOM   3522  O   PHE A 130      28.373  49.701  28.906  1.00  0.00      A    O  
ATOM   3523  CB  PHE A 130      30.425  50.288  30.629  1.00  0.00      A    C  
ATOM   3524  CG  PHE A 130      31.629  51.048  31.144  1.00  0.00      A    C  
ATOM   3525  CD1 PHE A 130      31.739  51.351  32.509  1.00  0.00      A    C  
ATOM   3526  CD2 PHE A 130      32.654  51.420  30.262  1.00  0.00      A    C  
ATOM   3527  CE1 PHE A 130      32.871  52.024  32.987  1.00  0.00      A    C  
ATOM   3528  CE2 PHE A 130      33.783  52.098  30.742  1.00  0.00      A    C  
ATOM   3529  CZ  PHE A 130      33.893  52.397  32.105  1.00  0.00      A    C  
ATOM   3530  H   PHE A 130      28.982  50.748  32.662  1.00  0.00      A    H  
ATOM   3531  HA  PHE A 130      29.546  52.184  30.376  1.00  0.00      A    H  
ATOM   3532 1HB  PHE A 130      30.236  49.458  31.265  1.00  0.00      A    H  
ATOM   3533 2HB  PHE A 130      30.627  49.939  29.630  1.00  0.00      A    H  
ATOM   3534  HD1 PHE A 130      30.953  51.066  33.188  1.00  0.00      A    H  
ATOM   3535  HD2 PHE A 130      32.571  51.190  29.208  1.00  0.00      A    H  
ATOM   3536  HE1 PHE A 130      32.954  52.260  34.038  1.00  0.00      A    H  
ATOM   3537  HE2 PHE A 130      34.571  52.384  30.061  1.00  0.00      A    H  
ATOM   3538  HZ  PHE A 130      34.766  52.913  32.475  1.00  0.00      A    H  
ATOM   3539  N   SER A 131      27.151  51.538  29.364  1.00  0.00      A    N  
ATOM   3540  CA  SER A 131      26.087  51.235  28.419  1.00  0.00      A    C  
ATOM   3541  C   SER A 131      26.618  51.403  27.011  1.00  0.00      A    C  
ATOM   3542  O   SER A 131      27.545  52.168  26.770  1.00  0.00      A    O  
ATOM   3543  CB  SER A 131      24.892  52.141  28.643  1.00  0.00      A    C  
ATOM   3544  OG  SER A 131      24.333  51.931  29.910  1.00  0.00      A    O  
ATOM   3545  H   SER A 131      27.062  52.332  29.932  1.00  0.00      A    H  
ATOM   3546  HA  SER A 131      25.771  50.202  28.573  1.00  0.00      A    H  
ATOM   3547 1HB  SER A 131      25.202  53.182  28.547  1.00  0.00      A    H  
ATOM   3548 2HB  SER A 131      24.143  51.951  27.875  1.00  0.00      A    H  
ATOM   3549  HG  SER A 131      25.027  52.129  30.542  1.00  0.00      A    H  
ATOM   3550  N   GLY A 132      26.108  50.570  26.112  1.00  0.00      A    N  
ATOM   3551  CA  GLY A 132      26.615  50.520  24.753  1.00  0.00      A    C  
ATOM   3552  C   GLY A 132      26.998  51.890  24.236  1.00  0.00      A    C  
ATOM   3553  O   GLY A 132      27.797  51.992  23.304  1.00  0.00      A    O  
ATOM   3554  H   GLY A 132      25.440  49.919  26.394  1.00  0.00      A    H  
ATOM   3555 1HA  GLY A 132      27.486  49.865  24.713  1.00  0.00      A    H  
ATOM   3556 2HA  GLY A 132      25.859  50.088  24.098  1.00  0.00      A    H  
ATOM   3557  N   GLU A 133      26.505  52.944  24.860  1.00  0.00      A    N  
ATOM   3558  CA  GLU A 133      26.912  54.268  24.431  1.00  0.00      A    C  
ATOM   3559  C   GLU A 133      28.350  54.515  24.913  1.00  0.00      A    C  
ATOM   3560  O   GLU A 133      29.231  54.936  24.144  1.00  0.00      A    O  
ATOM   3561  CB  GLU A 133      25.963  55.335  24.981  1.00  0.00      A    C  
ATOM   3562  CG  GLU A 133      24.560  55.291  24.393  1.00  0.00      A    C  
ATOM   3563  CD  GLU A 133      23.638  56.312  25.001  1.00  0.00      A    C  
ATOM   3564  OE1 GLU A 133      24.046  56.978  25.922  1.00  0.00      A    O  
ATOM   3565  OE2 GLU A 133      22.525  56.425  24.545  1.00  0.00      A    O1-
ATOM   3566  H   GLU A 133      25.913  52.828  25.633  1.00  0.00      A    H  
ATOM   3567  HA  GLU A 133      26.878  54.304  23.342  1.00  0.00      A    H  
ATOM   3568 1HB  GLU A 133      25.876  55.223  26.062  1.00  0.00      A    H  
ATOM   3569 2HB  GLU A 133      26.376  56.325  24.786  1.00  0.00      A    H  
ATOM   3570 1HG  GLU A 133      24.621  55.469  23.319  1.00  0.00      A    H  
ATOM   3571 2HG  GLU A 133      24.144  54.296  24.545  1.00  0.00      A    H  
ATOM   3572  N   GLU A 134      28.597  54.185  26.185  1.00  0.00      A    N  
ATOM   3573  CA  GLU A 134      29.935  54.337  26.759  1.00  0.00      A    C  
ATOM   3574  C   GLU A 134      30.835  53.220  26.247  1.00  0.00      A    C  
ATOM   3575  O   GLU A 134      31.980  53.450  25.868  1.00  0.00      A    O  
ATOM   3576  CB  GLU A 134      29.882  54.314  28.288  1.00  0.00      A    C  
ATOM   3577  CG  GLU A 134      31.227  54.528  28.968  1.00  0.00      A    C  
ATOM   3578  CD  GLU A 134      31.797  55.896  28.717  1.00  0.00      A    C  
ATOM   3579  OE1 GLU A 134      31.053  56.770  28.344  1.00  0.00      A    O  
ATOM   3580  OE2 GLU A 134      32.980  56.067  28.899  1.00  0.00      A    O1-
ATOM   3581  H   GLU A 134      27.875  53.812  26.735  1.00  0.00      A    H  
ATOM   3582  HA  GLU A 134      30.340  55.299  26.443  1.00  0.00      A    H  
ATOM   3583 1HB  GLU A 134      29.202  55.090  28.640  1.00  0.00      A    H  
ATOM   3584 2HB  GLU A 134      29.486  53.355  28.624  1.00  0.00      A    H  
ATOM   3585 1HG  GLU A 134      31.106  54.388  30.042  1.00  0.00      A    H  
ATOM   3586 2HG  GLU A 134      31.927  53.776  28.608  1.00  0.00      A    H  
ATOM   3587  N   LEU A 135      30.288  52.009  26.205  1.00  0.00      A    N  
ATOM   3588  CA  LEU A 135      31.033  50.867  25.702  1.00  0.00      A    C  
ATOM   3589  C   LEU A 135      31.431  51.135  24.255  1.00  0.00      A    C  
ATOM   3590  O   LEU A 135      32.527  50.775  23.828  1.00  0.00      A    O  
ATOM   3591  CB  LEU A 135      30.182  49.589  25.813  1.00  0.00      A    C  
ATOM   3592  CG  LEU A 135      30.807  48.602  26.819  1.00  0.00      A    C  
ATOM   3593  CD1 LEU A 135      29.846  47.423  27.048  1.00  0.00      A    C  
ATOM   3594  CD2 LEU A 135      32.154  48.099  26.266  1.00  0.00      A    C  
ATOM   3595  H   LEU A 135      29.359  51.890  26.489  1.00  0.00      A    H  
ATOM   3596  HA  LEU A 135      31.927  50.741  26.312  1.00  0.00      A    H  
ATOM   3597 1HB  LEU A 135      29.195  49.857  26.155  1.00  0.00      A    H  
ATOM   3598 2HB  LEU A 135      30.108  49.112  24.846  1.00  0.00      A    H  
ATOM   3599  HG  LEU A 135      30.972  49.095  27.766  1.00  0.00      A    H  
ATOM   3600 1HD1 LEU A 135      30.408  46.502  27.132  1.00  0.00      A    H  
ATOM   3601 2HD1 LEU A 135      29.154  47.349  26.224  1.00  0.00      A    H  
ATOM   3602 3HD1 LEU A 135      29.295  47.588  27.961  1.00  0.00      A    H  
ATOM   3603 1HD2 LEU A 135      32.204  47.025  26.355  1.00  0.00      A    H  
ATOM   3604 2HD2 LEU A 135      32.961  48.544  26.832  1.00  0.00      A    H  
ATOM   3605 3HD2 LEU A 135      32.254  48.375  25.226  1.00  0.00      A    H  
ATOM   3606  N   ASP A 136      30.540  51.777  23.503  1.00  0.00      A    N  
ATOM   3607  CA  ASP A 136      30.844  52.086  22.113  1.00  0.00      A    C  
ATOM   3608  C   ASP A 136      32.057  53.010  22.053  1.00  0.00      A    C  
ATOM   3609  O   ASP A 136      32.963  52.803  21.244  1.00  0.00      A    O  
ATOM   3610  CB  ASP A 136      29.645  52.741  21.423  1.00  0.00      A    C  
ATOM   3611  CG  ASP A 136      29.865  52.957  19.932  1.00  0.00      A    C  
ATOM   3612  OD1 ASP A 136      30.132  51.999  19.245  1.00  0.00      A    O  
ATOM   3613  OD2 ASP A 136      29.765  54.078  19.493  1.00  0.00      A    O1-
ATOM   3614  H   ASP A 136      29.680  52.060  23.889  1.00  0.00      A    H  
ATOM   3615  HA  ASP A 136      31.074  51.155  21.594  1.00  0.00      A    H  
ATOM   3616 1HB  ASP A 136      28.762  52.117  21.558  1.00  0.00      A    H  
ATOM   3617 2HB  ASP A 136      29.439  53.705  21.889  1.00  0.00      A    H  
ATOM   3618  N   LYS A 137      32.088  54.019  22.923  1.00  0.00      A    N  
ATOM   3619  CA  LYS A 137      33.226  54.940  22.934  1.00  0.00      A    C  
ATOM   3620  C   LYS A 137      34.522  54.163  23.202  1.00  0.00      A    C  
ATOM   3621  O   LYS A 137      35.542  54.347  22.504  1.00  0.00      A    O  
ATOM   3622  CB  LYS A 137      33.030  56.034  23.984  1.00  0.00      A    C  
ATOM   3623  CG  LYS A 137      31.951  57.052  23.638  1.00  0.00      A    C  
ATOM   3624  CD  LYS A 137      31.799  58.092  24.739  1.00  0.00      A    C  
ATOM   3625  CE  LYS A 137      30.710  59.100  24.402  1.00  0.00      A    C  
ATOM   3626  NZ  LYS A 137      30.521  60.098  25.489  1.00  0.00      A    N1+
ATOM   3627  H   LYS A 137      31.340  54.148  23.558  1.00  0.00      A    H  
ATOM   3628  HA  LYS A 137      33.299  55.411  21.953  1.00  0.00      A    H  
ATOM   3629 1HB  LYS A 137      32.766  55.579  24.939  1.00  0.00      A    H  
ATOM   3630 2HB  LYS A 137      33.966  56.574  24.127  1.00  0.00      A    H  
ATOM   3631 1HG  LYS A 137      32.212  57.557  22.707  1.00  0.00      A    H  
ATOM   3632 2HG  LYS A 137      30.999  56.541  23.499  1.00  0.00      A    H  
ATOM   3633 1HD  LYS A 137      31.545  57.595  25.676  1.00  0.00      A    H  
ATOM   3634 2HD  LYS A 137      32.742  58.621  24.872  1.00  0.00      A    H  
ATOM   3635 1HE  LYS A 137      30.972  59.625  23.485  1.00  0.00      A    H  
ATOM   3636 2HE  LYS A 137      29.768  58.577  24.238  1.00  0.00      A    H  
ATOM   3637 1HZ  LYS A 137      29.792  60.747  25.228  1.00  0.00      A    H  
ATOM   3638 2HZ  LYS A 137      30.258  59.623  26.342  1.00  0.00      A    H  
ATOM   3639 3HZ  LYS A 137      31.383  60.603  25.637  1.00  0.00      A    H  
ATOM   3640  N   LEU A 138      34.473  53.263  24.187  1.00  0.00      A    N  
ATOM   3641  CA  LEU A 138      35.636  52.451  24.497  1.00  0.00      A    C  
ATOM   3642  C   LEU A 138      35.979  51.626  23.264  1.00  0.00      A    C  
ATOM   3643  O   LEU A 138      37.142  51.505  22.891  1.00  0.00      A    O  
ATOM   3644  CB  LEU A 138      35.364  51.537  25.698  1.00  0.00      A    C  
ATOM   3645  CG  LEU A 138      36.538  50.655  26.142  1.00  0.00      A    C  
ATOM   3646  CD1 LEU A 138      37.715  51.536  26.537  1.00  0.00      A    C  
ATOM   3647  CD2 LEU A 138      36.101  49.774  27.303  1.00  0.00      A    C  
ATOM   3648  H   LEU A 138      33.638  53.131  24.688  1.00  0.00      A    H  
ATOM   3649  HA  LEU A 138      36.463  53.114  24.750  1.00  0.00      A    H  
ATOM   3650 1HB  LEU A 138      35.075  52.155  26.547  1.00  0.00      A    H  
ATOM   3651 2HB  LEU A 138      34.530  50.880  25.453  1.00  0.00      A    H  
ATOM   3652  HG  LEU A 138      36.856  50.027  25.310  1.00  0.00      A    H  
ATOM   3653 1HD1 LEU A 138      38.549  50.910  26.853  1.00  0.00      A    H  
ATOM   3654 2HD1 LEU A 138      38.019  52.141  25.683  1.00  0.00      A    H  
ATOM   3655 3HD1 LEU A 138      37.421  52.189  27.359  1.00  0.00      A    H  
ATOM   3656 1HD2 LEU A 138      36.935  49.147  27.618  1.00  0.00      A    H  
ATOM   3657 2HD2 LEU A 138      35.783  50.401  28.137  1.00  0.00      A    H  
ATOM   3658 3HD2 LEU A 138      35.270  49.142  26.988  1.00  0.00      A    H  
ATOM   3659  N   TRP A 139      34.958  51.114  22.591  1.00  0.00      A    N  
ATOM   3660  CA  TRP A 139      35.188  50.370  21.362  1.00  0.00      A    C  
ATOM   3661  C   TRP A 139      35.765  51.226  20.247  1.00  0.00      A    C  
ATOM   3662  O   TRP A 139      36.536  50.727  19.426  1.00  0.00      A    O  
ATOM   3663  CB  TRP A 139      33.879  49.738  20.884  1.00  0.00      A    C  
ATOM   3664  CG  TRP A 139      34.043  48.865  19.677  1.00  0.00      A    C  
ATOM   3665  CD1 TRP A 139      34.395  47.548  19.665  1.00  0.00      A    C  
ATOM   3666  CD2 TRP A 139      33.859  49.243  18.291  1.00  0.00      A    C  
ATOM   3667  CE2 TRP A 139      34.118  48.106  17.520  1.00  0.00      A    C  
ATOM   3668  CE3 TRP A 139      33.500  50.437  17.653  1.00  0.00      A    C  
ATOM   3669  NE1 TRP A 139      34.444  47.083  18.374  1.00  0.00      A    N  
ATOM   3670  CZ2 TRP A 139      34.032  48.123  16.137  1.00  0.00      A    C  
ATOM   3671  CZ3 TRP A 139      33.413  50.453  16.266  1.00  0.00      A    C  
ATOM   3672  CH2 TRP A 139      33.672  49.325  15.528  1.00  0.00      A    C  
ATOM   3673  H   TRP A 139      34.041  51.277  22.895  1.00  0.00      A    H  
ATOM   3674  HA  TRP A 139      35.909  49.578  21.567  1.00  0.00      A    H  
ATOM   3675 1HB  TRP A 139      33.450  49.138  21.686  1.00  0.00      A    H  
ATOM   3676 2HB  TRP A 139      33.163  50.524  20.644  1.00  0.00      A    H  
ATOM   3677  HD1 TRP A 139      34.606  46.952  20.551  1.00  0.00      A    H  
ATOM   3678  HE1 TRP A 139      34.683  46.142  18.097  1.00  0.00      A    H  
ATOM   3679  HE3 TRP A 139      33.291  51.335  18.234  1.00  0.00      A    H  
ATOM   3680  HZ2 TRP A 139      34.234  47.238  15.534  1.00  0.00      A    H  
ATOM   3681  HZ3 TRP A 139      33.134  51.387  15.777  1.00  0.00      A    H  
ATOM   3682  HH2 TRP A 139      33.594  49.373  14.442  1.00  0.00      A    H  
ATOM   3683  N   ARG A 140      35.421  52.503  20.209  1.00  0.00      A    N  
ATOM   3684  CA  ARG A 140      35.966  53.354  19.167  1.00  0.00      A    C  
ATOM   3685  C   ARG A 140      37.485  53.307  19.257  1.00  0.00      A    C  
ATOM   3686  O   ARG A 140      38.182  53.086  18.258  1.00  0.00      A    O  
ATOM   3687  CB  ARG A 140      35.476  54.787  19.311  1.00  0.00      A    C  
ATOM   3688  CG  ARG A 140      34.009  54.999  18.975  1.00  0.00      A    C  
ATOM   3689  CD  ARG A 140      33.591  56.406  19.201  1.00  0.00      A    C  
ATOM   3690  NE  ARG A 140      32.187  56.613  18.881  1.00  0.00      A    N  
ATOM   3691  CZ  ARG A 140      31.504  57.746  19.135  1.00  0.00      A    C  
ATOM   3692  NH1 ARG A 140      32.107  58.762  19.711  1.00  0.00      A    N1+
ATOM   3693  NH2 ARG A 140      30.227  57.836  18.805  1.00  0.00      A    N  
ATOM   3694  H   ARG A 140      34.814  52.873  20.886  1.00  0.00      A    H  
ATOM   3695  HA  ARG A 140      35.632  52.975  18.201  1.00  0.00      A    H  
ATOM   3696 1HB  ARG A 140      35.632  55.124  20.335  1.00  0.00      A    H  
ATOM   3697 2HB  ARG A 140      36.061  55.438  18.660  1.00  0.00      A    H  
ATOM   3698 1HG  ARG A 140      33.836  54.754  17.927  1.00  0.00      A    H  
ATOM   3699 2HG  ARG A 140      33.395  54.353  19.604  1.00  0.00      A    H  
ATOM   3700 1HD  ARG A 140      33.744  56.668  20.247  1.00  0.00      A    H  
ATOM   3701 2HD  ARG A 140      34.185  57.067  18.571  1.00  0.00      A    H  
ATOM   3702  HE  ARG A 140      31.689  55.853  18.437  1.00  0.00      A    H  
ATOM   3703 1HH1 ARG A 140      33.083  58.694  19.963  1.00  0.00      A    H  
ATOM   3704 2HH1 ARG A 140      31.595  59.612  19.901  1.00  0.00      A    H  
ATOM   3705 1HH2 ARG A 140      29.764  57.054  18.362  1.00  0.00      A    H  
ATOM   3706 2HH2 ARG A 140      29.715  58.684  18.995  1.00  0.00      A    H  
ATOM   3707  N   GLU A 141      37.996  53.490  20.469  1.00  0.00      A    N  
ATOM   3708  CA  GLU A 141      39.442  53.447  20.663  1.00  0.00      A    C  
ATOM   3709  C   GLU A 141      39.997  52.020  20.527  1.00  0.00      A    C  
ATOM   3710  O   GLU A 141      41.119  51.832  20.050  1.00  0.00      A    O  
ATOM   3711  CB  GLU A 141      39.803  54.016  22.037  1.00  0.00      A    C  
ATOM   3712  CG  GLU A 141      39.547  55.510  22.185  1.00  0.00      A    C  
ATOM   3713  CD  GLU A 141      39.893  56.029  23.553  1.00  0.00      A    C  
ATOM   3714  OE1 GLU A 141      40.239  55.238  24.398  1.00  0.00      A    O  
ATOM   3715  OE2 GLU A 141      39.812  57.218  23.753  1.00  0.00      A    O1-
ATOM   3716  H   GLU A 141      37.394  53.646  21.238  1.00  0.00      A    H  
ATOM   3717  HA  GLU A 141      39.913  54.059  19.893  1.00  0.00      A    H  
ATOM   3718 1HB  GLU A 141      39.230  53.500  22.807  1.00  0.00      A    H  
ATOM   3719 2HB  GLU A 141      40.859  53.836  22.239  1.00  0.00      A    H  
ATOM   3720 1HG  GLU A 141      40.142  56.045  21.445  1.00  0.00      A    H  
ATOM   3721 2HG  GLU A 141      38.497  55.709  21.981  1.00  0.00      A    H  
ATOM   3722  N   PHE A 142      39.223  51.016  20.949  1.00  0.00      A    N  
ATOM   3723  CA  PHE A 142      39.685  49.623  20.868  1.00  0.00      A    C  
ATOM   3724  C   PHE A 142      40.067  49.274  19.426  1.00  0.00      A    C  
ATOM   3725  O   PHE A 142      41.219  48.909  19.138  1.00  0.00      A    O  
ATOM   3726  CB  PHE A 142      38.603  48.663  21.366  1.00  0.00      A    C  
ATOM   3727  CG  PHE A 142      38.891  47.219  21.068  1.00  0.00      A    C  
ATOM   3728  CD1 PHE A 142      39.796  46.504  21.838  1.00  0.00      A    C  
ATOM   3729  CD2 PHE A 142      38.257  46.572  20.018  1.00  0.00      A    C  
ATOM   3730  CE1 PHE A 142      40.062  45.176  21.565  1.00  0.00      A    C  
ATOM   3731  CE2 PHE A 142      38.519  45.244  19.743  1.00  0.00      A    C  
ATOM   3732  CZ  PHE A 142      39.423  44.545  20.518  1.00  0.00      A    C  
ATOM   3733  H   PHE A 142      38.339  51.211  21.321  1.00  0.00      A    H  
ATOM   3734  HA  PHE A 142      40.565  49.513  21.503  1.00  0.00      A    H  
ATOM   3735 1HB  PHE A 142      38.488  48.772  22.443  1.00  0.00      A    H  
ATOM   3736 2HB  PHE A 142      37.649  48.921  20.908  1.00  0.00      A    H  
ATOM   3737  HD1 PHE A 142      40.301  47.002  22.666  1.00  0.00      A    H  
ATOM   3738  HD2 PHE A 142      37.543  47.125  19.406  1.00  0.00      A    H  
ATOM   3739  HE1 PHE A 142      40.776  44.626  22.177  1.00  0.00      A    H  
ATOM   3740  HE2 PHE A 142      38.014  44.748  18.915  1.00  0.00      A    H  
ATOM   3741  HZ  PHE A 142      39.633  43.499  20.301  1.00  0.00      A    H  
ATOM   3742  N   LEU A 143      39.111  49.406  18.515  1.00  0.00      A    N  
ATOM   3743  CA  LEU A 143      39.388  49.113  17.115  1.00  0.00      A    C  
ATOM   3744  C   LEU A 143      40.458  50.062  16.580  1.00  0.00      A    C  
ATOM   3745  O   LEU A 143      41.314  49.651  15.795  1.00  0.00      A    O  
ATOM   3746  CB  LEU A 143      38.109  49.238  16.278  1.00  0.00      A    C  
ATOM   3747  CG  LEU A 143      38.247  48.880  14.793  1.00  0.00      A    C  
ATOM   3748  CD1 LEU A 143      38.710  47.436  14.660  1.00  0.00      A    C  
ATOM   3749  CD2 LEU A 143      36.914  49.094  14.093  1.00  0.00      A    C  
ATOM   3750  H   LEU A 143      38.208  49.700  18.786  1.00  0.00      A    H  
ATOM   3751  HA  LEU A 143      39.754  48.089  17.042  1.00  0.00      A    H  
ATOM   3752 1HB  LEU A 143      37.348  48.587  16.707  1.00  0.00      A    H  
ATOM   3753 2HB  LEU A 143      37.752  50.267  16.339  1.00  0.00      A    H  
ATOM   3754  HG  LEU A 143      39.004  49.516  14.334  1.00  0.00      A    H  
ATOM   3755 1HD1 LEU A 143      38.809  47.181  13.604  1.00  0.00      A    H  
ATOM   3756 2HD1 LEU A 143      39.675  47.316  15.153  1.00  0.00      A    H  
ATOM   3757 3HD1 LEU A 143      37.979  46.775  15.125  1.00  0.00      A    H  
ATOM   3758 1HD2 LEU A 143      37.012  48.840  13.037  1.00  0.00      A    H  
ATOM   3759 2HD2 LEU A 143      36.156  48.457  14.550  1.00  0.00      A    H  
ATOM   3760 3HD2 LEU A 143      36.616  50.138  14.188  1.00  0.00      A    H  
ATOM   3761  N   HIS A 144      40.423  51.327  17.007  1.00  0.00      A    N  
ATOM   3762  CA  HIS A 144      41.429  52.277  16.538  1.00  0.00      A    C  
ATOM   3763  C   HIS A 144      42.821  51.687  16.750  1.00  0.00      A    C  
ATOM   3764  O   HIS A 144      43.678  51.766  15.870  1.00  0.00      A    O  
ATOM   3765  CB  HIS A 144      41.307  53.618  17.268  1.00  0.00      A    C  
ATOM   3766  CG  HIS A 144      42.309  54.638  16.824  1.00  0.00      A    C  
ATOM   3767  CD2 HIS A 144      43.406  55.139  17.440  1.00  0.00      A    C  
ATOM   3768  ND1 HIS A 144      42.237  55.266  15.598  1.00  0.00      A    N  
ATOM   3769  CE1 HIS A 144      43.247  56.111  15.480  1.00  0.00      A    C  
ATOM   3770  NE2 HIS A 144      43.970  56.052  16.583  1.00  0.00      A    N  
ATOM   3771  H   HIS A 144      39.725  51.619  17.639  1.00  0.00      A    H  
ATOM   3772  HA  HIS A 144      41.285  52.463  15.474  1.00  0.00      A    H  
ATOM   3773 1HB  HIS A 144      40.309  54.029  17.111  1.00  0.00      A    H  
ATOM   3774 2HB  HIS A 144      41.432  53.462  18.339  1.00  0.00      A    H  
ATOM   3775  HD1 HIS A 144      41.499  55.174  14.929  1.00  0.00      A    H  
ATOM   3776  HD2 HIS A 144      43.862  54.947  18.411  1.00  0.00      A    H  
ATOM   3777  HE1 HIS A 144      43.368  56.709  14.577  1.00  0.00      A    H  
ATOM   3778  N   HIS A 145      43.028  51.069  17.909  1.00  0.00      A    N  
ATOM   3779  CA  HIS A 145      44.312  50.441  18.200  1.00  0.00      A    C  
ATOM   3780  C   HIS A 145      44.551  49.262  17.265  1.00  0.00      A    C  
ATOM   3781  O   HIS A 145      45.663  49.065  16.776  1.00  0.00      A    O  
ATOM   3782  CB  HIS A 145      44.374  49.971  19.657  1.00  0.00      A    C  
ATOM   3783  CG  HIS A 145      44.464  51.091  20.647  1.00  0.00      A    C  
ATOM   3784  CD2 HIS A 145      45.520  51.603  21.320  1.00  0.00      A    C  
ATOM   3785  ND1 HIS A 145      43.365  51.825  21.041  1.00  0.00      A    N  
ATOM   3786  CE1 HIS A 145      43.742  52.741  21.917  1.00  0.00      A    C  
ATOM   3787  NE2 HIS A 145      45.045  52.627  22.103  1.00  0.00      A    N  
ATOM   3788  H   HIS A 145      42.300  51.016  18.568  1.00  0.00      A    H  
ATOM   3789  HA  HIS A 145      45.113  51.163  18.046  1.00  0.00      A    H  
ATOM   3790 1HB  HIS A 145      43.485  49.383  19.888  1.00  0.00      A    H  
ATOM   3791 2HB  HIS A 145      45.239  49.324  19.795  1.00  0.00      A    H  
ATOM   3792  HD1 HIS A 145      42.414  51.652  20.783  1.00  0.00      A    H  
ATOM   3793  HD2 HIS A 145      46.581  51.353  21.335  1.00  0.00      A    H  
ATOM   3794  HE1 HIS A 145      43.015  53.426  22.352  1.00  0.00      A    H  
ATOM   3795  N   LYS A 146      43.510  48.476  17.028  1.00  0.00      A    N  
ATOM   3796  CA  LYS A 146      43.644  47.316  16.153  1.00  0.00      A    C  
ATOM   3797  C   LYS A 146      44.046  47.732  14.737  1.00  0.00      A    C  
ATOM   3798  O   LYS A 146      44.914  47.110  14.122  1.00  0.00      A    O  
ATOM   3799  CB  LYS A 146      42.338  46.521  16.118  1.00  0.00      A    C  
ATOM   3800  CG  LYS A 146      42.000  45.808  17.421  1.00  0.00      A    C  
ATOM   3801  CD  LYS A 146      42.990  44.690  17.712  1.00  0.00      A    C  
ATOM   3802  CE  LYS A 146      42.612  43.930  18.975  1.00  0.00      A    C  
ATOM   3803  NZ  LYS A 146      43.589  42.852  19.289  1.00  0.00      A    N1+
ATOM   3804  H   LYS A 146      42.641  48.673  17.458  1.00  0.00      A    H  
ATOM   3805  HA  LYS A 146      44.433  46.675  16.547  1.00  0.00      A    H  
ATOM   3806 1HB  LYS A 146      41.511  47.190  15.878  1.00  0.00      A    H  
ATOM   3807 2HB  LYS A 146      42.390  45.769  15.330  1.00  0.00      A    H  
ATOM   3808 1HG  LYS A 146      42.021  46.524  18.244  1.00  0.00      A    H  
ATOM   3809 2HG  LYS A 146      40.998  45.387  17.356  1.00  0.00      A    H  
ATOM   3810 1HD  LYS A 146      43.012  43.995  16.872  1.00  0.00      A    H  
ATOM   3811 2HD  LYS A 146      43.988  45.111  17.839  1.00  0.00      A    H  
ATOM   3812 1HE  LYS A 146      42.567  44.620  19.816  1.00  0.00      A    H  
ATOM   3813 2HE  LYS A 146      41.626  43.482  18.848  1.00  0.00      A    H  
ATOM   3814 1HZ  LYS A 146      43.302  42.372  20.131  1.00  0.00      A    H  
ATOM   3815 2HZ  LYS A 146      43.624  42.195  18.523  1.00  0.00      A    H  
ATOM   3816 3HZ  LYS A 146      44.504  43.257  19.428  1.00  0.00      A    H  
ATOM   3817  N   GLU A 147      43.408  48.776  14.214  1.00  0.00      A    N  
ATOM   3818  CA  GLU A 147      43.706  49.245  12.863  1.00  0.00      A    C  
ATOM   3819  C   GLU A 147      45.107  49.849  12.763  1.00  0.00      A    C  
ATOM   3820  O   GLU A 147      45.873  49.511  11.861  1.00  0.00      A    O  
ATOM   3821  CB  GLU A 147      42.666  50.278  12.423  1.00  0.00      A    C  
ATOM   3822  CG  GLU A 147      41.276  49.707  12.182  1.00  0.00      A    C  
ATOM   3823  CD  GLU A 147      40.260  50.764  11.846  1.00  0.00      A    C  
ATOM   3824  OE1 GLU A 147      40.599  51.922  11.888  1.00  0.00      A    O  
ATOM   3825  OE2 GLU A 147      39.143  50.412  11.548  1.00  0.00      A    O1-
ATOM   3826  H   GLU A 147      42.717  49.233  14.742  1.00  0.00      A    H  
ATOM   3827  HA  GLU A 147      43.665  48.393  12.184  1.00  0.00      A    H  
ATOM   3828 1HB  GLU A 147      42.582  51.056  13.182  1.00  0.00      A    H  
ATOM   3829 2HB  GLU A 147      42.996  50.755  11.500  1.00  0.00      A    H  
ATOM   3830 1HG  GLU A 147      41.325  48.993  11.361  1.00  0.00      A    H  
ATOM   3831 2HG  GLU A 147      40.955  49.172  13.075  1.00  0.00      A    H  
ATOM   3832  N   LYS A 148      45.432  50.747  13.685  1.00  0.00      A    N  
ATOM   3833  CA  LYS A 148      46.739  51.396  13.676  1.00  0.00      A    C  
ATOM   3834  C   LYS A 148      47.849  50.367  13.842  1.00  0.00      A    C  
ATOM   3835  O   LYS A 148      48.872  50.424  13.151  1.00  0.00      A    O  
ATOM   3836  CB  LYS A 148      46.826  52.451  14.780  1.00  0.00      A    C  
ATOM   3837  CG  LYS A 148      45.948  53.674  14.552  1.00  0.00      A    C  
ATOM   3838  CD  LYS A 148      46.429  54.486  13.359  1.00  0.00      A    C  
ATOM   3839  CE  LYS A 148      45.598  55.748  13.176  1.00  0.00      A    C  
ATOM   3840  NZ  LYS A 148      46.038  56.537  11.993  1.00  0.00      A    N1+
ATOM   3841  H   LYS A 148      44.780  50.983  14.377  1.00  0.00      A    H  
ATOM   3842  HA  LYS A 148      46.874  51.890  12.713  1.00  0.00      A    H  
ATOM   3843 1HB  LYS A 148      46.539  52.006  15.733  1.00  0.00      A    H  
ATOM   3844 2HB  LYS A 148      47.857  52.793  14.875  1.00  0.00      A    H  
ATOM   3845 1HG  LYS A 148      44.920  53.355  14.373  1.00  0.00      A    H  
ATOM   3846 2HG  LYS A 148      45.964  54.304  15.441  1.00  0.00      A    H  
ATOM   3847 1HD  LYS A 148      47.473  54.767  13.507  1.00  0.00      A    H  
ATOM   3848 2HD  LYS A 148      46.358  53.882  12.455  1.00  0.00      A    H  
ATOM   3849 1HE  LYS A 148      44.551  55.478  13.048  1.00  0.00      A    H  
ATOM   3850 2HE  LYS A 148      45.683  56.372  14.065  1.00  0.00      A    H  
ATOM   3851 1HZ  LYS A 148      45.464  57.363  11.907  1.00  0.00      A    H  
ATOM   3852 2HZ  LYS A 148      47.004  56.809  12.110  1.00  0.00      A    H  
ATOM   3853 3HZ  LYS A 148      45.946  55.975  11.159  1.00  0.00      A    H  
ATOM   3854  N   VAL A 149      47.648  49.421  14.751  1.00  0.00      A    N  
ATOM   3855  CA  VAL A 149      48.648  48.386  14.983  1.00  0.00      A    C  
ATOM   3856  C   VAL A 149      48.840  47.540  13.732  1.00  0.00      A    C  
ATOM   3857  O   VAL A 149      49.971  47.261  13.337  1.00  0.00      A    O  
ATOM   3858  CB  VAL A 149      48.240  47.500  16.168  1.00  0.00      A    C  
ATOM   3859  CG1 VAL A 149      49.061  46.204  16.156  1.00  0.00      A    C  
ATOM   3860  CG2 VAL A 149      48.514  48.250  17.474  1.00  0.00      A    C  
ATOM   3861  H   VAL A 149      46.814  49.416  15.268  1.00  0.00      A    H  
ATOM   3862  HA  VAL A 149      49.593  48.868  15.237  1.00  0.00      A    H  
ATOM   3863  HB  VAL A 149      47.191  47.266  16.103  1.00  0.00      A    H  
ATOM   3864 1HG1 VAL A 149      48.989  45.727  17.124  1.00  0.00      A    H  
ATOM   3865 2HG1 VAL A 149      50.094  46.432  15.944  1.00  0.00      A    H  
ATOM   3866 3HG1 VAL A 149      48.676  45.540  15.397  1.00  0.00      A    H  
ATOM   3867 1HG2 VAL A 149      47.999  47.757  18.286  1.00  0.00      A    H  
ATOM   3868 2HG2 VAL A 149      48.163  49.268  17.385  1.00  0.00      A    H  
ATOM   3869 3HG2 VAL A 149      49.575  48.251  17.668  1.00  0.00      A    H  
ATOM   3870  N   HIS A 150      47.743  47.139  13.095  1.00  0.00      A    N  
ATOM   3871  CA  HIS A 150      47.859  46.333  11.889  1.00  0.00      A    C  
ATOM   3872  C   HIS A 150      48.607  47.100  10.812  1.00  0.00      A    C  
ATOM   3873  O   HIS A 150      49.362  46.518  10.058  1.00  0.00      A    O  
ATOM   3874  CB  HIS A 150      46.478  45.920  11.371  1.00  0.00      A    C  
ATOM   3875  CG  HIS A 150      45.793  44.902  12.229  1.00  0.00      A    C  
ATOM   3876  CD2 HIS A 150      46.257  44.131  13.241  1.00  0.00      A    C  
ATOM   3877  ND1 HIS A 150      44.458  44.585  12.086  1.00  0.00      A    N  
ATOM   3878  CE1 HIS A 150      44.131  43.661  12.973  1.00  0.00      A    C  
ATOM   3879  NE2 HIS A 150      45.204  43.369  13.685  1.00  0.00      A    N  
ATOM   3880  H   HIS A 150      46.859  47.387  13.437  1.00  0.00      A    H  
ATOM   3881  HA  HIS A 150      48.419  45.425  12.111  1.00  0.00      A    H  
ATOM   3882 1HB  HIS A 150      45.835  46.799  11.306  1.00  0.00      A    H  
ATOM   3883 2HB  HIS A 150      46.574  45.510  10.366  1.00  0.00      A    H  
ATOM   3884  HD1 HIS A 150      43.843  44.926  11.375  1.00  0.00      A    H  
ATOM   3885  HD2 HIS A 150      47.237  44.033  13.708  1.00  0.00      A    H  
ATOM   3886  HE1 HIS A 150      43.114  43.273  13.021  1.00  0.00      A    H  
ATOM   3887  N   GLU A 151      48.408  48.403  10.739  1.00  0.00      A    N  
ATOM   3888  CA  GLU A 151      49.114  49.181   9.734  1.00  0.00      A    C  
ATOM   3889  C   GLU A 151      50.615  49.160  10.013  1.00  0.00      A    C  
ATOM   3890  O   GLU A 151      51.415  48.930   9.110  1.00  0.00      A    O  
ATOM   3891  CB  GLU A 151      48.600  50.622   9.710  1.00  0.00      A    C  
ATOM   3892  CG  GLU A 151      49.246  51.502   8.649  1.00  0.00      A    C  
ATOM   3893  CD  GLU A 151      48.677  52.894   8.617  1.00  0.00      A    C  
ATOM   3894  OE1 GLU A 151      47.791  53.170   9.390  1.00  0.00      A    O  
ATOM   3895  OE2 GLU A 151      49.129  53.681   7.820  1.00  0.00      A    O1-
ATOM   3896  H   GLU A 151      47.791  48.846  11.359  1.00  0.00      A    H  
ATOM   3897  HA  GLU A 151      48.932  48.731   8.757  1.00  0.00      A    H  
ATOM   3898 1HB  GLU A 151      47.524  50.622   9.534  1.00  0.00      A    H  
ATOM   3899 2HB  GLU A 151      48.773  51.087  10.681  1.00  0.00      A    H  
ATOM   3900 1HG  GLU A 151      50.316  51.564   8.846  1.00  0.00      A    H  
ATOM   3901 2HG  GLU A 151      49.110  51.037   7.674  1.00  0.00      A    H  
ATOM   3902  N   TYR A 152      50.997  49.391  11.267  1.00  0.00      A    N  
ATOM   3903  CA  TYR A 152      52.409  49.378  11.626  1.00  0.00      A    C  
ATOM   3904  C   TYR A 152      53.000  47.976  11.461  1.00  0.00      A    C  
ATOM   3905  O   TYR A 152      54.100  47.814  10.929  1.00  0.00      A    O  
ATOM   3906  CB  TYR A 152      52.580  49.867  13.066  1.00  0.00      A    C  
ATOM   3907  CG  TYR A 152      52.387  51.366  13.103  1.00  0.00      A    C  
ATOM   3908  CD1 TYR A 152      53.255  52.201  12.384  1.00  0.00      A    C  
ATOM   3909  CD2 TYR A 152      51.341  51.925  13.849  1.00  0.00      A    C  
ATOM   3910  CE1 TYR A 152      53.079  53.587  12.414  1.00  0.00      A    C  
ATOM   3911  CE2 TYR A 152      51.169  53.311  13.878  1.00  0.00      A    C  
ATOM   3912  CZ  TYR A 152      52.036  54.143  13.162  1.00  0.00      A    C  
ATOM   3913  OH  TYR A 152      51.864  55.512  13.196  1.00  0.00      A    O  
ATOM   3914  H   TYR A 152      50.321  49.563  11.959  1.00  0.00      A    H  
ATOM   3915  HA  TYR A 152      52.944  50.047  10.951  1.00  0.00      A    H  
ATOM   3916 1HB  TYR A 152      51.844  49.392  13.700  1.00  0.00      A    H  
ATOM   3917 2HB  TYR A 152      53.573  49.623  13.418  1.00  0.00      A    H  
ATOM   3918  HD1 TYR A 152      54.060  51.775  11.807  1.00  0.00      A    H  
ATOM   3919  HD2 TYR A 152      50.670  51.282  14.402  1.00  0.00      A    H  
ATOM   3920  HE1 TYR A 152      53.752  54.228  11.861  1.00  0.00      A    H  
ATOM   3921  HE2 TYR A 152      50.363  53.742  14.454  1.00  0.00      A    H  
ATOM   3922  HH  TYR A 152      51.523  55.792  12.345  1.00  0.00      A    H  
ATOM   3923  N   ASN A 153      52.259  46.969  11.921  1.00  0.00      A    N  
ATOM   3924  CA  ASN A 153      52.704  45.578  11.821  1.00  0.00      A    C  
ATOM   3925  C   ASN A 153      52.678  45.080  10.381  1.00  0.00      A    C  
ATOM   3926  O   ASN A 153      53.620  44.434   9.921  1.00  0.00      A    O  
ATOM   3927  CB  ASN A 153      51.856  44.683  12.705  1.00  0.00      A    C  
ATOM   3928  CG  ASN A 153      52.152  44.867  14.168  1.00  0.00      A    C  
ATOM   3929  ND2 ASN A 153      51.489  44.104  14.999  1.00  0.00      A    N  
ATOM   3930  OD1 ASN A 153      52.984  45.701  14.545  1.00  0.00      A    O  
ATOM   3931  H   ASN A 153      51.398  47.166  12.335  1.00  0.00      A    H  
ATOM   3932  HA  ASN A 153      53.740  45.521  12.159  1.00  0.00      A    H  
ATOM   3933 1HB  ASN A 153      50.800  44.894  12.531  1.00  0.00      A    H  
ATOM   3934 2HB  ASN A 153      52.029  43.640  12.440  1.00  0.00      A    H  
ATOM   3935 1HD2 ASN A 153      51.645  44.183  15.984  1.00  0.00      A    H  
ATOM   3936 2HD2 ASN A 153      50.825  43.443  14.650  1.00  0.00      A    H  
ATOM   3937  N   VAL A 154      51.592  45.375   9.678  1.00  0.00      A    N  
ATOM   3938  CA  VAL A 154      51.450  44.946   8.294  1.00  0.00      A    C  
ATOM   3939  C   VAL A 154      52.529  45.592   7.437  1.00  0.00      A    C  
ATOM   3940  O   VAL A 154      53.183  44.927   6.634  1.00  0.00      A    O  
ATOM   3941  CB  VAL A 154      50.054  45.326   7.775  1.00  0.00      A    C  
ATOM   3942  CG1 VAL A 154      49.965  45.038   6.278  1.00  0.00      A    C  
ATOM   3943  CG2 VAL A 154      48.974  44.521   8.524  1.00  0.00      A    C  
ATOM   3944  H   VAL A 154      50.872  45.886  10.097  1.00  0.00      A    H  
ATOM   3945  HA  VAL A 154      51.556  43.861   8.255  1.00  0.00      A    H  
ATOM   3946  HB  VAL A 154      49.895  46.383   7.935  1.00  0.00      A    H  
ATOM   3947 1HG1 VAL A 154      50.388  44.066   6.073  1.00  0.00      A    H  
ATOM   3948 2HG1 VAL A 154      50.512  45.792   5.736  1.00  0.00      A    H  
ATOM   3949 3HG1 VAL A 154      48.929  45.051   5.971  1.00  0.00      A    H  
ATOM   3950 1HG2 VAL A 154      48.722  43.633   7.961  1.00  0.00      A    H  
ATOM   3951 2HG2 VAL A 154      48.089  45.129   8.643  1.00  0.00      A    H  
ATOM   3952 3HG2 VAL A 154      49.341  44.233   9.501  1.00  0.00      A    H  
ATOM   3953  N   LEU A 155      52.718  46.892   7.628  1.00  0.00      A    N  
ATOM   3954  CA  LEU A 155      53.734  47.619   6.880  1.00  0.00      A    C  
ATOM   3955  C   LEU A 155      55.126  47.092   7.220  1.00  0.00      A    C  
ATOM   3956  O   LEU A 155      55.958  46.883   6.333  1.00  0.00      A    O  
ATOM   3957  CB  LEU A 155      53.652  49.119   7.188  1.00  0.00      A    C  
ATOM   3958  CG  LEU A 155      54.666  50.006   6.455  1.00  0.00      A    C  
ATOM   3959  CD1 LEU A 155      54.464  49.873   4.951  1.00  0.00      A    C  
ATOM   3960  CD2 LEU A 155      54.497  51.450   6.904  1.00  0.00      A    C  
ATOM   3961  H   LEU A 155      52.172  47.364   8.287  1.00  0.00      A    H  
ATOM   3962  HA  LEU A 155      53.552  47.470   5.816  1.00  0.00      A    H  
ATOM   3963 1HB  LEU A 155      52.655  49.473   6.929  1.00  0.00      A    H  
ATOM   3964 2HB  LEU A 155      53.799  49.263   8.259  1.00  0.00      A    H  
ATOM   3965  HG  LEU A 155      55.678  49.670   6.686  1.00  0.00      A    H  
ATOM   3966 1HD1 LEU A 155      55.185  50.502   4.430  1.00  0.00      A    H  
ATOM   3967 2HD1 LEU A 155      54.610  48.834   4.655  1.00  0.00      A    H  
ATOM   3968 3HD1 LEU A 155      53.454  50.187   4.691  1.00  0.00      A    H  
ATOM   3969 1HD2 LEU A 155      55.219  52.080   6.383  1.00  0.00      A    H  
ATOM   3970 2HD2 LEU A 155      53.487  51.787   6.671  1.00  0.00      A    H  
ATOM   3971 3HD2 LEU A 155      54.665  51.518   7.979  1.00  0.00      A    H  
ATOM   3972  N   LEU A 156      55.379  46.866   8.509  1.00  0.00      A    N  
ATOM   3973  CA  LEU A 156      56.676  46.350   8.933  1.00  0.00      A    C  
ATOM   3974  C   LEU A 156      56.919  44.967   8.350  1.00  0.00      A    C  
ATOM   3975  O   LEU A 156      58.007  44.675   7.861  1.00  0.00      A    O  
ATOM   3976  CB  LEU A 156      56.754  46.290  10.464  1.00  0.00      A    C  
ATOM   3977  CG  LEU A 156      58.076  45.770  11.043  1.00  0.00      A    C  
ATOM   3978  CD1 LEU A 156      59.216  46.676  10.600  1.00  0.00      A    C  
ATOM   3979  CD2 LEU A 156      57.979  45.714  12.560  1.00  0.00      A    C  
ATOM   3980  H   LEU A 156      54.682  47.039   9.178  1.00  0.00      A    H  
ATOM   3981  HA  LEU A 156      57.451  47.024   8.571  1.00  0.00      A    H  
ATOM   3982 1HB  LEU A 156      56.590  47.291  10.859  1.00  0.00      A    H  
ATOM   3983 2HB  LEU A 156      55.955  45.643  10.827  1.00  0.00      A    H  
ATOM   3984  HG  LEU A 156      58.275  44.770  10.655  1.00  0.00      A    H  
ATOM   3985 1HD1 LEU A 156      60.156  46.306  11.011  1.00  0.00      A    H  
ATOM   3986 2HD1 LEU A 156      59.275  46.682   9.511  1.00  0.00      A    H  
ATOM   3987 3HD1 LEU A 156      59.037  47.689  10.959  1.00  0.00      A    H  
ATOM   3988 1HD2 LEU A 156      58.918  45.344  12.972  1.00  0.00      A    H  
ATOM   3989 2HD2 LEU A 156      57.781  46.714  12.949  1.00  0.00      A    H  
ATOM   3990 3HD2 LEU A 156      57.168  45.046  12.849  1.00  0.00      A    H  
ATOM   3991  N   GLU A 157      55.898  44.125   8.392  1.00  0.00      A    N  
ATOM   3992  CA  GLU A 157      56.018  42.779   7.854  1.00  0.00      A    C  
ATOM   3993  C   GLU A 157      56.170  42.835   6.338  1.00  0.00      A    C  
ATOM   3994  O   GLU A 157      56.773  41.951   5.729  1.00  0.00      A    O  
ATOM   3995  CB  GLU A 157      54.799  41.935   8.233  1.00  0.00      A    C  
ATOM   3996  CG  GLU A 157      54.690  41.619   9.718  1.00  0.00      A    C  
ATOM   3997  CD  GLU A 157      53.475  40.799  10.053  1.00  0.00      A    C  
ATOM   3998  OE1 GLU A 157      52.686  40.552   9.173  1.00  0.00      A    O  
ATOM   3999  OE2 GLU A 157      53.335  40.420  11.192  1.00  0.00      A    O1-
ATOM   4000  H   GLU A 157      55.049  44.413   8.789  1.00  0.00      A    H  
ATOM   4001  HA  GLU A 157      56.908  42.314   8.280  1.00  0.00      A    H  
ATOM   4002 1HB  GLU A 157      53.889  42.456   7.934  1.00  0.00      A    H  
ATOM   4003 2HB  GLU A 157      54.828  40.990   7.691  1.00  0.00      A    H  
ATOM   4004 1HG  GLU A 157      55.580  41.072  10.028  1.00  0.00      A    H  
ATOM   4005 2HG  GLU A 157      54.657  42.553  10.276  1.00  0.00      A    H  
ATOM   4006  N   THR A 158      55.610  43.880   5.735  1.00  0.00      A    N  
ATOM   4007  CA  THR A 158      55.680  44.041   4.287  1.00  0.00      A    C  
ATOM   4008  C   THR A 158      57.109  44.323   3.839  1.00  0.00      A    C  
ATOM   4009  O   THR A 158      57.622  43.686   2.920  1.00  0.00      A    O  
ATOM   4010  CB  THR A 158      54.753  45.173   3.808  1.00  0.00      A    C  
ATOM   4011  CG2 THR A 158      54.870  45.357   2.302  1.00  0.00      A    C  
ATOM   4012  OG1 THR A 158      53.395  44.857   4.143  1.00  0.00      A    O  
ATOM   4013  H   THR A 158      55.146  44.554   6.277  1.00  0.00      A    H  
ATOM   4014  HA  THR A 158      55.355  43.111   3.819  1.00  0.00      A    H  
ATOM   4015  HB  THR A 158      55.028  46.104   4.304  1.00  0.00      A    H  
ATOM   4016  HG1 THR A 158      53.316  44.760   5.095  1.00  0.00      A    H  
ATOM   4017 1HG2 THR A 158      54.208  46.161   1.982  1.00  0.00      A    H  
ATOM   4018 2HG2 THR A 158      55.898  45.609   2.045  1.00  0.00      A    H  
ATOM   4019 3HG2 THR A 158      54.586  44.433   1.800  1.00  0.00      A    H  
ATOM   4020  N   LEU A 159      57.746  45.286   4.500  1.00  0.00      A    N  
ATOM   4021  CA  LEU A 159      59.118  45.653   4.167  1.00  0.00      A    C  
ATOM   4022  C   LEU A 159      60.104  44.661   4.772  1.00  0.00      A    C  
ATOM   4023  O   LEU A 159      61.244  44.552   4.318  1.00  0.00      A    O  
ATOM   4024  CB  LEU A 159      59.429  47.068   4.670  1.00  0.00      A    C  
ATOM   4025  CG  LEU A 159      58.629  48.199   4.011  1.00  0.00      A    C  
ATOM   4026  CD1 LEU A 159      58.956  49.519   4.697  1.00  0.00      A    C  
ATOM   4027  CD2 LEU A 159      58.960  48.257   2.527  1.00  0.00      A    C  
ATOM   4028  H   LEU A 159      57.282  45.760   5.223  1.00  0.00      A    H  
ATOM   4029  HA  LEU A 159      59.227  45.636   3.083  1.00  0.00      A    H  
ATOM   4030 1HB  LEU A 159      59.235  47.106   5.741  1.00  0.00      A    H  
ATOM   4031 2HB  LEU A 159      60.487  47.271   4.506  1.00  0.00      A    H  
ATOM   4032  HG  LEU A 159      57.562  48.013   4.138  1.00  0.00      A    H  
ATOM   4033 1HD1 LEU A 159      58.387  50.323   4.229  1.00  0.00      A    H  
ATOM   4034 2HD1 LEU A 159      58.691  49.456   5.753  1.00  0.00      A    H  
ATOM   4035 3HD1 LEU A 159      60.021  49.725   4.601  1.00  0.00      A    H  
ATOM   4036 1HD2 LEU A 159      58.391  49.061   2.059  1.00  0.00      A    H  
ATOM   4037 2HD2 LEU A 159      60.026  48.445   2.399  1.00  0.00      A    H  
ATOM   4038 3HD2 LEU A 159      58.700  47.308   2.059  1.00  0.00      A    H  
ATOM   4039  N   SER A 160      59.661  43.939   5.794  1.00  0.00      A    N  
ATOM   4040  CA  SER A 160      60.521  42.964   6.450  1.00  0.00      A    C  
ATOM   4041  C   SER A 160      60.967  41.893   5.457  1.00  0.00      A    C  
ATOM   4042  O   SER A 160      62.084  41.379   5.541  1.00  0.00      A    O  
ATOM   4043  CB  SER A 160      59.794  42.323   7.616  1.00  0.00      A    C  
ATOM   4044  OG  SER A 160      59.536  43.262   8.624  1.00  0.00      A    O  
ATOM   4045  H   SER A 160      58.744  44.068   6.115  1.00  0.00      A    H  
ATOM   4046  HA  SER A 160      61.404  43.481   6.828  1.00  0.00      A    H  
ATOM   4047 1HB  SER A 160      58.856  41.892   7.268  1.00  0.00      A    H  
ATOM   4048 2HB  SER A 160      60.398  41.511   8.019  1.00  0.00      A    H  
ATOM   4049  HG  SER A 160      59.280  44.070   8.174  1.00  0.00      A    H  
ATOM   4050  N   ARG A 161      60.082  41.553   4.522  1.00  0.00      A    N  
ATOM   4051  CA  ARG A 161      60.394  40.531   3.525  1.00  0.00      A    C  
ATOM   4052  C   ARG A 161      61.553  40.968   2.635  1.00  0.00      A    C  
ATOM   4053  O   ARG A 161      62.422  40.166   2.293  1.00  0.00      A    O  
ATOM   4054  CB  ARG A 161      59.177  40.236   2.660  1.00  0.00      A    C  
ATOM   4055  CG  ARG A 161      58.053  39.497   3.368  1.00  0.00      A    C  
ATOM   4056  CD  ARG A 161      56.881  39.298   2.478  1.00  0.00      A    C  
ATOM   4057  NE  ARG A 161      55.803  38.591   3.151  1.00  0.00      A    N  
ATOM   4058  CZ  ARG A 161      54.575  38.395   2.632  1.00  0.00      A    C  
ATOM   4059  NH1 ARG A 161      54.286  38.858   1.436  1.00  0.00      A    N1+
ATOM   4060  NH2 ARG A 161      53.662  37.738   3.326  1.00  0.00      A    N  
ATOM   4061  H   ARG A 161      59.201  41.991   4.509  1.00  0.00      A    H  
ATOM   4062  HA  ARG A 161      60.680  39.616   4.045  1.00  0.00      A    H  
ATOM   4063 1HB  ARG A 161      58.768  41.170   2.278  1.00  0.00      A    H  
ATOM   4064 2HB  ARG A 161      59.478  39.635   1.802  1.00  0.00      A    H  
ATOM   4065 1HG  ARG A 161      58.408  38.518   3.692  1.00  0.00      A    H  
ATOM   4066 2HG  ARG A 161      57.730  40.071   4.237  1.00  0.00      A    H  
ATOM   4067 1HD  ARG A 161      56.502  40.266   2.153  1.00  0.00      A    H  
ATOM   4068 2HD  ARG A 161      57.180  38.714   1.608  1.00  0.00      A    H  
ATOM   4069  HE  ARG A 161      55.988  38.220   4.074  1.00  0.00      A    H  
ATOM   4070 1HH1 ARG A 161      54.984  39.361   0.907  1.00  0.00      A    H  
ATOM   4071 2HH1 ARG A 161      53.365  38.712   1.048  1.00  0.00      A    H  
ATOM   4072 1HH2 ARG A 161      53.884  37.382   4.245  1.00  0.00      A    H  
ATOM   4073 2HH2 ARG A 161      52.742  37.592   2.937  1.00  0.00      A    H  
ATOM   4074  N   THR A 162      61.554  42.242   2.257  1.00  0.00      A    N  
ATOM   4075  CA  THR A 162      62.606  42.777   1.401  1.00  0.00      A    C  
ATOM   4076  C   THR A 162      63.891  42.984   2.197  1.00  0.00      A    C  
ATOM   4077  O   THR A 162      64.595  43.978   2.008  1.00  0.00      A    O  
ATOM   4078  CB  THR A 162      62.175  44.105   0.751  1.00  0.00      A    C  
ATOM   4079  CG2 THR A 162      60.945  43.898  -0.120  1.00  0.00      A    C  
ATOM   4080  OG1 THR A 162      61.877  45.066   1.772  1.00  0.00      A    O  
ATOM   4081  H   THR A 162      60.833  42.831   2.556  1.00  0.00      A    H  
ATOM   4082  HA  THR A 162      62.806  42.057   0.607  1.00  0.00      A    H  
ATOM   4083  HB  THR A 162      62.988  44.489   0.135  1.00  0.00      A    H  
ATOM   4084  HG1 THR A 162      61.706  44.610   2.599  1.00  0.00      A    H  
ATOM   4085 1HG2 THR A 162      60.655  44.846  -0.571  1.00  0.00      A    H  
ATOM   4086 2HG2 THR A 162      61.171  43.176  -0.904  1.00  0.00      A    H  
ATOM   4087 3HG2 THR A 162      60.126  43.522   0.492  1.00  0.00      A    H  
ATOM   4088  N   GLU A 163      64.188  42.043   3.085  1.00  0.00      A    N  
ATOM   4089  CA  GLU A 163      65.392  42.124   3.905  1.00  0.00      A    C  
ATOM   4090  C   GLU A 163      66.200  40.841   3.778  1.00  0.00      A    C  
ATOM   4091  O   GLU A 163      67.430  40.871   3.721  1.00  0.00      A    O  
ATOM   4092  CB  GLU A 163      65.033  42.376   5.371  1.00  0.00      A    C  
ATOM   4093  CG  GLU A 163      66.233  42.544   6.292  1.00  0.00      A    C  
ATOM   4094  CD  GLU A 163      65.845  42.906   7.699  1.00  0.00      A    C  
ATOM   4095  OE1 GLU A 163      64.672  43.039   7.956  1.00  0.00      A    O  
ATOM   4096  OE2 GLU A 163      66.722  43.049   8.518  1.00  0.00      A    O1-
ATOM   4097  H   GLU A 163      63.592  41.274   3.186  1.00  0.00      A    H  
ATOM   4098  HA  GLU A 163      65.998  42.958   3.549  1.00  0.00      A    H  
ATOM   4099 1HB  GLU A 163      64.424  43.277   5.447  1.00  0.00      A    H  
ATOM   4100 2HB  GLU A 163      64.436  41.545   5.748  1.00  0.00      A    H  
ATOM   4101 1HG  GLU A 163      66.797  41.611   6.312  1.00  0.00      A    H  
ATOM   4102 2HG  GLU A 163      66.882  43.320   5.888  1.00  0.00      A    H  
ATOM   4103  N   GLU A 164      65.501  39.711   3.734  1.00  0.00      A    N  
ATOM   4104  CA  GLU A 164      66.168  38.424   3.611  1.00  0.00      A    C  
ATOM   4105  C   GLU A 164      66.343  38.056   2.142  1.00  0.00      A    C  
ATOM   4106  O   GLU A 164      66.475  36.886   1.791  1.00  0.00      A    O  
ATOM   4107  CB  GLU A 164      65.374  37.335   4.336  1.00  0.00      A    C  
ATOM   4108  CG  GLU A 164      65.269  37.530   5.842  1.00  0.00      A    C  
ATOM   4109  CD  GLU A 164      64.495  36.435   6.521  1.00  0.00      A    C  
ATOM   4110  OE1 GLU A 164      63.984  35.582   5.836  1.00  0.00      A    O  
ATOM   4111  OE2 GLU A 164      64.415  36.451   7.727  1.00  0.00      A    O1-
ATOM   4112  H   GLU A 164      64.522  39.748   3.781  1.00  0.00      A    H  
ATOM   4113  HA  GLU A 164      67.154  38.500   4.071  1.00  0.00      A    H  
ATOM   4114 1HB  GLU A 164      64.362  37.294   3.933  1.00  0.00      A    H  
ATOM   4115 2HB  GLU A 164      65.838  36.365   4.156  1.00  0.00      A    H  
ATOM   4116 1HG  GLU A 164      66.273  37.566   6.264  1.00  0.00      A    H  
ATOM   4117 2HG  GLU A 164      64.787  38.486   6.041  1.00  0.00      A    H  
ATOM   4118  N   ILE A 165      66.342  39.074   1.291  1.00  0.00      A    N  
ATOM   4119  CA  ILE A 165      66.504  38.865  -0.143  1.00  0.00      A    C  
ATOM   4120  C   ILE A 165      67.796  38.113  -0.445  1.00  0.00      A    C  
ATOM   4121  O   ILE A 165      68.890  38.601  -0.161  1.00  0.00      A    O  
ATOM   4122  CB  ILE A 165      66.500  40.207  -0.898  1.00  0.00      A    C  
ATOM   4123  CG1 ILE A 165      65.146  40.904  -0.741  1.00  0.00      A    C  
ATOM   4124  CG2 ILE A 165      66.825  39.991  -2.368  1.00  0.00      A    C  
ATOM   4125  CD1 ILE A 165      65.129  42.327  -1.251  1.00  0.00      A    C  
ATOM   4126  H   ILE A 165      66.235  39.985   1.635  1.00  0.00      A    H  
ATOM   4127  HA  ILE A 165      65.668  38.266  -0.502  1.00  0.00      A    H  
ATOM   4128  HB  ILE A 165      67.248  40.870  -0.464  1.00  0.00      A    H  
ATOM   4129 1HG1 ILE A 165      64.383  40.340  -1.278  1.00  0.00      A    H  
ATOM   4130 2HG1 ILE A 165      64.862  40.916   0.311  1.00  0.00      A    H  
ATOM   4131 1HG2 ILE A 165      66.817  40.949  -2.887  1.00  0.00      A    H  
ATOM   4132 2HG2 ILE A 165      67.810  39.537  -2.460  1.00  0.00      A    H  
ATOM   4133 3HG2 ILE A 165      66.079  39.332  -2.812  1.00  0.00      A    H  
ATOM   4134 1HD1 ILE A 165      64.136  42.754  -1.105  1.00  0.00      A    H  
ATOM   4135 2HD1 ILE A 165      65.862  42.919  -0.702  1.00  0.00      A    H  
ATOM   4136 3HD1 ILE A 165      65.375  42.336  -2.311  1.00  0.00      A    H  
ATOM   4137  N   HIS A 166      67.669  36.925  -1.015  1.00  0.00      A    N  
ATOM   4138  CA  HIS A 166      68.831  36.123  -1.346  1.00  0.00      A    C  
ATOM   4139  C   HIS A 166      69.690  35.944  -0.109  1.00  0.00      A    C  
ATOM   4140  O   HIS A 166      70.887  35.664  -0.194  1.00  0.00      A    O  
ATOM   4141  CB  HIS A 166      69.649  36.771  -2.468  1.00  0.00      A    C  
ATOM   4142  CG  HIS A 166      68.880  36.968  -3.737  1.00  0.00      A    C  
ATOM   4143  CD2 HIS A 166      68.762  38.043  -4.551  1.00  0.00      A    C  
ATOM   4144  ND1 HIS A 166      68.109  35.973  -4.301  1.00  0.00      A    N  
ATOM   4145  CE1 HIS A 166      67.550  36.430  -5.409  1.00  0.00      A    C  
ATOM   4146  NE2 HIS A 166      67.931  37.682  -5.582  1.00  0.00      A    N  
ATOM   4147  H   HIS A 166      66.783  36.574  -1.208  1.00  0.00      A    H  
ATOM   4148  HA  HIS A 166      68.509  35.142  -1.693  1.00  0.00      A    H  
ATOM   4149 1HB  HIS A 166      70.015  37.743  -2.136  1.00  0.00      A    H  
ATOM   4150 2HB  HIS A 166      70.518  36.152  -2.688  1.00  0.00      A    H  
ATOM   4151  HD2 HIS A 166      69.239  39.014  -4.414  1.00  0.00      A    H  
ATOM   4152  HE1 HIS A 166      66.887  35.868  -6.067  1.00  0.00      A    H  
ATOM   4153  HE2 HIS A 166      67.658  38.282  -6.347  1.00  0.00      A    H  
ATOM   4154  N   GLU A 167      69.050  36.079   1.043  1.00  0.00      A    N  
ATOM   4155  CA  GLU A 167      69.741  35.905   2.312  1.00  0.00      A    C  
ATOM   4156  C   GLU A 167      71.075  36.645   2.308  1.00  0.00      A    C  
ATOM   4157  O   GLU A 167      72.126  36.048   2.071  1.00  0.00      A    O  
ATOM   4158  CB  GLU A 167      69.967  34.419   2.598  1.00  0.00      A    C  
ATOM   4159  CG  GLU A 167      68.689  33.603   2.733  1.00  0.00      A    C  
ATOM   4160  CD  GLU A 167      68.947  32.167   3.096  1.00  0.00      A    C  
ATOM   4161  OE1 GLU A 167      70.091  31.785   3.152  1.00  0.00      A    O  
ATOM   4162  OE2 GLU A 167      67.999  31.452   3.318  1.00  0.00      A    O1-
ATOM   4163  H   GLU A 167      68.093  36.286   1.038  1.00  0.00      A    H  
ATOM   4164  HA  GLU A 167      69.119  36.322   3.105  1.00  0.00      A    H  
ATOM   4165 1HB  GLU A 167      70.561  33.980   1.796  1.00  0.00      A    H  
ATOM   4166 2HB  GLU A 167      70.533  34.308   3.523  1.00  0.00      A    H  
ATOM   4167 1HG  GLU A 167      68.062  34.053   3.503  1.00  0.00      A    H  
ATOM   4168 2HG  GLU A 167      68.144  33.642   1.791  1.00  0.00      A    H  
ATOM   4169  N   ASN A 168      71.022  37.943   2.572  1.00  0.00      A    N  
ATOM   4170  CA  ASN A 168      72.231  38.759   2.605  1.00  0.00      A    C  
ATOM   4171  C   ASN A 168      71.986  40.028   3.415  1.00  0.00      A    C  
ATOM   4172  O   ASN A 168      71.211  40.891   3.005  1.00  0.00      A    O  
ATOM   4173  CB  ASN A 168      72.696  39.095   1.200  1.00  0.00      A    C  
ATOM   4174  CG  ASN A 168      74.013  39.820   1.185  1.00  0.00      A    C  
ATOM   4175  ND2 ASN A 168      74.751  39.668   0.115  1.00  0.00      A    N  
ATOM   4176  OD1 ASN A 168      74.362  40.518   2.143  1.00  0.00      A    O  
ATOM   4177  H   ASN A 168      70.155  38.360   2.755  1.00  0.00      A    H  
ATOM   4178  HA  ASN A 168      73.019  38.191   3.102  1.00  0.00      A    H  
ATOM   4179 1HB  ASN A 168      72.793  38.177   0.619  1.00  0.00      A    H  
ATOM   4180 2HB  ASN A 168      71.947  39.716   0.708  1.00  0.00      A    H  
ATOM   4181 1HD2 ASN A 168      75.638  40.126   0.049  1.00  0.00      A    H  
ATOM   4182 2HD2 ASN A 168      74.429  39.093  -0.637  1.00  0.00      A    H  
ATOM   4183  N   VAL A 169      72.644  40.134   4.564  1.00  0.00      A    N  
ATOM   4184  CA  VAL A 169      72.478  41.307   5.416  1.00  0.00      A    C  
ATOM   4185  C   VAL A 169      73.710  41.525   6.290  1.00  0.00      A    C  
ATOM   4186  O   VAL A 169      73.685  41.254   7.492  1.00  0.00      A    O  
ATOM   4187  CB  VAL A 169      71.236  41.147   6.312  1.00  0.00      A    C  
ATOM   4188  CG1 VAL A 169      71.390  39.940   7.226  1.00  0.00      A    C  
ATOM   4189  CG2 VAL A 169      71.016  42.414   7.124  1.00  0.00      A    C  
ATOM   4190  H   VAL A 169      73.247  39.415   4.845  1.00  0.00      A    H  
ATOM   4191  HA  VAL A 169      72.339  42.181   4.778  1.00  0.00      A    H  
ATOM   4192  HB  VAL A 169      70.366  40.962   5.682  1.00  0.00      A    H  
ATOM   4193 1HG1 VAL A 169      70.503  39.842   7.852  1.00  0.00      A    H  
ATOM   4194 2HG1 VAL A 169      71.510  39.040   6.624  1.00  0.00      A    H  
ATOM   4195 3HG1 VAL A 169      72.267  40.074   7.860  1.00  0.00      A    H  
ATOM   4196 1HG2 VAL A 169      70.135  42.294   7.754  1.00  0.00      A    H  
ATOM   4197 2HG2 VAL A 169      71.888  42.601   7.750  1.00  0.00      A    H  
ATOM   4198 3HG2 VAL A 169      70.866  43.257   6.449  1.00  0.00      A    H  
ATOM   4199  N   ILE A 170      74.779  42.023   5.686  1.00  0.00      A    N  
ATOM   4200  CA  ILE A 170      76.008  42.278   6.428  1.00  0.00      A    C  
ATOM   4201  C   ILE A 170      77.014  43.019   5.557  1.00  0.00      A    C  
ATOM   4202  O   ILE A 170      77.219  42.664   4.396  1.00  0.00      A    O  
ATOM   4203  CB  ILE A 170      76.631  40.965   6.936  1.00  0.00      A    C  
ATOM   4204  CG1 ILE A 170      77.815  41.259   7.862  1.00  0.00      A    C  
ATOM   4205  CG2 ILE A 170      77.068  40.096   5.767  1.00  0.00      A    C  
ATOM   4206  CD1 ILE A 170      78.284  40.059   8.652  1.00  0.00      A    C  
ATOM   4207  H   ILE A 170      74.743  42.230   4.729  1.00  0.00      A    H  
ATOM   4208  HA  ILE A 170      75.769  42.900   7.290  1.00  0.00      A    H  
ATOM   4209  HB  ILE A 170      75.897  40.419   7.528  1.00  0.00      A    H  
ATOM   4210 1HG1 ILE A 170      78.653  41.629   7.273  1.00  0.00      A    H  
ATOM   4211 2HG1 ILE A 170      77.540  42.044   8.567  1.00  0.00      A    H  
ATOM   4212 1HG2 ILE A 170      77.506  39.172   6.144  1.00  0.00      A    H  
ATOM   4213 2HG2 ILE A 170      76.204  39.860   5.147  1.00  0.00      A    H  
ATOM   4214 3HG2 ILE A 170      77.807  40.632   5.172  1.00  0.00      A    H  
ATOM   4215 1HD1 ILE A 170      79.125  40.346   9.285  1.00  0.00      A    H  
ATOM   4216 2HD1 ILE A 170      77.468  39.693   9.277  1.00  0.00      A    H  
ATOM   4217 3HD1 ILE A 170      78.598  39.272   7.968  1.00  0.00      A    H  
ATOM   4218  N   SER A 171      77.650  44.042   6.119  1.00  0.00      A    N  
ATOM   4219  CA  SER A 171      78.639  44.804   5.368  1.00  0.00      A    C  
ATOM   4220  C   SER A 171      79.566  45.564   6.318  1.00  0.00      A    C  
ATOM   4221  O   SER A 171      79.189  45.861   7.451  1.00  0.00      A    O  
ATOM   4222  CB  SER A 171      77.950  45.772   4.427  1.00  0.00      A    C  
ATOM   4223  OG  SER A 171      77.268  46.767   5.140  1.00  0.00      A    O  
ATOM   4224  H   SER A 171      77.458  44.282   7.051  1.00  0.00      A    H  
ATOM   4225  HA  SER A 171      79.238  44.108   4.779  1.00  0.00      A    H  
ATOM   4226 1HB  SER A 171      78.690  46.233   3.773  1.00  0.00      A    H  
ATOM   4227 2HB  SER A 171      77.248  45.229   3.795  1.00  0.00      A    H  
ATOM   4228  HG  SER A 171      77.657  47.602   4.868  1.00  0.00      A    H  
ATOM   4229  N   PRO A 172      80.763  45.888   5.882  1.00  0.00      A    N  
ATOM   4230  CA  PRO A 172      81.750  46.636   6.720  1.00  0.00      A    C  
ATOM   4231  C   PRO A 172      81.192  47.973   7.218  1.00  0.00      A    C  
ATOM   4232  O   PRO A 172      81.684  49.040   6.850  1.00  0.00      A    O  
ATOM   4233  CB  PRO A 172      82.927  46.852   5.763  1.00  0.00      A    C  
ATOM   4234  CG  PRO A 172      82.802  45.744   4.774  1.00  0.00      A    C  
ATOM   4235  CD  PRO A 172      81.317  45.574   4.588  1.00  0.00      A    C  
ATOM   4236  HA  PRO A 172      82.048  46.010   7.574  1.00  0.00      A    H  
ATOM   4237 1HB  PRO A 172      82.857  47.847   5.300  1.00  0.00      A    H  
ATOM   4238 2HB  PRO A 172      83.875  46.822   6.320  1.00  0.00      A    H  
ATOM   4239 1HG  PRO A 172      83.318  46.008   3.839  1.00  0.00      A    H  
ATOM   4240 2HG  PRO A 172      83.287  44.835   5.159  1.00  0.00      A    H  
ATOM   4241 1HD  PRO A 172      80.962  46.270   3.813  1.00  0.00      A    H  
ATOM   4242 2HD  PRO A 172      81.099  44.534   4.304  1.00  0.00      A    H  
ATOM   4243  N   SER A 173      80.163  47.911   8.061  1.00  0.00      A    N  
ATOM   4244  CA  SER A 173      79.554  49.125   8.602  1.00  0.00      A    C  
ATOM   4245  C   SER A 173      79.080  48.898  10.034  1.00  0.00      A    C  
ATOM   4246  O   SER A 173      78.287  47.994  10.298  1.00  0.00      A    O  
ATOM   4247  CB  SER A 173      78.389  49.561   7.735  1.00  0.00      A    C  
ATOM   4248  OG  SER A 173      77.773  50.705   8.260  1.00  0.00      A    O  
ATOM   4249  H   SER A 173      79.807  47.037   8.325  1.00  0.00      A    H  
ATOM   4250  HA  SER A 173      80.304  49.917   8.605  1.00  0.00      A    H  
ATOM   4251 1HB  SER A 173      78.744  49.767   6.725  1.00  0.00      A    H  
ATOM   4252 2HB  SER A 173      77.663  48.752   7.668  1.00  0.00      A    H  
ATOM   4253  HG  SER A 173      77.846  51.380   7.581  1.00  0.00      A    H  
ATOM   4254  N   ASP A 174      79.563  49.728  10.949  1.00  0.00      A    N  
ATOM   4255  CA  ASP A 174      79.172  49.609  12.348  1.00  0.00      A    C  
ATOM   4256  C   ASP A 174      77.686  49.911  12.513  1.00  0.00      A    C  
ATOM   4257  O   ASP A 174      77.000  49.284  13.319  1.00  0.00      A    O  
ATOM   4258  CB  ASP A 174      79.997  50.556  13.223  1.00  0.00      A    C  
ATOM   4259  CG  ASP A 174      81.447  50.113  13.371  1.00  0.00      A    C  
ATOM   4260  OD1 ASP A 174      81.740  48.987  13.046  1.00  0.00      A    O  
ATOM   4261  OD2 ASP A 174      82.247  50.906  13.807  1.00  0.00      A    O1-
ATOM   4262  H   ASP A 174      80.187  50.436  10.680  1.00  0.00      A    H  
ATOM   4263  HA  ASP A 174      79.358  48.585  12.673  1.00  0.00      A    H  
ATOM   4264 1HB  ASP A 174      79.980  51.557  12.792  1.00  0.00      A    H  
ATOM   4265 2HB  ASP A 174      79.549  50.619  14.215  1.00  0.00      A    H  
ATOM   4266  N   LEU A 175      77.192  50.878  11.743  1.00  0.00      A    N  
ATOM   4267  CA  LEU A 175      75.785  51.257  11.812  1.00  0.00      A    C  
ATOM   4268  C   LEU A 175      75.270  51.599  10.415  1.00  0.00      A    C  
ATOM   4269  O   LEU A 175      74.598  52.614  10.216  1.00  0.00      A    O  
ATOM   4270  CB  LEU A 175      75.596  52.455  12.751  1.00  0.00      A    C  
ATOM   4271  CG  LEU A 175      75.968  52.214  14.220  1.00  0.00      A    C  
ATOM   4272  CD1 LEU A 175      75.944  53.536  14.974  1.00  0.00      A    C  
ATOM   4273  CD2 LEU A 175      74.995  51.218  14.833  1.00  0.00      A    C  
ATOM   4274  H   LEU A 175      77.786  51.349  11.117  1.00  0.00      A    H  
ATOM   4275  HA  LEU A 175      75.219  50.414  12.206  1.00  0.00      A    H  
ATOM   4276 1HB  LEU A 175      76.204  53.281  12.387  1.00  0.00      A    H  
ATOM   4277 2HB  LEU A 175      74.550  52.759  12.720  1.00  0.00      A    H  
ATOM   4278  HG  LEU A 175      76.981  51.815  14.278  1.00  0.00      A    H  
ATOM   4279 1HD1 LEU A 175      76.209  53.365  16.017  1.00  0.00      A    H  
ATOM   4280 2HD1 LEU A 175      76.663  54.223  14.526  1.00  0.00      A    H  
ATOM   4281 3HD1 LEU A 175      74.946  53.969  14.919  1.00  0.00      A    H  
ATOM   4282 1HD2 LEU A 175      75.260  51.046  15.877  1.00  0.00      A    H  
ATOM   4283 2HD2 LEU A 175      73.982  51.616  14.777  1.00  0.00      A    H  
ATOM   4284 3HD2 LEU A 175      75.045  50.276  14.286  1.00  0.00      A    H  
ATOM   4285  N   SER A 176      75.602  50.749   9.451  1.00  0.00      A    N  
ATOM   4286  CA  SER A 176      75.187  50.960   8.069  1.00  0.00      A    C  
ATOM   4287  C   SER A 176      75.690  52.311   7.568  1.00  0.00      A    C  
ATOM   4288  O   SER A 176      76.761  52.398   6.971  1.00  0.00      A    O  
ATOM   4289  CB  SER A 176      73.677  50.891   7.955  1.00  0.00      A    C  
ATOM   4290  OG  SER A 176      73.207  49.610   8.274  1.00  0.00      A    O  
ATOM   4291  H   SER A 176      76.146  49.965   9.672  1.00  0.00      A    H  
ATOM   4292  HA  SER A 176      75.621  50.171   7.453  1.00  0.00      A    H  
ATOM   4293 1HB  SER A 176      73.227  51.623   8.625  1.00  0.00      A    H  
ATOM   4294 2HB  SER A 176      73.377  51.149   6.940  1.00  0.00      A    H  
ATOM   4295  HG  SER A 176      73.959  49.020   8.177  1.00  0.00      A    H  
ATOM   4296  N   ASP A 177      74.918  53.363   7.829  1.00  0.00      A    N  
ATOM   4297  CA  ASP A 177      75.300  54.707   7.408  1.00  0.00      A    C  
ATOM   4298  C   ASP A 177      74.184  55.705   7.711  1.00  0.00      A    C  
ATOM   4299  O   ASP A 177      73.054  55.540   7.250  1.00  0.00      A    O  
ATOM   4300  CB  ASP A 177      75.628  54.731   5.913  1.00  0.00      A    C  
ATOM   4301  CG  ASP A 177      76.226  56.056   5.459  1.00  0.00      A    C  
ATOM   4302  OD1 ASP A 177      76.267  56.969   6.249  1.00  0.00      A    O  
ATOM   4303  OD2 ASP A 177      76.636  56.142   4.326  1.00  0.00      A    O1-
ATOM   4304  H   ASP A 177      74.079  53.233   8.318  1.00  0.00      A    H  
ATOM   4305  HA  ASP A 177      76.190  55.004   7.964  1.00  0.00      A    H  
ATOM   4306 1HB  ASP A 177      76.333  53.932   5.682  1.00  0.00      A    H  
ATOM   4307 2HB  ASP A 177      74.721  54.542   5.338  1.00  0.00      A    H  
ATOM   4308  N   ILE A 178      74.509  56.741   8.480  1.00  0.00      A    N  
ATOM   4309  CA  ILE A 178      73.529  57.763   8.832  1.00  0.00      A    C  
ATOM   4310  C   ILE A 178      74.053  59.156   8.487  1.00  0.00      A    C  
ATOM   4311  O   ILE A 178      75.163  59.527   8.875  1.00  0.00      A    O  
ATOM   4312  CB  ILE A 178      73.178  57.698  10.330  1.00  0.00      A    C  
ATOM   4313  CG1 ILE A 178      72.588  56.329  10.680  1.00  0.00      A    C  
ATOM   4314  CG2 ILE A 178      72.207  58.809  10.697  1.00  0.00      A    C  
ATOM   4315  CD1 ILE A 178      72.412  56.102  12.164  1.00  0.00      A    C  
ATOM   4316  H   ILE A 178      75.425  56.821   8.817  1.00  0.00      A    H  
ATOM   4317  HA  ILE A 178      72.621  57.584   8.258  1.00  0.00      A    H  
ATOM   4318  HB  ILE A 178      74.086  57.810  10.921  1.00  0.00      A    H  
ATOM   4319 1HG1 ILE A 178      71.616  56.219  10.201  1.00  0.00      A    H  
ATOM   4320 2HG1 ILE A 178      73.235  55.543  10.290  1.00  0.00      A    H  
ATOM   4321 1HG2 ILE A 178      71.969  58.748  11.759  1.00  0.00      A    H  
ATOM   4322 2HG2 ILE A 178      72.663  59.775  10.483  1.00  0.00      A    H  
ATOM   4323 3HG2 ILE A 178      71.293  58.702  10.114  1.00  0.00      A    H  
ATOM   4324 1HD1 ILE A 178      71.990  55.111  12.334  1.00  0.00      A    H  
ATOM   4325 2HD1 ILE A 178      73.381  56.173  12.661  1.00  0.00      A    H  
ATOM   4326 3HD1 ILE A 178      71.740  56.856  12.571  1.00  0.00      A    H  
ATOM   4327  N   LYS A 179      73.247  59.922   7.754  1.00  0.00      A    N  
ATOM   4328  CA  LYS A 179      73.621  61.281   7.359  1.00  0.00      A    C  
ATOM   4329  C   LYS A 179      72.565  62.286   7.808  1.00  0.00      A    C  
ATOM   4330  O   LYS A 179      72.651  63.472   7.488  1.00  0.00      A    O  
ATOM   4331  CB  LYS A 179      73.821  61.368   5.845  1.00  0.00      A    C  
ATOM   4332  CG  LYS A 179      74.977  60.530   5.314  1.00  0.00      A    C  
ATOM   4333  CD  LYS A 179      75.093  60.645   3.802  1.00  0.00      A    C  
ATOM   4334  CE  LYS A 179      76.325  59.917   3.284  1.00  0.00      A    C  
ATOM   4335  NZ  LYS A 179      76.231  58.447   3.491  1.00  0.00      A    N1+
ATOM   4336  H   LYS A 179      72.374  59.571   7.479  1.00  0.00      A    H  
ATOM   4337  HA  LYS A 179      74.561  61.537   7.848  1.00  0.00      A    H  
ATOM   4338 1HB  LYS A 179      72.912  61.042   5.339  1.00  0.00      A    H  
ATOM   4339 2HB  LYS A 179      74.000  62.404   5.560  1.00  0.00      A    H  
ATOM   4340 1HG  LYS A 179      75.909  60.868   5.768  1.00  0.00      A    H  
ATOM   4341 2HG  LYS A 179      74.821  59.485   5.580  1.00  0.00      A    H  
ATOM   4342 1HD  LYS A 179      74.205  60.216   3.335  1.00  0.00      A    H  
ATOM   4343 2HD  LYS A 179      75.159  61.696   3.520  1.00  0.00      A    H  
ATOM   4344 1HE  LYS A 179      76.443  60.115   2.219  1.00  0.00      A    H  
ATOM   4345 2HE  LYS A 179      77.210  60.288   3.800  1.00  0.00      A    H  
ATOM   4346 1HZ  LYS A 179      77.066  58.002   3.135  1.00  0.00      A    H  
ATOM   4347 2HZ  LYS A 179      76.140  58.250   4.478  1.00  0.00      A    H  
ATOM   4348 3HZ  LYS A 179      75.424  58.088   3.001  1.00  0.00      A    H  
ATOM   4349  N   GLY A 180      71.574  61.809   8.553  1.00  0.00      A    N  
ATOM   4350  CA  GLY A 180      70.507  62.682   9.045  1.00  0.00      A    C  
ATOM   4351  C   GLY A 180      69.193  62.398   8.328  1.00  0.00      A    C  
ATOM   4352  O   GLY A 180      69.126  62.403   7.099  1.00  0.00      A    O  
ATOM   4353  H   GLY A 180      71.558  60.857   8.782  1.00  0.00      A    H  
ATOM   4354 1HA  GLY A 180      70.381  62.534  10.118  1.00  0.00      A    H  
ATOM   4355 2HA  GLY A 180      70.791  63.723   8.896  1.00  0.00      A    H  
ATOM   4356  N   SER A 181      68.148  62.148   9.110  1.00  0.00      A    N  
ATOM   4357  CA  SER A 181      66.836  61.859   8.555  1.00  0.00      A    C  
ATOM   4358  C   SER A 181      66.916  60.668   7.607  1.00  0.00      A    C  
ATOM   4359  O   SER A 181      66.544  60.765   6.437  1.00  0.00      A    O  
ATOM   4360  CB  SER A 181      66.294  63.072   7.825  1.00  0.00      A    C  
ATOM   4361  OG  SER A 181      66.152  64.161   8.697  1.00  0.00      A    O  
ATOM   4362  H   SER A 181      68.267  62.158  10.084  1.00  0.00      A    H  
ATOM   4363  HA  SER A 181      66.160  61.613   9.375  1.00  0.00      A    H  
ATOM   4364 1HB  SER A 181      66.968  63.340   7.012  1.00  0.00      A    H  
ATOM   4365 2HB  SER A 181      65.328  62.829   7.383  1.00  0.00      A    H  
ATOM   4366  HG  SER A 181      65.532  64.759   8.274  1.00  0.00      A    H  
ATOM   4367  N   VAL A 182      67.411  59.539   8.113  1.00  0.00      A    N  
ATOM   4368  CA  VAL A 182      67.533  58.338   7.295  1.00  0.00      A    C  
ATOM   4369  C   VAL A 182      67.127  57.094   8.087  1.00  0.00      A    C  
ATOM   4370  O   VAL A 182      65.983  56.645   8.006  1.00  0.00      A    O  
ATOM   4371  CB  VAL A 182      68.980  58.178   6.793  1.00  0.00      A    C  
ATOM   4372  CG1 VAL A 182      69.135  56.879   6.017  1.00  0.00      A    C  
ATOM   4373  CG2 VAL A 182      69.363  59.371   5.930  1.00  0.00      A    C  
ATOM   4374  H   VAL A 182      67.694  59.517   9.052  1.00  0.00      A    H  
ATOM   4375  HA  VAL A 182      66.872  58.438   6.433  1.00  0.00      A    H  
ATOM   4376  HB  VAL A 182      69.649  58.121   7.652  1.00  0.00      A    H  
ATOM   4377 1HG1 VAL A 182      70.164  56.782   5.670  1.00  0.00      A    H  
ATOM   4378 2HG1 VAL A 182      68.890  56.037   6.665  1.00  0.00      A    H  
ATOM   4379 3HG1 VAL A 182      68.462  56.885   5.159  1.00  0.00      A    H  
ATOM   4380 1HG2 VAL A 182      70.388  59.252   5.579  1.00  0.00      A    H  
ATOM   4381 2HG2 VAL A 182      68.691  59.431   5.074  1.00  0.00      A    H  
ATOM   4382 3HG2 VAL A 182      69.285  60.286   6.518  1.00  0.00      A    H  
ATOM   4383  N   LEU A 183      68.072  56.536   8.841  1.00  0.00      A    N  
ATOM   4384  CA  LEU A 183      67.803  55.339   9.632  1.00  0.00      A    C  
ATOM   4385  C   LEU A 183      67.376  55.698  11.053  1.00  0.00      A    C  
ATOM   4386  O   LEU A 183      66.385  55.170  11.574  1.00  0.00      A    O  
ATOM   4387  CB  LEU A 183      69.048  54.444   9.676  1.00  0.00      A    C  
ATOM   4388  CG  LEU A 183      68.902  53.141  10.474  1.00  0.00      A    C  
ATOM   4389  CD1 LEU A 183      67.829  52.271   9.834  1.00  0.00      A    C  
ATOM   4390  CD2 LEU A 183      70.241  52.419  10.515  1.00  0.00      A    C  
ATOM   4391  H   LEU A 183      68.967  56.932   8.861  1.00  0.00      A    H  
ATOM   4392  HA  LEU A 183      66.991  54.788   9.160  1.00  0.00      A    H  
ATOM   4393 1HB  LEU A 183      69.321  54.178   8.656  1.00  0.00      A    H  
ATOM   4394 2HB  LEU A 183      69.869  55.011  10.115  1.00  0.00      A    H  
ATOM   4395  HG  LEU A 183      68.583  53.371  11.491  1.00  0.00      A    H  
ATOM   4396 1HD1 LEU A 183      67.726  51.345  10.401  1.00  0.00      A    H  
ATOM   4397 2HD1 LEU A 183      66.879  52.804   9.836  1.00  0.00      A    H  
ATOM   4398 3HD1 LEU A 183      68.114  52.038   8.809  1.00  0.00      A    H  
ATOM   4399 1HD2 LEU A 183      70.137  51.494  11.083  1.00  0.00      A    H  
ATOM   4400 2HD2 LEU A 183      70.560  52.187   9.499  1.00  0.00      A    H  
ATOM   4401 3HD2 LEU A 183      70.984  53.057  10.993  1.00  0.00      A    H  
ATOM   4402  N   HIS A 184      68.139  56.589  11.680  1.00  0.00      A    N  
ATOM   4403  CA  HIS A 184      67.840  57.003  13.045  1.00  0.00      A    C  
ATOM   4404  C   HIS A 184      66.396  57.477  13.149  1.00  0.00      A    C  
ATOM   4405  O   HIS A 184      65.710  57.203  14.135  1.00  0.00      A    O  
ATOM   4406  CB  HIS A 184      68.789  58.116  13.500  1.00  0.00      A    C  
ATOM   4407  CG  HIS A 184      68.558  58.565  14.909  1.00  0.00      A    C  
ATOM   4408  CD2 HIS A 184      68.031  59.709  15.406  1.00  0.00      A    C  
ATOM   4409  ND1 HIS A 184      68.887  57.789  16.001  1.00  0.00      A    N  
ATOM   4410  CE1 HIS A 184      68.572  58.437  17.109  1.00  0.00      A    C  
ATOM   4411  NE2 HIS A 184      68.051  59.604  16.775  1.00  0.00      A    N  
ATOM   4412  H   HIS A 184      68.916  56.967  11.219  1.00  0.00      A    H  
ATOM   4413  HA  HIS A 184      67.969  56.156  13.719  1.00  0.00      A    H  
ATOM   4414 1HB  HIS A 184      69.821  57.772  13.416  1.00  0.00      A    H  
ATOM   4415 2HB  HIS A 184      68.678  58.979  12.844  1.00  0.00      A    H  
ATOM   4416  HD2 HIS A 184      67.660  60.555  14.827  1.00  0.00      A    H  
ATOM   4417  HE1 HIS A 184      68.717  58.071  18.125  1.00  0.00      A    H  
ATOM   4418  HE2 HIS A 184      67.719  60.309  17.418  1.00  0.00      A    H  
ATOM   4419  N   SER A 185      65.941  58.191  12.124  1.00  0.00      A    N  
ATOM   4420  CA  SER A 185      64.576  58.698  12.108  1.00  0.00      A    C  
ATOM   4421  C   SER A 185      63.575  57.545  12.171  1.00  0.00      A    C  
ATOM   4422  O   SER A 185      62.594  57.609  12.911  1.00  0.00      A    O  
ATOM   4423  CB  SER A 185      64.339  59.526  10.860  1.00  0.00      A    C  
ATOM   4424  OG  SER A 185      63.028  60.019  10.826  1.00  0.00      A    O  
ATOM   4425  H   SER A 185      66.533  58.376  11.366  1.00  0.00      A    H  
ATOM   4426  HA  SER A 185      64.432  59.333  12.983  1.00  0.00      A    H  
ATOM   4427 1HB  SER A 185      65.044  60.357  10.836  1.00  0.00      A    H  
ATOM   4428 2HB  SER A 185      64.523  58.915   9.978  1.00  0.00      A    H  
ATOM   4429  HG  SER A 185      62.480  59.294  10.516  1.00  0.00      A    H  
ATOM   4430  N   ARG A 186      63.823  56.492  11.395  1.00  0.00      A    N  
ATOM   4431  CA  ARG A 186      62.920  55.342  11.380  1.00  0.00      A    C  
ATOM   4432  C   ARG A 186      62.844  54.703  12.765  1.00  0.00      A    C  
ATOM   4433  O   ARG A 186      61.756  54.381  13.251  1.00  0.00      A    O  
ATOM   4434  CB  ARG A 186      63.382  54.305  10.367  1.00  0.00      A    C  
ATOM   4435  CG  ARG A 186      63.210  54.712   8.912  1.00  0.00      A    C  
ATOM   4436  CD  ARG A 186      63.740  53.678   7.986  1.00  0.00      A    C  
ATOM   4437  NE  ARG A 186      63.578  54.063   6.593  1.00  0.00      A    N  
ATOM   4438  CZ  ARG A 186      64.095  53.389   5.548  1.00  0.00      A    C  
ATOM   4439  NH1 ARG A 186      64.804  52.301   5.754  1.00  0.00      A    N1+
ATOM   4440  NH2 ARG A 186      63.891  53.821   4.316  1.00  0.00      A    N  
ATOM   4441  H   ARG A 186      64.620  56.489  10.823  1.00  0.00      A    H  
ATOM   4442  HA  ARG A 186      61.926  55.686  11.093  1.00  0.00      A    H  
ATOM   4443 1HB  ARG A 186      64.437  54.087  10.525  1.00  0.00      A    H  
ATOM   4444 2HB  ARG A 186      62.830  53.378  10.517  1.00  0.00      A    H  
ATOM   4445 1HG  ARG A 186      62.151  54.855   8.697  1.00  0.00      A    H  
ATOM   4446 2HG  ARG A 186      63.746  55.644   8.728  1.00  0.00      A    H  
ATOM   4447 1HD  ARG A 186      64.802  53.529   8.177  1.00  0.00      A    H  
ATOM   4448 2HD  ARG A 186      63.208  52.741   8.145  1.00  0.00      A    H  
ATOM   4449  HE  ARG A 186      63.038  54.895   6.395  1.00  0.00      A    H  
ATOM   4450 1HH1 ARG A 186      64.960  51.970   6.695  1.00  0.00      A    H  
ATOM   4451 2HH1 ARG A 186      65.192  51.795   4.970  1.00  0.00      A    H  
ATOM   4452 1HH2 ARG A 186      63.346  54.658   4.158  1.00  0.00      A    H  
ATOM   4453 2HH2 ARG A 186      64.278  53.316   3.533  1.00  0.00      A    H  
ATOM   4454  N   HIS A 187      63.998  54.522  13.399  1.00  0.00      A    N  
ATOM   4455  CA  HIS A 187      64.030  53.917  14.728  1.00  0.00      A    C  
ATOM   4456  C   HIS A 187      63.259  54.778  15.724  1.00  0.00      A    C  
ATOM   4457  O   HIS A 187      62.533  54.261  16.576  1.00  0.00      A    O  
ATOM   4458  CB  HIS A 187      65.473  53.729  15.209  1.00  0.00      A    C  
ATOM   4459  CG  HIS A 187      66.213  52.650  14.482  1.00  0.00      A    C  
ATOM   4460  CD2 HIS A 187      65.780  51.680  13.644  1.00  0.00      A    C  
ATOM   4461  ND1 HIS A 187      67.579  52.489  14.582  1.00  0.00      A    N  
ATOM   4462  CE1 HIS A 187      67.954  51.464  13.836  1.00  0.00      A    C  
ATOM   4463  NE2 HIS A 187      66.881  50.957  13.257  1.00  0.00      A    N  
ATOM   4464  H   HIS A 187      64.837  54.796  12.969  1.00  0.00      A    H  
ATOM   4465  HA  HIS A 187      63.558  52.936  14.692  1.00  0.00      A    H  
ATOM   4466 1HB  HIS A 187      66.022  54.663  15.085  1.00  0.00      A    H  
ATOM   4467 2HB  HIS A 187      65.473  53.487  16.271  1.00  0.00      A    H  
ATOM   4468  HD1 HIS A 187      68.193  53.001  15.183  1.00  0.00      A    H  
ATOM   4469  HD2 HIS A 187      64.792  51.413  13.268  1.00  0.00      A    H  
ATOM   4470  HE1 HIS A 187      69.002  51.171  13.781  1.00  0.00      A    H  
ATOM   4471  N   THR A 188      63.417  56.096  15.612  1.00  0.00      A    N  
ATOM   4472  CA  THR A 188      62.724  57.015  16.509  1.00  0.00      A    C  
ATOM   4473  C   THR A 188      61.214  56.867  16.351  1.00  0.00      A    C  
ATOM   4474  O   THR A 188      60.479  56.815  17.337  1.00  0.00      A    O  
ATOM   4475  CB  THR A 188      63.138  58.475  16.246  1.00  0.00      A    C  
ATOM   4476  CG2 THR A 188      62.366  59.420  17.154  1.00  0.00      A    C  
ATOM   4477  OG1 THR A 188      64.543  58.627  16.487  1.00  0.00      A    O  
ATOM   4478  H   THR A 188      64.004  56.454  14.914  1.00  0.00      A    H  
ATOM   4479  HA  THR A 188      62.992  56.764  17.536  1.00  0.00      A    H  
ATOM   4480  HB  THR A 188      62.932  58.730  15.207  1.00  0.00      A    H  
ATOM   4481  HG1 THR A 188      65.032  58.045  15.901  1.00  0.00      A    H  
ATOM   4482 1HG2 THR A 188      62.671  60.447  16.954  1.00  0.00      A    H  
ATOM   4483 2HG2 THR A 188      61.298  59.315  16.965  1.00  0.00      A    H  
ATOM   4484 3HG2 THR A 188      62.576  59.176  18.195  1.00  0.00      A    H  
ATOM   4485  N   GLU A 189      60.764  56.788  15.104  1.00  0.00      A    N  
ATOM   4486  CA  GLU A 189      59.341  56.630  14.823  1.00  0.00      A    C  
ATOM   4487  C   GLU A 189      58.843  55.309  15.391  1.00  0.00      A    C  
ATOM   4488  O   GLU A 189      57.728  55.226  15.902  1.00  0.00      A    O  
ATOM   4489  CB  GLU A 189      59.075  56.689  13.317  1.00  0.00      A    C  
ATOM   4490  CG  GLU A 189      59.292  58.061  12.694  1.00  0.00      A    C  
ATOM   4491  CD  GLU A 189      58.337  59.098  13.216  1.00  0.00      A    C  
ATOM   4492  OE1 GLU A 189      57.155  58.851  13.203  1.00  0.00      A    O  
ATOM   4493  OE2 GLU A 189      58.790  60.140  13.629  1.00  0.00      A    O1-
ATOM   4494  H   GLU A 189      61.401  56.829  14.358  1.00  0.00      A    H  
ATOM   4495  HA  GLU A 189      58.801  57.447  15.302  1.00  0.00      A    H  
ATOM   4496 1HB  GLU A 189      59.727  55.982  12.804  1.00  0.00      A    H  
ATOM   4497 2HB  GLU A 189      58.046  56.390  13.117  1.00  0.00      A    H  
ATOM   4498 1HG  GLU A 189      60.311  58.386  12.901  1.00  0.00      A    H  
ATOM   4499 2HG  GLU A 189      59.177  57.980  11.614  1.00  0.00      A    H  
ATOM   4500  N   LEU A 190      59.675  54.277  15.303  1.00  0.00      A    N  
ATOM   4501  CA  LEU A 190      59.295  52.974  15.824  1.00  0.00      A    C  
ATOM   4502  C   LEU A 190      59.058  53.047  17.326  1.00  0.00      A    C  
ATOM   4503  O   LEU A 190      58.043  52.568  17.828  1.00  0.00      A    O  
ATOM   4504  CB  LEU A 190      60.384  51.938  15.516  1.00  0.00      A    C  
ATOM   4505  CG  LEU A 190      60.528  51.542  14.041  1.00  0.00      A    C  
ATOM   4506  CD1 LEU A 190      61.769  50.678  13.866  1.00  0.00      A    C  
ATOM   4507  CD2 LEU A 190      59.277  50.803  13.590  1.00  0.00      A    C  
ATOM   4508  H   LEU A 190      60.554  54.396  14.886  1.00  0.00      A    H  
ATOM   4509  HA  LEU A 190      58.370  52.664  15.338  1.00  0.00      A    H  
ATOM   4510 1HB  LEU A 190      61.343  52.334  15.848  1.00  0.00      A    H  
ATOM   4511 2HB  LEU A 190      60.172  51.032  16.084  1.00  0.00      A    H  
ATOM   4512  HG  LEU A 190      60.658  52.439  13.435  1.00  0.00      A    H  
ATOM   4513 1HD1 LEU A 190      61.871  50.396  12.818  1.00  0.00      A    H  
ATOM   4514 2HD1 LEU A 190      62.650  51.238  14.178  1.00  0.00      A    H  
ATOM   4515 3HD1 LEU A 190      61.675  49.779  14.475  1.00  0.00      A    H  
ATOM   4516 1HD2 LEU A 190      59.379  50.522  12.541  1.00  0.00      A    H  
ATOM   4517 2HD2 LEU A 190      59.147  49.905  14.195  1.00  0.00      A    H  
ATOM   4518 3HD2 LEU A 190      58.408  51.450  13.709  1.00  0.00      A    H  
ATOM   4519  N   LYS A 191      59.988  53.662  18.040  1.00  0.00      A    N  
ATOM   4520  CA  LYS A 191      59.855  53.799  19.484  1.00  0.00      A    C  
ATOM   4521  C   LYS A 191      58.720  54.751  19.853  1.00  0.00      A    C  
ATOM   4522  O   LYS A 191      57.979  54.507  20.802  1.00  0.00      A    O  
ATOM   4523  CB  LYS A 191      61.170  54.286  20.095  1.00  0.00      A    C  
ATOM   4524  CG  LYS A 191      62.295  53.260  20.067  1.00  0.00      A    C  
ATOM   4525  CD  LYS A 191      63.571  53.823  20.674  1.00  0.00      A    C  
ATOM   4526  CE  LYS A 191      64.699  52.802  20.638  1.00  0.00      A    C  
ATOM   4527  NZ  LYS A 191      65.966  53.352  21.192  1.00  0.00      A    N1+
ATOM   4528  H   LYS A 191      60.775  54.034  17.587  1.00  0.00      A    H  
ATOM   4529  HA  LYS A 191      59.615  52.821  19.904  1.00  0.00      A    H  
ATOM   4530 1HB  LYS A 191      61.512  55.173  19.562  1.00  0.00      A    H  
ATOM   4531 2HB  LYS A 191      61.004  54.572  21.134  1.00  0.00      A    H  
ATOM   4532 1HG  LYS A 191      61.995  52.375  20.629  1.00  0.00      A    H  
ATOM   4533 2HG  LYS A 191      62.492  52.965  19.037  1.00  0.00      A    H  
ATOM   4534 1HD  LYS A 191      63.878  54.710  20.119  1.00  0.00      A    H  
ATOM   4535 2HD  LYS A 191      63.386  54.109  21.709  1.00  0.00      A    H  
ATOM   4536 1HE  LYS A 191      64.414  51.925  21.218  1.00  0.00      A    H  
ATOM   4537 2HE  LYS A 191      64.873  52.488  19.609  1.00  0.00      A    H  
ATOM   4538 1HZ  LYS A 191      66.687  52.646  21.150  1.00  0.00      A    H  
ATOM   4539 2HZ  LYS A 191      66.250  54.156  20.649  1.00  0.00      A    H  
ATOM   4540 3HZ  LYS A 191      65.822  53.629  22.152  1.00  0.00      A    H  
ATOM   4541  N   GLU A 192      58.604  55.846  19.110  1.00  0.00      A    N  
ATOM   4542  CA  GLU A 192      57.572  56.840  19.388  1.00  0.00      A    C  
ATOM   4543  C   GLU A 192      56.174  56.309  19.081  1.00  0.00      A    C  
ATOM   4544  O   GLU A 192      55.239  56.504  19.860  1.00  0.00      A    O  
ATOM   4545  CB  GLU A 192      57.831  58.111  18.576  1.00  0.00      A    C  
ATOM   4546  CG  GLU A 192      56.829  59.230  18.823  1.00  0.00      A    C  
ATOM   4547  CD  GLU A 192      56.870  59.752  20.233  1.00  0.00      A    C  
ATOM   4548  OE1 GLU A 192      57.852  59.530  20.900  1.00  0.00      A    O  
ATOM   4549  OE2 GLU A 192      55.918  60.373  20.643  1.00  0.00      A    O1-
ATOM   4550  H   GLU A 192      59.234  55.997  18.375  1.00  0.00      A    H  
ATOM   4551  HA  GLU A 192      57.607  57.088  20.449  1.00  0.00      A    H  
ATOM   4552 1HB  GLU A 192      58.825  58.495  18.809  1.00  0.00      A    H  
ATOM   4553 2HB  GLU A 192      57.812  57.874  17.513  1.00  0.00      A    H  
ATOM   4554 1HG  GLU A 192      57.040  60.051  18.138  1.00  0.00      A    H  
ATOM   4555 2HG  GLU A 192      55.827  58.861  18.607  1.00  0.00      A    H  
ATOM   4556  N   LYS A 193      56.030  55.657  17.940  1.00  0.00      A    N  
ATOM   4557  CA  LYS A 193      54.736  55.124  17.540  1.00  0.00      A    C  
ATOM   4558  C   LYS A 193      54.346  53.917  18.398  1.00  0.00      A    C  
ATOM   4559  O   LYS A 193      53.208  53.813  18.847  1.00  0.00      A    O  
ATOM   4560  CB  LYS A 193      54.754  54.739  16.060  1.00  0.00      A    C  
ATOM   4561  CG  LYS A 193      54.894  55.917  15.105  1.00  0.00      A    C  
ATOM   4562  CD  LYS A 193      53.666  56.814  15.150  1.00  0.00      A    C  
ATOM   4563  CE  LYS A 193      53.750  57.921  14.110  1.00  0.00      A    C  
ATOM   4564  NZ  LYS A 193      54.839  58.889  14.415  1.00  0.00      A    N1+
ATOM   4565  H   LYS A 193      56.800  55.544  17.351  1.00  0.00      A    H  
ATOM   4566  HA  LYS A 193      53.982  55.897  17.691  1.00  0.00      A    H  
ATOM   4567 1HB  LYS A 193      55.582  54.055  15.872  1.00  0.00      A    H  
ATOM   4568 2HB  LYS A 193      53.832  54.213  15.810  1.00  0.00      A    H  
ATOM   4569 1HG  LYS A 193      55.772  56.503  15.377  1.00  0.00      A    H  
ATOM   4570 2HG  LYS A 193      55.026  55.547  14.089  1.00  0.00      A    H  
ATOM   4571 1HD  LYS A 193      52.772  56.217  14.962  1.00  0.00      A    H  
ATOM   4572 2HD  LYS A 193      53.580  57.263  16.139  1.00  0.00      A    H  
ATOM   4573 1HE  LYS A 193      53.932  57.486  13.129  1.00  0.00      A    H  
ATOM   4574 2HE  LYS A 193      52.803  58.460  14.075  1.00  0.00      A    H  
ATOM   4575 1HZ  LYS A 193      54.861  59.606  13.704  1.00  0.00      A    H  
ATOM   4576 2HZ  LYS A 193      54.671  59.314  15.316  1.00  0.00      A    H  
ATOM   4577 3HZ  LYS A 193      55.725  58.405  14.432  1.00  0.00      A    H  
ATOM   4578  N   LEU A 194      55.295  53.010  18.625  1.00  0.00      A    N  
ATOM   4579  CA  LEU A 194      55.016  51.826  19.429  1.00  0.00      A    C  
ATOM   4580  C   LEU A 194      54.804  52.187  20.895  1.00  0.00      A    C  
ATOM   4581  O   LEU A 194      53.890  51.669  21.537  1.00  0.00      A    O  
ATOM   4582  CB  LEU A 194      56.168  50.820  19.306  1.00  0.00      A    C  
ATOM   4583  CG  LEU A 194      56.327  50.157  17.932  1.00  0.00      A    C  
ATOM   4584  CD1 LEU A 194      57.606  49.331  17.911  1.00  0.00      A    C  
ATOM   4585  CD2 LEU A 194      55.112  49.289  17.643  1.00  0.00      A    C  
ATOM   4586  H   LEU A 194      56.189  53.141  18.247  1.00  0.00      A    H  
ATOM   4587  HA  LEU A 194      54.103  51.362  19.056  1.00  0.00      A    H  
ATOM   4588 1HB  LEU A 194      57.101  51.331  19.537  1.00  0.00      A    H  
ATOM   4589 2HB  LEU A 194      56.018  50.029  20.041  1.00  0.00      A    H  
ATOM   4590  HG  LEU A 194      56.414  50.926  17.164  1.00  0.00      A    H  
ATOM   4591 1HD1 LEU A 194      57.720  48.860  16.935  1.00  0.00      A    H  
ATOM   4592 2HD1 LEU A 194      58.461  49.980  18.102  1.00  0.00      A    H  
ATOM   4593 3HD1 LEU A 194      57.555  48.562  18.682  1.00  0.00      A    H  
ATOM   4594 1HD2 LEU A 194      55.225  48.817  16.666  1.00  0.00      A    H  
ATOM   4595 2HD2 LEU A 194      55.024  48.518  18.409  1.00  0.00      A    H  
ATOM   4596 3HD2 LEU A 194      54.214  49.907  17.646  1.00  0.00      A    H  
ATOM   4597  N   ARG A 195      55.637  53.074  21.425  1.00  0.00      A    N  
ATOM   4598  CA  ARG A 195      55.492  53.474  22.815  1.00  0.00      A    C  
ATOM   4599  C   ARG A 195      54.170  54.201  22.989  1.00  0.00      A    C  
ATOM   4600  O   ARG A 195      53.484  54.023  23.990  1.00  0.00      A    O  
ATOM   4601  CB  ARG A 195      56.638  54.375  23.250  1.00  0.00      A    C  
ATOM   4602  CG  ARG A 195      56.600  54.800  24.709  1.00  0.00      A    C  
ATOM   4603  CD  ARG A 195      57.784  55.619  25.075  1.00  0.00      A    C  
ATOM   4604  NE  ARG A 195      57.827  56.870  24.336  1.00  0.00      A    N  
ATOM   4605  CZ  ARG A 195      57.127  57.975  24.660  1.00  0.00      A    C  
ATOM   4606  NH1 ARG A 195      56.337  57.967  25.711  1.00  0.00      A    N1+
ATOM   4607  NH2 ARG A 195      57.235  59.066  23.922  1.00  0.00      A    N  
ATOM   4608  H   ARG A 195      56.348  53.463  20.877  1.00  0.00      A    H  
ATOM   4609  HA  ARG A 195      55.506  52.578  23.436  1.00  0.00      A    H  
ATOM   4610 1HB  ARG A 195      57.586  53.865  23.080  1.00  0.00      A    H  
ATOM   4611 2HB  ARG A 195      56.641  55.280  22.643  1.00  0.00      A    H  
ATOM   4612 1HG  ARG A 195      55.703  55.393  24.892  1.00  0.00      A    H  
ATOM   4613 2HG  ARG A 195      56.585  53.914  25.346  1.00  0.00      A    H  
ATOM   4614 1HD  ARG A 195      57.750  55.852  26.138  1.00  0.00      A    H  
ATOM   4615 2HD  ARG A 195      58.693  55.061  24.854  1.00  0.00      A    H  
ATOM   4616  HE  ARG A 195      58.424  56.915  23.520  1.00  0.00      A    H  
ATOM   4617 1HH1 ARG A 195      56.254  57.133  26.275  1.00  0.00      A    H  
ATOM   4618 2HH1 ARG A 195      55.812  58.795  25.954  1.00  0.00      A    H  
ATOM   4619 1HH2 ARG A 195      57.842  59.072  23.114  1.00  0.00      A    H  
ATOM   4620 2HH2 ARG A 195      56.711  59.893  24.165  1.00  0.00      A    H  
ATOM   4621  N   SER A 196      53.799  54.996  21.991  1.00  0.00      A    N  
ATOM   4622  CA  SER A 196      52.531  55.705  22.048  1.00  0.00      A    C  
ATOM   4623  C   SER A 196      51.387  54.696  22.100  1.00  0.00      A    C  
ATOM   4624  O   SER A 196      50.452  54.838  22.889  1.00  0.00      A    O  
ATOM   4625  CB  SER A 196      52.377  56.617  20.846  1.00  0.00      A    C  
ATOM   4626  OG  SER A 196      53.327  57.646  20.872  1.00  0.00      A    O  
ATOM   4627  H   SER A 196      54.371  55.087  21.199  1.00  0.00      A    H  
ATOM   4628  HA  SER A 196      52.516  56.315  22.952  1.00  0.00      A    H  
ATOM   4629 1HB  SER A 196      52.491  56.035  19.932  1.00  0.00      A    H  
ATOM   4630 2HB  SER A 196      51.375  57.043  20.840  1.00  0.00      A    H  
ATOM   4631  HG  SER A 196      54.143  57.261  20.544  1.00  0.00      A    H  
ATOM   4632  N   ILE A 197      51.479  53.669  21.258  1.00  0.00      A    N  
ATOM   4633  CA  ILE A 197      50.460  52.626  21.218  1.00  0.00      A    C  
ATOM   4634  C   ILE A 197      50.452  51.856  22.534  1.00  0.00      A    C  
ATOM   4635  O   ILE A 197      49.395  51.571  23.099  1.00  0.00      A    O  
ATOM   4636  CB  ILE A 197      50.700  51.656  20.047  1.00  0.00      A    C  
ATOM   4637  CG1 ILE A 197      50.484  52.370  18.710  1.00  0.00      A    C  
ATOM   4638  CG2 ILE A 197      49.786  50.446  20.162  1.00  0.00      A    C  
ATOM   4639  CD1 ILE A 197      50.958  51.578  17.512  1.00  0.00      A    C  
ATOM   4640  H   ILE A 197      52.251  53.605  20.663  1.00  0.00      A    H  
ATOM   4641  HA  ILE A 197      49.488  53.097  21.077  1.00  0.00      A    H  
ATOM   4642  HB  ILE A 197      51.736  51.319  20.060  1.00  0.00      A    H  
ATOM   4643 1HG1 ILE A 197      49.424  52.584  18.579  1.00  0.00      A    H  
ATOM   4644 2HG1 ILE A 197      51.011  53.324  18.717  1.00  0.00      A    H  
ATOM   4645 1HG2 ILE A 197      49.968  49.771  19.326  1.00  0.00      A    H  
ATOM   4646 2HG2 ILE A 197      49.987  49.927  21.098  1.00  0.00      A    H  
ATOM   4647 3HG2 ILE A 197      48.746  50.773  20.144  1.00  0.00      A    H  
ATOM   4648 1HD1 ILE A 197      50.772  52.149  16.602  1.00  0.00      A    H  
ATOM   4649 2HD1 ILE A 197      52.027  51.382  17.605  1.00  0.00      A    H  
ATOM   4650 3HD1 ILE A 197      50.418  50.634  17.463  1.00  0.00      A    H  
ATOM   4651  N   ASN A 198      51.645  51.533  23.023  1.00  0.00      A    N  
ATOM   4652  CA  ASN A 198      51.773  50.806  24.280  1.00  0.00      A    C  
ATOM   4653  C   ASN A 198      51.212  51.644  25.421  1.00  0.00      A    C  
ATOM   4654  O   ASN A 198      50.493  51.141  26.285  1.00  0.00      A    O  
ATOM   4655  CB  ASN A 198      53.219  50.427  24.545  1.00  0.00      A    C  
ATOM   4656  CG  ASN A 198      53.697  49.314  23.654  1.00  0.00      A    C  
ATOM   4657  ND2 ASN A 198      54.992  49.199  23.508  1.00  0.00      A    N  
ATOM   4658  OD1 ASN A 198      52.892  48.558  23.099  1.00  0.00      A    O  
ATOM   4659  H   ASN A 198      52.450  51.794  22.534  1.00  0.00      A    H  
ATOM   4660  HA  ASN A 198      51.184  49.890  24.212  1.00  0.00      A    H  
ATOM   4661 1HB  ASN A 198      53.857  51.299  24.392  1.00  0.00      A    H  
ATOM   4662 2HB  ASN A 198      53.330  50.119  25.584  1.00  0.00      A    H  
ATOM   4663 1HD2 ASN A 198      55.367  48.476  22.927  1.00  0.00      A    H  
ATOM   4664 2HD2 ASN A 198      55.606  49.833  23.976  1.00  0.00      A    H  
ATOM   4665  N   GLN A 199      51.529  52.934  25.396  1.00  0.00      A    N  
ATOM   4666  CA  GLN A 199      51.035  53.851  26.410  1.00  0.00      A    C  
ATOM   4667  C   GLN A 199      49.523  53.976  26.283  1.00  0.00      A    C  
ATOM   4668  O   GLN A 199      48.818  54.141  27.279  1.00  0.00      A    O  
ATOM   4669  CB  GLN A 199      51.699  55.224  26.277  1.00  0.00      A    C  
ATOM   4670  CG  GLN A 199      51.349  56.195  27.392  1.00  0.00      A    C  
ATOM   4671  CD  GLN A 199      51.845  55.726  28.746  1.00  0.00      A    C  
ATOM   4672  NE2 GLN A 199      50.943  55.672  29.719  1.00  0.00      A    N  
ATOM   4673  OE1 GLN A 199      53.027  55.415  28.916  1.00  0.00      A    O  
ATOM   4674  H   GLN A 199      52.090  53.276  24.671  1.00  0.00      A    H  
ATOM   4675  HA  GLN A 199      51.278  53.445  27.392  1.00  0.00      A    H  
ATOM   4676 1HB  GLN A 199      52.782  55.105  26.264  1.00  0.00      A    H  
ATOM   4677 2HB  GLN A 199      51.408  55.679  25.331  1.00  0.00      A    H  
ATOM   4678 1HG  GLN A 199      51.806  57.161  27.175  1.00  0.00      A    H  
ATOM   4679 2HG  GLN A 199      50.265  56.299  27.442  1.00  0.00      A    H  
ATOM   4680 1HE2 GLN A 199      51.212  55.370  30.635  1.00  0.00      A    H  
ATOM   4681 2HE2 GLN A 199      49.995  55.933  29.538  1.00  0.00      A    H  
ATOM   4682  N   GLY A 200      49.035  53.882  25.051  1.00  0.00      A    N  
ATOM   4683  CA  GLY A 200      47.602  53.970  24.805  1.00  0.00      A    C  
ATOM   4684  C   GLY A 200      46.879  52.829  25.511  1.00  0.00      A    C  
ATOM   4685  O   GLY A 200      45.904  53.051  26.232  1.00  0.00      A    O  
ATOM   4686  H   GLY A 200      49.647  53.740  24.297  1.00  0.00      A    H  
ATOM   4687 1HA  GLY A 200      47.230  54.931  25.161  1.00  0.00      A    H  
ATOM   4688 2HA  GLY A 200      47.414  53.930  23.733  1.00  0.00      A    H  
ATOM   4689  N   LEU A 201      47.369  51.607  25.318  1.00  0.00      A    N  
ATOM   4690  CA  LEU A 201      46.749  50.459  25.975  1.00  0.00      A    C  
ATOM   4691  C   LEU A 201      46.880  50.590  27.486  1.00  0.00      A    C  
ATOM   4692  O   LEU A 201      45.940  50.289  28.226  1.00  0.00      A    O  
ATOM   4693  CB  LEU A 201      47.399  49.152  25.505  1.00  0.00      A    C  
ATOM   4694  CG  LEU A 201      47.127  48.761  24.046  1.00  0.00      A    C  
ATOM   4695  CD1 LEU A 201      47.974  47.550  23.678  1.00  0.00      A    C  
ATOM   4696  CD2 LEU A 201      45.646  48.466  23.867  1.00  0.00      A    C  
ATOM   4697  H   LEU A 201      48.157  51.479  24.741  1.00  0.00      A    H  
ATOM   4698  HA  LEU A 201      45.693  50.437  25.709  1.00  0.00      A    H  
ATOM   4699 1HB  LEU A 201      48.478  49.236  25.629  1.00  0.00      A    H  
ATOM   4700 2HB  LEU A 201      47.043  48.339  26.137  1.00  0.00      A    H  
ATOM   4701  HG  LEU A 201      47.416  49.582  23.389  1.00  0.00      A    H  
ATOM   4702 1HD1 LEU A 201      47.781  47.273  22.642  1.00  0.00      A    H  
ATOM   4703 2HD1 LEU A 201      49.030  47.795  23.797  1.00  0.00      A    H  
ATOM   4704 3HD1 LEU A 201      47.719  46.716  24.331  1.00  0.00      A    H  
ATOM   4705 1HD2 LEU A 201      45.452  48.189  22.830  1.00  0.00      A    H  
ATOM   4706 2HD2 LEU A 201      45.356  47.645  24.522  1.00  0.00      A    H  
ATOM   4707 3HD2 LEU A 201      45.065  49.354  24.120  1.00  0.00      A    H  
ATOM   4708  N   ASP A 202      48.038  51.050  27.945  1.00  0.00      A    N  
ATOM   4709  CA  ASP A 202      48.256  51.230  29.374  1.00  0.00      A    C  
ATOM   4710  C   ASP A 202      47.265  52.255  29.906  1.00  0.00      A    C  
ATOM   4711  O   ASP A 202      46.738  52.117  31.008  1.00  0.00      A    O  
ATOM   4712  CB  ASP A 202      49.690  51.683  29.660  1.00  0.00      A    C  
ATOM   4713  CG  ASP A 202      50.019  51.707  31.146  1.00  0.00      A    C  
ATOM   4714  OD1 ASP A 202      49.888  50.687  31.780  1.00  0.00      A    O  
ATOM   4715  OD2 ASP A 202      50.397  52.746  31.633  1.00  0.00      A    O1-
ATOM   4716  H   ASP A 202      48.752  51.286  27.314  1.00  0.00      A    H  
ATOM   4717  HA  ASP A 202      48.092  50.274  29.872  1.00  0.00      A    H  
ATOM   4718 1HB  ASP A 202      50.390  51.014  29.158  1.00  0.00      A    H  
ATOM   4719 2HB  ASP A 202      49.844  52.683  29.252  1.00  0.00      A    H  
ATOM   4720  N   ARG A 203      47.000  53.273  29.096  1.00  0.00      A    N  
ATOM   4721  CA  ARG A 203      46.050  54.309  29.476  1.00  0.00      A    C  
ATOM   4722  C   ARG A 203      44.676  53.685  29.659  1.00  0.00      A    C  
ATOM   4723  O   ARG A 203      43.971  53.986  30.621  1.00  0.00      A    O  
ATOM   4724  CB  ARG A 203      45.983  55.406  28.423  1.00  0.00      A    C  
ATOM   4725  CG  ARG A 203      45.033  56.548  28.749  1.00  0.00      A    C  
ATOM   4726  CD  ARG A 203      45.019  57.573  27.675  1.00  0.00      A    C  
ATOM   4727  NE  ARG A 203      44.519  57.036  26.419  1.00  0.00      A    N  
ATOM   4728  CZ  ARG A 203      43.216  56.862  26.126  1.00  0.00      A    C  
ATOM   4729  NH1 ARG A 203      42.295  57.185  27.007  1.00  0.00      A    N1+
ATOM   4730  NH2 ARG A 203      42.863  56.365  24.954  1.00  0.00      A    N  
ATOM   4731  H   ARG A 203      47.434  53.319  28.222  1.00  0.00      A    H  
ATOM   4732  HA  ARG A 203      46.381  54.755  30.414  1.00  0.00      A    H  
ATOM   4733 1HB  ARG A 203      46.974  55.833  28.279  1.00  0.00      A    H  
ATOM   4734 2HB  ARG A 203      45.669  54.978  27.471  1.00  0.00      A    H  
ATOM   4735 1HG  ARG A 203      44.022  56.158  28.865  1.00  0.00      A    H  
ATOM   4736 2HG  ARG A 203      45.346  57.028  29.677  1.00  0.00      A    H  
ATOM   4737 1HD  ARG A 203      44.375  58.401  27.971  1.00  0.00      A    H  
ATOM   4738 2HD  ARG A 203      46.030  57.942  27.510  1.00  0.00      A    H  
ATOM   4739  HE  ARG A 203      45.198  56.776  25.717  1.00  0.00      A    H  
ATOM   4740 1HH1 ARG A 203      42.565  57.565  27.904  1.00  0.00      A    H  
ATOM   4741 2HH1 ARG A 203      41.318  57.054  26.788  1.00  0.00      A    H  
ATOM   4742 1HH2 ARG A 203      43.571  56.116  24.276  1.00  0.00      A    H  
ATOM   4743 2HH2 ARG A 203      41.887  56.234  24.734  1.00  0.00      A    H  
ATOM   4744  N   LEU A 204      44.312  52.797  28.739  1.00  0.00      A    N  
ATOM   4745  CA  LEU A 204      43.029  52.114  28.824  1.00  0.00      A    C  
ATOM   4746  C   LEU A 204      42.973  51.299  30.103  1.00  0.00      A    C  
ATOM   4747  O   LEU A 204      41.955  51.275  30.794  1.00  0.00      A    O  
ATOM   4748  CB  LEU A 204      42.817  51.202  27.609  1.00  0.00      A    C  
ATOM   4749  CG  LEU A 204      42.601  51.919  26.270  1.00  0.00      A    C  
ATOM   4750  CD1 LEU A 204      42.590  50.896  25.142  1.00  0.00      A    C  
ATOM   4751  CD2 LEU A 204      41.294  52.696  26.315  1.00  0.00      A    C  
ATOM   4752  H   LEU A 204      44.925  52.587  28.001  1.00  0.00      A    H  
ATOM   4753  HA  LEU A 204      42.239  52.864  28.836  1.00  0.00      A    H  
ATOM   4754 1HB  LEU A 204      43.688  50.558  27.502  1.00  0.00      A    H  
ATOM   4755 2HB  LEU A 204      41.946  50.574  27.793  1.00  0.00      A    H  
ATOM   4756  HG  LEU A 204      43.427  52.607  26.087  1.00  0.00      A    H  
ATOM   4757 1HD1 LEU A 204      42.437  51.405  24.190  1.00  0.00      A    H  
ATOM   4758 2HD1 LEU A 204      43.544  50.368  25.120  1.00  0.00      A    H  
ATOM   4759 3HD1 LEU A 204      41.784  50.182  25.306  1.00  0.00      A    H  
ATOM   4760 1HD2 LEU A 204      41.141  53.206  25.363  1.00  0.00      A    H  
ATOM   4761 2HD2 LEU A 204      40.467  52.009  26.495  1.00  0.00      A    H  
ATOM   4762 3HD2 LEU A 204      41.336  53.432  27.118  1.00  0.00      A    H  
ATOM   4763  N   ARG A 205      44.081  50.643  30.417  1.00  0.00      A    N  
ATOM   4764  CA  ARG A 205      44.148  49.840  31.626  1.00  0.00      A    C  
ATOM   4765  C   ARG A 205      44.011  50.736  32.848  1.00  0.00      A    C  
ATOM   4766  O   ARG A 205      43.296  50.408  33.791  1.00  0.00      A    O  
ATOM   4767  CB  ARG A 205      45.459  49.071  31.696  1.00  0.00      A    C  
ATOM   4768  CG  ARG A 205      45.591  47.938  30.691  1.00  0.00      A    C  
ATOM   4769  CD  ARG A 205      46.918  47.276  30.781  1.00  0.00      A    C  
ATOM   4770  NE  ARG A 205      47.048  46.191  29.822  1.00  0.00      A    N  
ATOM   4771  CZ  ARG A 205      48.186  45.508  29.589  1.00  0.00      A    C  
ATOM   4772  NH1 ARG A 205      49.280  45.809  30.254  1.00  0.00      A    N1+
ATOM   4773  NH2 ARG A 205      48.203  44.537  28.694  1.00  0.00      A    N  
ATOM   4774  H   ARG A 205      44.865  50.706  29.831  1.00  0.00      A    H  
ATOM   4775  HA  ARG A 205      43.328  49.122  31.610  1.00  0.00      A    H  
ATOM   4776 1HB  ARG A 205      46.291  49.755  31.533  1.00  0.00      A    H  
ATOM   4777 2HB  ARG A 205      45.578  48.644  32.692  1.00  0.00      A    H  
ATOM   4778 1HG  ARG A 205      44.821  47.191  30.882  1.00  0.00      A    H  
ATOM   4779 2HG  ARG A 205      45.472  48.332  29.681  1.00  0.00      A    H  
ATOM   4780 1HD  ARG A 205      47.702  48.005  30.581  1.00  0.00      A    H  
ATOM   4781 2HD  ARG A 205      47.052  46.864  31.781  1.00  0.00      A    H  
ATOM   4782  HE  ARG A 205      46.228  45.931  29.291  1.00  0.00      A    H  
ATOM   4783 1HH1 ARG A 205      49.268  46.552  30.938  1.00  0.00      A    H  
ATOM   4784 2HH1 ARG A 205      50.133  45.297  30.080  1.00  0.00      A    H  
ATOM   4785 1HH2 ARG A 205      47.361  44.306  28.183  1.00  0.00      A    H  
ATOM   4786 2HH2 ARG A 205      49.055  44.025  28.520  1.00  0.00      A    H  
ATOM   4787  N   ARG A 206      44.694  51.875  32.817  1.00  0.00      A    N  
ATOM   4788  CA  ARG A 206      44.637  52.816  33.925  1.00  0.00      A    C  
ATOM   4789  C   ARG A 206      43.238  53.403  34.059  1.00  0.00      A    C  
ATOM   4790  O   ARG A 206      42.735  53.576  35.163  1.00  0.00      A    O  
ATOM   4791  CB  ARG A 206      45.644  53.940  33.729  1.00  0.00      A    C  
ATOM   4792  CG  ARG A 206      47.099  53.530  33.888  1.00  0.00      A    C  
ATOM   4793  CD  ARG A 206      48.017  54.684  33.713  1.00  0.00      A    C  
ATOM   4794  NE  ARG A 206      49.413  54.282  33.784  1.00  0.00      A    N  
ATOM   4795  CZ  ARG A 206      50.108  54.131  34.928  1.00  0.00      A    C  
ATOM   4796  NH1 ARG A 206      49.524  54.350  36.086  1.00  0.00      A    N1+
ATOM   4797  NH2 ARG A 206      51.376  53.761  34.887  1.00  0.00      A    N  
ATOM   4798  H   ARG A 206      45.246  52.084  32.035  1.00  0.00      A    H  
ATOM   4799  HA  ARG A 206      44.886  52.284  34.844  1.00  0.00      A    H  
ATOM   4800 1HB  ARG A 206      45.528  54.362  32.732  1.00  0.00      A    H  
ATOM   4801 2HB  ARG A 206      45.445  54.736  34.447  1.00  0.00      A    H  
ATOM   4802 1HG  ARG A 206      47.254  53.117  34.886  1.00  0.00      A    H  
ATOM   4803 2HG  ARG A 206      47.349  52.776  33.141  1.00  0.00      A    H  
ATOM   4804 1HD  ARG A 206      47.844  55.142  32.739  1.00  0.00      A    H  
ATOM   4805 2HD  ARG A 206      47.833  55.418  34.496  1.00  0.00      A    H  
ATOM   4806  HE  ARG A 206      49.896  54.104  32.914  1.00  0.00      A    H  
ATOM   4807 1HH1 ARG A 206      48.555  54.633  36.117  1.00  0.00      A    H  
ATOM   4808 2HH1 ARG A 206      50.045  54.236  36.943  1.00  0.00      A    H  
ATOM   4809 1HH2 ARG A 206      51.825  53.592  33.997  1.00  0.00      A    H  
ATOM   4810 2HH2 ARG A 206      51.897  53.648  35.744  1.00  0.00      A    H  
ATOM   4811  N   VAL A 207      42.610  53.708  32.929  1.00  0.00      A    N  
ATOM   4812  CA  VAL A 207      41.268  54.274  32.950  1.00  0.00      A    C  
ATOM   4813  C   VAL A 207      40.270  53.286  33.547  1.00  0.00      A    C  
ATOM   4814  O   VAL A 207      39.457  53.648  34.397  1.00  0.00      A    O  
ATOM   4815  CB  VAL A 207      40.836  54.646  31.522  1.00  0.00      A    C  
ATOM   4816  CG1 VAL A 207      39.315  54.840  31.463  1.00  0.00      A    C  
ATOM   4817  CG2 VAL A 207      41.519  55.953  31.118  1.00  0.00      A    C  
ATOM   4818  H   VAL A 207      43.057  53.551  32.074  1.00  0.00      A    H  
ATOM   4819  HA  VAL A 207      41.282  55.175  33.564  1.00  0.00      A    H  
ATOM   4820  HB  VAL A 207      41.126  53.861  30.841  1.00  0.00      A    H  
ATOM   4821 1HG1 VAL A 207      39.055  55.396  30.573  1.00  0.00      A    H  
ATOM   4822 2HG1 VAL A 207      38.984  55.380  32.336  1.00  0.00      A    H  
ATOM   4823 3HG1 VAL A 207      38.830  53.873  31.436  1.00  0.00      A    H  
ATOM   4824 1HG2 VAL A 207      41.234  56.210  30.108  1.00  0.00      A    H  
ATOM   4825 2HG2 VAL A 207      42.589  55.829  31.170  1.00  0.00      A    H  
ATOM   4826 3HG2 VAL A 207      41.212  56.739  31.791  1.00  0.00      A    H  
ATOM   4827  N   SER A 208      40.337  52.039  33.097  1.00  0.00      A    N  
ATOM   4828  CA  SER A 208      39.435  51.005  33.589  1.00  0.00      A    C  
ATOM   4829  C   SER A 208      39.790  50.603  35.018  1.00  0.00      A    C  
ATOM   4830  O   SER A 208      38.927  50.169  35.783  1.00  0.00      A    O  
ATOM   4831  CB  SER A 208      39.489  49.791  32.682  1.00  0.00      A    C  
ATOM   4832  OG  SER A 208      38.983  50.092  31.410  1.00  0.00      A    O  
ATOM   4833  H   SER A 208      41.003  51.811  32.414  1.00  0.00      A    H  
ATOM   4834  HA  SER A 208      38.419  51.402  33.586  1.00  0.00      A    H  
ATOM   4835 1HB  SER A 208      40.519  49.447  32.595  1.00  0.00      A    H  
ATOM   4836 2HB  SER A 208      38.910  48.981  33.124  1.00  0.00      A    H  
ATOM   4837  HG  SER A 208      39.692  50.540  30.943  1.00  0.00      A    H  
ATOM   4838  N   HIS A 209      41.070  50.729  35.365  1.00  0.00      A    N  
ATOM   4839  CA  HIS A 209      41.533  50.358  36.698  1.00  0.00      A    C  
ATOM   4840  C   HIS A 209      41.699  51.584  37.587  1.00  0.00      A    C  
ATOM   4841  O   HIS A 209      41.828  51.459  38.805  1.00  0.00      A    O  
ATOM   4842  CB  HIS A 209      42.860  49.596  36.617  1.00  0.00      A    C  
ATOM   4843  CG  HIS A 209      42.759  48.287  35.898  1.00  0.00      A    C  
ATOM   4844  CD2 HIS A 209      41.683  47.578  35.484  1.00  0.00      A    C  
ATOM   4845  ND1 HIS A 209      43.868  47.557  35.525  1.00  0.00      A    N  
ATOM   4846  CE1 HIS A 209      43.477  46.453  34.911  1.00  0.00      A    C  
ATOM   4847  NE2 HIS A 209      42.157  46.442  34.874  1.00  0.00      A    N  
ATOM   4848  H   HIS A 209      41.712  51.068  34.710  1.00  0.00      A    H  
ATOM   4849  HA  HIS A 209      40.798  49.707  37.170  1.00  0.00      A    H  
ATOM   4850 1HB  HIS A 209      43.602  50.211  36.106  1.00  0.00      A    H  
ATOM   4851 2HB  HIS A 209      43.231  49.405  37.624  1.00  0.00      A    H  
ATOM   4852  HD1 HIS A 209      44.819  47.769  35.749  1.00  0.00      A    H  
ATOM   4853  HD2 HIS A 209      40.609  47.753  35.553  1.00  0.00      A    H  
ATOM   4854  HE1 HIS A 209      44.209  45.737  34.538  1.00  0.00      A    H  
ATOM   4855  N   GLN A 210      41.709  52.764  36.976  1.00  0.00      A    N  
ATOM   4856  CA  GLN A 210      41.872  54.005  37.728  1.00  0.00      A    C  
ATOM   4857  C   GLN A 210      40.809  55.025  37.339  1.00  0.00      A    C  
ATOM   4858  O   GLN A 210      40.285  55.747  38.190  1.00  0.00      A    O  
ATOM   4859  CB  GLN A 210      43.268  54.592  37.501  1.00  0.00      A    C  
ATOM   4860  CG  GLN A 210      43.557  55.842  38.314  1.00  0.00      A    C  
ATOM   4861  CD  GLN A 210      44.970  56.354  38.104  1.00  0.00      A    C  
ATOM   4862  NE2 GLN A 210      45.206  57.606  38.481  1.00  0.00      A    N  
ATOM   4863  OE1 GLN A 210      45.840  55.633  37.609  1.00  0.00      A    O  
ATOM   4864  H   GLN A 210      41.609  52.801  36.003  1.00  0.00      A    H  
ATOM   4865  HA  GLN A 210      41.756  53.784  38.789  1.00  0.00      A    H  
ATOM   4866 1HB  GLN A 210      44.022  53.845  37.751  1.00  0.00      A    H  
ATOM   4867 2HB  GLN A 210      43.391  54.840  36.447  1.00  0.00      A    H  
ATOM   4868 1HG  GLN A 210      42.861  56.626  38.016  1.00  0.00      A    H  
ATOM   4869 2HG  GLN A 210      43.431  55.612  39.372  1.00  0.00      A    H  
ATOM   4870 1HE2 GLN A 210      46.119  57.999  38.367  1.00  0.00      A    H  
ATOM   4871 2HE2 GLN A 210      44.471  58.156  38.878  1.00  0.00      A    H  
ATOM   4872  N   GLY A 211      40.501  55.086  36.050  1.00  0.00      A    N  
ATOM   4873  CA  GLY A 211      39.503  56.033  35.560  1.00  0.00      A    C  
ATOM   4874  C   GLY A 211      38.094  55.564  35.897  1.00  0.00      A    C  
ATOM   4875  O   GLY A 211      37.221  55.520  35.029  1.00  0.00      A    O  
ATOM   4876  H   GLY A 211      40.954  54.487  35.416  1.00  0.00      A    H  
ATOM   4877 1HA  GLY A 211      39.682  57.013  36.003  1.00  0.00      A    H  
ATOM   4878 2HA  GLY A 211      39.607  56.145  34.481  1.00  0.00      A    H  
ATOM   4879  N   TYR A 212      37.882  55.208  37.160  1.00  0.00      A    N  
ATOM   4880  CA  TYR A 212      36.574  54.738  37.602  1.00  0.00      A    C  
ATOM   4881  C   TYR A 212      36.004  55.661  38.675  1.00  0.00      A    C  
ATOM   4882  O   TYR A 212      36.537  56.741  38.929  1.00  0.00      A    O  
ATOM   4883  CB  TYR A 212      36.666  53.303  38.125  1.00  0.00      A    C  
ATOM   4884  CG  TYR A 212      37.524  53.158  39.363  1.00  0.00      A    C  
ATOM   4885  CD1 TYR A 212      36.951  53.267  40.621  1.00  0.00      A    C  
ATOM   4886  CD2 TYR A 212      38.884  52.918  39.239  1.00  0.00      A    C  
ATOM   4887  CE1 TYR A 212      37.734  53.135  41.751  1.00  0.00      A    C  
ATOM   4888  CE2 TYR A 212      39.668  52.786  40.369  1.00  0.00      A    C  
ATOM   4889  CZ  TYR A 212      39.097  52.894  41.621  1.00  0.00      A    C  
ATOM   4890  OH  TYR A 212      39.878  52.762  42.747  1.00  0.00      A    O  
ATOM   4891  H   TYR A 212      38.620  55.260  37.802  1.00  0.00      A    H  
ATOM   4892  HA  TYR A 212      35.894  54.754  36.750  1.00  0.00      A    H  
ATOM   4893 1HB  TYR A 212      35.666  52.936  38.360  1.00  0.00      A    H  
ATOM   4894 2HB  TYR A 212      37.078  52.658  37.349  1.00  0.00      A    H  
ATOM   4895  HD1 TYR A 212      35.881  53.456  40.718  1.00  0.00      A    H  
ATOM   4896  HD2 TYR A 212      39.335  52.833  38.251  1.00  0.00      A    H  
ATOM   4897  HE1 TYR A 212      37.283  53.220  42.740  1.00  0.00      A    H  
ATOM   4898  HE2 TYR A 212      40.737  52.597  40.272  1.00  0.00      A    H  
ATOM   4899  HH  TYR A 212      40.788  52.600  42.487  1.00  0.00      A    H  
ATOM   4900  N   SER A 213      34.913  55.230  39.297  1.00  0.00      A    N  
ATOM   4901  CA  SER A 213      34.273  56.024  40.334  1.00  0.00      A    C  
ATOM   4902  C   SER A 213      35.246  56.271  41.485  1.00  0.00      A    C  
ATOM   4903  O   SER A 213      36.086  55.422  41.793  1.00  0.00      A    O  
ATOM   4904  CB  SER A 213      33.029  55.322  40.842  1.00  0.00      A    C  
ATOM   4905  OG  SER A 213      32.071  55.200  39.826  1.00  0.00      A    O  
ATOM   4906  H   SER A 213      34.532  54.361  39.050  1.00  0.00      A    H  
ATOM   4907  HA  SER A 213      33.983  56.984  39.905  1.00  0.00      A    H  
ATOM   4908 1HB  SER A 213      33.296  54.333  41.214  1.00  0.00      A    H  
ATOM   4909 2HB  SER A 213      32.609  55.883  41.676  1.00  0.00      A    H  
ATOM   4910  HG  SER A 213      31.232  55.054  40.270  1.00  0.00      A    H  
ATOM   4911  N   THR A 214      35.128  57.438  42.116  1.00  0.00      A    N  
ATOM   4912  CA  THR A 214      36.002  57.801  43.231  1.00  0.00      A    C  
ATOM   4913  C   THR A 214      35.172  58.218  44.441  1.00  0.00      A    C  
ATOM   4914  O   THR A 214      33.945  58.167  44.403  1.00  0.00      A    O  
ATOM   4915  CB  THR A 214      36.965  58.938  42.842  1.00  0.00      A    C  
ATOM   4916  CG2 THR A 214      37.742  58.573  41.586  1.00  0.00      A    C  
ATOM   4917  OG1 THR A 214      36.220  60.140  42.607  1.00  0.00      A    O  
ATOM   4918  H   THR A 214      34.444  58.072  41.819  1.00  0.00      A    H  
ATOM   4919  HA  THR A 214      36.597  56.928  43.503  1.00  0.00      A    H  
ATOM   4920  HB  THR A 214      37.667  59.115  43.657  1.00  0.00      A    H  
ATOM   4921  HG1 THR A 214      35.745  60.382  43.405  1.00  0.00      A    H  
ATOM   4922 1HG2 THR A 214      38.418  59.387  41.327  1.00  0.00      A    H  
ATOM   4923 2HG2 THR A 214      38.318  57.665  41.766  1.00  0.00      A    H  
ATOM   4924 3HG2 THR A 214      37.046  58.404  40.765  1.00  0.00      A    H  
ATOM   4925  N   GLU A 215      35.851  58.623  45.511  1.00  0.00      A    N  
ATOM   4926  CA  GLU A 215      35.164  59.039  46.732  1.00  0.00      A    C  
ATOM   4927  C   GLU A 215      34.425  57.856  47.351  1.00  0.00      A    C  
ATOM   4928  O   GLU A 215      34.137  56.869  46.674  1.00  0.00      A    O  
ATOM   4929  CB  GLU A 215      34.183  60.177  46.440  1.00  0.00      A    C  
ATOM   4930  CG  GLU A 215      34.841  61.477  46.000  1.00  0.00      A    C  
ATOM   4931  CD  GLU A 215      33.847  62.569  45.717  1.00  0.00      A    C  
ATOM   4932  OE1 GLU A 215      32.670  62.306  45.779  1.00  0.00      A    O  
ATOM   4933  OE2 GLU A 215      34.266  63.668  45.438  1.00  0.00      A    O1-
ATOM   4934  H   GLU A 215      36.830  58.635  45.484  1.00  0.00      A    H  
ATOM   4935  HA  GLU A 215      35.909  59.398  47.443  1.00  0.00      A    H  
ATOM   4936 1HB  GLU A 215      33.493  59.869  45.654  1.00  0.00      A    H  
ATOM   4937 2HB  GLU A 215      33.592  60.386  47.331  1.00  0.00      A    H  
ATOM   4938 1HG  GLU A 215      35.518  61.813  46.785  1.00  0.00      A    H
[truncated: 144,435 more chars]
